# Supplementary material for: Oncogenic functions of protein kinase D2 and D3 in regulating multiple cancer‐related pathways in breast cancer
Source: Cancer Med. 2019 Jan 16;8(2):729–41. doi: 10.1002/cam4.1938 (PMC6504119; doi:10.1002/cam4.1938)
Supplement: Supplementary file 8 [file CAM4-8-729-s008.xlsx]

## Sheet: Table S1
Table S1. Primer sequences for real-time RT-PCR
Gene	Primer forward	Primer reverse
CPA4	CAAATTTGATGCCGTTGTCA	TCTGTGTCGGGCACTGAGTA
EMP1	GAGTTCTGAAGGGTCCCAGC	TGCGGTCACATACTTCCAGA
GALNT6	CTGCTTCACGTACTGCTCCA	ACAGCGTCCTACACACCACC
GNB4	CGCAGTTGTTCTGCTTCTTG	GCCTGAGCTCCCTCCAG
INSIG2	CAAAGACTGACGCTTCAACG	GGGCTGGTCCCAGAAGAT
MARCKSL1	AGTCTCCATTGCTTTTCACG	CAGAGCTCCAAGGCTCCC
MYH9	GCTGTGCCATGGTGACTTAT	AGCGCTCGAGAAAGTCCTCT
NOX5	AAGACTCCATCACGGGGCTGCA	CCTTCAGCACCTTGGCCAGA
NRAS	GCACCATAGGTACATCATCCG	GCTTCCTCTGTGTATTTGCCA
PPARG	GAGAGATCCACGGAGCTGAT	AGGCCATTTTGTCAAACGAG
PRKD1	CGTAGAAACCACATTCAGGGA	CTGCTGCTGCAGGACTCGT
PRKD2	AGGTGTCTCAAAGCCACCAG	CATGGGGACATGTTGGAGAT
PRKD3	CATGTCATGGCGAAAGAGAA	CAAGGATCTTGTGTGCTCCA
SPINK1	GCCCAGATTTTTGAATGAGG	TGTCTGTGGGACTGATGGAA
TMEM19	CAAGAAAAACATCAGCAAAGAGG	GATCACAGTGGGGCTCTAGG
TSC2	CCAGCATCTCATACACACGC	CTTGGAGGATGTGAAGACAGC
XIAP	GACAGTATGCAAGATGAGTCAAGTCA	GCAAAGCTTCTCCTCTTGCAG
β-actin	AACCCTAAGGCCAACCGTGA	GTCTCCGGAGTCCATCACAA
