# Supplementary material for: Oncogenic functions of protein kinase D2 and D3 in regulating multiple cancer‐related pathways in breast cancer
Source: Cancer Med. 2019 Jan 16;8(2):729–41. doi: 10.1002/cam4.1938 (PMC6504119; doi:10.1002/cam4.1938)
Supplement: Supplementary file 9 [file CAM4-8-729-s009.xlsx]

## Sheet: Table S2
Table S2. PKD1,PKD2 and PKD3 gene expression data in invasive breast cancers in The Cancer Genome Atlas (TCGA) database
Sample Id	Gene	Mutation	Value1	Sample Id	Gene	Mutation	Value2	Sample Id	Gene	Mutation	Value3
TCGA-A1-A0SB-01	PRKD1	Not Mutated	188.31	TCGA-A1-A0SB-01	PRKD2	Not Mutated	1046.96	TCGA-A1-A0SB-01	PRKD3	Not Mutated	1764.61
TCGA-A1-A0SD-01	PRKD1	Not Mutated	114.465	TCGA-A1-A0SD-01	PRKD2	Not Mutated	1418.91	TCGA-A1-A0SD-01	PRKD3	Not Mutated	869.407
TCGA-A1-A0SE-01	PRKD1	Not Mutated	128.671	TCGA-A1-A0SE-01	PRKD2	Not Mutated	1178.77	TCGA-A1-A0SE-01	PRKD3	Not Mutated	785.849
TCGA-A1-A0SF-01	PRKD1	Not Mutated	77.541	TCGA-A1-A0SF-01	PRKD2	Not Mutated	1450.15	TCGA-A1-A0SF-01	PRKD3	Not Mutated	807.541
TCGA-A1-A0SH-01	PRKD1	Not Mutated	355.013	TCGA-A1-A0SH-01	PRKD2	Not Mutated	941.886	TCGA-A1-A0SH-01	PRKD3	Not Mutated	1295.45
TCGA-A1-A0SI-01	PRKD1	Not Mutated	225.427	TCGA-A1-A0SI-01	PRKD2	Not Mutated	1251.62	TCGA-A1-A0SI-01	PRKD3	Not Mutated	748.97
TCGA-A1-A0SJ-01	PRKD1	Not Mutated	299.954	TCGA-A1-A0SJ-01	PRKD2	Not Mutated	1207.13	TCGA-A1-A0SJ-01	PRKD3	Not Mutated	788.294
TCGA-A1-A0SK-01	PRKD1	Not Mutated	185.944	TCGA-A1-A0SK-01	PRKD2	Not Mutated	736.527	TCGA-A1-A0SK-01	PRKD3	Not Mutated	2156.63
TCGA-A1-A0SM-01	PRKD1	Not Mutated	226.326	TCGA-A1-A0SM-01	PRKD2	Not Mutated	821.97	TCGA-A1-A0SM-01	PRKD3	Not Mutated	486.427
TCGA-A1-A0SN-01	PRKD1	Not Mutated	119.949	TCGA-A1-A0SN-01	PRKD2	Not Mutated	1409.88	TCGA-A1-A0SN-01	PRKD3	Not Mutated	1103.91
TCGA-A1-A0SP-01	PRKD1	Not Mutated	86.4648	TCGA-A1-A0SP-01	PRKD2	Not Mutated	918.278	TCGA-A1-A0SP-01	PRKD3	Not Mutated	1618.39
TCGA-A1-A0SQ-01	PRKD1	Not Mutated	40.7463	TCGA-A1-A0SQ-01	PRKD2	Not Mutated	678.164	TCGA-A1-A0SQ-01	PRKD3	Not Mutated	254.967
TCGA-A2-A04N-01	PRKD1	Not Mutated	151.743	TCGA-A2-A04N-01	PRKD2	Not Mutated	1048.34	TCGA-A2-A04N-01	PRKD3	Not Mutated	550.317
TCGA-A2-A04P-01	PRKD1	Not Mutated	74.6888	TCGA-A2-A04P-01	PRKD2	Not Mutated	1730.29	TCGA-A2-A04P-01	PRKD3	Not Mutated	1185.17
TCGA-A2-A04Q-01	PRKD1	Not Mutated	97.1847	TCGA-A2-A04Q-01	PRKD2	Not Mutated	1787.89	TCGA-A2-A04Q-01	PRKD3	Not Mutated	1486.31
TCGA-A2-A04R-01	PRKD1	Not Mutated	40.2065	TCGA-A2-A04R-01	PRKD2	Not Mutated	1158.74	TCGA-A2-A04R-01	PRKD3	Not Mutated	679.525
TCGA-A2-A04T-01	PRKD1	Not Mutated	133.878	TCGA-A2-A04T-01	PRKD2	Not Mutated	1035.9	TCGA-A2-A04T-01	PRKD3	Not Mutated	2247.76
TCGA-A2-A04U-01	PRKD1	Not Mutated	51.4353	TCGA-A2-A04U-01	PRKD2	Not Mutated	640.083	TCGA-A2-A04U-01	PRKD3	Not Mutated	1005.84
TCGA-A2-A04V-01	PRKD1	Not Mutated	93.7054	TCGA-A2-A04V-01	PRKD2	Not Mutated	1059.69	TCGA-A2-A04V-01	PRKD3	Not Mutated	704.013
TCGA-A2-A04W-01	PRKD1	Not Mutated	177.766	TCGA-A2-A04W-01	PRKD2	Not Mutated	1438.34	TCGA-A2-A04W-01	PRKD3	Not Mutated	631.636
TCGA-A2-A04X-01	PRKD1	Not Mutated	36.7667	TCGA-A2-A04X-01	PRKD2	Not Mutated	1272.78	TCGA-A2-A04X-01	PRKD3	Not Mutated	541.047
TCGA-A2-A04Y-01	PRKD1	Not Mutated	40.8163	TCGA-A2-A04Y-01	PRKD2	Not Mutated	1258.28	TCGA-A2-A04Y-01	PRKD3	Not Mutated	488.458
TCGA-A2-A0CK-01	PRKD1	Not Mutated	165.657	TCGA-A2-A0CK-01	PRKD2	Not Mutated	1780.2	TCGA-A2-A0CK-01	PRKD3	Not Mutated	368.889
TCGA-A2-A0CL-01	PRKD1	Not Mutated	204.596	TCGA-A2-A0CL-01	PRKD2	Not Mutated	1689.03	TCGA-A2-A0CL-01	PRKD3	Not Mutated	929.207
TCGA-A2-A0CM-01	PRKD1	Not Mutated	81.2276	TCGA-A2-A0CM-01	PRKD2	Not Mutated	1427.95	TCGA-A2-A0CM-01	PRKD3	Not Mutated	1223.95
TCGA-A2-A0CO-01	PRKD1	Not Mutated	117.807	TCGA-A2-A0CO-01	PRKD2	Not Mutated	2220.78	TCGA-A2-A0CO-01	PRKD3	Not Mutated	685.535
TCGA-A2-A0CP-01	PRKD1	Not Mutated	125.335	TCGA-A2-A0CP-01	PRKD2	Not Mutated	1394.77	TCGA-A2-A0CP-01	PRKD3	Not Mutated	489.946
TCGA-A2-A0CQ-01	PRKD1	Not Mutated	26.4404	TCGA-A2-A0CQ-01	PRKD2	Not Mutated	1410.27	TCGA-A2-A0CQ-01	PRKD3	Not Mutated	565.252
TCGA-A2-A0CR-01	PRKD1	Not Mutated	92.2974	TCGA-A2-A0CR-01	PRKD2	Not Mutated	2627.58	TCGA-A2-A0CR-01	PRKD3	Not Mutated	447.219
TCGA-A2-A0CS-01	PRKD1	Not Mutated	60.4522	TCGA-A2-A0CS-01	PRKD2	Not Mutated	1477.16	TCGA-A2-A0CS-01	PRKD3	Not Mutated	802.492
TCGA-A2-A0CT-01	PRKD1	Not Mutated	41.388	TCGA-A2-A0CT-01	PRKD2	Not Mutated	836.957	TCGA-A2-A0CT-01	PRKD3	Not Mutated	583.612
TCGA-A2-A0CU-01	PRKD1	Not Mutated	73.3104	TCGA-A2-A0CU-01	PRKD2	Not Mutated	1145.48	TCGA-A2-A0CU-01	PRKD3	Not Mutated	639.175
TCGA-A2-A0CV-01	PRKD1	Not Mutated	127.218	TCGA-A2-A0CV-01	PRKD2	Not Mutated	1307.14	TCGA-A2-A0CV-01	PRKD3	Not Mutated	566.465
TCGA-A2-A0CW-01	PRKD1	Not Mutated	50.0072	TCGA-A2-A0CW-01	PRKD2	Not Mutated	1218.57	TCGA-A2-A0CW-01	PRKD3	Not Mutated	395.459
TCGA-A2-A0D0-01	PRKD1	Not Mutated	91.0214	TCGA-A2-A0D0-01	PRKD2	Not Mutated	1348.85	TCGA-A2-A0D0-01	PRKD3	Not Mutated	323.311
TCGA-A2-A0D2-01	PRKD1	Not Mutated	253.188	TCGA-A2-A0D2-01	PRKD2	Not Mutated	1428.57	TCGA-A2-A0D2-01	PRKD3	Not Mutated	519.312
TCGA-A2-A0D3-01	PRKD1	Not Mutated	32.8873	TCGA-A2-A0D3-01	PRKD2	Not Mutated	1297.76	TCGA-A2-A0D3-01	PRKD3	Not Mutated	421.731
TCGA-A2-A0D4-01	PRKD1	Not Mutated	36.7421	TCGA-A2-A0D4-01	PRKD2	Not Mutated	1379.43	TCGA-A2-A0D4-01	PRKD3	Not Mutated	383.662
TCGA-A2-A0EM-01	PRKD1	Not Mutated	88.4233	TCGA-A2-A0EM-01	PRKD2	Not Mutated	1013.49	TCGA-A2-A0EM-01	PRKD3	Not Mutated	372.869
TCGA-A2-A0EN-01	PRKD1	Not Mutated	118.887	TCGA-A2-A0EN-01	PRKD2	Not Mutated	1721.23	TCGA-A2-A0EN-01	PRKD3	Not Mutated	811.076
TCGA-A2-A0EO-01	PRKD1	Not Mutated	204.089	TCGA-A2-A0EO-01	PRKD2	Not Mutated	1050.57	TCGA-A2-A0EO-01	PRKD3	Not Mutated	743.185
TCGA-A2-A0EP-01	PRKD1	Not Mutated	143.19	TCGA-A2-A0EP-01	PRKD2	Not Mutated	1694.35	TCGA-A2-A0EP-01	PRKD3	Not Mutated	1066.45
TCGA-A2-A0EQ-01	PRKD1	Not Mutated	44.7668	TCGA-A2-A0EQ-01	PRKD2	Not Mutated	1981.76	TCGA-A2-A0EQ-01	PRKD3	Not Mutated	904.87
TCGA-A2-A0ER-01	PRKD1	Not Mutated	41.2859	TCGA-A2-A0ER-01	PRKD2	Not Mutated	857.06	TCGA-A2-A0ER-01	PRKD3	Not Mutated	624.111
TCGA-A2-A0ES-01	PRKD1	Not Mutated	192.44	TCGA-A2-A0ES-01	PRKD2	Not Mutated	845.175	TCGA-A2-A0ES-01	PRKD3	Not Mutated	1100.03
TCGA-A2-A0ET-01	PRKD1	Not Mutated	57.1506	TCGA-A2-A0ET-01	PRKD2	Not Mutated	1323.67	TCGA-A2-A0ET-01	PRKD3	Not Mutated	575.298
TCGA-A2-A0EU-01	PRKD1	Not Mutated	50.8585	TCGA-A2-A0EU-01	PRKD2	Not Mutated	1275.44	TCGA-A2-A0EU-01	PRKD3	Not Mutated	438.654
TCGA-A2-A0EV-01	PRKD1	Not Mutated	114.386	TCGA-A2-A0EV-01	PRKD2	Not Mutated	1423.86	TCGA-A2-A0EV-01	PRKD3	Not Mutated	540.702
TCGA-A2-A0EW-01	PRKD1	Not Mutated	171.803	TCGA-A2-A0EW-01	PRKD2	Not Mutated	1103.79	TCGA-A2-A0EW-01	PRKD3	Not Mutated	1309.6
TCGA-A2-A0EX-01	PRKD1	Not Mutated	188.704	TCGA-A2-A0EX-01	PRKD2	Not Mutated	1327.06	TCGA-A2-A0EX-01	PRKD3	Not Mutated	654.553
TCGA-A2-A0EY-01	PRKD1	Not Mutated	61.4709	TCGA-A2-A0EY-01	PRKD2	Not Mutated	1515.18	TCGA-A2-A0EY-01	PRKD3	Not Mutated	1068.79
TCGA-A2-A0ST-01	PRKD1	Not Mutated	73.575	TCGA-A2-A0ST-01	PRKD2	Not Mutated	2270.56	TCGA-A2-A0ST-01	PRKD3	Not Mutated	1857.34
TCGA-A2-A0SU-01	PRKD1	Not Mutated	108.911	TCGA-A2-A0SU-01	PRKD2	Not Mutated	955.661	TCGA-A2-A0SU-01	PRKD3	Not Mutated	853.638
TCGA-A2-A0SV-01	PRKD1	Not Mutated	127.152	TCGA-A2-A0SV-01	PRKD2	Not Mutated	1129.17	TCGA-A2-A0SV-01	PRKD3	Not Mutated	292.843
TCGA-A2-A0SW-01	PRKD1	Not Mutated	63.1767	TCGA-A2-A0SW-01	PRKD2	Not Mutated	1236.33	TCGA-A2-A0SW-01	PRKD3	Not Mutated	448.818
TCGA-A2-A0SX-01	PRKD1	Not Mutated	178.227	TCGA-A2-A0SX-01	PRKD2	Not Mutated	1132.31	TCGA-A2-A0SX-01	PRKD3	Not Mutated	2019.91
TCGA-A2-A0SY-01	PRKD1	Not Mutated	145.645	TCGA-A2-A0SY-01	PRKD2	Not Mutated	1068.29	TCGA-A2-A0SY-01	PRKD3	Not Mutated	1037.63
TCGA-A2-A0T0-01	PRKD1	Not Mutated	84.5331	TCGA-A2-A0T0-01	PRKD2	Not Mutated	979.011	TCGA-A2-A0T0-01	PRKD3	Not Mutated	1356.13
TCGA-A2-A0T1-01	PRKD1	Not Mutated	84.2708	TCGA-A2-A0T1-01	PRKD2	Not Mutated	1606.76	TCGA-A2-A0T1-01	PRKD3	Not Mutated	877.165
TCGA-A2-A0T2-01	PRKD1	Not Mutated	50.379	TCGA-A2-A0T2-01	PRKD2	Not Mutated	1940.26	TCGA-A2-A0T2-01	PRKD3	Not Mutated	863.13
TCGA-A2-A0T3-01	PRKD1	Not Mutated	90.9446	TCGA-A2-A0T3-01	PRKD2	Not Mutated	2289.55	TCGA-A2-A0T3-01	PRKD3	Not Mutated	430.034
TCGA-A2-A0T4-01	PRKD1	Not Mutated	122.499	TCGA-A2-A0T4-01	PRKD2	Not Mutated	1195.71	TCGA-A2-A0T4-01	PRKD3	Not Mutated	666.667
TCGA-A2-A0T6-01	PRKD1	Not Mutated	230.653	TCGA-A2-A0T6-01	PRKD2	Not Mutated	1319.23	TCGA-A2-A0T6-01	PRKD3	Not Mutated	1124.24
TCGA-A2-A0T7-01	PRKD1	Not Mutated	179.678	TCGA-A2-A0T7-01	PRKD2	Not Mutated	943.453	TCGA-A2-A0T7-01	PRKD3	Not Mutated	1020.87
TCGA-A2-A0YC-01	PRKD1	Not Mutated	62.9271	TCGA-A2-A0YC-01	PRKD2	Not Mutated	1134.11	TCGA-A2-A0YC-01	PRKD3	Not Mutated	960.991
TCGA-A2-A0YD-01	PRKD1	Not Mutated	163.62	TCGA-A2-A0YD-01	PRKD2	Not Mutated	1388.84	TCGA-A2-A0YD-01	PRKD3	Not Mutated	1022.63
TCGA-A2-A0YF-01	PRKD1	Not Mutated	45.4304	TCGA-A2-A0YF-01	PRKD2	Not Mutated	1068.28	TCGA-A2-A0YF-01	PRKD3	Not Mutated	1575.45
TCGA-A2-A0YG-01	PRKD1	Not Mutated	56.1116	TCGA-A2-A0YG-01	PRKD2	Not Mutated	915.176	TCGA-A2-A0YG-01	PRKD3	Not Mutated	660.213
TCGA-A2-A0YH-01	PRKD1	Not Mutated	132.328	TCGA-A2-A0YH-01	PRKD2	Not Mutated	1555.65	TCGA-A2-A0YH-01	PRKD3	Not Mutated	485.676
TCGA-A2-A0YI-01	PRKD1	Not Mutated	82.588	TCGA-A2-A0YI-01	PRKD2	Not Mutated	1070.66	TCGA-A2-A0YI-01	PRKD3	Not Mutated	868.515
TCGA-A2-A0YL-01	PRKD1	Not Mutated	225.514	TCGA-A2-A0YL-01	PRKD2	Not Mutated	1010.97	TCGA-A2-A0YL-01	PRKD3	Not Mutated	895.652
TCGA-A2-A0YM-01	PRKD1	Not Mutated	57.1326	TCGA-A2-A0YM-01	PRKD2	Not Mutated	622.569	TCGA-A2-A0YM-01	PRKD3	Not Mutated	1901.28
TCGA-A2-A0YT-01	PRKD1	Not Mutated	53.132	TCGA-A2-A0YT-01	PRKD2	Not Mutated	1014.9	TCGA-A2-A0YT-01	PRKD3	Not Mutated	666.442
TCGA-A2-A1FV-01	PRKD1	Not Mutated	105.608	TCGA-A2-A1FV-01	PRKD2	Not Mutated	623.906	TCGA-A2-A1FV-01	PRKD3	Not Mutated	557.864
TCGA-A2-A1FW-01	PRKD1	Not Mutated	67.0573	TCGA-A2-A1FW-01	PRKD2	Not Mutated	736.444	TCGA-A2-A1FW-01	PRKD3	Not Mutated	1257.18
TCGA-A2-A1FX-01	PRKD1	Not Mutated	90.7183	TCGA-A2-A1FX-01	PRKD2	Not Mutated	788.301	TCGA-A2-A1FX-01	PRKD3	Not Mutated	466.59
TCGA-A2-A1FZ-01	PRKD1	Not Mutated	109.226	TCGA-A2-A1FZ-01	PRKD2	Not Mutated	1024	TCGA-A2-A1FZ-01	PRKD3	Not Mutated	604.882
TCGA-A2-A1G0-01	PRKD1	Not Mutated	96.6469	TCGA-A2-A1G0-01	PRKD2	Not Mutated	1315.25	TCGA-A2-A1G0-01	PRKD3	Not Mutated	983.563
TCGA-A2-A1G1-01	PRKD1	Not Mutated	134.974	TCGA-A2-A1G1-01	PRKD2	Not Mutated	572.882	TCGA-A2-A1G1-01	PRKD3	Not Mutated	1513.85
TCGA-A2-A1G4-01	PRKD1	Not Mutated	96.1973	TCGA-A2-A1G4-01	PRKD2	Not Mutated	865.502	TCGA-A2-A1G4-01	PRKD3	Not Mutated	287.222
TCGA-A2-A1G6-01	PRKD1	Not Mutated	274.516	TCGA-A2-A1G6-01	PRKD2	Not Mutated	856.905	TCGA-A2-A1G6-01	PRKD3	Not Mutated	1233.82
TCGA-A2-A259-01	PRKD1	Not Mutated	114.778	TCGA-A2-A259-01	PRKD2	Not Mutated	1044.51	TCGA-A2-A259-01	PRKD3	Not Mutated	752.744
TCGA-A2-A25A-01	PRKD1	Not Mutated	244.112	TCGA-A2-A25A-01	PRKD2	Not Mutated	1189.31	TCGA-A2-A25A-01	PRKD3	Not Mutated	1305.48
TCGA-A2-A25B-01	PRKD1	Not Mutated	104.397	TCGA-A2-A25B-01	PRKD2	Not Mutated	805.203	TCGA-A2-A25B-01	PRKD3	Not Mutated	444.808
TCGA-A2-A25C-01	PRKD1	Not Mutated	106.087	TCGA-A2-A25C-01	PRKD2	Not Mutated	1013.23	TCGA-A2-A25C-01	PRKD3	Not Mutated	1074.55
TCGA-A2-A25D-01	PRKD1	Not Mutated	64.7372	TCGA-A2-A25D-01	PRKD2	Not Mutated	1337.4	TCGA-A2-A25D-01	PRKD3	Not Mutated	447.829
TCGA-A2-A25E-01	PRKD1	Not Mutated	66.0377	TCGA-A2-A25E-01	PRKD2	Not Mutated	686.163	TCGA-A2-A25E-01	PRKD3	Not Mutated	721.698
TCGA-A2-A25F-01	PRKD1	Not Mutated	167.139	TCGA-A2-A25F-01	PRKD2	Not Mutated	1124.39	TCGA-A2-A25F-01	PRKD3	Not Mutated	1842.9
TCGA-A2-A3KC-01	PRKD1	Not Mutated	150.897	TCGA-A2-A3KC-01	PRKD2	Not Mutated	1675.48	TCGA-A2-A3KC-01	PRKD3	Not Mutated	785.017
TCGA-A2-A3KD-01	PRKD1	Not Mutated	109.103	TCGA-A2-A3KD-01	PRKD2	Not Mutated	1206.96	TCGA-A2-A3KD-01	PRKD3	Not Mutated	708.282
TCGA-A2-A3XS-01	PRKD1	Not Mutated	56.4675	TCGA-A2-A3XS-01	PRKD2	Not Mutated	1396.26	TCGA-A2-A3XS-01	PRKD3	Not Mutated	1569.93
TCGA-A2-A3XT-01	PRKD1	Not Mutated	25.948	TCGA-A2-A3XT-01	PRKD2	Not Mutated	804.687	TCGA-A2-A3XT-01	PRKD3	Not Mutated	1614.74
TCGA-A2-A3XU-01	PRKD1	Not Mutated	75.7809	TCGA-A2-A3XU-01	PRKD2	Not Mutated	1497.37	TCGA-A2-A3XU-01	PRKD3	Not Mutated	501.106
TCGA-A2-A3XV-01	PRKD1	Not Mutated	37.8495	TCGA-A2-A3XV-01	PRKD2	Not Mutated	1397.85	TCGA-A2-A3XV-01	PRKD3	Not Mutated	185.806
TCGA-A2-A3XW-01	PRKD1	Not Mutated	75.8327	TCGA-A2-A3XW-01	PRKD2	Not Mutated	2809.71	TCGA-A2-A3XW-01	PRKD3	Not Mutated	372.431
TCGA-A2-A3XX-01	PRKD1	Not Mutated	58.9495	TCGA-A2-A3XX-01	PRKD2	Not Mutated	1498.76	TCGA-A2-A3XX-01	PRKD3	Not Mutated	511.696
TCGA-A2-A3XY-01	PRKD1	Not Mutated	133.216	TCGA-A2-A3XY-01	PRKD2	Not Mutated	1463.79	TCGA-A2-A3XY-01	PRKD3	Not Mutated	1548.83
TCGA-A2-A3XZ-01	PRKD1	Not Mutated	138.181	TCGA-A2-A3XZ-01	PRKD2	Not Mutated	1669.88	TCGA-A2-A3XZ-01	PRKD3	Not Mutated	723.294
TCGA-A2-A3Y0-01	PRKD1	Not Mutated	15.1043	TCGA-A2-A3Y0-01	PRKD2	Not Mutated	2511.25	TCGA-A2-A3Y0-01	PRKD3	Not Mutated	989.986
TCGA-A2-A4RW-01	PRKD1	Not Mutated	144.673	TCGA-A2-A4RW-01	PRKD2	Not Mutated	1642.86	TCGA-A2-A4RW-01	PRKD3	Not Mutated	508.475
TCGA-A2-A4RX-01	PRKD1	Not Mutated	302.457	TCGA-A2-A4RX-01	PRKD2	Not Mutated	1388.15	TCGA-A2-A4RX-01	PRKD3	Not Mutated	1403.91
TCGA-A2-A4RY-01	PRKD1	Not Mutated	204.232	TCGA-A2-A4RY-01	PRKD2	Not Mutated	1774.61	TCGA-A2-A4RY-01	PRKD3	Not Mutated	793.307
TCGA-A2-A4S0-01	PRKD1	Not Mutated	25.5641	TCGA-A2-A4S0-01	PRKD2	Not Mutated	1134.73	TCGA-A2-A4S0-01	PRKD3	Not Mutated	571.801
TCGA-A2-A4S2-01	PRKD1	Not Mutated	188.6	TCGA-A2-A4S2-01	PRKD2	Not Mutated	2963.93	TCGA-A2-A4S2-01	PRKD3	Not Mutated	528.869
TCGA-A2-A4S3-01	PRKD1	Not Mutated	29.5858	TCGA-A2-A4S3-01	PRKD2	Not Mutated	1819.26	TCGA-A2-A4S3-01	PRKD3	Not Mutated	506.186
TCGA-A7-A0CD-01	PRKD1	Not Mutated	48.5748	TCGA-A7-A0CD-01	PRKD2	Not Mutated	1338.28	TCGA-A7-A0CD-01	PRKD3	Not Mutated	249.855
TCGA-A7-A0CE-01	PRKD1	Not Mutated	119.332	TCGA-A7-A0CE-01	PRKD2	Not Mutated	801.085	TCGA-A7-A0CE-01	PRKD3	Not Mutated	1332.66
TCGA-A7-A0CG-01	PRKD1	Not Mutated	160.518	TCGA-A7-A0CG-01	PRKD2	Not Mutated	996.86	TCGA-A7-A0CG-01	PRKD3	Not Mutated	1331.24
TCGA-A7-A0CH-01	PRKD1	Not Mutated	79.8116	TCGA-A7-A0CH-01	PRKD2	Not Mutated	1003.1	TCGA-A7-A0CH-01	PRKD3	Not Mutated	896.245
TCGA-A7-A0D9-01	PRKD1	Not Mutated	302.594	TCGA-A7-A0D9-01	PRKD2	Not Mutated	1066.28	TCGA-A7-A0D9-01	PRKD3	Not Mutated	468.094
TCGA-A7-A0DA-01	PRKD1	Not Mutated	103.414	TCGA-A7-A0DA-01	PRKD2	Not Mutated	1162.32	TCGA-A7-A0DA-01	PRKD3	Not Mutated	1308.57
TCGA-A7-A0DB-01	PRKD1	Not Mutated	138.327	TCGA-A7-A0DB-01	PRKD2	Not Mutated	1427.34	TCGA-A7-A0DB-01	PRKD3	Not Mutated	387.393
TCGA-A7-A13D-01	PRKD1	Not Mutated	106.835	TCGA-A7-A13D-01	PRKD2	Not Mutated	2277.24	TCGA-A7-A13D-01	PRKD3	Not Mutated	2328.83
TCGA-A7-A13E-01	PRKD1	Not Mutated	25.1948	TCGA-A7-A13E-01	PRKD2	Not Mutated	790.434	TCGA-A7-A13E-01	PRKD3	Not Mutated	2136.86
TCGA-A7-A13F-01	PRKD1	Not Mutated	34.9398	TCGA-A7-A13F-01	PRKD2	Not Mutated	1092.77	TCGA-A7-A13F-01	PRKD3	Not Mutated	256.225
TCGA-A7-A13G-01	PRKD1	Not Mutated	39.5507	TCGA-A7-A13G-01	PRKD2	Not Mutated	1173.88	TCGA-A7-A13G-01	PRKD3	Not Mutated	636.309
TCGA-A7-A13H-01	PRKD1	Not Mutated	104.456	TCGA-A7-A13H-01	PRKD2	Not Mutated	1902.76	TCGA-A7-A13H-01	PRKD3	Not Mutated	721.821
TCGA-A7-A26E-01	PRKD1	Not Mutated	113.884	TCGA-A7-A26E-01	PRKD2	Not Mutated	1007.17	TCGA-A7-A26E-01	PRKD3	Not Mutated	1196.18
TCGA-A7-A26F-01	PRKD1	Not Mutated	136.911	TCGA-A7-A26F-01	PRKD2	Not Mutated	809.541	TCGA-A7-A26F-01	PRKD3	Not Mutated	2267.62
TCGA-A7-A26G-01	PRKD1	Not Mutated	263.117	TCGA-A7-A26G-01	PRKD2	Not Mutated	902.702	TCGA-A7-A26G-01	PRKD3	Not Mutated	2219.38
TCGA-A7-A26H-01	PRKD1	Not Mutated	136.554	TCGA-A7-A26H-01	PRKD2	Not Mutated	797.128	TCGA-A7-A26H-01	PRKD3	Not Mutated	666.841
TCGA-A7-A26I-01	PRKD1	Not Mutated	235.685	TCGA-A7-A26I-01	PRKD2	Not Mutated	1278.84	TCGA-A7-A26I-01	PRKD3	Not Mutated	1587.83
TCGA-A7-A26J-01	PRKD1	Not Mutated	142.988	TCGA-A7-A26J-01	PRKD2	Not Mutated	973.894	TCGA-A7-A26J-01	PRKD3	Not Mutated	1154.04
TCGA-A7-A2KD-01	PRKD1	Not Mutated	125.175	TCGA-A7-A2KD-01	PRKD2	Not Mutated	759.325	TCGA-A7-A2KD-01	PRKD3	Not Mutated	688.864
TCGA-A7-A3IY-01	PRKD1	Not Mutated	186.526	TCGA-A7-A3IY-01	PRKD2	Not Mutated	943.808	TCGA-A7-A3IY-01	PRKD3	Not Mutated	341.266
TCGA-A7-A3IZ-01	PRKD1	Not Mutated	51.7766	TCGA-A7-A3IZ-01	PRKD2	Not Mutated	1055.16	TCGA-A7-A3IZ-01	PRKD3	Not Mutated	317.428
TCGA-A7-A3J0-01	PRKD1	Not Mutated	32.0165	TCGA-A7-A3J0-01	PRKD2	Not Mutated	1563.39	TCGA-A7-A3J0-01	PRKD3	Not Mutated	455.203
TCGA-A7-A3J1-01	PRKD1	Not Mutated	85.3367	TCGA-A7-A3J1-01	PRKD2	Not Mutated	1520.24	TCGA-A7-A3J1-01	PRKD3	Not Mutated	832.876
TCGA-A7-A3RF-01	PRKD1	Not Mutated	31.2952	TCGA-A7-A3RF-01	PRKD2	Not Mutated	1627.01	TCGA-A7-A3RF-01	PRKD3	Not Mutated	117.357
TCGA-A7-A425-01	PRKD1	Not Mutated	89.7022	TCGA-A7-A425-01	PRKD2	Not Mutated	1628.27	TCGA-A7-A425-01	PRKD3	Not Mutated	575.888
TCGA-A7-A426-01	PRKD1	Not Mutated	143.927	TCGA-A7-A426-01	PRKD2	Not Mutated	1916.25	TCGA-A7-A426-01	PRKD3	Not Mutated	519.412
TCGA-A7-A4SA-01	PRKD1	Not Mutated	51.3033	TCGA-A7-A4SA-01	PRKD2	Not Mutated	1600.33	TCGA-A7-A4SA-01	PRKD3	Not Mutated	553.303
TCGA-A7-A4SB-01	PRKD1	Not Mutated	66.5485	TCGA-A7-A4SB-01	PRKD2	Not Mutated	1144.52	TCGA-A7-A4SB-01	PRKD3	Not Mutated	314.958
TCGA-A7-A4SD-01	PRKD1	Not Mutated	64.1791	TCGA-A7-A4SD-01	PRKD2	Not Mutated	3030.35	TCGA-A7-A4SD-01	PRKD3	Not Mutated	1114.43
TCGA-A7-A4SE-01	PRKD1	Not Mutated	143.71	TCGA-A7-A4SE-01	PRKD2	Not Mutated	1005.97	TCGA-A7-A4SE-01	PRKD3	Not Mutated	1176.66
TCGA-A7-A4SF-01	PRKD1	Not Mutated	24.5316	TCGA-A7-A4SF-01	PRKD2	Not Mutated	1356.48	TCGA-A7-A4SF-01	PRKD3	Not Mutated	124.33
TCGA-A7-A5ZV-01	PRKD1	Not Mutated	173.637	TCGA-A7-A5ZV-01	PRKD2	Not Mutated	784.537	TCGA-A7-A5ZV-01	PRKD3	Not Mutated	370.089
TCGA-A7-A5ZW-01	PRKD1	Not Mutated	223.786	TCGA-A7-A5ZW-01	PRKD2	Not Mutated	903.183	TCGA-A7-A5ZW-01	PRKD3	Not Mutated	987.605
TCGA-A7-A5ZX-01	PRKD1	Not Mutated	210.742	TCGA-A7-A5ZX-01	PRKD2	Not Mutated	1295.96	TCGA-A7-A5ZX-01	PRKD3	Not Mutated	801.637
TCGA-A8-A06N-01	PRKD1	Not Mutated	8.0312	TCGA-A8-A06N-01	PRKD2	Not Mutated	963.745	TCGA-A8-A06N-01	PRKD3	Not Mutated	75.4933
TCGA-A8-A06O-01	PRKD1	Not Mutated	83.6237	TCGA-A8-A06O-01	PRKD2	Not Mutated	1423.64	TCGA-A8-A06O-01	PRKD3	Not Mutated	563.95
TCGA-A8-A06P-01	PRKD1	Not Mutated	151.685	TCGA-A8-A06P-01	PRKD2	Not Mutated	1107.4	TCGA-A8-A06P-01	PRKD3	Not Mutated	483.476
TCGA-A8-A06Q-01	PRKD1	Not Mutated	7.4401	TCGA-A8-A06Q-01	PRKD2	Not Mutated	573.161	TCGA-A8-A06Q-01	PRKD3	Not Mutated	301.461
TCGA-A8-A06R-01	PRKD1	Not Mutated	163.007	TCGA-A8-A06R-01	PRKD2	Not Mutated	1123.34	TCGA-A8-A06R-01	PRKD3	Not Mutated	959.248
TCGA-A8-A06T-01	PRKD1	Not Mutated	67.022	TCGA-A8-A06T-01	PRKD2	Not Mutated	1048.59	TCGA-A8-A06T-01	PRKD3	Not Mutated	450.463
TCGA-A8-A06U-01	PRKD1	Not Mutated	44.3407	TCGA-A8-A06U-01	PRKD2	Not Mutated	1314.27	TCGA-A8-A06U-01	PRKD3	Not Mutated	635.939
TCGA-A8-A06Y-01	PRKD1	Not Mutated	32.7156	TCGA-A8-A06Y-01	PRKD2	Not Mutated	1297.86	TCGA-A8-A06Y-01	PRKD3	Not Mutated	512.683
TCGA-A8-A06Z-01	PRKD1	Not Mutated	22.2912	TCGA-A8-A06Z-01	PRKD2	Not Mutated	1011.72	TCGA-A8-A06Z-01	PRKD3	Not Mutated	124.121
TCGA-A8-A075-01	PRKD1	Not Mutated	85.6938	TCGA-A8-A075-01	PRKD2	Not Mutated	1337.04	TCGA-A8-A075-01	PRKD3	Not Mutated	1157.4
TCGA-A8-A076-01	PRKD1	Not Mutated	125	TCGA-A8-A076-01	PRKD2	Not Mutated	969.498	TCGA-A8-A076-01	PRKD3	Not Mutated	952.751
TCGA-A8-A079-01	PRKD1	Not Mutated	19.6527	TCGA-A8-A079-01	PRKD2	Not Mutated	986.362	TCGA-A8-A079-01	PRKD3	Not Mutated	143.668
TCGA-A8-A07B-01	PRKD1	Not Mutated	72.6965	TCGA-A8-A07B-01	PRKD2	Not Mutated	1355.03	TCGA-A8-A07B-01	PRKD3	Not Mutated	251.902
TCGA-A8-A07E-01	PRKD1	Not Mutated	139.828	TCGA-A8-A07E-01	PRKD2	Not Mutated	1200.57	TCGA-A8-A07E-01	PRKD3	Not Mutated	1485.96
TCGA-A8-A07F-01	PRKD1	Not Mutated	85.8646	TCGA-A8-A07F-01	PRKD2	Not Mutated	1038.66	TCGA-A8-A07F-01	PRKD3	Not Mutated	501.107
TCGA-A8-A07G-01	PRKD1	Not Mutated	279.876	TCGA-A8-A07G-01	PRKD2	Not Mutated	1007.9	TCGA-A8-A07G-01	PRKD3	Not Mutated	1169.64
TCGA-A8-A07I-01	PRKD1	Not Mutated	115.533	TCGA-A8-A07I-01	PRKD2	Not Mutated	1304.82	TCGA-A8-A07I-01	PRKD3	Not Mutated	801.676
TCGA-A8-A07J-01	PRKD1	Not Mutated	154.112	TCGA-A8-A07J-01	PRKD2	Not Mutated	1296.38	TCGA-A8-A07J-01	PRKD3	Not Mutated	716.734
TCGA-A8-A07L-01	PRKD1	Not Mutated	99.0404	TCGA-A8-A07L-01	PRKD2	Not Mutated	1271.42	TCGA-A8-A07L-01	PRKD3	Not Mutated	921.864
TCGA-A8-A07O-01	PRKD1	Not Mutated	28.11	TCGA-A8-A07O-01	PRKD2	Not Mutated	341.806	TCGA-A8-A07O-01	PRKD3	Not Mutated	1714.41
TCGA-A8-A07P-01	PRKD1	Not Mutated	80.8569	TCGA-A8-A07P-01	PRKD2	Not Mutated	797.858	TCGA-A8-A07P-01	PRKD3	Not Mutated	534.209
TCGA-A8-A07R-01	PRKD1	Not Mutated	49.8199	TCGA-A8-A07R-01	PRKD2	Not Mutated	1835.23	TCGA-A8-A07R-01	PRKD3	Not Mutated	982.593
TCGA-A8-A07U-01	PRKD1	Not Mutated	63.5882	TCGA-A8-A07U-01	PRKD2	Not Mutated	1660.49	TCGA-A8-A07U-01	PRKD3	Not Mutated	1559.71
TCGA-A8-A07W-01	PRKD1	Not Mutated	58.7908	TCGA-A8-A07W-01	PRKD2	Not Mutated	938.746	TCGA-A8-A07W-01	PRKD3	Not Mutated	457.297
TCGA-A8-A082-01	PRKD1	Not Mutated	134.4	TCGA-A8-A082-01	PRKD2	Not Mutated	704.8	TCGA-A8-A082-01	PRKD3	Not Mutated	437.2
TCGA-A8-A083-01	PRKD1	Not Mutated	19.4805	TCGA-A8-A083-01	PRKD2	Not Mutated	1283.12	TCGA-A8-A083-01	PRKD3	Not Mutated	612.987
TCGA-A8-A084-01	PRKD1	Not Mutated	51.8225	TCGA-A8-A084-01	PRKD2	Not Mutated	1520.64	TCGA-A8-A084-01	PRKD3	Not Mutated	1030.65
TCGA-A8-A085-01	PRKD1	Not Mutated	62.8703	TCGA-A8-A085-01	PRKD2	Not Mutated	981.018	TCGA-A8-A085-01	PRKD3	Not Mutated	269.858
TCGA-A8-A086-01	PRKD1	Not Mutated	154.7	TCGA-A8-A086-01	PRKD2	Not Mutated	810.376	TCGA-A8-A086-01	PRKD3	Not Mutated	483.788
TCGA-A8-A08B-01	PRKD1	Not Mutated	15.9011	TCGA-A8-A08B-01	PRKD2	Not Mutated	1004.42	TCGA-A8-A08B-01	PRKD3	Not Mutated	181.095
TCGA-A8-A08G-01	PRKD1	Not Mutated	83.5691	TCGA-A8-A08G-01	PRKD2	Not Mutated	1274.14	TCGA-A8-A08G-01	PRKD3	Not Mutated	282.336
TCGA-A8-A08H-01	PRKD1	Not Mutated	227.642	TCGA-A8-A08H-01	PRKD2	Not Mutated	1100.79	TCGA-A8-A08H-01	PRKD3	Not Mutated	1577.9
TCGA-A8-A08I-01	PRKD1	Not Mutated	216.621	TCGA-A8-A08I-01	PRKD2	Not Mutated	1163.18	TCGA-A8-A08I-01	PRKD3	Not Mutated	1472.45
TCGA-A8-A08J-01	PRKD1	Not Mutated	106.786	TCGA-A8-A08J-01	PRKD2	Not Mutated	1457.09	TCGA-A8-A08J-01	PRKD3	Not Mutated	469.394
TCGA-A8-A08L-01	PRKD1	Not Mutated	120.558	TCGA-A8-A08L-01	PRKD2	Not Mutated	697.335	TCGA-A8-A08L-01	PRKD3	Not Mutated	1529.82
TCGA-A8-A08O-01	PRKD1	Not Mutated	126.627	TCGA-A8-A08O-01	PRKD2	Not Mutated	1335.42	TCGA-A8-A08O-01	PRKD3	Not Mutated	942.206
TCGA-A8-A08R-01	PRKD1	Not Mutated	61.1995	TCGA-A8-A08R-01	PRKD2	Not Mutated	692.167	TCGA-A8-A08R-01	PRKD3	Not Mutated	2284.58
TCGA-A8-A08S-01	PRKD1	Not Mutated	41.9355	TCGA-A8-A08S-01	PRKD2	Not Mutated	1434.52	TCGA-A8-A08S-01	PRKD3	Not Mutated	624.193
TCGA-A8-A08T-01	PRKD1	Not Mutated	93.5108	TCGA-A8-A08T-01	PRKD2	Not Mutated	928.785	TCGA-A8-A08T-01	PRKD3	Not Mutated	318.469
TCGA-A8-A08X-01	PRKD1	Not Mutated	191.579	TCGA-A8-A08X-01	PRKD2	Not Mutated	1325.44	TCGA-A8-A08X-01	PRKD3	Not Mutated	508.674
TCGA-A8-A08Z-01	PRKD1	Not Mutated	351.501	TCGA-A8-A08Z-01	PRKD2	Not Mutated	784.922	TCGA-A8-A08Z-01	PRKD3	Not Mutated	692.559
TCGA-A8-A090-01	PRKD1	Not Mutated	62.5059	TCGA-A8-A090-01	PRKD2	Not Mutated	992.94	TCGA-A8-A090-01	PRKD3	Not Mutated	459.381
TCGA-A8-A091-01	PRKD1	Not Mutated	164.26	TCGA-A8-A091-01	PRKD2	Not Mutated	837.944	TCGA-A8-A091-01	PRKD3	Not Mutated	385.557
TCGA-A8-A092-01	PRKD1	Not Mutated	82.6854	TCGA-A8-A092-01	PRKD2	Not Mutated	1103.75	TCGA-A8-A092-01	PRKD3	Not Mutated	569.676
TCGA-A8-A093-01	PRKD1	Not Mutated	78.2068	TCGA-A8-A093-01	PRKD2	Not Mutated	1309.88	TCGA-A8-A093-01	PRKD3	Not Mutated	626.636
TCGA-A8-A094-01	PRKD1	Not Mutated	93.0668	TCGA-A8-A094-01	PRKD2	Not Mutated	1006.87	TCGA-A8-A094-01	PRKD3	Not Mutated	428.482
TCGA-A8-A095-01	PRKD1	Not Mutated	63.3794	TCGA-A8-A095-01	PRKD2	Not Mutated	799.265	TCGA-A8-A095-01	PRKD3	Not Mutated	704.025
TCGA-A8-A096-01	PRKD1	Not Mutated	151.097	TCGA-A8-A096-01	PRKD2	Not Mutated	1232.6	TCGA-A8-A096-01	PRKD3	Not Mutated	645.977
TCGA-A8-A097-01	PRKD1	Not Mutated	155.952	TCGA-A8-A097-01	PRKD2	Not Mutated	1142.74	TCGA-A8-A097-01	PRKD3	Not Mutated	981.901
TCGA-A8-A099-01	PRKD1	Not Mutated	31.408	TCGA-A8-A099-01	PRKD2	Not Mutated	1072.93	TCGA-A8-A099-01	PRKD3	Not Mutated	1451.69
TCGA-A8-A09A-01	PRKD1	Not Mutated	130.494	TCGA-A8-A09A-01	PRKD2	Not Mutated	1160.4	TCGA-A8-A09A-01	PRKD3	Not Mutated	917.082
TCGA-A8-A09B-01	PRKD1	Not Mutated	77.6715	TCGA-A8-A09B-01	PRKD2	Not Mutated	1431.87	TCGA-A8-A09B-01	PRKD3	Not Mutated	448.265
TCGA-A8-A09C-01	PRKD1	Not Mutated	68.8855	TCGA-A8-A09C-01	PRKD2	Not Mutated	865.174	TCGA-A8-A09C-01	PRKD3	Not Mutated	590.345
TCGA-A8-A09D-01	PRKD1	Not Mutated	135.525	TCGA-A8-A09D-01	PRKD2	Not Mutated	963.913	TCGA-A8-A09D-01	PRKD3	Not Mutated	990.778
TCGA-A8-A09G-01	PRKD1	Not Mutated	37.3431	TCGA-A8-A09G-01	PRKD2	Not Mutated	680.135	TCGA-A8-A09G-01	PRKD3	Not Mutated	719.62
TCGA-A8-A09I-01	PRKD1	Not Mutated	60.873	TCGA-A8-A09I-01	PRKD2	Not Mutated	1038.25	TCGA-A8-A09I-01	PRKD3	Not Mutated	440.529
TCGA-A8-A09K-01	PRKD1	Not Mutated	12.2324	TCGA-A8-A09K-01	PRKD2	Not Mutated	825.477	TCGA-A8-A09K-01	PRKD3	Not Mutated	212.591
TCGA-A8-A09M-01	PRKD1	Not Mutated	47.3015	TCGA-A8-A09M-01	PRKD2	Not Mutated	972.704	TCGA-A8-A09M-01	PRKD3	Not Mutated	275.629
TCGA-A8-A09N-01	PRKD1	Not Mutated	50.1855	TCGA-A8-A09N-01	PRKD2	Not Mutated	1066.55	TCGA-A8-A09N-01	PRKD3	Not Mutated	328.169
TCGA-A8-A09Q-01	PRKD1	Not Mutated	65.4236	TCGA-A8-A09Q-01	PRKD2	Not Mutated	793.588	TCGA-A8-A09Q-01	PRKD3	Not Mutated	537.455
TCGA-A8-A09R-01	PRKD1	Not Mutated	108.24	TCGA-A8-A09R-01	PRKD2	Not Mutated	1279.88	TCGA-A8-A09R-01	PRKD3	Not Mutated	1060.53
TCGA-A8-A09T-01	PRKD1	Not Mutated	73.1132	TCGA-A8-A09T-01	PRKD2	Not Mutated	819.182	TCGA-A8-A09T-01	PRKD3	Not Mutated	263.365
TCGA-A8-A09X-01	PRKD1	Not Mutated	84.0319	TCGA-A8-A09X-01	PRKD2	Not Mutated	779.054	TCGA-A8-A09X-01	PRKD3	Not Mutated	678.464
TCGA-A8-A09Z-01	PRKD1	Not Mutated	11.0635	TCGA-A8-A09Z-01	PRKD2	Not Mutated	2412.92	TCGA-A8-A09Z-01	PRKD3	Not Mutated	182.727
TCGA-A8-A0A1-01	PRKD1	Not Mutated	87.3494	TCGA-A8-A0A1-01	PRKD2	Not Mutated	1106.93	TCGA-A8-A0A1-01	PRKD3	Not Mutated	1140.56
TCGA-A8-A0A2-01	PRKD1	Not Mutated	107.08	TCGA-A8-A0A2-01	PRKD2	Not Mutated	905.31	TCGA-A8-A0A2-01	PRKD3	Not Mutated	473.156
TCGA-A8-A0A4-01	PRKD1	Not Mutated	181.497	TCGA-A8-A0A4-01	PRKD2	Not Mutated	1202.15	TCGA-A8-A0A4-01	PRKD3	Not Mutated	759.938
TCGA-A8-A0A7-01	PRKD1	Not Mutated	174.715	TCGA-A8-A0A7-01	PRKD2	Not Mutated	1872.01	TCGA-A8-A0A7-01	PRKD3	Not Mutated	1225.36
TCGA-A8-A0A9-01	PRKD1	Not Mutated	80.8436	TCGA-A8-A0A9-01	PRKD2	Not Mutated	1778.85	TCGA-A8-A0A9-01	PRKD3	Not Mutated	802.285
TCGA-A8-A0AD-01	PRKD1	Not Mutated	140.305	TCGA-A8-A0AD-01	PRKD2	Not Mutated	598.693	TCGA-A8-A0AD-01	PRKD3	Not Mutated	537.691
TCGA-AC-A23C-01	PRKD1	Not Mutated	101.97	TCGA-AC-A23C-01	PRKD2	Not Mutated	637.088	TCGA-AC-A23C-01	PRKD3	Not Mutated	539.028
TCGA-AC-A23E-01	PRKD1	Not Mutated	354.326	TCGA-AC-A23E-01	PRKD2	Not Mutated	754.204	TCGA-AC-A23E-01	PRKD3	Not Mutated	1145.83
TCGA-AC-A23G-01	PRKD1	Not Mutated	312.5	TCGA-AC-A23G-01	PRKD2	Not Mutated	1452.76	TCGA-AC-A23G-01	PRKD3	Not Mutated	867.006
TCGA-AC-A2B8-01	PRKD1	Not Mutated	176.619	TCGA-AC-A2B8-01	PRKD2	Not Mutated	1101.54	TCGA-AC-A2B8-01	PRKD3	Not Mutated	721.592
TCGA-AC-A2BK-01	PRKD1	Not Mutated	7.6751	TCGA-AC-A2BK-01	PRKD2	Not Mutated	864.087	TCGA-AC-A2BK-01	PRKD3	Not Mutated	4225.14
TCGA-AC-A2BM-01	PRKD1	Not Mutated	54.856	TCGA-AC-A2BM-01	PRKD2	Not Mutated	1061.93	TCGA-AC-A2BM-01	PRKD3	Not Mutated	557.185
TCGA-AC-A2FB-01	PRKD1	Not Mutated	199.692	TCGA-AC-A2FB-01	PRKD2	Not Mutated	1459.76	TCGA-AC-A2FB-01	PRKD3	Not Mutated	1024.72
TCGA-AC-A2FE-01	PRKD1	Not Mutated	92.5195	TCGA-AC-A2FE-01	PRKD2	Not Mutated	1563.24	TCGA-AC-A2FE-01	PRKD3	Not Mutated	757.175
TCGA-AC-A2FF-01	PRKD1	Not Mutated	284.702	TCGA-AC-A2FF-01	PRKD2	Not Mutated	1130.11	TCGA-AC-A2FF-01	PRKD3	Not Mutated	1493.4
TCGA-AC-A2FG-01	PRKD1	Not Mutated	149.002	TCGA-AC-A2FG-01	PRKD2	Not Mutated	1247.99	TCGA-AC-A2FG-01	PRKD3	Not Mutated	649.391
TCGA-AC-A2FK-01	PRKD1	Not Mutated	305.914	TCGA-AC-A2FK-01	PRKD2	Not Mutated	1075.14	TCGA-AC-A2FK-01	PRKD3	Not Mutated	1368.61
TCGA-AC-A2FM-01	PRKD1	Not Mutated	35.416	TCGA-AC-A2FM-01	PRKD2	Not Mutated	939.191	TCGA-AC-A2FM-01	PRKD3	Not Mutated	307.384
TCGA-AC-A2FO-01	PRKD1	Not Mutated	138.867	TCGA-AC-A2FO-01	PRKD2	Not Mutated	1320.4	TCGA-AC-A2FO-01	PRKD3	Not Mutated	1036.07
TCGA-AC-A2QH-01	PRKD1	Not Mutated	191.261	TCGA-AC-A2QH-01	PRKD2	Not Mutated	1468.26	TCGA-AC-A2QH-01	PRKD3	Not Mutated	1619.95
TCGA-AC-A2QI-01	PRKD1	Not Mutated	103.257	TCGA-AC-A2QI-01	PRKD2	Not Mutated	1350.6	TCGA-AC-A2QI-01	PRKD3	Not Mutated	539.476
TCGA-AC-A2QJ-01	PRKD1	Not Mutated	62.2431	TCGA-AC-A2QJ-01	PRKD2	Not Mutated	1680.56	TCGA-AC-A2QJ-01	PRKD3	Not Mutated	454.492
TCGA-AC-A3BB-01	PRKD1	Not Mutated	163.605	TCGA-AC-A3BB-01	PRKD2	Not Mutated	1706.99	TCGA-AC-A3BB-01	PRKD3	Not Mutated	620.034
TCGA-AC-A3EH-01	PRKD1	Not Mutated	84.6579	TCGA-AC-A3EH-01	PRKD2	Not Mutated	1784.04	TCGA-AC-A3EH-01	PRKD3	Not Mutated	410.85
TCGA-AC-A3HN-01	PRKD1	Not Mutated	138.786	TCGA-AC-A3HN-01	PRKD2	Not Mutated	1781.83	TCGA-AC-A3HN-01	PRKD3	Not Mutated	1063.41
TCGA-AC-A3OD-01	PRKD1	Not Mutated	83.6167	TCGA-AC-A3OD-01	PRKD2	Not Mutated	1341.07	TCGA-AC-A3OD-01	PRKD3	Not Mutated	773.155
TCGA-AC-A3QP-01	PRKD1	Not Mutated	95.9113	TCGA-AC-A3QP-01	PRKD2	Not Mutated	1491.4	TCGA-AC-A3QP-01	PRKD3	Not Mutated	450.516
TCGA-AC-A3TM-01	PRKD1	Not Mutated	67.1915	TCGA-AC-A3TM-01	PRKD2	Not Mutated	1970.34	TCGA-AC-A3TM-01	PRKD3	Not Mutated	272.852
TCGA-AC-A3TN-01	PRKD1	Not Mutated	47.619	TCGA-AC-A3TN-01	PRKD2	Not Mutated	1826.02	TCGA-AC-A3TN-01	PRKD3	Not Mutated	216.723
TCGA-AC-A3W5-01	PRKD1	Not Mutated	158.782	TCGA-AC-A3W5-01	PRKD2	Not Mutated	1815.71	TCGA-AC-A3W5-01	PRKD3	Not Mutated	953.106
TCGA-AC-A3W6-01	PRKD1	Not Mutated	181.666	TCGA-AC-A3W6-01	PRKD2	Not Mutated	1892.01	TCGA-AC-A3W6-01	PRKD3	Not Mutated	587.275
TCGA-AC-A3W7-01	PRKD1	Not Mutated	97.3929	TCGA-AC-A3W7-01	PRKD2	Not Mutated	1735.09	TCGA-AC-A3W7-01	PRKD3	Not Mutated	482.769
TCGA-AC-A3YI-01	PRKD1	Not Mutated	254.623	TCGA-AC-A3YI-01	PRKD2	Not Mutated	1149.78	TCGA-AC-A3YI-01	PRKD3	Not Mutated	889.193
TCGA-AC-A5XS-01	PRKD1	Not Mutated	47.8482	TCGA-AC-A5XS-01	PRKD2	Not Mutated	1611.05	TCGA-AC-A5XS-01	PRKD3	Not Mutated	380.463
TCGA-AC-A62Y-01	PRKD1	Not Mutated	42.4392	TCGA-AC-A62Y-01	PRKD2	Not Mutated	1227.03	TCGA-AC-A62Y-01	PRKD3	Not Mutated	454.883
TCGA-AN-A04D-01	PRKD1	Not Mutated	8.926	TCGA-AN-A04D-01	PRKD2	Not Mutated	767.06	TCGA-AN-A04D-01	PRKD3	Not Mutated	729.629
TCGA-AN-A0AJ-01	PRKD1	Not Mutated	59.514	TCGA-AN-A0AJ-01	PRKD2	Not Mutated	1092.49	TCGA-AN-A0AJ-01	PRKD3	Not Mutated	1205.83
TCGA-AN-A0AK-01	PRKD1	Not Mutated	15.5332	TCGA-AN-A0AK-01	PRKD2	Not Mutated	1504.62	TCGA-AN-A0AK-01	PRKD3	Not Mutated	786.314
TCGA-AN-A0AL-01	PRKD1	Not Mutated	121.981	TCGA-AN-A0AL-01	PRKD2	Not Mutated	1590.58	TCGA-AN-A0AL-01	PRKD3	Not Mutated	1421.1
TCGA-AN-A0AM-01	PRKD1	Not Mutated	97.2812	TCGA-AN-A0AM-01	PRKD2	Not Mutated	1436.55	TCGA-AN-A0AM-01	PRKD3	Not Mutated	957.121
TCGA-AN-A0AS-01	PRKD1	Not Mutated	152.737	TCGA-AN-A0AS-01	PRKD2	Not Mutated	885.785	TCGA-AN-A0AS-01	PRKD3	Not Mutated	540.662
TCGA-AN-A0AT-01	PRKD1	Not Mutated	93.6869	TCGA-AN-A0AT-01	PRKD2	Not Mutated	681.753	TCGA-AN-A0AT-01	PRKD3	Not Mutated	1563.27
TCGA-AN-A0FF-01	PRKD1	Not Mutated	48.5875	TCGA-AN-A0FF-01	PRKD2	Not Mutated	1322.54	TCGA-AN-A0FF-01	PRKD3	Not Mutated	330.91
TCGA-AN-A0FJ-01	PRKD1	Not Mutated	237.095	TCGA-AN-A0FJ-01	PRKD2	Not Mutated	948.98	TCGA-AN-A0FJ-01	PRKD3	Not Mutated	2210.68
TCGA-AN-A0FK-01	PRKD1	Not Mutated	50.2466	TCGA-AN-A0FK-01	PRKD2	Not Mutated	1616.82	TCGA-AN-A0FK-01	PRKD3	Not Mutated	540.802
TCGA-AN-A0FL-01	PRKD1	Not Mutated	28.5583	TCGA-AN-A0FL-01	PRKD2	Not Mutated	2291.11	TCGA-AN-A0FL-01	PRKD3	Not Mutated	633.809
TCGA-AN-A0FN-01	PRKD1	Not Mutated	389.409	TCGA-AN-A0FN-01	PRKD2	Not Mutated	1170.25	TCGA-AN-A0FN-01	PRKD3	Not Mutated	1483.13
TCGA-AN-A0FS-01	PRKD1	Not Mutated	170.428	TCGA-AN-A0FS-01	PRKD2	Not Mutated	1194.26	TCGA-AN-A0FS-01	PRKD3	Not Mutated	553.069
TCGA-AN-A0FT-01	PRKD1	Not Mutated	58.9529	TCGA-AN-A0FT-01	PRKD2	Not Mutated	1465.52	TCGA-AN-A0FT-01	PRKD3	Not Mutated	231.66
TCGA-AN-A0FV-01	PRKD1	Not Mutated	128.661	TCGA-AN-A0FV-01	PRKD2	Not Mutated	892.175	TCGA-AN-A0FV-01	PRKD3	Not Mutated	603.745
TCGA-AN-A0FW-01	PRKD1	Not Mutated	51.7779	TCGA-AN-A0FW-01	PRKD2	Not Mutated	1149.1	TCGA-AN-A0FW-01	PRKD3	Not Mutated	531.192
TCGA-AN-A0FX-01	PRKD1	Not Mutated	147.368	TCGA-AN-A0FX-01	PRKD2	Not Mutated	1440.51	TCGA-AN-A0FX-01	PRKD3	Not Mutated	2561.08
TCGA-AN-A0FY-01	PRKD1	Not Mutated	108.314	TCGA-AN-A0FY-01	PRKD2	Not Mutated	846.374	TCGA-AN-A0FY-01	PRKD3	Not Mutated	919.037
TCGA-AN-A0FZ-01	PRKD1	Not Mutated	103.158	TCGA-AN-A0FZ-01	PRKD2	Not Mutated	955.34	TCGA-AN-A0FZ-01	PRKD3	Not Mutated	280.035
TCGA-AN-A0XU-01	PRKD1	Not Mutated	99.5865	TCGA-AN-A0XU-01	PRKD2	Not Mutated	1052.38	TCGA-AN-A0XU-01	PRKD3	Not Mutated	3199.52
TCGA-AO-A128-01	PRKD1	Not Mutated	42.3338	TCGA-AO-A128-01	PRKD2	Not Mutated	2331.34	TCGA-AO-A128-01	PRKD3	Not Mutated	807.056
TCGA-AO-A1KO-01	PRKD1	Not Mutated	199.732	TCGA-AO-A1KO-01	PRKD2	Not Mutated	627.3	TCGA-AO-A1KO-01	PRKD3	Not Mutated	1686.18
TCGA-AO-A1KP-01	PRKD1	Not Mutated	221.157	TCGA-AO-A1KP-01	PRKD2	Not Mutated	676.403	TCGA-AO-A1KP-01	PRKD3	Not Mutated	303.718
TCGA-AO-A1KR-01	PRKD1	Not Mutated	24.7492	TCGA-AO-A1KR-01	PRKD2	Not Mutated	2898.33	TCGA-AO-A1KR-01	PRKD3	Not Mutated	250.836
TCGA-AO-A1KS-01	PRKD1	Not Mutated	134.512	TCGA-AO-A1KS-01	PRKD2	Not Mutated	652.07	TCGA-AO-A1KS-01	PRKD3	Not Mutated	1574.82
TCGA-AO-A1KT-01	PRKD1	Not Mutated	205.953	TCGA-AO-A1KT-01	PRKD2	Not Mutated	822.91	TCGA-AO-A1KT-01	PRKD3	Not Mutated	390.86
TCGA-AQ-A04H-01	PRKD1	Not Mutated	50.8375	TCGA-AQ-A04H-01	PRKD2	Not Mutated	761.387	TCGA-AQ-A04H-01	PRKD3	Not Mutated	749.927
TCGA-AQ-A04J-01	PRKD1	Not Mutated	210.727	TCGA-AQ-A04J-01	PRKD2	Not Mutated	1284.99	TCGA-AQ-A04J-01	PRKD3	Not Mutated	2223.42
TCGA-AQ-A04L-01	PRKD1	Not Mutated	101.292	TCGA-AQ-A04L-01	PRKD2	Not Mutated	436.589	TCGA-AQ-A04L-01	PRKD3	Not Mutated	271.628
TCGA-AQ-A0Y5-01	PRKD1	Not Mutated	242.52	TCGA-AQ-A0Y5-01	PRKD2	Not Mutated	395.375	TCGA-AQ-A0Y5-01	PRKD3	Not Mutated	817.227
TCGA-AQ-A1H2-01	PRKD1	Not Mutated	39.6387	TCGA-AQ-A1H2-01	PRKD2	Not Mutated	1558.45	TCGA-AQ-A1H2-01	PRKD3	Not Mutated	523.332
TCGA-AQ-A1H3-01	PRKD1	Not Mutated	128.723	TCGA-AQ-A1H3-01	PRKD2	Not Mutated	1130.46	TCGA-AQ-A1H3-01	PRKD3	Not Mutated	569.298
TCGA-AQ-A54N-01	PRKD1	Not Mutated	57.4209	TCGA-AQ-A54N-01	PRKD2	Not Mutated	2422.61	TCGA-AQ-A54N-01	PRKD3	Not Mutated	409.466
TCGA-AQ-A54O-01	PRKD1	Not Mutated	37.1603	TCGA-AQ-A54O-01	PRKD2	Not Mutated	1802	TCGA-AQ-A54O-01	PRKD3	Not Mutated	245.147
TCGA-AR-A0TS-01	PRKD1	Not Mutated	63.5232	TCGA-AR-A0TS-01	PRKD2	Not Mutated	1189.91	TCGA-AR-A0TS-01	PRKD3	Not Mutated	1862.48
TCGA-AR-A0TX-01	PRKD1	Not Mutated	167.851	TCGA-AR-A0TX-01	PRKD2	Not Mutated	1129.95	TCGA-AR-A0TX-01	PRKD3	Not Mutated	1428.76
TCGA-AR-A0TY-01	PRKD1	Not Mutated	44.8243	TCGA-AR-A0TY-01	PRKD2	Not Mutated	585.295	TCGA-AR-A0TY-01	PRKD3	Not Mutated	272.493
TCGA-AR-A0U2-01	PRKD1	Not Mutated	36.9021	TCGA-AR-A0U2-01	PRKD2	Not Mutated	657.415	TCGA-AR-A0U2-01	PRKD3	Not Mutated	432.282
TCGA-AR-A0U3-01	PRKD1	Not Mutated	26.2407	TCGA-AR-A0U3-01	PRKD2	Not Mutated	700.513	TCGA-AR-A0U3-01	PRKD3	Not Mutated	1831.72
TCGA-AR-A1AH-01	PRKD1	Not Mutated	70.4291	TCGA-AR-A1AH-01	PRKD2	Not Mutated	1341.17	TCGA-AR-A1AH-01	PRKD3	Not Mutated	2068.94
TCGA-AR-A1AJ-01	PRKD1	Not Mutated	81.9942	TCGA-AR-A1AJ-01	PRKD2	Not Mutated	1402.02	TCGA-AR-A1AJ-01	PRKD3	Not Mutated	2259.87
TCGA-AR-A1AK-01	PRKD1	Not Mutated	102.017	TCGA-AR-A1AK-01	PRKD2	Not Mutated	1512.46	TCGA-AR-A1AK-01	PRKD3	Not Mutated	740.609
TCGA-AR-A1AL-01	PRKD1	Not Mutated	167.904	TCGA-AR-A1AL-01	PRKD2	Not Mutated	942.303	TCGA-AR-A1AL-01	PRKD3	Not Mutated	930.492
TCGA-AR-A1AM-01	PRKD1	Not Mutated	95.0728	TCGA-AR-A1AM-01	PRKD2	Not Mutated	1412.31	TCGA-AR-A1AM-01	PRKD3	Not Mutated	741.144
TCGA-AR-A1AN-01	PRKD1	Not Mutated	162.051	TCGA-AR-A1AN-01	PRKD2	Not Mutated	851.115	TCGA-AR-A1AN-01	PRKD3	Not Mutated	569.949
TCGA-AR-A1AO-01	PRKD1	Not Mutated	210.924	TCGA-AR-A1AO-01	PRKD2	Not Mutated	1199.84	TCGA-AR-A1AO-01	PRKD3	Not Mutated	1334.21
TCGA-AR-A1AP-01	PRKD1	Not Mutated	46.3338	TCGA-AR-A1AP-01	PRKD2	Not Mutated	1686.91	TCGA-AR-A1AP-01	PRKD3	Not Mutated	335.133
TCGA-AR-A1AQ-01	PRKD1	Not Mutated	68.6983	TCGA-AR-A1AQ-01	PRKD2	Not Mutated	2752.58	TCGA-AR-A1AQ-01	PRKD3	Not Mutated	1859.5
TCGA-AR-A1AR-01	PRKD1	Not Mutated	107.019	TCGA-AR-A1AR-01	PRKD2	Not Mutated	933.762	TCGA-AR-A1AR-01	PRKD3	Not Mutated	732.328
TCGA-AR-A1AS-01	PRKD1	Not Mutated	64.8357	TCGA-AR-A1AS-01	PRKD2	Not Mutated	892.841	TCGA-AR-A1AS-01	PRKD3	Not Mutated	607.384
TCGA-AR-A1AU-01	PRKD1	Not Mutated	137.774	TCGA-AR-A1AU-01	PRKD2	Not Mutated	1120.64	TCGA-AR-A1AU-01	PRKD3	Not Mutated	735.171
TCGA-AR-A1AV-01	PRKD1	Not Mutated	91.6683	TCGA-AR-A1AV-01	PRKD2	Not Mutated	1210.2	TCGA-AR-A1AV-01	PRKD3	Not Mutated	1062.72
TCGA-AR-A1AW-01	PRKD1	Not Mutated	67.7261	TCGA-AR-A1AW-01	PRKD2	Not Mutated	2103.29	TCGA-AR-A1AW-01	PRKD3	Not Mutated	1453.27
TCGA-AR-A1AY-01	PRKD1	Not Mutated	67.971	TCGA-AR-A1AY-01	PRKD2	Not Mutated	954.9	TCGA-AR-A1AY-01	PRKD3	Not Mutated	2672.18
TCGA-AR-A24H-01	PRKD1	Not Mutated	23.0985	TCGA-AR-A24H-01	PRKD2	Not Mutated	855.343	TCGA-AR-A24H-01	PRKD3	Not Mutated	1481.57
TCGA-AR-A24K-01	PRKD1	Not Mutated	76.7196	TCGA-AR-A24K-01	PRKD2	Not Mutated	861.846	TCGA-AR-A24K-01	PRKD3	Not Mutated	256.614
TCGA-AR-A24L-01	PRKD1	Not Mutated	170.541	TCGA-AR-A24L-01	PRKD2	Not Mutated	554.453	TCGA-AR-A24L-01	PRKD3	Not Mutated	1355.97
TCGA-AR-A24M-01	PRKD1	Not Mutated	144.6	TCGA-AR-A24M-01	PRKD2	Not Mutated	964.506	TCGA-AR-A24M-01	PRKD3	Not Mutated	1255.48
TCGA-AR-A24N-01	PRKD1	Not Mutated	134.621	TCGA-AR-A24N-01	PRKD2	Not Mutated	1190.52	TCGA-AR-A24N-01	PRKD3	Not Mutated	390.401
TCGA-AR-A24O-01	PRKD1	Not Mutated	213.51	TCGA-AR-A24O-01	PRKD2	Not Mutated	921.928	TCGA-AR-A24O-01	PRKD3	Not Mutated	1446.37
TCGA-AR-A24P-01	PRKD1	Not Mutated	164.328	TCGA-AR-A24P-01	PRKD2	Not Mutated	1065.53	TCGA-AR-A24P-01	PRKD3	Not Mutated	685.665
TCGA-AR-A24Q-01	PRKD1	Not Mutated	145.269	TCGA-AR-A24Q-01	PRKD2	Not Mutated	1210.77	TCGA-AR-A24Q-01	PRKD3	Not Mutated	2514.99
TCGA-AR-A24R-01	PRKD1	Not Mutated	37.9989	TCGA-AR-A24R-01	PRKD2	Not Mutated	775.56	TCGA-AR-A24R-01	PRKD3	Not Mutated	361.4
TCGA-AR-A24S-01	PRKD1	Not Mutated	135.421	TCGA-AR-A24S-01	PRKD2	Not Mutated	840.96	TCGA-AR-A24S-01	PRKD3	Not Mutated	849.46
TCGA-AR-A24T-01	PRKD1	Not Mutated	279.25	TCGA-AR-A24T-01	PRKD2	Not Mutated	1160.48	TCGA-AR-A24T-01	PRKD3	Not Mutated	1182.06
TCGA-AR-A2LE-01	PRKD1	Not Mutated	64.3713	TCGA-AR-A2LE-01	PRKD2	Not Mutated	972.056	TCGA-AR-A2LE-01	PRKD3	Not Mutated	449.601
TCGA-AR-A2LH-01	PRKD1	Not Mutated	127.76	TCGA-AR-A2LH-01	PRKD2	Not Mutated	1535.75	TCGA-AR-A2LH-01	PRKD3	Not Mutated	608.833
TCGA-AR-A2LJ-01	PRKD1	Not Mutated	131.537	TCGA-AR-A2LJ-01	PRKD2	Not Mutated	1820.3	TCGA-AR-A2LJ-01	PRKD3	Not Mutated	470.139
TCGA-AR-A2LK-01	PRKD1	Not Mutated	100.193	TCGA-AR-A2LK-01	PRKD2	Not Mutated	627.271	TCGA-AR-A2LK-01	PRKD3	Not Mutated	969.447
TCGA-AR-A2LM-01	PRKD1	Not Mutated	283.953	TCGA-AR-A2LM-01	PRKD2	Not Mutated	1198.51	TCGA-AR-A2LM-01	PRKD3	Not Mutated	1115.42
TCGA-AR-A2LN-01	PRKD1	Not Mutated	213.044	TCGA-AR-A2LN-01	PRKD2	Not Mutated	1305.52	TCGA-AR-A2LN-01	PRKD3	Not Mutated	957.864
TCGA-AR-A2LO-01	PRKD1	Not Mutated	138.161	TCGA-AR-A2LO-01	PRKD2	Not Mutated	1471.49	TCGA-AR-A2LO-01	PRKD3	Not Mutated	773.498
TCGA-AR-A2LQ-01	PRKD1	Not Mutated	394.074	TCGA-AR-A2LQ-01	PRKD2	Not Mutated	1200.94	TCGA-AR-A2LQ-01	PRKD3	Not Mutated	1449.93
TCGA-B6-A0I5-01	PRKD1	Not Mutated	45.3554	TCGA-B6-A0I5-01	PRKD2	Not Mutated	1375.78	TCGA-B6-A0I5-01	PRKD3	Not Mutated	243.575
TCGA-B6-A0I9-01	PRKD1	Not Mutated	51.9439	TCGA-B6-A0I9-01	PRKD2	Not Mutated	1259.08	TCGA-B6-A0I9-01	PRKD3	Not Mutated	509.56
TCGA-B6-A0IA-01	PRKD1	Not Mutated	5.7471	TCGA-B6-A0IA-01	PRKD2	Not Mutated	869.732	TCGA-B6-A0IA-01	PRKD3	Not Mutated	42.9119
TCGA-B6-A0IB-01	PRKD1	Not Mutated	15.8371	TCGA-B6-A0IB-01	PRKD2	Not Mutated	1288.62	TCGA-B6-A0IB-01	PRKD3	Not Mutated	117.001
TCGA-B6-A0IC-01	PRKD1	Not Mutated	7.4466	TCGA-B6-A0IC-01	PRKD2	Not Mutated	1129.95	TCGA-B6-A0IC-01	PRKD3	Not Mutated	754.744
TCGA-B6-A0IE-01	PRKD1	Not Mutated	63.5935	TCGA-B6-A0IE-01	PRKD2	Not Mutated	1090.51	TCGA-B6-A0IE-01	PRKD3	Not Mutated	182.032
TCGA-B6-A0IG-01	PRKD1	Not Mutated	63.9213	TCGA-B6-A0IG-01	PRKD2	Not Mutated	1675.17	TCGA-B6-A0IG-01	PRKD3	Not Mutated	289.797
TCGA-B6-A0IH-01	PRKD1	Not Mutated	245.932	TCGA-B6-A0IH-01	PRKD2	Not Mutated	1705.13	TCGA-B6-A0IH-01	PRKD3	Not Mutated	1259.47
TCGA-B6-A0IJ-01	PRKD1	Not Mutated	44.5659	TCGA-B6-A0IJ-01	PRKD2	Not Mutated	1662.11	TCGA-B6-A0IJ-01	PRKD3	Not Mutated	1349.03
TCGA-B6-A0IK-01	PRKD1	Not Mutated	127.168	TCGA-B6-A0IK-01	PRKD2	Not Mutated	1030.64	TCGA-B6-A0IK-01	PRKD3	Not Mutated	419.075
TCGA-B6-A0IM-01	PRKD1	Not Mutated	66.5136	TCGA-B6-A0IM-01	PRKD2	Not Mutated	917.09	TCGA-B6-A0IM-01	PRKD3	Not Mutated	913.365
TCGA-B6-A0IN-01	PRKD1	Not Mutated	77.3311	TCGA-B6-A0IN-01	PRKD2	Not Mutated	2485.91	TCGA-B6-A0IN-01	PRKD3	Not Mutated	523.4
TCGA-B6-A0IO-01	PRKD1	Not Mutated	28.2918	TCGA-B6-A0IO-01	PRKD2	Not Mutated	1662.64	TCGA-B6-A0IO-01	PRKD3	Not Mutated	797.105
TCGA-B6-A0IP-01	PRKD1	Not Mutated	66.6654	TCGA-B6-A0IP-01	PRKD2	Not Mutated	1404.74	TCGA-B6-A0IP-01	PRKD3	Not Mutated	568.057
TCGA-B6-A0IQ-01	PRKD1	Not Mutated	120.578	TCGA-B6-A0IQ-01	PRKD2	Not Mutated	963.122	TCGA-B6-A0IQ-01	PRKD3	Not Mutated	1393.54
TCGA-B6-A0RE-01	PRKD1	Not Mutated	70.6087	TCGA-B6-A0RE-01	PRKD2	Not Mutated	1074.95	TCGA-B6-A0RE-01	PRKD3	Not Mutated	1512.11
TCGA-B6-A0RG-01	PRKD1	Not Mutated	50.306	TCGA-B6-A0RG-01	PRKD2	Not Mutated	1258.67	TCGA-B6-A0RG-01	PRKD3	Not Mutated	435.986
TCGA-B6-A0RH-01	PRKD1	Not Mutated	127.923	TCGA-B6-A0RH-01	PRKD2	Not Mutated	1877.92	TCGA-B6-A0RH-01	PRKD3	Not Mutated	407.497
TCGA-B6-A0RI-01	PRKD1	Not Mutated	105.127	TCGA-B6-A0RI-01	PRKD2	Not Mutated	1046.44	TCGA-B6-A0RI-01	PRKD3	Not Mutated	305.385
TCGA-B6-A0RN-01	PRKD1	Not Mutated	74.4338	TCGA-B6-A0RN-01	PRKD2	Not Mutated	1266.2	TCGA-B6-A0RN-01	PRKD3	Not Mutated	349.962
TCGA-B6-A0RO-01	PRKD1	Not Mutated	41.271	TCGA-B6-A0RO-01	PRKD2	Not Mutated	807.178	TCGA-B6-A0RO-01	PRKD3	Not Mutated	583.776
TCGA-B6-A0RP-01	PRKD1	Not Mutated	114.797	TCGA-B6-A0RP-01	PRKD2	Not Mutated	1295.93	TCGA-B6-A0RP-01	PRKD3	Not Mutated	459.187
TCGA-B6-A0RQ-01	PRKD1	Not Mutated	210.209	TCGA-B6-A0RQ-01	PRKD2	Not Mutated	1112.34	TCGA-B6-A0RQ-01	PRKD3	Not Mutated	972.41
TCGA-B6-A0RT-01	PRKD1	Not Mutated	66.1262	TCGA-B6-A0RT-01	PRKD2	Not Mutated	1992.05	TCGA-B6-A0RT-01	PRKD3	Not Mutated	1405.5
TCGA-B6-A0RU-01	PRKD1	Not Mutated	774.225	TCGA-B6-A0RU-01	PRKD2	Not Mutated	756.129	TCGA-B6-A0RU-01	PRKD3	Not Mutated	1719.83
TCGA-B6-A0RV-01	PRKD1	Not Mutated	71.371	TCGA-B6-A0RV-01	PRKD2	Not Mutated	1221.77	TCGA-B6-A0RV-01	PRKD3	Not Mutated	553.629
TCGA-B6-A0WS-01	PRKD1	Not Mutated	100.719	TCGA-B6-A0WS-01	PRKD2	Not Mutated	1137.72	TCGA-B6-A0WS-01	PRKD3	Not Mutated	623.501
TCGA-B6-A0WT-01	PRKD1	Not Mutated	149.161	TCGA-B6-A0WT-01	PRKD2	Not Mutated	835.301	TCGA-B6-A0WT-01	PRKD3	Not Mutated	1096.95
TCGA-B6-A0WV-01	PRKD1	Not Mutated	33.7382	TCGA-B6-A0WV-01	PRKD2	Not Mutated	940.171	TCGA-B6-A0WV-01	PRKD3	Not Mutated	874.044
TCGA-B6-A0WW-01	PRKD1	Not Mutated	69.2788	TCGA-B6-A0WW-01	PRKD2	Not Mutated	1514.48	TCGA-B6-A0WW-01	PRKD3	Not Mutated	581.488
TCGA-B6-A0WX-01	PRKD1	Not Mutated	131.972	TCGA-B6-A0WX-01	PRKD2	Not Mutated	967.036	TCGA-B6-A0WX-01	PRKD3	Not Mutated	1053.5
TCGA-B6-A0WY-01	PRKD1	Not Mutated	213.508	TCGA-B6-A0WY-01	PRKD2	Not Mutated	1143.41	TCGA-B6-A0WY-01	PRKD3	Not Mutated	792.254
TCGA-B6-A0WZ-01	PRKD1	Not Mutated	63.7046	TCGA-B6-A0WZ-01	PRKD2	Not Mutated	1376.17	TCGA-B6-A0WZ-01	PRKD3	Not Mutated	192.2
TCGA-B6-A0X0-01	PRKD1	Not Mutated	26.57	TCGA-B6-A0X0-01	PRKD2	Not Mutated	1312.2	TCGA-B6-A0X0-01	PRKD3	Not Mutated	210.145
TCGA-B6-A0X4-01	PRKD1	Not Mutated	20.6612	TCGA-B6-A0X4-01	PRKD2	Not Mutated	995.868	TCGA-B6-A0X4-01	PRKD3	Not Mutated	595.632
TCGA-B6-A0X5-01	PRKD1	Not Mutated	415.518	TCGA-B6-A0X5-01	PRKD2	Not Mutated	709.979	TCGA-B6-A0X5-01	PRKD3	Not Mutated	90.6754
TCGA-B6-A0X7-01	PRKD1	Not Mutated	165.808	TCGA-B6-A0X7-01	PRKD2	Not Mutated	1222.45	TCGA-B6-A0X7-01	PRKD3	Not Mutated	865.431
TCGA-B6-A1KC-01	PRKD1	Not Mutated	70.922	TCGA-B6-A1KC-01	PRKD2	Not Mutated	454.868	TCGA-B6-A1KC-01	PRKD3	Not Mutated	265.313
TCGA-B6-A1KF-01	PRKD1	Not Mutated	53.5101	TCGA-B6-A1KF-01	PRKD2	Not Mutated	723.097	TCGA-B6-A1KF-01	PRKD3	Not Mutated	1182.43
TCGA-B6-A1KI-01	PRKD1	Not Mutated	119.132	TCGA-B6-A1KI-01	PRKD2	Not Mutated	1192.19	TCGA-B6-A1KI-01	PRKD3	Not Mutated	824.53
TCGA-B6-A1KN-01	PRKD1	Not Mutated	139.609	TCGA-B6-A1KN-01	PRKD2	Not Mutated	923.054	TCGA-B6-A1KN-01	PRKD3	Not Mutated	1115.71
TCGA-B6-A2IU-01	PRKD1	Not Mutated	31.6319	TCGA-B6-A2IU-01	PRKD2	Not Mutated	1364.49	TCGA-B6-A2IU-01	PRKD3	Not Mutated	166.068
TCGA-BH-A0AU-01	PRKD1	Not Mutated	146.209	TCGA-BH-A0AU-01	PRKD2	Not Mutated	1717.06	TCGA-BH-A0AU-01	PRKD3	Not Mutated	882.672
TCGA-BH-A0AV-01	PRKD1	Not Mutated	185.024	TCGA-BH-A0AV-01	PRKD2	Not Mutated	626.931	TCGA-BH-A0AV-01	PRKD3	Not Mutated	1702.82
TCGA-BH-A0AW-01	PRKD1	Not Mutated	167.516	TCGA-BH-A0AW-01	PRKD2	Not Mutated	1439.16	TCGA-BH-A0AW-01	PRKD3	Not Mutated	920.77
TCGA-BH-A0AY-01	PRKD1	Not Mutated	115.602	TCGA-BH-A0AY-01	PRKD2	Not Mutated	1044.76	TCGA-BH-A0AY-01	PRKD3	Not Mutated	358.54
TCGA-BH-A0AZ-01	PRKD1	Not Mutated	333.972	TCGA-BH-A0AZ-01	PRKD2	Not Mutated	1145.18	TCGA-BH-A0AZ-01	PRKD3	Not Mutated	1181.12
TCGA-BH-A0B0-01	PRKD1	Not Mutated	157.373	TCGA-BH-A0B0-01	PRKD2	Not Mutated	1724.49	TCGA-BH-A0B0-01	PRKD3	Not Mutated	611.731
TCGA-BH-A0B3-01	PRKD1	Not Mutated	85.2289	TCGA-BH-A0B3-01	PRKD2	Not Mutated	1864.67	TCGA-BH-A0B3-01	PRKD3	Not Mutated	1384.39
TCGA-BH-A0B4-01	PRKD1	Not Mutated	167.862	TCGA-BH-A0B4-01	PRKD2	Not Mutated	1185.92	TCGA-BH-A0B4-01	PRKD3	Not Mutated	402.996
TCGA-BH-A0B5-01	PRKD1	Not Mutated	98.3989	TCGA-BH-A0B5-01	PRKD2	Not Mutated	1406.94	TCGA-BH-A0B5-01	PRKD3	Not Mutated	1493.33
TCGA-BH-A0B6-01	PRKD1	Not Mutated	97.3914	TCGA-BH-A0B6-01	PRKD2	Not Mutated	2851.38	TCGA-BH-A0B6-01	PRKD3	Not Mutated	808.945
TCGA-BH-A0B7-01	PRKD1	Not Mutated	129.736	TCGA-BH-A0B7-01	PRKD2	Not Mutated	1115.44	TCGA-BH-A0B7-01	PRKD3	Not Mutated	1025.02
TCGA-BH-A0B9-01	PRKD1	Not Mutated	69.1894	TCGA-BH-A0B9-01	PRKD2	Not Mutated	1178.01	TCGA-BH-A0B9-01	PRKD3	Not Mutated	2219.21
TCGA-BH-A0BA-01	PRKD1	Not Mutated	98.3635	TCGA-BH-A0BA-01	PRKD2	Not Mutated	1198.87	TCGA-BH-A0BA-01	PRKD3	Not Mutated	825.979
TCGA-BH-A0BC-01	PRKD1	Not Mutated	86.9568	TCGA-BH-A0BC-01	PRKD2	Not Mutated	1500	TCGA-BH-A0BC-01	PRKD3	Not Mutated	539.555
TCGA-BH-A0BD-01	PRKD1	Not Mutated	185.742	TCGA-BH-A0BD-01	PRKD2	Not Mutated	1362.98	TCGA-BH-A0BD-01	PRKD3	Not Mutated	464.356
TCGA-BH-A0BF-01	PRKD1	Not Mutated	255.803	TCGA-BH-A0BF-01	PRKD2	Not Mutated	1588.75	TCGA-BH-A0BF-01	PRKD3	Not Mutated	1205.82
TCGA-BH-A0BG-01	PRKD1	Not Mutated	105.91	TCGA-BH-A0BG-01	PRKD2	Not Mutated	1737.61	TCGA-BH-A0BG-01	PRKD3	Not Mutated	1690.79
TCGA-BH-A0BJ-01	PRKD1	Not Mutated	112.974	TCGA-BH-A0BJ-01	PRKD2	Not Mutated	1395.86	TCGA-BH-A0BJ-01	PRKD3	Not Mutated	1122.21
TCGA-BH-A0BL-01	PRKD1	Not Mutated	320.675	TCGA-BH-A0BL-01	PRKD2	Not Mutated	793.024	TCGA-BH-A0BL-01	PRKD3	Not Mutated	1580.27
TCGA-BH-A0BM-01	PRKD1	Not Mutated	142.675	TCGA-BH-A0BM-01	PRKD2	Not Mutated	1137.58	TCGA-BH-A0BM-01	PRKD3	Not Mutated	637.58
TCGA-BH-A0BO-01	PRKD1	Not Mutated	152.372	TCGA-BH-A0BO-01	PRKD2	Not Mutated	972.71	TCGA-BH-A0BO-01	PRKD3	Not Mutated	1241.72
TCGA-BH-A0BP-01	PRKD1	Not Mutated	127.884	TCGA-BH-A0BP-01	PRKD2	Not Mutated	899.198	TCGA-BH-A0BP-01	PRKD3	Not Mutated	819.458
TCGA-BH-A0BQ-01	PRKD1	Not Mutated	183.862	TCGA-BH-A0BQ-01	PRKD2	Not Mutated	1443.83	TCGA-BH-A0BQ-01	PRKD3	Not Mutated	657.516
TCGA-BH-A0BR-01	PRKD1	Not Mutated	212.017	TCGA-BH-A0BR-01	PRKD2	Not Mutated	1033.48	TCGA-BH-A0BR-01	PRKD3	Not Mutated	600.858
TCGA-BH-A0BS-01	PRKD1	Not Mutated	39.4888	TCGA-BH-A0BS-01	PRKD2	Not Mutated	968.769	TCGA-BH-A0BS-01	PRKD3	Not Mutated	481.957
TCGA-BH-A0BV-01	PRKD1	Not Mutated	113.584	TCGA-BH-A0BV-01	PRKD2	Not Mutated	1533.77	TCGA-BH-A0BV-01	PRKD3	Not Mutated	602.072
TCGA-BH-A0BW-01	PRKD1	Not Mutated	141.857	TCGA-BH-A0BW-01	PRKD2	Not Mutated	1307.3	TCGA-BH-A0BW-01	PRKD3	Not Mutated	3656.6
TCGA-BH-A0BZ-01	PRKD1	Not Mutated	151.861	TCGA-BH-A0BZ-01	PRKD2	Not Mutated	1923.16	TCGA-BH-A0BZ-01	PRKD3	Not Mutated	501.472
TCGA-BH-A0C0-01	PRKD1	Not Mutated	21.9278	TCGA-BH-A0C0-01	PRKD2	Not Mutated	1256.28	TCGA-BH-A0C0-01	PRKD3	Not Mutated	389.219
TCGA-BH-A0C1-01	PRKD1	Not Mutated	125.958	TCGA-BH-A0C1-01	PRKD2	Not Mutated	1546.45	TCGA-BH-A0C1-01	PRKD3	Not Mutated	1843.21
TCGA-BH-A0C3-01	PRKD1	Not Mutated	159.899	TCGA-BH-A0C3-01	PRKD2	Not Mutated	1173.43	TCGA-BH-A0C3-01	PRKD3	Not Mutated	1035.96
TCGA-BH-A0C7-01	PRKD1	Not Mutated	108.89	TCGA-BH-A0C7-01	PRKD2	Not Mutated	768.479	TCGA-BH-A0C7-01	PRKD3	Not Mutated	593.162
TCGA-BH-A0DD-01	PRKD1	Not Mutated	63.7255	TCGA-BH-A0DD-01	PRKD2	Not Mutated	1315.83	TCGA-BH-A0DD-01	PRKD3	Not Mutated	1128.85
TCGA-BH-A0DE-01	PRKD1	Not Mutated	132.947	TCGA-BH-A0DE-01	PRKD2	Not Mutated	1286.36	TCGA-BH-A0DE-01	PRKD3	Not Mutated	861.563
TCGA-BH-A0DG-01	PRKD1	Not Mutated	205.951	TCGA-BH-A0DG-01	PRKD2	Not Mutated	1297.82	TCGA-BH-A0DG-01	PRKD3	Not Mutated	659.543
TCGA-BH-A0DH-01	PRKD1	Not Mutated	32.3673	TCGA-BH-A0DH-01	PRKD2	Not Mutated	1119.68	TCGA-BH-A0DH-01	PRKD3	Not Mutated	229.206
TCGA-BH-A0DI-01	PRKD1	Not Mutated	331.968	TCGA-BH-A0DI-01	PRKD2	Not Mutated	1241.56	TCGA-BH-A0DI-01	PRKD3	Not Mutated	787.594
TCGA-BH-A0DL-01	PRKD1	Not Mutated	47.2514	TCGA-BH-A0DL-01	PRKD2	Not Mutated	1085.55	TCGA-BH-A0DL-01	PRKD3	Not Mutated	951.513
TCGA-BH-A0DO-01	PRKD1	Not Mutated	126.004	TCGA-BH-A0DO-01	PRKD2	Not Mutated	1398.83	TCGA-BH-A0DO-01	PRKD3	Not Mutated	1294.01
TCGA-BH-A0DP-01	PRKD1	Not Mutated	156.451	TCGA-BH-A0DP-01	PRKD2	Not Mutated	1257.18	TCGA-BH-A0DP-01	PRKD3	Not Mutated	760.823
TCGA-BH-A0DQ-01	PRKD1	Not Mutated	199.019	TCGA-BH-A0DQ-01	PRKD2	Not Mutated	1170.82	TCGA-BH-A0DQ-01	PRKD3	Not Mutated	667.756
TCGA-BH-A0DS-01	PRKD1	Not Mutated	85.4537	TCGA-BH-A0DS-01	PRKD2	Not Mutated	1177.15	TCGA-BH-A0DS-01	PRKD3	Not Mutated	373.02
TCGA-BH-A0DT-01	PRKD1	Not Mutated	111.059	TCGA-BH-A0DT-01	PRKD2	Not Mutated	1348.18	TCGA-BH-A0DT-01	PRKD3	Not Mutated	636.556
TCGA-BH-A0DV-01	PRKD1	Not Mutated	350.272	TCGA-BH-A0DV-01	PRKD2	Not Mutated	1561.79	TCGA-BH-A0DV-01	PRKD3	Not Mutated	1069.56
TCGA-BH-A0DX-01	PRKD1	Not Mutated	139.933	TCGA-BH-A0DX-01	PRKD2	Not Mutated	1029.03	TCGA-BH-A0DX-01	PRKD3	Not Mutated	1066.99
TCGA-BH-A0DZ-01	PRKD1	Not Mutated	110.169	TCGA-BH-A0DZ-01	PRKD2	Not Mutated	1145.76	TCGA-BH-A0DZ-01	PRKD3	Not Mutated	960.169
TCGA-BH-A0E0-01	PRKD1	Not Mutated	17.6722	TCGA-BH-A0E0-01	PRKD2	Not Mutated	1661.79	TCGA-BH-A0E0-01	PRKD3	Not Mutated	979.281
TCGA-BH-A0E1-01	PRKD1	Not Mutated	79.1858	TCGA-BH-A0E1-01	PRKD2	Not Mutated	1197.29	TCGA-BH-A0E1-01	PRKD3	Not Mutated	495.307
TCGA-BH-A0E2-01	PRKD1	Not Mutated	109.498	TCGA-BH-A0E2-01	PRKD2	Not Mutated	1066.72	TCGA-BH-A0E2-01	PRKD3	Not Mutated	483.517
TCGA-BH-A0E6-01	PRKD1	Not Mutated	69.6262	TCGA-BH-A0E6-01	PRKD2	Not Mutated	1203.74	TCGA-BH-A0E6-01	PRKD3	Not Mutated	880.374
TCGA-BH-A0E7-01	PRKD1	Not Mutated	53.8058	TCGA-BH-A0E7-01	PRKD2	Not Mutated	858.591	TCGA-BH-A0E7-01	PRKD3	Not Mutated	235.94
TCGA-BH-A0E9-01	PRKD1	Not Mutated	161.373	TCGA-BH-A0E9-01	PRKD2	Not Mutated	1499.78	TCGA-BH-A0E9-01	PRKD3	Not Mutated	1068.04
TCGA-BH-A0EA-01	PRKD1	Not Mutated	171.791	TCGA-BH-A0EA-01	PRKD2	Not Mutated	1296.33	TCGA-BH-A0EA-01	PRKD3	Not Mutated	682.378
TCGA-BH-A0EE-01	PRKD1	Not Mutated	126.192	TCGA-BH-A0EE-01	PRKD2	Not Mutated	792.636	TCGA-BH-A0EE-01	PRKD3	Not Mutated	630.293
TCGA-BH-A0EI-01	PRKD1	Not Mutated	419.081	TCGA-BH-A0EI-01	PRKD2	Not Mutated	816.532	TCGA-BH-A0EI-01	PRKD3	Not Mutated	1083.82
TCGA-BH-A0GY-01	PRKD1	Not Mutated	79.3508	TCGA-BH-A0GY-01	PRKD2	Not Mutated	1670.42	TCGA-BH-A0GY-01	PRKD3	Not Mutated	401.713
TCGA-BH-A0GZ-01	PRKD1	Not Mutated	130.84	TCGA-BH-A0GZ-01	PRKD2	Not Mutated	1148.81	TCGA-BH-A0GZ-01	PRKD3	Not Mutated	484.062
TCGA-BH-A0H0-01	PRKD1	Not Mutated	18.8387	TCGA-BH-A0H0-01	PRKD2	Not Mutated	1120.9	TCGA-BH-A0H0-01	PRKD3	Not Mutated	158.245
TCGA-BH-A0H3-01	PRKD1	Not Mutated	266.215	TCGA-BH-A0H3-01	PRKD2	Not Mutated	898.677	TCGA-BH-A0H3-01	PRKD3	Not Mutated	987.738
TCGA-BH-A0H5-01	PRKD1	Not Mutated	92.9503	TCGA-BH-A0H5-01	PRKD2	Not Mutated	1789.01	TCGA-BH-A0H5-01	PRKD3	Not Mutated	1123.31
TCGA-BH-A0H6-01	PRKD1	Not Mutated	112.328	TCGA-BH-A0H6-01	PRKD2	Not Mutated	1029.6	TCGA-BH-A0H6-01	PRKD3	Not Mutated	457.015
TCGA-BH-A0H7-01	PRKD1	Not Mutated	125.41	TCGA-BH-A0H7-01	PRKD2	Not Mutated	681.221	TCGA-BH-A0H7-01	PRKD3	Not Mutated	599.146
TCGA-BH-A0H9-01	PRKD1	Not Mutated	46.9162	TCGA-BH-A0H9-01	PRKD2	Not Mutated	1211.61	TCGA-BH-A0H9-01	PRKD3	Not Mutated	699.834
TCGA-BH-A0HA-01	PRKD1	Not Mutated	111.794	TCGA-BH-A0HA-01	PRKD2	Not Mutated	1361.01	TCGA-BH-A0HA-01	PRKD3	Not Mutated	559.898
TCGA-BH-A0HB-01	PRKD1	Not Mutated	43.0416	TCGA-BH-A0HB-01	PRKD2	Not Mutated	1230.51	TCGA-BH-A0HB-01	PRKD3	Not Mutated	339.55
TCGA-BH-A0HI-01	PRKD1	Not Mutated	93.1868	TCGA-BH-A0HI-01	PRKD2	Not Mutated	1180.84	TCGA-BH-A0HI-01	PRKD3	Not Mutated	641.758
TCGA-BH-A0HK-01	PRKD1	Not Mutated	64.2782	TCGA-BH-A0HK-01	PRKD2	Not Mutated	1156.48	TCGA-BH-A0HK-01	PRKD3	Not Mutated	451.528
TCGA-BH-A0HO-01	PRKD1	Not Mutated	48.6425	TCGA-BH-A0HO-01	PRKD2	Not Mutated	1119.06	TCGA-BH-A0HO-01	PRKD3	Not Mutated	329.185
TCGA-BH-A0HP-01	PRKD1	Not Mutated	125.201	TCGA-BH-A0HP-01	PRKD2	Not Mutated	1294.17	TCGA-BH-A0HP-01	PRKD3	Not Mutated	698.745
TCGA-BH-A0HQ-01	PRKD1	Not Mutated	144.859	TCGA-BH-A0HQ-01	PRKD2	Not Mutated	1550.71	TCGA-BH-A0HQ-01	PRKD3	Not Mutated	541.198
TCGA-BH-A0HU-01	PRKD1	Not Mutated	40.3261	TCGA-BH-A0HU-01	PRKD2	Not Mutated	1125.77	TCGA-BH-A0HU-01	PRKD3	Not Mutated	529.28
TCGA-BH-A0HW-01	PRKD1	Not Mutated	26.4123	TCGA-BH-A0HW-01	PRKD2	Not Mutated	1014.65	TCGA-BH-A0HW-01	PRKD3	Not Mutated	497.086
TCGA-BH-A0HX-01	PRKD1	Not Mutated	101.802	TCGA-BH-A0HX-01	PRKD2	Not Mutated	1028.69	TCGA-BH-A0HX-01	PRKD3	Not Mutated	621.104
TCGA-BH-A0HY-01	PRKD1	Not Mutated	110.294	TCGA-BH-A0HY-01	PRKD2	Not Mutated	1148.53	TCGA-BH-A0HY-01	PRKD3	Not Mutated	267.279
TCGA-BH-A0RX-01	PRKD1	Not Mutated	91.2675	TCGA-BH-A0RX-01	PRKD2	Not Mutated	1371.4	TCGA-BH-A0RX-01	PRKD3	Not Mutated	1033.09
TCGA-BH-A0W3-01	PRKD1	Not Mutated	14.4928	TCGA-BH-A0W3-01	PRKD2	Not Mutated	1166.45	TCGA-BH-A0W3-01	PRKD3	Not Mutated	1200.26
TCGA-BH-A0W4-01	PRKD1	Not Mutated	147.949	TCGA-BH-A0W4-01	PRKD2	Not Mutated	1066.71	TCGA-BH-A0W4-01	PRKD3	Not Mutated	840.939
TCGA-BH-A0W5-01	PRKD1	Not Mutated	121.843	TCGA-BH-A0W5-01	PRKD2	Not Mutated	1270.85	TCGA-BH-A0W5-01	PRKD3	Not Mutated	913.648
TCGA-BH-A0W7-01	PRKD1	Not Mutated	170.515	TCGA-BH-A0W7-01	PRKD2	Not Mutated	1289.34	TCGA-BH-A0W7-01	PRKD3	Not Mutated	949.543
TCGA-BH-A0WA-01	PRKD1	Not Mutated	75.9418	TCGA-BH-A0WA-01	PRKD2	Not Mutated	740.261	TCGA-BH-A0WA-01	PRKD3	Not Mutated	2610.75
TCGA-BH-A18F-01	PRKD1	Not Mutated	143.193	TCGA-BH-A18F-01	PRKD2	Not Mutated	799.922	TCGA-BH-A18F-01	PRKD3	Not Mutated	877.207
TCGA-BH-A18G-01	PRKD1	Not Mutated	121.875	TCGA-BH-A18G-01	PRKD2	Not Mutated	1307.5	TCGA-BH-A18G-01	PRKD3	Not Mutated	120.625
TCGA-BH-A18H-01	PRKD1	Not Mutated	43.4783	TCGA-BH-A18H-01	PRKD2	Not Mutated	1532.61	TCGA-BH-A18H-01	PRKD3	Not Mutated	567.288
TCGA-BH-A18I-01	PRKD1	Not Mutated	182.45	TCGA-BH-A18I-01	PRKD2	Not Mutated	902.631	TCGA-BH-A18I-01	PRKD3	Not Mutated	739.415
TCGA-BH-A18J-01	PRKD1	Not Mutated	170.189	TCGA-BH-A18J-01	PRKD2	Not Mutated	1606.83	TCGA-BH-A18J-01	PRKD3	Not Mutated	992.477
TCGA-BH-A18L-01	PRKD1	Not Mutated	13.0058	TCGA-BH-A18L-01	PRKD2	Not Mutated	1329.77	TCGA-BH-A18L-01	PRKD3	Not Mutated	353.757
TCGA-BH-A18M-01	PRKD1	Not Mutated	181.452	TCGA-BH-A18M-01	PRKD2	Not Mutated	1242.62	TCGA-BH-A18M-01	PRKD3	Not Mutated	679.895
TCGA-BH-A18N-01	PRKD1	Not Mutated	51.4756	TCGA-BH-A18N-01	PRKD2	Not Mutated	1142.07	TCGA-BH-A18N-01	PRKD3	Not Mutated	266.987
TCGA-BH-A18Q-01	PRKD1	Not Mutated	188.076	TCGA-BH-A18Q-01	PRKD2	Not Mutated	1420.31	TCGA-BH-A18Q-01	PRKD3	Not Mutated	1140.32
TCGA-BH-A18R-01	PRKD1	Not Mutated	82.9123	TCGA-BH-A18R-01	PRKD2	Not Mutated	875.186	TCGA-BH-A18R-01	PRKD3	Not Mutated	888.559
TCGA-BH-A18S-01	PRKD1	Not Mutated	34.9451	TCGA-BH-A18S-01	PRKD2	Not Mutated	999.691	TCGA-BH-A18S-01	PRKD3	Not Mutated	337.367
TCGA-BH-A18T-01	PRKD1	Not Mutated	70.0336	TCGA-BH-A18T-01	PRKD2	Not Mutated	832.322	TCGA-BH-A18T-01	PRKD3	Not Mutated	1219.3
TCGA-BH-A18U-01	PRKD1	Not Mutated	119.592	TCGA-BH-A18U-01	PRKD2	Not Mutated	1055.58	TCGA-BH-A18U-01	PRKD3	Not Mutated	292.649
TCGA-BH-A18V-01	PRKD1	Not Mutated	69.9312	TCGA-BH-A18V-01	PRKD2	Not Mutated	1075.81	TCGA-BH-A18V-01	PRKD3	Not Mutated	1275
TCGA-BH-A1EN-01	PRKD1	Not Mutated	53.9817	TCGA-BH-A1EN-01	PRKD2	Not Mutated	1053.6	TCGA-BH-A1EN-01	PRKD3	Not Mutated	768.763
TCGA-BH-A1EO-01	PRKD1	Not Mutated	236.329	TCGA-BH-A1EO-01	PRKD2	Not Mutated	876.65	TCGA-BH-A1EO-01	PRKD3	Not Mutated	1575.91
TCGA-BH-A1ES-06	PRKD1	Not Mutated	123.83	TCGA-BH-A1ES-06	PRKD2	Not Mutated	809.935	TCGA-BH-A1ES-06	PRKD3	Not Mutated	224.622
TCGA-BH-A1ET-01	PRKD1	Not Mutated	100.317	TCGA-BH-A1ET-01	PRKD2	Not Mutated	713.202	TCGA-BH-A1ET-01	PRKD3	Not Mutated	1046.66
TCGA-BH-A1EU-01	PRKD1	Not Mutated	154.847	TCGA-BH-A1EU-01	PRKD2	Not Mutated	957.779	TCGA-BH-A1EU-01	PRKD3	Not Mutated	1706
TCGA-BH-A1EV-01	PRKD1	Not Mutated	116.038	TCGA-BH-A1EV-01	PRKD2	Not Mutated	1520.13	TCGA-BH-A1EV-01	PRKD3	Not Mutated	1189.87
TCGA-BH-A1EW-01	PRKD1	Not Mutated	52.4802	TCGA-BH-A1EW-01	PRKD2	Not Mutated	1212.8	TCGA-BH-A1EW-01	PRKD3	Not Mutated	1080.16
TCGA-BH-A1EX-01	PRKD1	Not Mutated	332.173	TCGA-BH-A1EX-01	PRKD2	Not Mutated	842.826	TCGA-BH-A1EX-01	PRKD3	Not Mutated	1004.54
TCGA-BH-A1EY-01	PRKD1	Not Mutated	177.487	TCGA-BH-A1EY-01	PRKD2	Not Mutated	784.062	TCGA-BH-A1EY-01	PRKD3	Not Mutated	778.211
TCGA-BH-A1F0-01	PRKD1	Not Mutated	76.1372	TCGA-BH-A1F0-01	PRKD2	Not Mutated	1180.77	TCGA-BH-A1F0-01	PRKD3	Not Mutated	1550.49
TCGA-BH-A1F2-01	PRKD1	Not Mutated	151.942	TCGA-BH-A1F2-01	PRKD2	Not Mutated	430.147	TCGA-BH-A1F2-01	PRKD3	Not Mutated	1881.7
TCGA-BH-A1F5-01	PRKD1	Not Mutated	71.1127	TCGA-BH-A1F5-01	PRKD2	Not Mutated	600.221	TCGA-BH-A1F5-01	PRKD3	Not Mutated	327.929
TCGA-BH-A1F6-01	PRKD1	Not Mutated	61.2918	TCGA-BH-A1F6-01	PRKD2	Not Mutated	1020.27	TCGA-BH-A1F6-01	PRKD3	Not Mutated	544.083
TCGA-BH-A1F8-01	PRKD1	Not Mutated	91.7245	TCGA-BH-A1F8-01	PRKD2	Not Mutated	703.993	TCGA-BH-A1F8-01	PRKD3	Not Mutated	341.724
TCGA-BH-A1FC-01	PRKD1	Not Mutated	62.3759	TCGA-BH-A1FC-01	PRKD2	Not Mutated	944.759	TCGA-BH-A1FC-01	PRKD3	Not Mutated	2252.3
TCGA-BH-A1FE-01	PRKD1	Not Mutated	216.82	TCGA-BH-A1FE-01	PRKD2	Not Mutated	718.066	TCGA-BH-A1FE-01	PRKD3	Not Mutated	1383.34
TCGA-BH-A1FG-01	PRKD1	Not Mutated	42.2433	TCGA-BH-A1FG-01	PRKD2	Not Mutated	853.605	TCGA-BH-A1FG-01	PRKD3	Not Mutated	196.286
TCGA-BH-A1FH-01	PRKD1	Not Mutated	438.734	TCGA-BH-A1FH-01	PRKD2	Not Mutated	936.605	TCGA-BH-A1FH-01	PRKD3	Not Mutated	1718.09
TCGA-BH-A1FJ-01	PRKD1	Not Mutated	65.7168	TCGA-BH-A1FJ-01	PRKD2	Not Mutated	1027.2	TCGA-BH-A1FJ-01	PRKD3	Not Mutated	192.515
TCGA-BH-A1FL-01	PRKD1	Not Mutated	50.9199	TCGA-BH-A1FL-01	PRKD2	Not Mutated	1205.83	TCGA-BH-A1FL-01	PRKD3	Not Mutated	1064.98
TCGA-BH-A1FM-01	PRKD1	Not Mutated	108.745	TCGA-BH-A1FM-01	PRKD2	Not Mutated	365.02	TCGA-BH-A1FM-01	PRKD3	Not Mutated	727.141
TCGA-BH-A1FN-01	PRKD1	Not Mutated	129.338	TCGA-BH-A1FN-01	PRKD2	Not Mutated	997.263	TCGA-BH-A1FN-01	PRKD3	Not Mutated	1516.56
TCGA-BH-A1FR-01	PRKD1	Not Mutated	57.2687	TCGA-BH-A1FR-01	PRKD2	Not Mutated	941.263	TCGA-BH-A1FR-01	PRKD3	Not Mutated	558.492
TCGA-BH-A1FU-01	PRKD1	Not Mutated	273.712	TCGA-BH-A1FU-01	PRKD2	Not Mutated	873.538	TCGA-BH-A1FU-01	PRKD3	Not Mutated	935.037
TCGA-BH-A201-01	PRKD1	Not Mutated	221.557	TCGA-BH-A201-01	PRKD2	Not Mutated	831.914	TCGA-BH-A201-01	PRKD3	Not Mutated	715.612
TCGA-BH-A202-01	PRKD1	Not Mutated	145.019	TCGA-BH-A202-01	PRKD2	Not Mutated	669.278	TCGA-BH-A202-01	PRKD3	Not Mutated	1451.49
TCGA-BH-A203-01	PRKD1	Not Mutated	74.9238	TCGA-BH-A203-01	PRKD2	Not Mutated	1091.95	TCGA-BH-A203-01	PRKD3	Not Mutated	794.408
TCGA-BH-A204-01	PRKD1	Not Mutated	67.6427	TCGA-BH-A204-01	PRKD2	Not Mutated	295.767	TCGA-BH-A204-01	PRKD3	Not Mutated	887.073
TCGA-BH-A208-01	PRKD1	Not Mutated	832.335	TCGA-BH-A208-01	PRKD2	Not Mutated	898.573	TCGA-BH-A208-01	PRKD3	Not Mutated	1310.82
TCGA-BH-A209-01	PRKD1	Not Mutated	51.7905	TCGA-BH-A209-01	PRKD2	Not Mutated	880.734	TCGA-BH-A209-01	PRKD3	Not Mutated	535.661
TCGA-BH-A28O-01	PRKD1	Not Mutated	240.506	TCGA-BH-A28O-01	PRKD2	Not Mutated	1572.48	TCGA-BH-A28O-01	PRKD3	Not Mutated	1072.71
TCGA-BH-A28Q-01	PRKD1	Not Mutated	108.319	TCGA-BH-A28Q-01	PRKD2	Not Mutated	1137.22	TCGA-BH-A28Q-01	PRKD3	Not Mutated	966.283
TCGA-BH-A42T-01	PRKD1	Not Mutated	47.805	TCGA-BH-A42T-01	PRKD2	Not Mutated	1694.53	TCGA-BH-A42T-01	PRKD3	Not Mutated	180.384
TCGA-BH-A42U-01	PRKD1	Not Mutated	458.758	TCGA-BH-A42U-01	PRKD2	Not Mutated	2094.5	TCGA-BH-A42U-01	PRKD3	Not Mutated	525.427
TCGA-BH-A42V-01	PRKD1	Not Mutated	145.539	TCGA-BH-A42V-01	PRKD2	Not Mutated	1411.15	TCGA-BH-A42V-01	PRKD3	Not Mutated	573.716
TCGA-C8-A12K-01	PRKD1	Not Mutated	132.017	TCGA-C8-A12K-01	PRKD2	Not Mutated	1135.41	TCGA-C8-A12K-01	PRKD3	Not Mutated	1193.4
TCGA-C8-A12L-01	PRKD1	Not Mutated	98.5358	TCGA-C8-A12L-01	PRKD2	Not Mutated	1445.59	TCGA-C8-A12L-01	PRKD3	Not Mutated	974.673
TCGA-C8-A12M-01	PRKD1	Not Mutated	45.0601	TCGA-C8-A12M-01	PRKD2	Not Mutated	738.664	TCGA-C8-A12M-01	PRKD3	Not Mutated	426.998
TCGA-C8-A12N-01	PRKD1	Not Mutated	152.776	TCGA-C8-A12N-01	PRKD2	Not Mutated	1127.08	TCGA-C8-A12N-01	PRKD3	Not Mutated	504.686
TCGA-C8-A12O-01	PRKD1	Not Mutated	222.211	TCGA-C8-A12O-01	PRKD2	Not Mutated	762.274	TCGA-C8-A12O-01	PRKD3	Not Mutated	665.923
TCGA-C8-A12P-01	PRKD1	Not Mutated	135.651	TCGA-C8-A12P-01	PRKD2	Not Mutated	734.047	TCGA-C8-A12P-01	PRKD3	Not Mutated	515.094
TCGA-C8-A12Q-01	PRKD1	Not Mutated	120.606	TCGA-C8-A12Q-01	PRKD2	Not Mutated	821.255	TCGA-C8-A12Q-01	PRKD3	Not Mutated	486.902
TCGA-C8-A12T-01	PRKD1	Not Mutated	185.338	TCGA-C8-A12T-01	PRKD2	Not Mutated	859.13	TCGA-C8-A12T-01	PRKD3	Not Mutated	763.572
TCGA-C8-A12U-01	PRKD1	Not Mutated	10.3806	TCGA-C8-A12U-01	PRKD2	Not Mutated	1256.49	TCGA-C8-A12U-01	PRKD3	Not Mutated	283.737
TCGA-C8-A12V-01	PRKD1	Not Mutated	68.532	TCGA-C8-A12V-01	PRKD2	Not Mutated	1860.5	TCGA-C8-A12V-01	PRKD3	Not Mutated	2238.85
TCGA-C8-A12W-01	PRKD1	Not Mutated	149.763	TCGA-C8-A12W-01	PRKD2	Not Mutated	1212.34	TCGA-C8-A12W-01	PRKD3	Not Mutated	653.431
TCGA-C8-A12X-01	PRKD1	Not Mutated	35.9712	TCGA-C8-A12X-01	PRKD2	Not Mutated	1604.32	TCGA-C8-A12X-01	PRKD3	Not Mutated	136.691
TCGA-C8-A12Y-01	PRKD1	Not Mutated	65.1754	TCGA-C8-A12Y-01	PRKD2	Not Mutated	1644.3	TCGA-C8-A12Y-01	PRKD3	Not Mutated	151.063
TCGA-C8-A12Z-01	PRKD1	Not Mutated	64.413	TCGA-C8-A12Z-01	PRKD2	Not Mutated	790.166	TCGA-C8-A12Z-01	PRKD3	Not Mutated	614.136
TCGA-C8-A130-01	PRKD1	Not Mutated	107.021	TCGA-C8-A130-01	PRKD2	Not Mutated	1247.82	TCGA-C8-A130-01	PRKD3	Not Mutated	824.668
TCGA-C8-A131-01	PRKD1	Not Mutated	82.7719	TCGA-C8-A131-01	PRKD2	Not Mutated	1068.33	TCGA-C8-A131-01	PRKD3	Not Mutated	908.085
TCGA-C8-A132-01	PRKD1	Not Mutated	203.861	TCGA-C8-A132-01	PRKD2	Not Mutated	1405.02	TCGA-C8-A132-01	PRKD3	Not Mutated	1020.85
TCGA-C8-A133-01	PRKD1	Not Mutated	5.2907	TCGA-C8-A133-01	PRKD2	Not Mutated	1213.33	TCGA-C8-A133-01	PRKD3	Not Mutated	337.723
TCGA-C8-A134-01	PRKD1	Not Mutated	87.0394	TCGA-C8-A134-01	PRKD2	Not Mutated	899.831	TCGA-C8-A134-01	PRKD3	Not Mutated	3727.23
TCGA-C8-A135-01	PRKD1	Not Mutated	92.6267	TCGA-C8-A135-01	PRKD2	Not Mutated	1642.4	TCGA-C8-A135-01	PRKD3	Not Mutated	1046.54
TCGA-C8-A137-01	PRKD1	Not Mutated	69.5698	TCGA-C8-A137-01	PRKD2	Not Mutated	1095.06	TCGA-C8-A137-01	PRKD3	Not Mutated	326.075
TCGA-C8-A138-01	PRKD1	Not Mutated	117.632	TCGA-C8-A138-01	PRKD2	Not Mutated	1457.81	TCGA-C8-A138-01	PRKD3	Not Mutated	455.118
TCGA-C8-A1HE-01	PRKD1	Not Mutated	57.3381	TCGA-C8-A1HE-01	PRKD2	Not Mutated	1174.63	TCGA-C8-A1HE-01	PRKD3	Not Mutated	345.1
TCGA-C8-A1HF-01	PRKD1	Not Mutated	183.843	TCGA-C8-A1HF-01	PRKD2	Not Mutated	915.355	TCGA-C8-A1HF-01	PRKD3	Not Mutated	1344.52
TCGA-C8-A1HG-01	PRKD1	Not Mutated	102.639	TCGA-C8-A1HG-01	PRKD2	Not Mutated	892.962	TCGA-C8-A1HG-01	PRKD3	Not Mutated	252.199
TCGA-C8-A1HI-01	PRKD1	Not Mutated	107.66	TCGA-C8-A1HI-01	PRKD2	Not Mutated	1019.41	TCGA-C8-A1HI-01	PRKD3	Not Mutated	451.863
TCGA-C8-A1HJ-01	PRKD1	Not Mutated	77.7311	TCGA-C8-A1HJ-01	PRKD2	Not Mutated	553.571	TCGA-C8-A1HJ-01	PRKD3	Not Mutated	2071.08
TCGA-C8-A1HK-01	PRKD1	Not Mutated	345.586	TCGA-C8-A1HK-01	PRKD2	Not Mutated	1248.81	TCGA-C8-A1HK-01	PRKD3	Not Mutated	518.13
TCGA-C8-A1HL-01	PRKD1	Not Mutated	125.968	TCGA-C8-A1HL-01	PRKD2	Not Mutated	775.942	TCGA-C8-A1HL-01	PRKD3	Not Mutated	620.031
TCGA-C8-A1HM-01	PRKD1	Not Mutated	26.0417	TCGA-C8-A1HM-01	PRKD2	Not Mutated	1613.16	TCGA-C8-A1HM-01	PRKD3	Not Mutated	1092.8
TCGA-C8-A1HN-01	PRKD1	Not Mutated	47.2264	TCGA-C8-A1HN-01	PRKD2	Not Mutated	783.326	TCGA-C8-A1HN-01	PRKD3	Not Mutated	444.034
TCGA-C8-A1HO-01	PRKD1	Not Mutated	66.3171	TCGA-C8-A1HO-01	PRKD2	Not Mutated	1399.14	TCGA-C8-A1HO-01	PRKD3	Not Mutated	282.542
TCGA-C8-A26V-01	PRKD1	Not Mutated	95.9907	TCGA-C8-A26V-01	PRKD2	Not Mutated	1107.34	TCGA-C8-A26V-01	PRKD3	Not Mutated	360.8
TCGA-C8-A26W-01	PRKD1	Not Mutated	86.0006	TCGA-C8-A26W-01	PRKD2	Not Mutated	1167.27	TCGA-C8-A26W-01	PRKD3	Not Mutated	442.249
TCGA-C8-A26X-01	PRKD1	Not Mutated	106.109	TCGA-C8-A26X-01	PRKD2	Not Mutated	1003.67	TCGA-C8-A26X-01	PRKD3	Not Mutated	824.529
TCGA-C8-A26Y-01	PRKD1	Not Mutated	56.9068	TCGA-C8-A26Y-01	PRKD2	Not Mutated	1151.6	TCGA-C8-A26Y-01	PRKD3	Not Mutated	1651.83
TCGA-C8-A26Z-01	PRKD1	Not Mutated	101.527	TCGA-C8-A26Z-01	PRKD2	Not Mutated	1569.33	TCGA-C8-A26Z-01	PRKD3	Not Mutated	776.58
TCGA-C8-A273-01	PRKD1	Not Mutated	78.3106	TCGA-C8-A273-01	PRKD2	Not Mutated	1185.51	TCGA-C8-A273-01	PRKD3	Not Mutated	283.619
TCGA-C8-A274-01	PRKD1	Not Mutated	44.8071	TCGA-C8-A274-01	PRKD2	Not Mutated	1591.48	TCGA-C8-A274-01	PRKD3	Not Mutated	928.226
TCGA-C8-A275-01	PRKD1	Not Mutated	68.5496	TCGA-C8-A275-01	PRKD2	Not Mutated	2542.81	TCGA-C8-A275-01	PRKD3	Not Mutated	1230.66
TCGA-C8-A278-01	PRKD1	Not Mutated	138.549	TCGA-C8-A278-01	PRKD2	Not Mutated	892.761	TCGA-C8-A278-01	PRKD3	Not Mutated	797.073
TCGA-C8-A27A-01	PRKD1	Not Mutated	73.8054	TCGA-C8-A27A-01	PRKD2	Not Mutated	415.601	TCGA-C8-A27A-01	PRKD3	Not Mutated	524.782
TCGA-C8-A27B-01	PRKD1	Not Mutated	16.4448	TCGA-C8-A27B-01	PRKD2	Not Mutated	630.906	TCGA-C8-A27B-01	PRKD3	Not Mutated	2549.46
TCGA-C8-A3M7-01	PRKD1	Not Mutated	186.024	TCGA-C8-A3M7-01	PRKD2	Not Mutated	1113.52	TCGA-C8-A3M7-01	PRKD3	Not Mutated	886.811
TCGA-C8-A3M8-01	PRKD1	Not Mutated	68.2667	TCGA-C8-A3M8-01	PRKD2	Not Mutated	1222.13	TCGA-C8-A3M8-01	PRKD3	Not Mutated	498.667
TCGA-D8-A13Y-01	PRKD1	Not Mutated	2136.65	TCGA-D8-A13Y-01	PRKD2	Not Mutated	499.39	TCGA-D8-A13Y-01	PRKD3	Not Mutated	582.257
TCGA-D8-A13Z-01	PRKD1	Not Mutated	296.626	TCGA-D8-A13Z-01	PRKD2	Not Mutated	871.525	TCGA-D8-A13Z-01	PRKD3	Not Mutated	2073.41
TCGA-D8-A140-01	PRKD1	Not Mutated	46.7033	TCGA-D8-A140-01	PRKD2	Not Mutated	1125.59	TCGA-D8-A140-01	PRKD3	Not Mutated	414.443
TCGA-D8-A141-01	PRKD1	Not Mutated	219.537	TCGA-D8-A141-01	PRKD2	Not Mutated	1244.38	TCGA-D8-A141-01	PRKD3	Not Mutated	1068.41
TCGA-D8-A142-01	PRKD1	Not Mutated	177.158	TCGA-D8-A142-01	PRKD2	Not Mutated	1034.26	TCGA-D8-A142-01	PRKD3	Not Mutated	2135.46
TCGA-D8-A143-01	PRKD1	Not Mutated	227.353	TCGA-D8-A143-01	PRKD2	Not Mutated	1369.79	TCGA-D8-A143-01	PRKD3	Not Mutated	3215.48
TCGA-D8-A145-01	PRKD1	Not Mutated	170.299	TCGA-D8-A145-01	PRKD2	Not Mutated	1230.02	TCGA-D8-A145-01	PRKD3	Not Mutated	1100.48
TCGA-D8-A146-01	PRKD1	Not Mutated	202.919	TCGA-D8-A146-01	PRKD2	Not Mutated	965.468	TCGA-D8-A146-01	PRKD3	Not Mutated	1063.37
TCGA-D8-A147-01	PRKD1	Not Mutated	135.177	TCGA-D8-A147-01	PRKD2	Not Mutated	633.287	TCGA-D8-A147-01	PRKD3	Not Mutated	2556.63
TCGA-D8-A1J9-01	PRKD1	Not Mutated	149.66	TCGA-D8-A1J9-01	PRKD2	Not Mutated	1067.5	TCGA-D8-A1J9-01	PRKD3	Not Mutated	784.668
TCGA-D8-A1JA-01	PRKD1	Not Mutated	245.937	TCGA-D8-A1JA-01	PRKD2	Not Mutated	751.896	TCGA-D8-A1JA-01	PRKD3	Not Mutated	606.176
TCGA-D8-A1JB-01	PRKD1	Not Mutated	145.503	TCGA-D8-A1JB-01	PRKD2	Not Mutated	1261.48	TCGA-D8-A1JB-01	PRKD3	Not Mutated	1008.64
TCGA-D8-A1JC-01	PRKD1	Not Mutated	118.021	TCGA-D8-A1JC-01	PRKD2	Not Mutated	1694.47	TCGA-D8-A1JC-01	PRKD3	Not Mutated	441.145
TCGA-D8-A1JD-01	PRKD1	Not Mutated	201.516	TCGA-D8-A1JD-01	PRKD2	Not Mutated	874.204	TCGA-D8-A1JD-01	PRKD3	Not Mutated	1085.18
TCGA-D8-A1JE-01	PRKD1	Not Mutated	193.97	TCGA-D8-A1JE-01	PRKD2	Not Mutated	683.447	TCGA-D8-A1JE-01	PRKD3	Not Mutated	596.132
TCGA-D8-A1JF-01	PRKD1	Not Mutated	147.547	TCGA-D8-A1JF-01	PRKD2	Not Mutated	689.325	TCGA-D8-A1JF-01	PRKD3	Not Mutated	828.176
TCGA-D8-A1JG-01	PRKD1	Not Mutated	123.925	TCGA-D8-A1JG-01	PRKD2	Not Mutated	1125.41	TCGA-D8-A1JG-01	PRKD3	Not Mutated	2337.24
TCGA-D8-A1JH-01	PRKD1	Not Mutated	200.599	TCGA-D8-A1JH-01	PRKD2	Not Mutated	1322.88	TCGA-D8-A1JH-01	PRKD3	Not Mutated	1025.43
TCGA-D8-A1JI-01	PRKD1	Not Mutated	15.4318	TCGA-D8-A1JI-01	PRKD2	Not Mutated	685.942	TCGA-D8-A1JI-01	PRKD3	Not Mutated	194.054
TCGA-D8-A1JJ-01	PRKD1	Not Mutated	197.368	TCGA-D8-A1JJ-01	PRKD2	Not Mutated	725.936	TCGA-D8-A1JJ-01	PRKD3	Not Mutated	466.799
TCGA-D8-A1JK-01	PRKD1	Not Mutated	94.3419	TCGA-D8-A1JK-01	PRKD2	Not Mutated	922.93	TCGA-D8-A1JK-01	PRKD3	Not Mutated	1395.12
TCGA-D8-A1JL-01	PRKD1	Not Mutated	145.206	TCGA-D8-A1JL-01	PRKD2	Not Mutated	1171.67	TCGA-D8-A1JL-01	PRKD3	Not Mutated	1383.85
TCGA-D8-A1JN-01	PRKD1	Not Mutated	11.9178	TCGA-D8-A1JN-01	PRKD2	Not Mutated	1273.13	TCGA-D8-A1JN-01	PRKD3	Not Mutated	157.004
TCGA-D8-A1JP-01	PRKD1	Not Mutated	198.367	TCGA-D8-A1JP-01	PRKD2	Not Mutated	661.383	TCGA-D8-A1JP-01	PRKD3	Not Mutated	1049.47
TCGA-D8-A1JS-01	PRKD1	Not Mutated	22.294	TCGA-D8-A1JS-01	PRKD2	Not Mutated	1333.12	TCGA-D8-A1JS-01	PRKD3	Not Mutated	128.918
TCGA-D8-A1JT-01	PRKD1	Not Mutated	22.0369	TCGA-D8-A1JT-01	PRKD2	Not Mutated	661.703	TCGA-D8-A1JT-01	PRKD3	Not Mutated	166.766
TCGA-D8-A1JU-01	PRKD1	Not Mutated	266.167	TCGA-D8-A1JU-01	PRKD2	Not Mutated	1249.92	TCGA-D8-A1JU-01	PRKD3	Not Mutated	1407.06
TCGA-D8-A1X5-01	PRKD1	Not Mutated	94.2511	TCGA-D8-A1X5-01	PRKD2	Not Mutated	991.818	TCGA-D8-A1X5-01	PRKD3	Not Mutated	323.77
TCGA-D8-A1X6-01	PRKD1	Not Mutated	17.6033	TCGA-D8-A1X6-01	PRKD2	Not Mutated	841.897	TCGA-D8-A1X6-01	PRKD3	Not Mutated	193.126
TCGA-D8-A1X7-01	PRKD1	Not Mutated	184.346	TCGA-D8-A1X7-01	PRKD2	Not Mutated	891.324	TCGA-D8-A1X7-01	PRKD3	Not Mutated	337.739
TCGA-D8-A1X8-01	PRKD1	Not Mutated	90.3955	TCGA-D8-A1X8-01	PRKD2	Not Mutated	940.559	TCGA-D8-A1X8-01	PRKD3	Not Mutated	1077.11
TCGA-D8-A1X9-01	PRKD1	Not Mutated	126.217	TCGA-D8-A1X9-01	PRKD2	Not Mutated	1078.29	TCGA-D8-A1X9-01	PRKD3	Not Mutated	774.756
TCGA-D8-A1XA-01	PRKD1	Not Mutated	70.5882	TCGA-D8-A1XA-01	PRKD2	Not Mutated	1032.45	TCGA-D8-A1XA-01	PRKD3	Not Mutated	249.087
TCGA-D8-A1XB-01	PRKD1	Not Mutated	221.308	TCGA-D8-A1XB-01	PRKD2	Not Mutated	1203.02	TCGA-D8-A1XB-01	PRKD3	Not Mutated	801.555
TCGA-D8-A1XC-01	PRKD1	Not Mutated	17.2719	TCGA-D8-A1XC-01	PRKD2	Not Mutated	924.269	TCGA-D8-A1XC-01	PRKD3	Not Mutated	181.134
TCGA-D8-A1XF-01	PRKD1	Not Mutated	17.8213	TCGA-D8-A1XF-01	PRKD2	Not Mutated	992.749	TCGA-D8-A1XF-01	PRKD3	Not Mutated	229.58
TCGA-D8-A1XG-01	PRKD1	Not Mutated	76.5815	TCGA-D8-A1XG-01	PRKD2	Not Mutated	1096.89	TCGA-D8-A1XG-01	PRKD3	Not Mutated	350.805
TCGA-D8-A1XJ-01	PRKD1	Not Mutated	163.962	TCGA-D8-A1XJ-01	PRKD2	Not Mutated	943.01	TCGA-D8-A1XJ-01	PRKD3	Not Mutated	561.639
TCGA-D8-A1XK-01	PRKD1	Not Mutated	106.171	TCGA-D8-A1XK-01	PRKD2	Not Mutated	601.453	TCGA-D8-A1XK-01	PRKD3	Not Mutated	1706.33
TCGA-D8-A1XL-01	PRKD1	Not Mutated	39.3463	TCGA-D8-A1XL-01	PRKD2	Not Mutated	1434.13	TCGA-D8-A1XL-01	PRKD3	Not Mutated	1008.44
TCGA-D8-A1XM-01	PRKD1	Not Mutated	186.181	TCGA-D8-A1XM-01	PRKD2	Not Mutated	930.38	TCGA-D8-A1XM-01	PRKD3	Not Mutated	1143.2
TCGA-D8-A1XO-01	PRKD1	Not Mutated	134.662	TCGA-D8-A1XO-01	PRKD2	Not Mutated	1170.98	TCGA-D8-A1XO-01	PRKD3	Not Mutated	1382.87
TCGA-D8-A1XQ-01	PRKD1	Not Mutated	76.136	TCGA-D8-A1XQ-01	PRKD2	Not Mutated	788.551	TCGA-D8-A1XQ-01	PRKD3	Not Mutated	1467.19
TCGA-D8-A1XR-01	PRKD1	Not Mutated	48.503	TCGA-D8-A1XR-01	PRKD2	Not Mutated	923.558	TCGA-D8-A1XR-01	PRKD3	Not Mutated	1007.81
TCGA-D8-A1XS-01	PRKD1	Not Mutated	151.981	TCGA-D8-A1XS-01	PRKD2	Not Mutated	649.718	TCGA-D8-A1XS-01	PRKD3	Not Mutated	1009.5
TCGA-D8-A1XT-01	PRKD1	Not Mutated	219.062	TCGA-D8-A1XT-01	PRKD2	Not Mutated	897.149	TCGA-D8-A1XT-01	PRKD3	Not Mutated	2128.45
TCGA-D8-A1XU-01	PRKD1	Not Mutated	168.243	TCGA-D8-A1XU-01	PRKD2	Not Mutated	1406.13	TCGA-D8-A1XU-01	PRKD3	Not Mutated	1020.35
TCGA-D8-A1XV-01	PRKD1	Not Mutated	35.5487	TCGA-D8-A1XV-01	PRKD2	Not Mutated	628.542	TCGA-D8-A1XV-01	PRKD3	Not Mutated	545.595
TCGA-D8-A1XW-01	PRKD1	Not Mutated	91.4905	TCGA-D8-A1XW-01	PRKD2	Not Mutated	888.12	TCGA-D8-A1XW-01	PRKD3	Not Mutated	1997.44
TCGA-D8-A1XY-01	PRKD1	Not Mutated	152.346	TCGA-D8-A1XY-01	PRKD2	Not Mutated	767.35	TCGA-D8-A1XY-01	PRKD3	Not Mutated	583.939
TCGA-D8-A1XZ-01	PRKD1	Not Mutated	125.876	TCGA-D8-A1XZ-01	PRKD2	Not Mutated	661.34	TCGA-D8-A1XZ-01	PRKD3	Not Mutated	626.577
TCGA-D8-A1Y0-01	PRKD1	Not Mutated	92.836	TCGA-D8-A1Y0-01	PRKD2	Not Mutated	1082.33	TCGA-D8-A1Y0-01	PRKD3	Not Mutated	1312.79
TCGA-D8-A1Y1-01	PRKD1	Not Mutated	211.9	TCGA-D8-A1Y1-01	PRKD2	Not Mutated	1005.32	TCGA-D8-A1Y1-01	PRKD3	Not Mutated	444.883
TCGA-D8-A1Y2-01	PRKD1	Not Mutated	164.407	TCGA-D8-A1Y2-01	PRKD2	Not Mutated	885.547	TCGA-D8-A1Y2-01	PRKD3	Not Mutated	677.144
TCGA-D8-A1Y3-01	PRKD1	Not Mutated	45.7594	TCGA-D8-A1Y3-01	PRKD2	Not Mutated	722.367	TCGA-D8-A1Y3-01	PRKD3	Not Mutated	113.925
TCGA-D8-A27E-01	PRKD1	Not Mutated	52.1201	TCGA-D8-A27E-01	PRKD2	Not Mutated	917.429	TCGA-D8-A27E-01	PRKD3	Not Mutated	368.872
TCGA-D8-A27F-01	PRKD1	Not Mutated	111.821	TCGA-D8-A27F-01	PRKD2	Not Mutated	392.592	TCGA-D8-A27F-01	PRKD3	Not Mutated	1859.26
TCGA-D8-A27G-01	PRKD1	Not Mutated	202.978	TCGA-D8-A27G-01	PRKD2	Not Mutated	1032.7	TCGA-D8-A27G-01	PRKD3	Not Mutated	602.137
TCGA-D8-A27H-01	PRKD1	Not Mutated	231.79	TCGA-D8-A27H-01	PRKD2	Not Mutated	1250.02	TCGA-D8-A27H-01	PRKD3	Not Mutated	1451.34
TCGA-D8-A27I-01	PRKD1	Not Mutated	213.932	TCGA-D8-A27I-01	PRKD2	Not Mutated	1198.78	TCGA-D8-A27I-01	PRKD3	Not Mutated	1008.45
TCGA-D8-A27K-01	PRKD1	Not Mutated	116.574	TCGA-D8-A27K-01	PRKD2	Not Mutated	1132.2	TCGA-D8-A27K-01	PRKD3	Not Mutated	920.221
TCGA-D8-A27L-01	PRKD1	Not Mutated	203.629	TCGA-D8-A27L-01	PRKD2	Not Mutated	1086.65	TCGA-D8-A27L-01	PRKD3	Not Mutated	762.794
TCGA-D8-A27M-01	PRKD1	Not Mutated	178.571	TCGA-D8-A27M-01	PRKD2	Not Mutated	1463.05	TCGA-D8-A27M-01	PRKD3	Not Mutated	1770.63
TCGA-D8-A27N-01	PRKD1	Not Mutated	178.764	TCGA-D8-A27N-01	PRKD2	Not Mutated	1757.84	TCGA-D8-A27N-01	PRKD3	Not Mutated	802.119
TCGA-D8-A27P-01	PRKD1	Not Mutated	98.8968	TCGA-D8-A27P-01	PRKD2	Not Mutated	1092.59	TCGA-D8-A27P-01	PRKD3	Not Mutated	1040.19
TCGA-D8-A27R-01	PRKD1	Not Mutated	102.957	TCGA-D8-A27R-01	PRKD2	Not Mutated	1053.94	TCGA-D8-A27R-01	PRKD3	Not Mutated	611.72
TCGA-D8-A27T-01	PRKD1	Not Mutated	168.809	TCGA-D8-A27T-01	PRKD2	Not Mutated	1389.27	TCGA-D8-A27T-01	PRKD3	Not Mutated	630.463
TCGA-D8-A27V-01	PRKD1	Not Mutated	85.3607	TCGA-D8-A27V-01	PRKD2	Not Mutated	1374.58	TCGA-D8-A27V-01	PRKD3	Not Mutated	1227.14
TCGA-D8-A27W-01	PRKD1	Not Mutated	125.644	TCGA-D8-A27W-01	PRKD2	Not Mutated	1623.07	TCGA-D8-A27W-01	PRKD3	Not Mutated	691.288
TCGA-D8-A3Z5-01	PRKD1	Not Mutated	51.6655	TCGA-D8-A3Z5-01	PRKD2	Not Mutated	1887.49	TCGA-D8-A3Z5-01	PRKD3	Not Mutated	578.178
TCGA-D8-A3Z6-01	PRKD1	Not Mutated	88.7942	TCGA-D8-A3Z6-01	PRKD2	Not Mutated	1614.02	TCGA-D8-A3Z6-01	PRKD3	Not Mutated	332.569
TCGA-D8-A4Z1-01	PRKD1	Not Mutated	223.787	TCGA-D8-A4Z1-01	PRKD2	Not Mutated	1517.23	TCGA-D8-A4Z1-01	PRKD3	Not Mutated	802.244
TCGA-E2-A105-01	PRKD1	Not Mutated	45.5128	TCGA-E2-A105-01	PRKD2	Not Mutated	865.705	TCGA-E2-A105-01	PRKD3	Not Mutated	468.59
TCGA-E2-A107-01	PRKD1	Not Mutated	29.4215	TCGA-E2-A107-01	PRKD2	Not Mutated	1437.36	TCGA-E2-A107-01	PRKD3	Not Mutated	235.702
TCGA-E2-A108-01	PRKD1	Not Mutated	206.318	TCGA-E2-A108-01	PRKD2	Not Mutated	1404.87	TCGA-E2-A108-01	PRKD3	Not Mutated	1063.6
TCGA-E2-A109-01	PRKD1	Not Mutated	74.5189	TCGA-E2-A109-01	PRKD2	Not Mutated	797.229	TCGA-E2-A109-01	PRKD3	Not Mutated	651.578
TCGA-E2-A10A-01	PRKD1	Not Mutated	50.756	TCGA-E2-A10A-01	PRKD2	Not Mutated	1197.45	TCGA-E2-A10A-01	PRKD3	Not Mutated	281.582
TCGA-E2-A10B-01	PRKD1	Not Mutated	98.7198	TCGA-E2-A10B-01	PRKD2	Not Mutated	1381.22	TCGA-E2-A10B-01	PRKD3	Not Mutated	882.788
TCGA-E2-A10C-01	PRKD1	Not Mutated	27.117	TCGA-E2-A10C-01	PRKD2	Not Mutated	1266.89	TCGA-E2-A10C-01	PRKD3	Not Mutated	218.363
TCGA-E2-A10E-01	PRKD1	Not Mutated	61.3843	TCGA-E2-A10E-01	PRKD2	Not Mutated	1155.65	TCGA-E2-A10E-01	PRKD3	Not Mutated	1149.08
TCGA-E2-A10F-01	PRKD1	Not Mutated	158.024	TCGA-E2-A10F-01	PRKD2	Not Mutated	1135.23	TCGA-E2-A10F-01	PRKD3	Not Mutated	562.347
TCGA-E2-A14N-01	PRKD1	Not Mutated	49.14	TCGA-E2-A14N-01	PRKD2	Not Mutated	647.308	TCGA-E2-A14N-01	PRKD3	Not Mutated	1404.51
TCGA-E2-A14O-01	PRKD1	Not Mutated	21.6433	TCGA-E2-A14O-01	PRKD2	Not Mutated	868.938	TCGA-E2-A14O-01	PRKD3	Not Mutated	91.7836
TCGA-E2-A14P-01	PRKD1	Not Mutated	579.896	TCGA-E2-A14P-01	PRKD2	Not Mutated	1110.53	TCGA-E2-A14P-01	PRKD3	Not Mutated	715.258
TCGA-E2-A14Q-01	PRKD1	Not Mutated	113.84	TCGA-E2-A14Q-01	PRKD2	Not Mutated	1231.66	TCGA-E2-A14Q-01	PRKD3	Not Mutated	534.019
TCGA-E2-A14R-01	PRKD1	Not Mutated	16.5081	TCGA-E2-A14R-01	PRKD2	Not Mutated	861.63	TCGA-E2-A14R-01	PRKD3	Not Mutated	1476.1
TCGA-E2-A14S-01	PRKD1	Not Mutated	28.8865	TCGA-E2-A14S-01	PRKD2	Not Mutated	858.518	TCGA-E2-A14S-01	PRKD3	Not Mutated	328.001
TCGA-E2-A14T-01	PRKD1	Not Mutated	37.2891	TCGA-E2-A14T-01	PRKD2	Not Mutated	1063.96	TCGA-E2-A14T-01	PRKD3	Not Mutated	184.54
TCGA-E2-A14U-01	PRKD1	Not Mutated	148.344	TCGA-E2-A14U-01	PRKD2	Not Mutated	1346.01	TCGA-E2-A14U-01	PRKD3	Not Mutated	549.124
TCGA-E2-A14V-01	PRKD1	Not Mutated	56.6955	TCGA-E2-A14V-01	PRKD2	Not Mutated	1140.83	TCGA-E2-A14V-01	PRKD3	Not Mutated	764.73
TCGA-E2-A14W-01	PRKD1	Not Mutated	34.4993	TCGA-E2-A14W-01	PRKD2	Not Mutated	632.487	TCGA-E2-A14W-01	PRKD3	Not Mutated	552.468
TCGA-E2-A14X-01	PRKD1	Not Mutated	97.1104	TCGA-E2-A14X-01	PRKD2	Not Mutated	1121.14	TCGA-E2-A14X-01	PRKD3	Not Mutated	1527.8
TCGA-E2-A14Y-01	PRKD1	Not Mutated	20.6458	TCGA-E2-A14Y-01	PRKD2	Not Mutated	1211.22	TCGA-E2-A14Y-01	PRKD3	Not Mutated	1274.75
TCGA-E2-A14Z-01	PRKD1	Not Mutated	90.583	TCGA-E2-A14Z-01	PRKD2	Not Mutated	1469.06	TCGA-E2-A14Z-01	PRKD3	Not Mutated	545.292
TCGA-E2-A150-01	PRKD1	Not Mutated	75.2732	TCGA-E2-A150-01	PRKD2	Not Mutated	1195.87	TCGA-E2-A150-01	PRKD3	Not Mutated	654.391
TCGA-E2-A152-01	PRKD1	Not Mutated	212.526	TCGA-E2-A152-01	PRKD2	Not Mutated	1248.24	TCGA-E2-A152-01	PRKD3	Not Mutated	597.21
TCGA-E2-A153-01	PRKD1	Not Mutated	187.43	TCGA-E2-A153-01	PRKD2	Not Mutated	1491.1	TCGA-E2-A153-01	PRKD3	Not Mutated	530.59
TCGA-E2-A154-01	PRKD1	Not Mutated	90.9543	TCGA-E2-A154-01	PRKD2	Not Mutated	910.537	TCGA-E2-A154-01	PRKD3	Not Mutated	250.497
TCGA-E2-A155-01	PRKD1	Not Mutated	26.806	TCGA-E2-A155-01	PRKD2	Not Mutated	678.615	TCGA-E2-A155-01	PRKD3	Not Mutated	143.341
TCGA-E2-A156-01	PRKD1	Not Mutated	20.1005	TCGA-E2-A156-01	PRKD2	Not Mutated	848.528	TCGA-E2-A156-01	PRKD3	Not Mutated	358.938
TCGA-E2-A158-01	PRKD1	Not Mutated	18.1647	TCGA-E2-A158-01	PRKD2	Not Mutated	997.344	TCGA-E2-A158-01	PRKD3	Not Mutated	2292.86
TCGA-E2-A159-01	PRKD1	Not Mutated	85.7219	TCGA-E2-A159-01	PRKD2	Not Mutated	1021.52	TCGA-E2-A159-01	PRKD3	Not Mutated	2863.47
TCGA-E2-A15A-01	PRKD1	Not Mutated	95.657	TCGA-E2-A15A-01	PRKD2	Not Mutated	1143.09	TCGA-E2-A15A-01	PRKD3	Not Mutated	655.203
TCGA-E2-A15C-01	PRKD1	Not Mutated	109.2	TCGA-E2-A15C-01	PRKD2	Not Mutated	1186.8	TCGA-E2-A15C-01	PRKD3	Not Mutated	440.4
TCGA-E2-A15D-01	PRKD1	Not Mutated	95.2715	TCGA-E2-A15D-01	PRKD2	Not Mutated	1277.41	TCGA-E2-A15D-01	PRKD3	Not Mutated	481.261
TCGA-E2-A15E-01	PRKD1	Not Mutated	145.243	TCGA-E2-A15E-01	PRKD2	Not Mutated	1007.59	TCGA-E2-A15E-01	PRKD3	Not Mutated	572.368
TCGA-E2-A15F-01	PRKD1	Not Mutated	94.6446	TCGA-E2-A15F-01	PRKD2	Not Mutated	2269.36	TCGA-E2-A15F-01	PRKD3	Not Mutated	466.462
TCGA-E2-A15G-01	PRKD1	Not Mutated	34.0164	TCGA-E2-A15G-01	PRKD2	Not Mutated	1177.46	TCGA-E2-A15G-01	PRKD3	Not Mutated	538.934
TCGA-E2-A15H-01	PRKD1	Not Mutated	98.5915	TCGA-E2-A15H-01	PRKD2	Not Mutated	963.783	TCGA-E2-A15H-01	PRKD3	Not Mutated	308.25
TCGA-E2-A15I-01	PRKD1	Not Mutated	73.8286	TCGA-E2-A15I-01	PRKD2	Not Mutated	1003.93	TCGA-E2-A15I-01	PRKD3	Not Mutated	608.644
TCGA-E2-A15K-01	PRKD1	Not Mutated	40.5703	TCGA-E2-A15K-01	PRKD2	Not Mutated	1575.73	TCGA-E2-A15K-01	PRKD3	Not Mutated	311.932
TCGA-E2-A15L-01	PRKD1	Not Mutated	126.645	TCGA-E2-A15L-01	PRKD2	Not Mutated	887.152	TCGA-E2-A15L-01	PRKD3	Not Mutated	1045.06
TCGA-E2-A15M-01	PRKD1	Not Mutated	152.228	TCGA-E2-A15M-01	PRKD2	Not Mutated	1130.57	TCGA-E2-A15M-01	PRKD3	Not Mutated	1412.95
TCGA-E2-A15O-01	PRKD1	Not Mutated	32.5538	TCGA-E2-A15O-01	PRKD2	Not Mutated	1129.08	TCGA-E2-A15O-01	PRKD3	Not Mutated	194.087
TCGA-E2-A15P-01	PRKD1	Not Mutated	114.965	TCGA-E2-A15P-01	PRKD2	Not Mutated	1207.13	TCGA-E2-A15P-01	PRKD3	Not Mutated	524.731
TCGA-E2-A15R-01	PRKD1	Not Mutated	52.5974	TCGA-E2-A15R-01	PRKD2	Not Mutated	692.73	TCGA-E2-A15R-01	PRKD3	Not Mutated	328.557
TCGA-E2-A15S-01	PRKD1	Not Mutated	43.9971	TCGA-E2-A15S-01	PRKD2	Not Mutated	840.259	TCGA-E2-A15S-01	PRKD3	Not Mutated	917.038
TCGA-E2-A15T-01	PRKD1	Not Mutated	21.018	TCGA-E2-A15T-01	PRKD2	Not Mutated	847.62	TCGA-E2-A15T-01	PRKD3	Not Mutated	936.397
TCGA-E2-A1AZ-01	PRKD1	Not Mutated	174.794	TCGA-E2-A1AZ-01	PRKD2	Not Mutated	1117.03	TCGA-E2-A1AZ-01	PRKD3	Not Mutated	2162.79
TCGA-E2-A1B0-01	PRKD1	Not Mutated	131.823	TCGA-E2-A1B0-01	PRKD2	Not Mutated	654.289	TCGA-E2-A1B0-01	PRKD3	Not Mutated	1254.55
TCGA-E2-A1B1-01	PRKD1	Not Mutated	220.772	TCGA-E2-A1B1-01	PRKD2	Not Mutated	992.739	TCGA-E2-A1B1-01	PRKD3	Not Mutated	1412.19
TCGA-E2-A1B4-01	PRKD1	Not Mutated	39.3893	TCGA-E2-A1B4-01	PRKD2	Not Mutated	1126.96	TCGA-E2-A1B4-01	PRKD3	Not Mutated	476.637
TCGA-E2-A1B5-01	PRKD1	Not Mutated	85.7875	TCGA-E2-A1B5-01	PRKD2	Not Mutated	1416.56	TCGA-E2-A1B5-01	PRKD3	Not Mutated	708.493
TCGA-E2-A1B6-01	PRKD1	Not Mutated	26.7738	TCGA-E2-A1B6-01	PRKD2	Not Mutated	2001.56	TCGA-E2-A1B6-01	PRKD3	Not Mutated	907.63
TCGA-E2-A1BC-01	PRKD1	Not Mutated	169.451	TCGA-E2-A1BC-01	PRKD2	Not Mutated	980.111	TCGA-E2-A1BC-01	PRKD3	Not Mutated	715.99
TCGA-E2-A1BD-01	PRKD1	Not Mutated	102.416	TCGA-E2-A1BD-01	PRKD2	Not Mutated	1833.67	TCGA-E2-A1BD-01	PRKD3	Not Mutated	313.538
TCGA-E2-A1IE-01	PRKD1	Not Mutated	55.559	TCGA-E2-A1IE-01	PRKD2	Not Mutated	1082.28	TCGA-E2-A1IE-01	PRKD3	Not Mutated	286.515
TCGA-E2-A1IF-01	PRKD1	Not Mutated	134.202	TCGA-E2-A1IF-01	PRKD2	Not Mutated	1477.49	TCGA-E2-A1IF-01	PRKD3	Not Mutated	541.478
TCGA-E2-A1IG-01	PRKD1	Not Mutated	167.682	TCGA-E2-A1IG-01	PRKD2	Not Mutated	1124.64	TCGA-E2-A1IG-01	PRKD3	Not Mutated	750.304
TCGA-E2-A1IH-01	PRKD1	Not Mutated	150.931	TCGA-E2-A1IH-01	PRKD2	Not Mutated	746.452	TCGA-E2-A1IH-01	PRKD3	Not Mutated	1323.93
TCGA-E2-A1II-01	PRKD1	Not Mutated	13.5558	TCGA-E2-A1II-01	PRKD2	Not Mutated	1624.61	TCGA-E2-A1II-01	PRKD3	Not Mutated	2115.22
TCGA-E2-A1IJ-01	PRKD1	Not Mutated	230.572	TCGA-E2-A1IJ-01	PRKD2	Not Mutated	1291.59	TCGA-E2-A1IJ-01	PRKD3	Not Mutated	1026.33
TCGA-E2-A1IK-01	PRKD1	Not Mutated	41.1111	TCGA-E2-A1IK-01	PRKD2	Not Mutated	1358.33	TCGA-E2-A1IK-01	PRKD3	Not Mutated	331.667
TCGA-E2-A1IL-01	PRKD1	Not Mutated	68.7837	TCGA-E2-A1IL-01	PRKD2	Not Mutated	1286.71	TCGA-E2-A1IL-01	PRKD3	Not Mutated	719.019
TCGA-E2-A1IN-01	PRKD1	Not Mutated	245.777	TCGA-E2-A1IN-01	PRKD2	Not Mutated	1192.64	TCGA-E2-A1IN-01	PRKD3	Not Mutated	631.063
TCGA-E2-A1IO-01	PRKD1	Not Mutated	245.458	TCGA-E2-A1IO-01	PRKD2	Not Mutated	1147.94	TCGA-E2-A1IO-01	PRKD3	Not Mutated	791.622
TCGA-E2-A1IU-01	PRKD1	Not Mutated	58.3762	TCGA-E2-A1IU-01	PRKD2	Not Mutated	1150.26	TCGA-E2-A1IU-01	PRKD3	Not Mutated	429.599
TCGA-E2-A1L6-01	PRKD1	Not Mutated	119.049	TCGA-E2-A1L6-01	PRKD2	Not Mutated	902.221	TCGA-E2-A1L6-01	PRKD3	Not Mutated	948.656
TCGA-E2-A1L7-01	PRKD1	Not Mutated	250.394	TCGA-E2-A1L7-01	PRKD2	Not Mutated	1179.67	TCGA-E2-A1L7-01	PRKD3	Not Mutated	951.595
TCGA-E2-A1L8-01	PRKD1	Not Mutated	108.099	TCGA-E2-A1L8-01	PRKD2	Not Mutated	916.638	TCGA-E2-A1L8-01	PRKD3	Not Mutated	524.229
TCGA-E2-A1L9-01	PRKD1	Not Mutated	203.988	TCGA-E2-A1L9-01	PRKD2	Not Mutated	859.068	TCGA-E2-A1L9-01	PRKD3	Not Mutated	682.565
TCGA-E2-A1LA-01	PRKD1	Not Mutated	62.3053	TCGA-E2-A1LA-01	PRKD2	Not Mutated	1048.51	TCGA-E2-A1LA-01	PRKD3	Not Mutated	522.919
TCGA-E2-A1LB-01	PRKD1	Not Mutated	150.96	TCGA-E2-A1LB-01	PRKD2	Not Mutated	1087.27	TCGA-E2-A1LB-01	PRKD3	Not Mutated	601.595
TCGA-E2-A1LE-01	PRKD1	Not Mutated	89.3406	TCGA-E2-A1LE-01	PRKD2	Not Mutated	1561.13	TCGA-E2-A1LE-01	PRKD3	Not Mutated	986.134
TCGA-E2-A1LG-01	PRKD1	Not Mutated	37.7764	TCGA-E2-A1LG-01	PRKD2	Not Mutated	884.214	TCGA-E2-A1LG-01	PRKD3	Not Mutated	1772.73
TCGA-E2-A1LH-01	PRKD1	Not Mutated	45.5335	TCGA-E2-A1LH-01	PRKD2	Not Mutated	1373.72	TCGA-E2-A1LH-01	PRKD3	Not Mutated	434.497
TCGA-E2-A1LI-01	PRKD1	Not Mutated	32.1514	TCGA-E2-A1LI-01	PRKD2	Not Mutated	918.87	TCGA-E2-A1LI-01	PRKD3	Not Mutated	1625.3
TCGA-E2-A1LK-01	PRKD1	Not Mutated	59.278	TCGA-E2-A1LK-01	PRKD2	Not Mutated	949.036	TCGA-E2-A1LK-01	PRKD3	Not Mutated	2562.45
TCGA-E2-A1LL-01	PRKD1	Not Mutated	35.1231	TCGA-E2-A1LL-01	PRKD2	Not Mutated	1118.76	TCGA-E2-A1LL-01	PRKD3	Not Mutated	855.045
TCGA-E2-A2P5-01	PRKD1	Not Mutated	89.8293	TCGA-E2-A2P5-01	PRKD2	Not Mutated	1743.13	TCGA-E2-A2P5-01	PRKD3	Not Mutated	443.95
TCGA-E2-A2P6-01	PRKD1	Not Mutated	40.2591	TCGA-E2-A2P6-01	PRKD2	Not Mutated	1400.32	TCGA-E2-A2P6-01	PRKD3	Not Mutated	210.747
TCGA-E2-A3DX-01	PRKD1	Not Mutated	182.56	TCGA-E2-A3DX-01	PRKD2	Not Mutated	1181.67	TCGA-E2-A3DX-01	PRKD3	Not Mutated	1170.12
TCGA-E2-A56Z-01	PRKD1	Not Mutated	64.9234	TCGA-E2-A56Z-01	PRKD2	Not Mutated	1224.98	TCGA-E2-A56Z-01	PRKD3	Not Mutated	311.993
TCGA-E2-A570-01	PRKD1	Not Mutated	192.616	TCGA-E2-A570-01	PRKD2	Not Mutated	1095.77	TCGA-E2-A570-01	PRKD3	Not Mutated	610.487
TCGA-E2-A573-01	PRKD1	Not Mutated	49.043	TCGA-E2-A573-01	PRKD2	Not Mutated	1623.56	TCGA-E2-A573-01	PRKD3	Not Mutated	1810.86
TCGA-E2-A574-01	PRKD1	Not Mutated	25.8137	TCGA-E2-A574-01	PRKD2	Not Mutated	1581.93	TCGA-E2-A574-01	PRKD3	Not Mutated	1291.25
TCGA-E9-A1N3-01	PRKD1	Not Mutated	38.9302	TCGA-E9-A1N3-01	PRKD2	Not Mutated	871.415	TCGA-E9-A1N3-01	PRKD3	Not Mutated	345.011
TCGA-E9-A1N4-01	PRKD1	Not Mutated	121.635	TCGA-E9-A1N4-01	PRKD2	Not Mutated	705.628	TCGA-E9-A1N4-01	PRKD3	Not Mutated	652.829
TCGA-E9-A1N5-01	PRKD1	Not Mutated	154.291	TCGA-E9-A1N5-01	PRKD2	Not Mutated	1305.8	TCGA-E9-A1N5-01	PRKD3	Not Mutated	765.538
TCGA-E9-A1N8-01	PRKD1	Not Mutated	43.2128	TCGA-E9-A1N8-01	PRKD2	Not Mutated	957.257	TCGA-E9-A1N8-01	PRKD3	Not Mutated	1938.47
TCGA-E9-A1N9-01	PRKD1	Not Mutated	180.049	TCGA-E9-A1N9-01	PRKD2	Not Mutated	940.256	TCGA-E9-A1N9-01	PRKD3	Not Mutated	1554.51
TCGA-E9-A1NA-01	PRKD1	Not Mutated	114.409	TCGA-E9-A1NA-01	PRKD2	Not Mutated	558.442	TCGA-E9-A1NA-01	PRKD3	Not Mutated	591.837
TCGA-E9-A1ND-01	PRKD1	Not Mutated	105.947	TCGA-E9-A1ND-01	PRKD2	Not Mutated	1674.65	TCGA-E9-A1ND-01	PRKD3	Not Mutated	1286.35
TCGA-E9-A1NE-01	PRKD1	Not Mutated	110.8	TCGA-E9-A1NE-01	PRKD2	Not Mutated	1249.5	TCGA-E9-A1NE-01	PRKD3	Not Mutated	1278.07
TCGA-E9-A1NF-01	PRKD1	Not Mutated	369.015	TCGA-E9-A1NF-01	PRKD2	Not Mutated	781.99	TCGA-E9-A1NF-01	PRKD3	Not Mutated	903.344
TCGA-E9-A1NG-01	PRKD1	Not Mutated	428.441	TCGA-E9-A1NG-01	PRKD2	Not Mutated	1262.79	TCGA-E9-A1NG-01	PRKD3	Not Mutated	1198.84
TCGA-E9-A1NH-01	PRKD1	Not Mutated	258.05	TCGA-E9-A1NH-01	PRKD2	Not Mutated	1047.41	TCGA-E9-A1NH-01	PRKD3	Not Mutated	932.021
TCGA-E9-A1NI-01	PRKD1	Not Mutated	148.071	TCGA-E9-A1NI-01	PRKD2	Not Mutated	777.372	TCGA-E9-A1NI-01	PRKD3	Not Mutated	476.017
TCGA-E9-A1QZ-01	PRKD1	Not Mutated	113.93	TCGA-E9-A1QZ-01	PRKD2	Not Mutated	939.091	TCGA-E9-A1QZ-01	PRKD3	Not Mutated	810.578
TCGA-E9-A1R0-01	PRKD1	Not Mutated	86.2283	TCGA-E9-A1R0-01	PRKD2	Not Mutated	1298.7	TCGA-E9-A1R0-01	PRKD3	Not Mutated	407.091
TCGA-E9-A1R2-01	PRKD1	Not Mutated	75.437	TCGA-E9-A1R2-01	PRKD2	Not Mutated	1629.25	TCGA-E9-A1R2-01	PRKD3	Not Mutated	373.045
TCGA-E9-A1R3-01	PRKD1	Not Mutated	152.054	TCGA-E9-A1R3-01	PRKD2	Not Mutated	821.393	TCGA-E9-A1R3-01	PRKD3	Not Mutated	966.683
TCGA-E9-A1R4-01	PRKD1	Not Mutated	71.9319	TCGA-E9-A1R4-01	PRKD2	Not Mutated	1303.91	TCGA-E9-A1R4-01	PRKD3	Not Mutated	643.015
TCGA-E9-A1R5-01	PRKD1	Not Mutated	160.722	TCGA-E9-A1R5-01	PRKD2	Not Mutated	875.113	TCGA-E9-A1R5-01	PRKD3	Not Mutated	390.98
TCGA-E9-A1R6-01	PRKD1	Not Mutated	90.488	TCGA-E9-A1R6-01	PRKD2	Not Mutated	1298.94	TCGA-E9-A1R6-01	PRKD3	Not Mutated	397.344
TCGA-E9-A1R7-01	PRKD1	Not Mutated	39.4089	TCGA-E9-A1R7-01	PRKD2	Not Mutated	389.866	TCGA-E9-A1R7-01	PRKD3	Not Mutated	299.085
TCGA-E9-A1RB-01	PRKD1	Not Mutated	79.8647	TCGA-E9-A1RB-01	PRKD2	Not Mutated	557.232	TCGA-E9-A1RB-01	PRKD3	Not Mutated	1165.71
TCGA-E9-A1RC-01	PRKD1	Not Mutated	52.8274	TCGA-E9-A1RC-01	PRKD2	Not Mutated	773.313	TCGA-E9-A1RC-01	PRKD3	Not Mutated	1088.29
TCGA-E9-A1RD-01	PRKD1	Not Mutated	105.744	TCGA-E9-A1RD-01	PRKD2	Not Mutated	1308.81	TCGA-E9-A1RD-01	PRKD3	Not Mutated	1111.21
TCGA-E9-A1RE-01	PRKD1	Not Mutated	54.259	TCGA-E9-A1RE-01	PRKD2	Not Mutated	929.988	TCGA-E9-A1RE-01	PRKD3	Not Mutated	307.176
TCGA-E9-A1RF-01	PRKD1	Not Mutated	130.044	TCGA-E9-A1RF-01	PRKD2	Not Mutated	917.816	TCGA-E9-A1RF-01	PRKD3	Not Mutated	601.41
TCGA-E9-A1RH-01	PRKD1	Not Mutated	86.9083	TCGA-E9-A1RH-01	PRKD2	Not Mutated	411.07	TCGA-E9-A1RH-01	PRKD3	Not Mutated	589.327
TCGA-E9-A1RI-01	PRKD1	Not Mutated	455.554	TCGA-E9-A1RI-01	PRKD2	Not Mutated	1060.92	TCGA-E9-A1RI-01	PRKD3	Not Mutated	824.626
TCGA-E9-A226-01	PRKD1	Not Mutated	202.4	TCGA-E9-A226-01	PRKD2	Not Mutated	755.757	TCGA-E9-A226-01	PRKD3	Not Mutated	1128.12
TCGA-E9-A227-01	PRKD1	Not Mutated	117.315	TCGA-E9-A227-01	PRKD2	Not Mutated	958.595	TCGA-E9-A227-01	PRKD3	Not Mutated	585.32
TCGA-E9-A228-01	PRKD1	Not Mutated	65.98	TCGA-E9-A228-01	PRKD2	Not Mutated	900.67	TCGA-E9-A228-01	PRKD3	Not Mutated	371.389
TCGA-E9-A229-01	PRKD1	Not Mutated	233.92	TCGA-E9-A229-01	PRKD2	Not Mutated	1112.7	TCGA-E9-A229-01	PRKD3	Not Mutated	1195.99
TCGA-E9-A22A-01	PRKD1	Not Mutated	419.764	TCGA-E9-A22A-01	PRKD2	Not Mutated	872.861	TCGA-E9-A22A-01	PRKD3	Not Mutated	607.375
TCGA-E9-A22B-01	PRKD1	Not Mutated	131.271	TCGA-E9-A22B-01	PRKD2	Not Mutated	1099.04	TCGA-E9-A22B-01	PRKD3	Not Mutated	562.774
TCGA-E9-A22D-01	PRKD1	Not Mutated	71.668	TCGA-E9-A22D-01	PRKD2	Not Mutated	1864.66	TCGA-E9-A22D-01	PRKD3	Not Mutated	392.369
TCGA-E9-A22E-01	PRKD1	Not Mutated	584.425	TCGA-E9-A22E-01	PRKD2	Not Mutated	839.012	TCGA-E9-A22E-01	PRKD3	Not Mutated	1113.07
TCGA-E9-A22G-01	PRKD1	Not Mutated	42.9138	TCGA-E9-A22G-01	PRKD2	Not Mutated	538.91	TCGA-E9-A22G-01	PRKD3	Not Mutated	3751.54
TCGA-E9-A22H-01	PRKD1	Not Mutated	39.8411	TCGA-E9-A22H-01	PRKD2	Not Mutated	1000.32	TCGA-E9-A22H-01	PRKD3	Not Mutated	877.009
TCGA-E9-A243-01	PRKD1	Not Mutated	178.53	TCGA-E9-A243-01	PRKD2	Not Mutated	608.401	TCGA-E9-A243-01	PRKD3	Not Mutated	2072.35
TCGA-E9-A244-01	PRKD1	Not Mutated	286.508	TCGA-E9-A244-01	PRKD2	Not Mutated	667.756	TCGA-E9-A244-01	PRKD3	Not Mutated	214.636
TCGA-E9-A245-01	PRKD1	Not Mutated	59.9859	TCGA-E9-A245-01	PRKD2	Not Mutated	1291.46	TCGA-E9-A245-01	PRKD3	Not Mutated	242.061
TCGA-E9-A247-01	PRKD1	Not Mutated	76.5472	TCGA-E9-A247-01	PRKD2	Not Mutated	1058.14	TCGA-E9-A247-01	PRKD3	Not Mutated	190.217
TCGA-E9-A248-01	PRKD1	Not Mutated	117.838	TCGA-E9-A248-01	PRKD2	Not Mutated	1326	TCGA-E9-A248-01	PRKD3	Not Mutated	1566.2
TCGA-E9-A249-01	PRKD1	Not Mutated	27.1642	TCGA-E9-A249-01	PRKD2	Not Mutated	1579.48	TCGA-E9-A249-01	PRKD3	Not Mutated	321.224
TCGA-E9-A24A-01	PRKD1	Not Mutated	106.779	TCGA-E9-A24A-01	PRKD2	Not Mutated	838.932	TCGA-E9-A24A-01	PRKD3	Not Mutated	1003.9
TCGA-E9-A295-01	PRKD1	Not Mutated	95.6175	TCGA-E9-A295-01	PRKD2	Not Mutated	1271.52	TCGA-E9-A295-01	PRKD3	Not Mutated	699.264
TCGA-E9-A2JS-01	PRKD1	Not Mutated	100.31	TCGA-E9-A2JS-01	PRKD2	Not Mutated	1522.58	TCGA-E9-A2JS-01	PRKD3	Not Mutated	380.903
TCGA-E9-A2JT-01	PRKD1	Not Mutated	69.4051	TCGA-E9-A2JT-01	PRKD2	Not Mutated	2987.25	TCGA-E9-A2JT-01	PRKD3	Not Mutated	1953.26
TCGA-E9-A3Q9-01	PRKD1	Not Mutated	57.0695	TCGA-E9-A3Q9-01	PRKD2	Not Mutated	1242.24	TCGA-E9-A3Q9-01	PRKD3	Not Mutated	458.51
TCGA-E9-A3QA-01	PRKD1	Not Mutated	49.2519	TCGA-E9-A3QA-01	PRKD2	Not Mutated	1849.44	TCGA-E9-A3QA-01	PRKD3	Not Mutated	1456.05
TCGA-E9-A3X8-01	PRKD1	Not Mutated	158.849	TCGA-E9-A3X8-01	PRKD2	Not Mutated	3205.33	TCGA-E9-A3X8-01	PRKD3	Not Mutated	387.103
TCGA-E9-A54X-01	PRKD1	Not Mutated	13.4062	TCGA-E9-A54X-01	PRKD2	Not Mutated	962.761	TCGA-E9-A54X-01	PRKD3	Not Mutated	174.777
TCGA-E9-A5UO-01	PRKD1	Not Mutated	15.3317	TCGA-E9-A5UO-01	PRKD2	Not Mutated	1384.57	TCGA-E9-A5UO-01	PRKD3	Not Mutated	148.993
TCGA-E9-A5UP-01	PRKD1	Not Mutated	5.5911	TCGA-E9-A5UP-01	PRKD2	Not Mutated	2379.39	TCGA-E9-A5UP-01	PRKD3	Not Mutated	66.2939
TCGA-EW-A1IW-01	PRKD1	Not Mutated	199.781	TCGA-EW-A1IW-01	PRKD2	Not Mutated	1141.57	TCGA-EW-A1IW-01	PRKD3	Not Mutated	955.179
TCGA-EW-A1IX-01	PRKD1	Not Mutated	177.252	TCGA-EW-A1IX-01	PRKD2	Not Mutated	1125.4	TCGA-EW-A1IX-01	PRKD3	Not Mutated	960.969
TCGA-EW-A1IY-01	PRKD1	Not Mutated	173.542	TCGA-EW-A1IY-01	PRKD2	Not Mutated	536.711	TCGA-EW-A1IY-01	PRKD3	Not Mutated	991.307
TCGA-EW-A1J1-01	PRKD1	Not Mutated	40.1027	TCGA-EW-A1J1-01	PRKD2	Not Mutated	825.794	TCGA-EW-A1J1-01	PRKD3	Not Mutated	408.726
TCGA-EW-A1J2-01	PRKD1	Not Mutated	169.732	TCGA-EW-A1J2-01	PRKD2	Not Mutated	1132.89	TCGA-EW-A1J2-01	PRKD3	Not Mutated	1170.8
TCGA-EW-A1J3-01	PRKD1	Not Mutated	63.8823	TCGA-EW-A1J3-01	PRKD2	Not Mutated	665.915	TCGA-EW-A1J3-01	PRKD3	Not Mutated	980.644
TCGA-EW-A1J6-01	PRKD1	Not Mutated	29.5288	TCGA-EW-A1J6-01	PRKD2	Not Mutated	780.469	TCGA-EW-A1J6-01	PRKD3	Not Mutated	364.34
TCGA-EW-A1OV-01	PRKD1	Not Mutated	60.1266	TCGA-EW-A1OV-01	PRKD2	Not Mutated	2227.32	TCGA-EW-A1OV-01	PRKD3	Not Mutated	729.958
TCGA-EW-A1OX-01	PRKD1	Not Mutated	18.7314	TCGA-EW-A1OX-01	PRKD2	Not Mutated	1431.67	TCGA-EW-A1OX-01	PRKD3	Not Mutated	140.06
TCGA-EW-A1OY-01	PRKD1	Not Mutated	50.646	TCGA-EW-A1OY-01	PRKD2	Not Mutated	819.121	TCGA-EW-A1OY-01	PRKD3	Not Mutated	346.253
TCGA-EW-A1OZ-01	PRKD1	Not Mutated	80.6966	TCGA-EW-A1OZ-01	PRKD2	Not Mutated	1073.54	TCGA-EW-A1OZ-01	PRKD3	Not Mutated	246.228
TCGA-EW-A1P0-01	PRKD1	Not Mutated	68.8114	TCGA-EW-A1P0-01	PRKD2	Not Mutated	744.861	TCGA-EW-A1P0-01	PRKD3	Not Mutated	263.181
TCGA-EW-A1P3-01	PRKD1	Not Mutated	74.6934	TCGA-EW-A1P3-01	PRKD2	Not Mutated	1173.91	TCGA-EW-A1P3-01	PRKD3	Not Mutated	406.354
TCGA-EW-A1P4-01	PRKD1	Not Mutated	90.3569	TCGA-EW-A1P4-01	PRKD2	Not Mutated	1244.5	TCGA-EW-A1P4-01	PRKD3	Not Mutated	2499.24
TCGA-EW-A1P5-01	PRKD1	Not Mutated	42.6382	TCGA-EW-A1P5-01	PRKD2	Not Mutated	1642.33	TCGA-EW-A1P5-01	PRKD3	Not Mutated	621.681
TCGA-EW-A1P6-01	PRKD1	Not Mutated	107.422	TCGA-EW-A1P6-01	PRKD2	Not Mutated	833.973	TCGA-EW-A1P6-01	PRKD3	Not Mutated	316.444
TCGA-EW-A1P7-01	PRKD1	Not Mutated	105.132	TCGA-EW-A1P7-01	PRKD2	Not Mutated	1853.89	TCGA-EW-A1P7-01	PRKD3	Not Mutated	1619.62
TCGA-EW-A1P8-01	PRKD1	Not Mutated	62.724	TCGA-EW-A1P8-01	PRKD2	Not Mutated	1716.49	TCGA-EW-A1P8-01	PRKD3	Not Mutated	1956.63
TCGA-EW-A1PA-01	PRKD1	Not Mutated	90.752	TCGA-EW-A1PA-01	PRKD2	Not Mutated	675.803	TCGA-EW-A1PA-01	PRKD3	Not Mutated	549.119
TCGA-EW-A1PB-01	PRKD1	Not Mutated	8.3907	TCGA-EW-A1PB-01	PRKD2	Not Mutated	1712.35	TCGA-EW-A1PB-01	PRKD3	Not Mutated	1440.3
TCGA-EW-A1PC-01	PRKD1	Not Mutated	45.6256	TCGA-EW-A1PC-01	PRKD2	Not Mutated	1162.28	TCGA-EW-A1PC-01	PRKD3	Not Mutated	1008
TCGA-EW-A1PD-01	PRKD1	Not Mutated	174.869	TCGA-EW-A1PD-01	PRKD2	Not Mutated	1250.08	TCGA-EW-A1PD-01	PRKD3	Not Mutated	912.832
TCGA-EW-A1PE-01	PRKD1	Not Mutated	82.3333	TCGA-EW-A1PE-01	PRKD2	Not Mutated	1716.92	TCGA-EW-A1PE-01	PRKD3	Not Mutated	956.846
TCGA-EW-A1PG-01	PRKD1	Not Mutated	361.326	TCGA-EW-A1PG-01	PRKD2	Not Mutated	804.42	TCGA-EW-A1PG-01	PRKD3	Not Mutated	1165.75
TCGA-EW-A1PH-01	PRKD1	Not Mutated	24.4957	TCGA-EW-A1PH-01	PRKD2	Not Mutated	1380.04	TCGA-EW-A1PH-01	PRKD3	Not Mutated	2226.22
TCGA-EW-A2FR-01	PRKD1	Not Mutated	646.971	TCGA-EW-A2FR-01	PRKD2	Not Mutated	807.739	TCGA-EW-A2FR-01	PRKD3	Not Mutated	1139.17
TCGA-EW-A2FS-01	PRKD1	Not Mutated	53.0219	TCGA-EW-A2FS-01	PRKD2	Not Mutated	936.596	TCGA-EW-A2FS-01	PRKD3	Not Mutated	387.097
TCGA-EW-A2FV-01	PRKD1	Not Mutated	100.776	TCGA-EW-A2FV-01	PRKD2	Not Mutated	1504.23	TCGA-EW-A2FV-01	PRKD3	Not Mutated	811.33
TCGA-EW-A2FW-01	PRKD1	Not Mutated	62.5233	TCGA-EW-A2FW-01	PRKD2	Not Mutated	937.477	TCGA-EW-A2FW-01	PRKD3	Not Mutated	379.978
TCGA-EW-A3E8-01	PRKD1	Not Mutated	104.245	TCGA-EW-A3E8-01	PRKD2	Not Mutated	1628.65	TCGA-EW-A3E8-01	PRKD3	Not Mutated	478.282
TCGA-EW-A3U0-01	PRKD1	Not Mutated	131.237	TCGA-EW-A3U0-01	PRKD2	Not Mutated	1608.76	TCGA-EW-A3U0-01	PRKD3	Not Mutated	1183.15
TCGA-EW-A423-01	PRKD1	Not Mutated	24.3201	TCGA-EW-A423-01	PRKD2	Not Mutated	2510.56	TCGA-EW-A423-01	PRKD3	Not Mutated	301.043
TCGA-GI-A2C8-01	PRKD1	Not Mutated	409.304	TCGA-GI-A2C8-01	PRKD2	Not Mutated	1090.03	TCGA-GI-A2C8-01	PRKD3	Not Mutated	672.356
TCGA-GI-A2C9-01	PRKD1	Not Mutated	89.8314	TCGA-GI-A2C9-01	PRKD2	Not Mutated	1006.18	TCGA-GI-A2C9-01	PRKD3	Not Mutated	1450.66
TCGA-GM-A2D9-01	PRKD1	Not Mutated	71.5835	TCGA-GM-A2D9-01	PRKD2	Not Mutated	1853.94	TCGA-GM-A2D9-01	PRKD3	Not Mutated	361.533
TCGA-GM-A2DA-01	PRKD1	Not Mutated	86.8621	TCGA-GM-A2DA-01	PRKD2	Not Mutated	1362.65	TCGA-GM-A2DA-01	PRKD3	Not Mutated	523.344
TCGA-GM-A2DC-01	PRKD1	Not Mutated	31.733	TCGA-GM-A2DC-01	PRKD2	Not Mutated	1778.14	TCGA-GM-A2DC-01	PRKD3	Not Mutated	141.704
TCGA-GM-A2DD-01	PRKD1	Not Mutated	175.132	TCGA-GM-A2DD-01	PRKD2	Not Mutated	1639.16	TCGA-GM-A2DD-01	PRKD3	Not Mutated	727.094
TCGA-GM-A2DF-01	PRKD1	Not Mutated	44.1767	TCGA-GM-A2DF-01	PRKD2	Not Mutated	951.305	TCGA-GM-A2DF-01	PRKD3	Not Mutated	716.867
TCGA-GM-A2DH-01	PRKD1	Not Mutated	138.722	TCGA-GM-A2DH-01	PRKD2	Not Mutated	1079.01	TCGA-GM-A2DH-01	PRKD3	Not Mutated	1669.88
TCGA-GM-A2DI-01	PRKD1	Not Mutated	119.462	TCGA-GM-A2DI-01	PRKD2	Not Mutated	1518.2	TCGA-GM-A2DI-01	PRKD3	Not Mutated	1128.96
TCGA-GM-A2DK-01	PRKD1	Not Mutated	59.0828	TCGA-GM-A2DK-01	PRKD2	Not Mutated	1327.93	TCGA-GM-A2DK-01	PRKD3	Not Mutated	487.433
TCGA-GM-A2DL-01	PRKD1	Not Mutated	159.27	TCGA-GM-A2DL-01	PRKD2	Not Mutated	963.632	TCGA-GM-A2DL-01	PRKD3	Not Mutated	400.531
TCGA-GM-A2DM-01	PRKD1	Not Mutated	22.0651	TCGA-GM-A2DM-01	PRKD2	Not Mutated	1059.13	TCGA-GM-A2DM-01	PRKD3	Not Mutated	572.532
TCGA-GM-A2DN-01	PRKD1	Not Mutated	111.84	TCGA-GM-A2DN-01	PRKD2	Not Mutated	1257.23	TCGA-GM-A2DN-01	PRKD3	Not Mutated	825.684
TCGA-GM-A2DO-01	PRKD1	Not Mutated	30.5118	TCGA-GM-A2DO-01	PRKD2	Not Mutated	2066.93	TCGA-GM-A2DO-01	PRKD3	Not Mutated	696.85
TCGA-GM-A3NW-01	PRKD1	Not Mutated	50.6282	TCGA-GM-A3NW-01	PRKD2	Not Mutated	1155.21	TCGA-GM-A3NW-01	PRKD3	Not Mutated	229.86
TCGA-GM-A3NY-01	PRKD1	Not Mutated	65.1646	TCGA-GM-A3NY-01	PRKD2	Not Mutated	1450.61	TCGA-GM-A3NY-01	PRKD3	Not Mutated	449.913
TCGA-GM-A3XG-01	PRKD1	Not Mutated	207.166	TCGA-GM-A3XG-01	PRKD2	Not Mutated	1289.49	TCGA-GM-A3XG-01	PRKD3	Not Mutated	544.114
TCGA-GM-A3XL-01	PRKD1	Not Mutated	28.3835	TCGA-GM-A3XL-01	PRKD2	Not Mutated	1590.86	TCGA-GM-A3XL-01	PRKD3	Not Mutated	555.556
TCGA-GM-A3XN-01	PRKD1	Not Mutated	117.104	TCGA-GM-A3XN-01	PRKD2	Not Mutated	1663.24	TCGA-GM-A3XN-01	PRKD3	Not Mutated	599.716
TCGA-GM-A4E0-01	PRKD1	Not Mutated	162.281	TCGA-GM-A4E0-01	PRKD2	Not Mutated	1616.2	TCGA-GM-A4E0-01	PRKD3	Not Mutated	900.99
TCGA-HN-A2NL-01	PRKD1	Not Mutated	181.555	TCGA-HN-A2NL-01	PRKD2	Not Mutated	877.118	TCGA-HN-A2NL-01	PRKD3	Not Mutated	2302.31
TCGA-JL-A3YW-01	PRKD1	Not Mutated	175.792	TCGA-JL-A3YW-01	PRKD2	Not Mutated	1590.06	TCGA-JL-A3YW-01	PRKD3	Not Mutated	980.187
TCGA-JL-A3YX-01	PRKD1	Not Mutated	60.3902	TCGA-JL-A3YX-01	PRKD2	Not Mutated	1421.18	TCGA-JL-A3YX-01	PRKD3	Not Mutated	337.566
TCGA-LL-A440-01	PRKD1	Not Mutated	265.689	TCGA-LL-A440-01	PRKD2	Not Mutated	1347.78	TCGA-LL-A440-01	PRKD3	Not Mutated	1059.76
TCGA-LL-A441-01	PRKD1	Not Mutated	100.449	TCGA-LL-A441-01	PRKD2	Not Mutated	2241.99	TCGA-LL-A441-01	PRKD3	Not Mutated	2606.94
TCGA-LL-A50Y-01	PRKD1	Not Mutated	28.8937	TCGA-LL-A50Y-01	PRKD2	Not Mutated	1517.17	TCGA-LL-A50Y-01	PRKD3	Not Mutated	439.995
TCGA-LL-A5YL-01	PRKD1	Not Mutated	77.2673	TCGA-LL-A5YL-01	PRKD2	Not Mutated	1024.12	TCGA-LL-A5YL-01	PRKD3	Not Mutated	441.777
TCGA-LL-A5YM-01	PRKD1	Not Mutated	25.4745	TCGA-LL-A5YM-01	PRKD2	Not Mutated	2015.03	TCGA-LL-A5YM-01	PRKD3	Not Mutated	107.502
TCGA-LL-A5YN-01	PRKD1	Not Mutated	54.8589	TCGA-LL-A5YN-01	PRKD2	Not Mutated	2420.59	TCGA-LL-A5YN-01	PRKD3	Not Mutated	450.888
TCGA-LL-A5YO-01	PRKD1	Not Mutated	106.843	TCGA-LL-A5YO-01	PRKD2	Not Mutated	2113.73	TCGA-LL-A5YO-01	PRKD3	Not Mutated	758.915
TCGA-LL-A5YP-01	PRKD1	Not Mutated	159.132	TCGA-LL-A5YP-01	PRKD2	Not Mutated	1620.71	TCGA-LL-A5YP-01	PRKD3	Not Mutated	1199.82
TCGA-LQ-A4E4-01	PRKD1	Not Mutated	21.9437	TCGA-LQ-A4E4-01	PRKD2	Not Mutated	1664.73	TCGA-LQ-A4E4-01	PRKD3	Not Mutated	499.719
TCGA-MS-A51U-01	PRKD1	Not Mutated	112.676	TCGA-MS-A51U-01	PRKD2	Not Mutated	1637.98	TCGA-MS-A51U-01	PRKD3	Not Mutated	798.122
TCGA-OL-A66H-01	PRKD1	Not Mutated	37.1143	TCGA-OL-A66H-01	PRKD2	Not Mutated	1705.17	TCGA-OL-A66H-01	PRKD3	Not Mutated	403.67
TCGA-OL-A66I-01	PRKD1	Not Mutated	79.2906	TCGA-OL-A66I-01	PRKD2	Not Mutated	1789.46	TCGA-OL-A66I-01	PRKD3	Not Mutated	1420.97
TCGA-OL-A66J-01	PRKD1	Not Mutated	102.749	TCGA-OL-A66J-01	PRKD2	Not Mutated	1247.41	TCGA-OL-A66J-01	PRKD3	Not Mutated	654.799
TCGA-OL-A66K-01	PRKD1	Not Mutated	116.05	TCGA-OL-A66K-01	PRKD2	Not Mutated	1347.43	TCGA-OL-A66K-01	PRKD3	Not Mutated	490.726
TCGA-A1-A0SB-01	PRKD1	Not Mutated	188.31	TCGA-A1-A0SB-01	PRKD2	Not Mutated	1046.96	TCGA-A1-A0SB-01	PRKD3	Not Mutated	1764.61
TCGA-A1-A0SD-01	PRKD1	Not Mutated	114.465	TCGA-A1-A0SD-01	PRKD2	Not Mutated	1418.91	TCGA-A1-A0SD-01	PRKD3	Not Mutated	869.407
TCGA-A1-A0SE-01	PRKD1	Not Mutated	128.671	TCGA-A1-A0SE-01	PRKD2	Not Mutated	1178.77	TCGA-A1-A0SE-01	PRKD3	Not Mutated	785.849
TCGA-A1-A0SF-01	PRKD1	Not Mutated	77.541	TCGA-A1-A0SF-01	PRKD2	Not Mutated	1450.15	TCGA-A1-A0SF-01	PRKD3	Not Mutated	807.541
TCGA-A1-A0SG-01	PRKD1	Not Mutated	100.801	TCGA-A1-A0SG-01	PRKD2	Not Mutated	1226.17	TCGA-A1-A0SG-01	PRKD3	Not Mutated	424.444
TCGA-A1-A0SH-01	PRKD1	Not Mutated	355.013	TCGA-A1-A0SH-01	PRKD2	Not Mutated	941.886	TCGA-A1-A0SH-01	PRKD3	Not Mutated	1295.45
TCGA-A1-A0SI-01	PRKD1	Not Mutated	225.427	TCGA-A1-A0SI-01	PRKD2	Not Mutated	1251.62	TCGA-A1-A0SI-01	PRKD3	Not Mutated	748.97
TCGA-A1-A0SJ-01	PRKD1	Not Mutated	299.954	TCGA-A1-A0SJ-01	PRKD2	Not Mutated	1207.13	TCGA-A1-A0SJ-01	PRKD3	Not Mutated	788.294
TCGA-A1-A0SK-01	PRKD1	Not Mutated	185.944	TCGA-A1-A0SK-01	PRKD2	Not Mutated	736.527	TCGA-A1-A0SK-01	PRKD3	Not Mutated	2156.63
TCGA-A1-A0SM-01	PRKD1	Not Mutated	226.326	TCGA-A1-A0SM-01	PRKD2	Not Mutated	821.97	TCGA-A1-A0SM-01	PRKD3	Not Mutated	486.427
TCGA-A1-A0SN-01	PRKD1	Not Mutated	119.949	TCGA-A1-A0SN-01	PRKD2	Not Mutated	1409.88	TCGA-A1-A0SN-01	PRKD3	Not Mutated	1103.91
TCGA-A1-A0SP-01	PRKD1	Not Mutated	86.4648	TCGA-A1-A0SP-01	PRKD2	Not Mutated	918.278	TCGA-A1-A0SP-01	PRKD3	Not Mutated	1618.39
TCGA-A1-A0SQ-01	PRKD1	Not Mutated	40.7463	TCGA-A1-A0SQ-01	PRKD2	Not Mutated	678.164	TCGA-A1-A0SQ-01	PRKD3	Not Mutated	254.967
TCGA-A2-A04N-01	PRKD1	Not Mutated	151.743	TCGA-A2-A04N-01	PRKD2	Not Mutated	1048.34	TCGA-A2-A04N-01	PRKD3	Not Mutated	550.317
TCGA-A2-A04P-01	PRKD1	Not Mutated	74.6888	TCGA-A2-A04P-01	PRKD2	Not Mutated	1730.29	TCGA-A2-A04P-01	PRKD3	Not Mutated	1185.17
TCGA-A2-A04Q-01	PRKD1	Not Mutated	97.1847	TCGA-A2-A04Q-01	PRKD2	Not Mutated	1787.89	TCGA-A2-A04Q-01	PRKD3	Not Mutated	1486.31
TCGA-A2-A04R-01	PRKD1	Not Mutated	40.2065	TCGA-A2-A04R-01	PRKD2	Not Mutated	1158.74	TCGA-A2-A04R-01	PRKD3	Not Mutated	679.525
TCGA-A2-A04T-01	PRKD1	Not Mutated	133.878	TCGA-A2-A04T-01	PRKD2	Not Mutated	1035.9	TCGA-A2-A04T-01	PRKD3	Not Mutated	2247.76
TCGA-A2-A04U-01	PRKD1	Not Mutated	51.4353	TCGA-A2-A04U-01	PRKD2	Not Mutated	640.083	TCGA-A2-A04U-01	PRKD3	Not Mutated	1005.84
TCGA-A2-A04V-01	PRKD1	Not Mutated	93.7054	TCGA-A2-A04V-01	PRKD2	Not Mutated	1059.69	TCGA-A2-A04V-01	PRKD3	Not Mutated	704.013
TCGA-A2-A04W-01	PRKD1	Not Mutated	177.766	TCGA-A2-A04W-01	PRKD2	Not Mutated	1438.34	TCGA-A2-A04W-01	PRKD3	Not Mutated	631.636
TCGA-A2-A04X-01	PRKD1	Not Mutated	36.7667	TCGA-A2-A04X-01	PRKD2	Not Mutated	1272.78	TCGA-A2-A04X-01	PRKD3	Not Mutated	541.047
TCGA-A2-A04Y-01	PRKD1	Not Mutated	40.8163	TCGA-A2-A04Y-01	PRKD2	Not Mutated	1258.28	TCGA-A2-A04Y-01	PRKD3	Not Mutated	488.458
TCGA-A2-A0CK-01	PRKD1	Not Mutated	165.657	TCGA-A2-A0CK-01	PRKD2	Not Mutated	1780.2	TCGA-A2-A0CK-01	PRKD3	Not Mutated	368.889
TCGA-A2-A0CL-01	PRKD1	Not Mutated	204.596	TCGA-A2-A0CL-01	PRKD2	Not Mutated	1689.03	TCGA-A2-A0CL-01	PRKD3	Not Mutated	929.207
TCGA-A2-A0CM-01	PRKD1	Not Mutated	81.2276	TCGA-A2-A0CM-01	PRKD2	Not Mutated	1427.95	TCGA-A2-A0CM-01	PRKD3	Not Mutated	1223.95
TCGA-A2-A0CO-01	PRKD1	Not Mutated	117.807	TCGA-A2-A0CO-01	PRKD2	Not Mutated	2220.78	TCGA-A2-A0CO-01	PRKD3	Not Mutated	685.535
TCGA-A2-A0CP-01	PRKD1	Not Mutated	125.335	TCGA-A2-A0CP-01	PRKD2	Not Mutated	1394.77	TCGA-A2-A0CP-01	PRKD3	Not Mutated	489.946
TCGA-A2-A0CQ-01	PRKD1	Not Mutated	26.4404	TCGA-A2-A0CQ-01	PRKD2	Not Mutated	1410.27	TCGA-A2-A0CQ-01	PRKD3	Not Mutated	565.252
TCGA-A2-A0CR-01	PRKD1	Not Mutated	92.2974	TCGA-A2-A0CR-01	PRKD2	Not Mutated	2627.58	TCGA-A2-A0CR-01	PRKD3	Not Mutated	447.219
TCGA-A2-A0CS-01	PRKD1	Not Mutated	60.4522	TCGA-A2-A0CS-01	PRKD2	Not Mutated	1477.16	TCGA-A2-A0CS-01	PRKD3	Not Mutated	802.492
TCGA-A2-A0CT-01	PRKD1	Not Mutated	41.388	TCGA-A2-A0CT-01	PRKD2	Not Mutated	836.957	TCGA-A2-A0CT-01	PRKD3	Not Mutated	583.612
TCGA-A2-A0CU-01	PRKD1	Not Mutated	73.3104	TCGA-A2-A0CU-01	PRKD2	Not Mutated	1145.48	TCGA-A2-A0CU-01	PRKD3	Not Mutated	639.175
TCGA-A2-A0CV-01	PRKD1	Not Mutated	127.218	TCGA-A2-A0CV-01	PRKD2	Not Mutated	1307.14	TCGA-A2-A0CV-01	PRKD3	Not Mutated	566.465
TCGA-A2-A0CW-01	PRKD1	Not Mutated	50.0072	TCGA-A2-A0CW-01	PRKD2	Not Mutated	1218.57	TCGA-A2-A0CW-01	PRKD3	Not Mutated	395.459
TCGA-A2-A0CX-01	PRKD1	Not Mutated	170.719	TCGA-A2-A0CX-01	PRKD2	Not Mutated	1105.84	TCGA-A2-A0CX-01	PRKD3	Not Mutated	468.167
TCGA-A2-A0CZ-01	PRKD1	Not Mutated	210	TCGA-A2-A0CZ-01	PRKD2	Not Mutated	1364.76	TCGA-A2-A0CZ-01	PRKD3	Not Mutated	816.191
TCGA-A2-A0D0-01	PRKD1	Not Mutated	91.0214	TCGA-A2-A0D0-01	PRKD2	Not Mutated	1348.85	TCGA-A2-A0D0-01	PRKD3	Not Mutated	323.311
TCGA-A2-A0D1-01	PRKD1	Not Mutated	1305.24	TCGA-A2-A0D1-01	PRKD2	Not Mutated	782.578	TCGA-A2-A0D1-01	PRKD3	Not Mutated	189.288
TCGA-A2-A0D2-01	PRKD1	Not Mutated	253.188	TCGA-A2-A0D2-01	PRKD2	Not Mutated	1428.57	TCGA-A2-A0D2-01	PRKD3	Not Mutated	519.312
TCGA-A2-A0D3-01	PRKD1	Not Mutated	32.8873	TCGA-A2-A0D3-01	PRKD2	Not Mutated	1297.76	TCGA-A2-A0D3-01	PRKD3	Not Mutated	421.731
TCGA-A2-A0D4-01	PRKD1	Not Mutated	36.7421	TCGA-A2-A0D4-01	PRKD2	Not Mutated	1379.43	TCGA-A2-A0D4-01	PRKD3	Not Mutated	383.662
TCGA-A2-A0EM-01	PRKD1	Not Mutated	88.4233	TCGA-A2-A0EM-01	PRKD2	Not Mutated	1013.49	TCGA-A2-A0EM-01	PRKD3	Not Mutated	372.869
TCGA-A2-A0EN-01	PRKD1	Not Mutated	118.887	TCGA-A2-A0EN-01	PRKD2	Not Mutated	1721.23	TCGA-A2-A0EN-01	PRKD3	Not Mutated	811.076
TCGA-A2-A0EO-01	PRKD1	Not Mutated	204.089	TCGA-A2-A0EO-01	PRKD2	Not Mutated	1050.57	TCGA-A2-A0EO-01	PRKD3	Not Mutated	743.185
TCGA-A2-A0EP-01	PRKD1	Not Mutated	143.19	TCGA-A2-A0EP-01	PRKD2	Not Mutated	1694.35	TCGA-A2-A0EP-01	PRKD3	Not Mutated	1066.45
TCGA-A2-A0EQ-01	PRKD1	Not Mutated	44.7668	TCGA-A2-A0EQ-01	PRKD2	Not Mutated	1981.76	TCGA-A2-A0EQ-01	PRKD3	Not Mutated	904.87
TCGA-A2-A0ER-01	PRKD1	Not Mutated	41.2859	TCGA-A2-A0ER-01	PRKD2	Not Mutated	857.06	TCGA-A2-A0ER-01	PRKD3	Not Mutated	624.111
TCGA-A2-A0ES-01	PRKD1	Not Mutated	192.44	TCGA-A2-A0ES-01	PRKD2	Not Mutated	845.175	TCGA-A2-A0ES-01	PRKD3	Not Mutated	1100.03
TCGA-A2-A0ET-01	PRKD1	Not Mutated	57.1506	TCGA-A2-A0ET-01	PRKD2	Not Mutated	1323.67	TCGA-A2-A0ET-01	PRKD3	Not Mutated	575.298
TCGA-A2-A0EU-01	PRKD1	Not Mutated	50.8585	TCGA-A2-A0EU-01	PRKD2	Not Mutated	1275.44	TCGA-A2-A0EU-01	PRKD3	Not Mutated	438.654
TCGA-A2-A0EV-01	PRKD1	Not Mutated	114.386	TCGA-A2-A0EV-01	PRKD2	Not Mutated	1423.86	TCGA-A2-A0EV-01	PRKD3	Not Mutated	540.702
TCGA-A2-A0EW-01	PRKD1	Not Mutated	171.803	TCGA-A2-A0EW-01	PRKD2	Not Mutated	1103.79	TCGA-A2-A0EW-01	PRKD3	Not Mutated	1309.6
TCGA-A2-A0EX-01	PRKD1	Not Mutated	188.704	TCGA-A2-A0EX-01	PRKD2	Not Mutated	1327.06	TCGA-A2-A0EX-01	PRKD3	Not Mutated	654.553
TCGA-A2-A0EY-01	PRKD1	Not Mutated	61.4709	TCGA-A2-A0EY-01	PRKD2	Not Mutated	1515.18	TCGA-A2-A0EY-01	PRKD3	Not Mutated	1068.79
TCGA-A2-A0ST-01	PRKD1	Not Mutated	73.575	TCGA-A2-A0ST-01	PRKD2	Not Mutated	2270.56	TCGA-A2-A0ST-01	PRKD3	Not Mutated	1857.34
TCGA-A2-A0SU-01	PRKD1	Not Mutated	108.911	TCGA-A2-A0SU-01	PRKD2	Not Mutated	955.661	TCGA-A2-A0SU-01	PRKD3	Not Mutated	853.638
TCGA-A2-A0SV-01	PRKD1	Not Mutated	127.152	TCGA-A2-A0SV-01	PRKD2	Not Mutated	1129.17	TCGA-A2-A0SV-01	PRKD3	Not Mutated	292.843
TCGA-A2-A0SW-01	PRKD1	Not Mutated	63.1767	TCGA-A2-A0SW-01	PRKD2	Not Mutated	1236.33	TCGA-A2-A0SW-01	PRKD3	Not Mutated	448.818
TCGA-A2-A0SX-01	PRKD1	Not Mutated	178.227	TCGA-A2-A0SX-01	PRKD2	Not Mutated	1132.31	TCGA-A2-A0SX-01	PRKD3	Not Mutated	2019.91
TCGA-A2-A0SY-01	PRKD1	Not Mutated	145.645	TCGA-A2-A0SY-01	PRKD2	Not Mutated	1068.29	TCGA-A2-A0SY-01	PRKD3	Not Mutated	1037.63
TCGA-A2-A0T0-01	PRKD1	Not Mutated	84.5331	TCGA-A2-A0T0-01	PRKD2	Not Mutated	979.011	TCGA-A2-A0T0-01	PRKD3	Not Mutated	1356.13
TCGA-A2-A0T1-01	PRKD1	Not Mutated	84.2708	TCGA-A2-A0T1-01	PRKD2	Not Mutated	1606.76	TCGA-A2-A0T1-01	PRKD3	Not Mutated	877.165
TCGA-A2-A0T2-01	PRKD1	Not Mutated	50.379	TCGA-A2-A0T2-01	PRKD2	Not Mutated	1940.26	TCGA-A2-A0T2-01	PRKD3	Not Mutated	863.13
TCGA-A2-A0T3-01	PRKD1	Not Mutated	90.9446	TCGA-A2-A0T3-01	PRKD2	Not Mutated	2289.55	TCGA-A2-A0T3-01	PRKD3	Not Mutated	430.034
TCGA-A2-A0T4-01	PRKD1	Not Mutated	122.499	TCGA-A2-A0T4-01	PRKD2	Not Mutated	1195.71	TCGA-A2-A0T4-01	PRKD3	Not Mutated	666.667
TCGA-A2-A0T6-01	PRKD1	Not Mutated	230.653	TCGA-A2-A0T6-01	PRKD2	Not Mutated	1319.23	TCGA-A2-A0T6-01	PRKD3	Not Mutated	1124.24
TCGA-A2-A0T7-01	PRKD1	Not Mutated	179.678	TCGA-A2-A0T7-01	PRKD2	Not Mutated	943.453	TCGA-A2-A0T7-01	PRKD3	Not Mutated	1020.87
TCGA-A2-A0YC-01	PRKD1	Not Mutated	62.9271	TCGA-A2-A0YC-01	PRKD2	Not Mutated	1134.11	TCGA-A2-A0YC-01	PRKD3	Not Mutated	960.991
TCGA-A2-A0YD-01	PRKD1	Not Mutated	163.62	TCGA-A2-A0YD-01	PRKD2	Not Mutated	1388.84	TCGA-A2-A0YD-01	PRKD3	Not Mutated	1022.63
TCGA-A2-A0YE-01	PRKD1	Not Mutated	146.388	TCGA-A2-A0YE-01	PRKD2	Not Mutated	1441.38	TCGA-A2-A0YE-01	PRKD3	Not Mutated	2391
TCGA-A2-A0YF-01	PRKD1	Not Mutated	45.4304	TCGA-A2-A0YF-01	PRKD2	Not Mutated	1068.28	TCGA-A2-A0YF-01	PRKD3	Not Mutated	1575.45
TCGA-A2-A0YG-01	PRKD1	Not Mutated	56.1116	TCGA-A2-A0YG-01	PRKD2	Not Mutated	915.176	TCGA-A2-A0YG-01	PRKD3	Not Mutated	660.213
TCGA-A2-A0YH-01	PRKD1	Not Mutated	132.328	TCGA-A2-A0YH-01	PRKD2	Not Mutated	1555.65	TCGA-A2-A0YH-01	PRKD3	Not Mutated	485.676
TCGA-A2-A0YI-01	PRKD1	Not Mutated	82.588	TCGA-A2-A0YI-01	PRKD2	Not Mutated	1070.66	TCGA-A2-A0YI-01	PRKD3	Not Mutated	868.515
TCGA-A2-A0YJ-01	PRKD1	Not Mutated	16.2734	TCGA-A2-A0YJ-01	PRKD2	Not Mutated	567.941	TCGA-A2-A0YJ-01	PRKD3	Not Mutated	3851.91
TCGA-A2-A0YL-01	PRKD1	Not Mutated	225.514	TCGA-A2-A0YL-01	PRKD2	Not Mutated	1010.97	TCGA-A2-A0YL-01	PRKD3	Not Mutated	895.652
TCGA-A2-A0YM-01	PRKD1	Not Mutated	57.1326	TCGA-A2-A0YM-01	PRKD2	Not Mutated	622.569	TCGA-A2-A0YM-01	PRKD3	Not Mutated	1901.28
TCGA-A2-A0YT-01	PRKD1	Not Mutated	53.132	TCGA-A2-A0YT-01	PRKD2	Not Mutated	1014.9	TCGA-A2-A0YT-01	PRKD3	Not Mutated	666.442
TCGA-A2-A1FV-01	PRKD1	Not Mutated	105.608	TCGA-A2-A1FV-01	PRKD2	Not Mutated	623.906	TCGA-A2-A1FV-01	PRKD3	Not Mutated	557.864
TCGA-A2-A1FW-01	PRKD1	Not Mutated	67.0573	TCGA-A2-A1FW-01	PRKD2	Not Mutated	736.444	TCGA-A2-A1FW-01	PRKD3	Not Mutated	1257.18
TCGA-A2-A1FX-01	PRKD1	Not Mutated	90.7183	TCGA-A2-A1FX-01	PRKD2	Not Mutated	788.301	TCGA-A2-A1FX-01	PRKD3	Not Mutated	466.59
TCGA-A2-A1FZ-01	PRKD1	Not Mutated	109.226	TCGA-A2-A1FZ-01	PRKD2	Not Mutated	1024	TCGA-A2-A1FZ-01	PRKD3	Not Mutated	604.882
TCGA-A2-A1G0-01	PRKD1	Not Mutated	96.6469	TCGA-A2-A1G0-01	PRKD2	Not Mutated	1315.25	TCGA-A2-A1G0-01	PRKD3	Not Mutated	983.563
TCGA-A2-A1G1-01	PRKD1	Not Mutated	134.974	TCGA-A2-A1G1-01	PRKD2	Not Mutated	572.882	TCGA-A2-A1G1-01	PRKD3	Not Mutated	1513.85
TCGA-A2-A1G4-01	PRKD1	Not Mutated	96.1973	TCGA-A2-A1G4-01	PRKD2	Not Mutated	865.502	TCGA-A2-A1G4-01	PRKD3	Not Mutated	287.222
TCGA-A2-A1G6-01	PRKD1	Not Mutated	274.516	TCGA-A2-A1G6-01	PRKD2	Not Mutated	856.905	TCGA-A2-A1G6-01	PRKD3	Not Mutated	1233.82
TCGA-A2-A259-01	PRKD1	Not Mutated	114.778	TCGA-A2-A259-01	PRKD2	Not Mutated	1044.51	TCGA-A2-A259-01	PRKD3	Not Mutated	752.744
TCGA-A2-A25A-01	PRKD1	Not Mutated	244.112	TCGA-A2-A25A-01	PRKD2	Not Mutated	1189.31	TCGA-A2-A25A-01	PRKD3	Not Mutated	1305.48
TCGA-A2-A25B-01	PRKD1	Not Mutated	104.397	TCGA-A2-A25B-01	PRKD2	Not Mutated	805.203	TCGA-A2-A25B-01	PRKD3	Not Mutated	444.808
TCGA-A2-A25C-01	PRKD1	Not Mutated	106.087	TCGA-A2-A25C-01	PRKD2	Not Mutated	1013.23	TCGA-A2-A25C-01	PRKD3	Not Mutated	1074.55
TCGA-A2-A25D-01	PRKD1	Not Mutated	64.7372	TCGA-A2-A25D-01	PRKD2	Not Mutated	1337.4	TCGA-A2-A25D-01	PRKD3	Not Mutated	447.829
TCGA-A2-A25E-01	PRKD1	Not Mutated	66.0377	TCGA-A2-A25E-01	PRKD2	Not Mutated	686.163	TCGA-A2-A25E-01	PRKD3	Not Mutated	721.698
TCGA-A2-A25F-01	PRKD1	Not Mutated	167.139	TCGA-A2-A25F-01	PRKD2	Not Mutated	1124.39	TCGA-A2-A25F-01	PRKD3	Not Mutated	1842.9
TCGA-A2-A3KC-01	PRKD1	Not Mutated	150.897	TCGA-A2-A3KC-01	PRKD2	Not Mutated	1675.48	TCGA-A2-A3KC-01	PRKD3	Not Mutated	785.017
TCGA-A2-A3KD-01	PRKD1	Not Mutated	109.103	TCGA-A2-A3KD-01	PRKD2	Not Mutated	1206.96	TCGA-A2-A3KD-01	PRKD3	Not Mutated	708.282
TCGA-A2-A3XS-01	PRKD1	Not Mutated	56.4675	TCGA-A2-A3XS-01	PRKD2	Not Mutated	1396.26	TCGA-A2-A3XS-01	PRKD3	Not Mutated	1569.93
TCGA-A2-A3XT-01	PRKD1	Not Mutated	25.948	TCGA-A2-A3XT-01	PRKD2	Not Mutated	804.687	TCGA-A2-A3XT-01	PRKD3	Not Mutated	1614.74
TCGA-A2-A3XU-01	PRKD1	Not Mutated	75.7809	TCGA-A2-A3XU-01	PRKD2	Not Mutated	1497.37	TCGA-A2-A3XU-01	PRKD3	Not Mutated	501.106
TCGA-A2-A3XV-01	PRKD1	Not Mutated	37.8495	TCGA-A2-A3XV-01	PRKD2	Not Mutated	1397.85	TCGA-A2-A3XV-01	PRKD3	Not Mutated	185.806
TCGA-A2-A3XW-01	PRKD1	Not Mutated	75.8327	TCGA-A2-A3XW-01	PRKD2	Not Mutated	2809.71	TCGA-A2-A3XW-01	PRKD3	Not Mutated	372.431
TCGA-A2-A3XX-01	PRKD1	Not Mutated	58.9495	TCGA-A2-A3XX-01	PRKD2	Not Mutated	1498.76	TCGA-A2-A3XX-01	PRKD3	Not Mutated	511.696
TCGA-A2-A3XY-01	PRKD1	Not Mutated	133.216	TCGA-A2-A3XY-01	PRKD2	Not Mutated	1463.79	TCGA-A2-A3XY-01	PRKD3	Not Mutated	1548.83
TCGA-A2-A3XZ-01	PRKD1	Not Mutated	138.181	TCGA-A2-A3XZ-01	PRKD2	Not Mutated	1669.88	TCGA-A2-A3XZ-01	PRKD3	Not Mutated	723.294
TCGA-A2-A3Y0-01	PRKD1	Not Mutated	15.1043	TCGA-A2-A3Y0-01	PRKD2	Not Mutated	2511.25	TCGA-A2-A3Y0-01	PRKD3	Not Mutated	989.986
TCGA-A2-A4RW-01	PRKD1	Not Mutated	144.673	TCGA-A2-A4RW-01	PRKD2	Not Mutated	1642.86	TCGA-A2-A4RW-01	PRKD3	Not Mutated	508.475
TCGA-A2-A4RX-01	PRKD1	Not Mutated	302.457	TCGA-A2-A4RX-01	PRKD2	Not Mutated	1388.15	TCGA-A2-A4RX-01	PRKD3	Not Mutated	1403.91
TCGA-A2-A4RY-01	PRKD1	Not Mutated	204.232	TCGA-A2-A4RY-01	PRKD2	Not Mutated	1774.61	TCGA-A2-A4RY-01	PRKD3	Not Mutated	793.307
TCGA-A2-A4S0-01	PRKD1	Not Mutated	25.5641	TCGA-A2-A4S0-01	PRKD2	Not Mutated	1134.73	TCGA-A2-A4S0-01	PRKD3	Not Mutated	571.801
TCGA-A2-A4S1-01	PRKD1	Not Mutated	299.498	TCGA-A2-A4S1-01	PRKD2	Not Mutated	1222.67	TCGA-A2-A4S1-01	PRKD3	Not Mutated	1063.56
TCGA-A2-A4S2-01	PRKD1	Not Mutated	188.6	TCGA-A2-A4S2-01	PRKD2	Not Mutated	2963.93	TCGA-A2-A4S2-01	PRKD3	Not Mutated	528.869
TCGA-A2-A4S3-01	PRKD1	Not Mutated	29.5858	TCGA-A2-A4S3-01	PRKD2	Not Mutated	1819.26	TCGA-A2-A4S3-01	PRKD3	Not Mutated	506.186
TCGA-A7-A0CD-01	PRKD1	Not Mutated	48.5748	TCGA-A7-A0CD-01	PRKD2	Not Mutated	1338.28	TCGA-A7-A0CD-01	PRKD3	Not Mutated	249.855
TCGA-A7-A0CE-01	PRKD1	Not Mutated	119.332	TCGA-A7-A0CE-01	PRKD2	Not Mutated	801.085	TCGA-A7-A0CE-01	PRKD3	Not Mutated	1332.66
TCGA-A7-A0CG-01	PRKD1	Not Mutated	160.518	TCGA-A7-A0CG-01	PRKD2	Not Mutated	996.86	TCGA-A7-A0CG-01	PRKD3	Not Mutated	1331.24
TCGA-A7-A0CH-01	PRKD1	Not Mutated	79.8116	TCGA-A7-A0CH-01	PRKD2	Not Mutated	1003.1	TCGA-A7-A0CH-01	PRKD3	Not Mutated	896.245
TCGA-A7-A0D9-01	PRKD1	Not Mutated	302.594	TCGA-A7-A0D9-01	PRKD2	Not Mutated	1066.28	TCGA-A7-A0D9-01	PRKD3	Not Mutated	468.094
TCGA-A7-A0DA-01	PRKD1	Not Mutated	103.414	TCGA-A7-A0DA-01	PRKD2	Not Mutated	1162.32	TCGA-A7-A0DA-01	PRKD3	Not Mutated	1308.57
TCGA-A7-A0DB-01	PRKD1	Not Mutated	138.327	TCGA-A7-A0DB-01	PRKD2	Not Mutated	1427.34	TCGA-A7-A0DB-01	PRKD3	Not Mutated	387.393
TCGA-A7-A13D-01	PRKD1	Not Mutated	106.835	TCGA-A7-A13D-01	PRKD2	Not Mutated	2277.24	TCGA-A7-A13D-01	PRKD3	Not Mutated	2328.83
TCGA-A7-A13E-01	PRKD1	Not Mutated	25.1948	TCGA-A7-A13E-01	PRKD2	Not Mutated	790.434	TCGA-A7-A13E-01	PRKD3	Not Mutated	2136.86
TCGA-A7-A13F-01	PRKD1	Not Mutated	34.9398	TCGA-A7-A13F-01	PRKD2	Not Mutated	1092.77	TCGA-A7-A13F-01	PRKD3	Not Mutated	256.225
TCGA-A7-A13G-01	PRKD1	Not Mutated	39.5507	TCGA-A7-A13G-01	PRKD2	Not Mutated	1173.88	TCGA-A7-A13G-01	PRKD3	Not Mutated	636.309
TCGA-A7-A13H-01	PRKD1	Not Mutated	104.456	TCGA-A7-A13H-01	PRKD2	Not Mutated	1902.76	TCGA-A7-A13H-01	PRKD3	Not Mutated	721.821
TCGA-A7-A26E-01	PRKD1	Not Mutated	113.884	TCGA-A7-A26E-01	PRKD2	Not Mutated	1007.17	TCGA-A7-A26E-01	PRKD3	Not Mutated	1196.18
TCGA-A7-A26F-01	PRKD1	Not Mutated	136.911	TCGA-A7-A26F-01	PRKD2	Not Mutated	809.541	TCGA-A7-A26F-01	PRKD3	Not Mutated	2267.62
TCGA-A7-A26G-01	PRKD1	Not Mutated	263.117	TCGA-A7-A26G-01	PRKD2	Not Mutated	902.702	TCGA-A7-A26G-01	PRKD3	Not Mutated	2219.38
TCGA-A7-A26H-01	PRKD1	Not Mutated	136.554	TCGA-A7-A26H-01	PRKD2	Not Mutated	797.128	TCGA-A7-A26H-01	PRKD3	Not Mutated	666.841
TCGA-A7-A26I-01	PRKD1	Not Mutated	235.685	TCGA-A7-A26I-01	PRKD2	Not Mutated	1278.84	TCGA-A7-A26I-01	PRKD3	Not Mutated	1587.83
TCGA-A7-A26J-01	PRKD1	Not Mutated	142.988	TCGA-A7-A26J-01	PRKD2	Not Mutated	973.894	TCGA-A7-A26J-01	PRKD3	Not Mutated	1154.04
TCGA-A7-A2KD-01	PRKD1	Not Mutated	125.175	TCGA-A7-A2KD-01	PRKD2	Not Mutated	759.325	TCGA-A7-A2KD-01	PRKD3	Not Mutated	688.864
TCGA-A7-A3IY-01	PRKD1	Not Mutated	186.526	TCGA-A7-A3IY-01	PRKD2	Not Mutated	943.808	TCGA-A7-A3IY-01	PRKD3	Not Mutated	341.266
TCGA-A7-A3IZ-01	PRKD1	Not Mutated	51.7766	TCGA-A7-A3IZ-01	PRKD2	Not Mutated	1055.16	TCGA-A7-A3IZ-01	PRKD3	Not Mutated	317.428
TCGA-A7-A3J0-01	PRKD1	Not Mutated	32.0165	TCGA-A7-A3J0-01	PRKD2	Not Mutated	1563.39	TCGA-A7-A3J0-01	PRKD3	Not Mutated	455.203
TCGA-A7-A3J1-01	PRKD1	Not Mutated	85.3367	TCGA-A7-A3J1-01	PRKD2	Not Mutated	1520.24	TCGA-A7-A3J1-01	PRKD3	Not Mutated	832.876
TCGA-A7-A3RF-01	PRKD1	Not Mutated	31.2952	TCGA-A7-A3RF-01	PRKD2	Not Mutated	1627.01	TCGA-A7-A3RF-01	PRKD3	Not Mutated	117.357
TCGA-A7-A425-01	PRKD1	Not Mutated	89.7022	TCGA-A7-A425-01	PRKD2	Not Mutated	1628.27	TCGA-A7-A425-01	PRKD3	Not Mutated	575.888
TCGA-A7-A426-01	PRKD1	Not Mutated	143.927	TCGA-A7-A426-01	PRKD2	Not Mutated	1916.25	TCGA-A7-A426-01	PRKD3	Not Mutated	519.412
TCGA-A7-A4SA-01	PRKD1	Not Mutated	51.3033	TCGA-A7-A4SA-01	PRKD2	Not Mutated	1600.33	TCGA-A7-A4SA-01	PRKD3	Not Mutated	553.303
TCGA-A7-A4SB-01	PRKD1	Not Mutated	66.5485	TCGA-A7-A4SB-01	PRKD2	Not Mutated	1144.52	TCGA-A7-A4SB-01	PRKD3	Not Mutated	314.958
TCGA-A7-A4SC-01	PRKD1	Not Mutated	90.4773	TCGA-A7-A4SC-01	PRKD2	Not Mutated	2151.28	TCGA-A7-A4SC-01	PRKD3	Not Mutated	708.835
TCGA-A7-A4SD-01	PRKD1	Not Mutated	64.1791	TCGA-A7-A4SD-01	PRKD2	Not Mutated	3030.35	TCGA-A7-A4SD-01	PRKD3	Not Mutated	1114.43
TCGA-A7-A4SE-01	PRKD1	Not Mutated	143.71	TCGA-A7-A4SE-01	PRKD2	Not Mutated	1005.97	TCGA-A7-A4SE-01	PRKD3	Not Mutated	1176.66
TCGA-A7-A4SF-01	PRKD1	Not Mutated	24.5316	TCGA-A7-A4SF-01	PRKD2	Not Mutated	1356.48	TCGA-A7-A4SF-01	PRKD3	Not Mutated	124.33
TCGA-A7-A56D-01	PRKD1	Not Mutated	99.466	TCGA-A7-A56D-01	PRKD2	Not Mutated	2635.51	TCGA-A7-A56D-01	PRKD3	Not Mutated	249.666
TCGA-A7-A5ZV-01	PRKD1	Not Mutated	173.637	TCGA-A7-A5ZV-01	PRKD2	Not Mutated	784.537	TCGA-A7-A5ZV-01	PRKD3	Not Mutated	370.089
TCGA-A7-A5ZW-01	PRKD1	Not Mutated	223.786	TCGA-A7-A5ZW-01	PRKD2	Not Mutated	903.183	TCGA-A7-A5ZW-01	PRKD3	Not Mutated	987.605
TCGA-A7-A5ZX-01	PRKD1	Not Mutated	210.742	TCGA-A7-A5ZX-01	PRKD2	Not Mutated	1295.96	TCGA-A7-A5ZX-01	PRKD3	Not Mutated	801.637
TCGA-A8-A06N-01	PRKD1	Not Mutated	8.0312	TCGA-A8-A06N-01	PRKD2	Not Mutated	963.745	TCGA-A8-A06N-01	PRKD3	Not Mutated	75.4933
TCGA-A8-A06O-01	PRKD1	Not Mutated	83.6237	TCGA-A8-A06O-01	PRKD2	Not Mutated	1423.64	TCGA-A8-A06O-01	PRKD3	Not Mutated	563.95
TCGA-A8-A06P-01	PRKD1	Not Mutated	151.685	TCGA-A8-A06P-01	PRKD2	Not Mutated	1107.4	TCGA-A8-A06P-01	PRKD3	Not Mutated	483.476
TCGA-A8-A06Q-01	PRKD1	Not Mutated	7.4401	TCGA-A8-A06Q-01	PRKD2	Not Mutated	573.161	TCGA-A8-A06Q-01	PRKD3	Not Mutated	301.461
TCGA-A8-A06R-01	PRKD1	Not Mutated	163.007	TCGA-A8-A06R-01	PRKD2	Not Mutated	1123.34	TCGA-A8-A06R-01	PRKD3	Not Mutated	959.248
TCGA-A8-A06T-01	PRKD1	Not Mutated	67.022	TCGA-A8-A06T-01	PRKD2	Not Mutated	1048.59	TCGA-A8-A06T-01	PRKD3	Not Mutated	450.463
TCGA-A8-A06U-01	PRKD1	Not Mutated	44.3407	TCGA-A8-A06U-01	PRKD2	Not Mutated	1314.27	TCGA-A8-A06U-01	PRKD3	Not Mutated	635.939
TCGA-A8-A06X-01	PRKD1	Not Mutated	45.7029	TCGA-A8-A06X-01	PRKD2	Not Mutated	1233.48	TCGA-A8-A06X-01	PRKD3	Not Mutated	250.373
TCGA-A8-A06Y-01	PRKD1	Not Mutated	32.7156	TCGA-A8-A06Y-01	PRKD2	Not Mutated	1297.86	TCGA-A8-A06Y-01	PRKD3	Not Mutated	512.683
TCGA-A8-A06Z-01	PRKD1	Not Mutated	22.2912	TCGA-A8-A06Z-01	PRKD2	Not Mutated	1011.72	TCGA-A8-A06Z-01	PRKD3	Not Mutated	124.121
TCGA-A8-A075-01	PRKD1	Not Mutated	85.6938	TCGA-A8-A075-01	PRKD2	Not Mutated	1337.04	TCGA-A8-A075-01	PRKD3	Not Mutated	1157.4
TCGA-A8-A076-01	PRKD1	Not Mutated	125	TCGA-A8-A076-01	PRKD2	Not Mutated	969.498	TCGA-A8-A076-01	PRKD3	Not Mutated	952.751
TCGA-A8-A079-01	PRKD1	Not Mutated	19.6527	TCGA-A8-A079-01	PRKD2	Not Mutated	986.362	TCGA-A8-A079-01	PRKD3	Not Mutated	143.668
TCGA-A8-A07B-01	PRKD1	Not Mutated	72.6965	TCGA-A8-A07B-01	PRKD2	Not Mutated	1355.03	TCGA-A8-A07B-01	PRKD3	Not Mutated	251.902
TCGA-A8-A07C-01	PRKD1	Not Mutated	70.2128	TCGA-A8-A07C-01	PRKD2	Not Mutated	787.234	TCGA-A8-A07C-01	PRKD3	Not Mutated	10654
TCGA-A8-A07E-01	PRKD1	Not Mutated	139.828	TCGA-A8-A07E-01	PRKD2	Not Mutated	1200.57	TCGA-A8-A07E-01	PRKD3	Not Mutated	1485.96
TCGA-A8-A07F-01	PRKD1	Not Mutated	85.8646	TCGA-A8-A07F-01	PRKD2	Not Mutated	1038.66	TCGA-A8-A07F-01	PRKD3	Not Mutated	501.107
TCGA-A8-A07G-01	PRKD1	Not Mutated	279.876	TCGA-A8-A07G-01	PRKD2	Not Mutated	1007.9	TCGA-A8-A07G-01	PRKD3	Not Mutated	1169.64
TCGA-A8-A07I-01	PRKD1	Not Mutated	115.533	TCGA-A8-A07I-01	PRKD2	Not Mutated	1304.82	TCGA-A8-A07I-01	PRKD3	Not Mutated	801.676
TCGA-A8-A07J-01	PRKD1	Not Mutated	154.112	TCGA-A8-A07J-01	PRKD2	Not Mutated	1296.38	TCGA-A8-A07J-01	PRKD3	Not Mutated	716.734
TCGA-A8-A07L-01	PRKD1	Not Mutated	99.0404	TCGA-A8-A07L-01	PRKD2	Not Mutated	1271.42	TCGA-A8-A07L-01	PRKD3	Not Mutated	921.864
TCGA-A8-A07O-01	PRKD1	Not Mutated	28.11	TCGA-A8-A07O-01	PRKD2	Not Mutated	341.806	TCGA-A8-A07O-01	PRKD3	Not Mutated	1714.41
TCGA-A8-A07P-01	PRKD1	Not Mutated	80.8569	TCGA-A8-A07P-01	PRKD2	Not Mutated	797.858	TCGA-A8-A07P-01	PRKD3	Not Mutated	534.209
TCGA-A8-A07R-01	PRKD1	Not Mutated	49.8199	TCGA-A8-A07R-01	PRKD2	Not Mutated	1835.23	TCGA-A8-A07R-01	PRKD3	Not Mutated	982.593
TCGA-A8-A07U-01	PRKD1	Not Mutated	63.5882	TCGA-A8-A07U-01	PRKD2	Not Mutated	1660.49	TCGA-A8-A07U-01	PRKD3	Not Mutated	1559.71
TCGA-A8-A07W-01	PRKD1	Not Mutated	58.7908	TCGA-A8-A07W-01	PRKD2	Not Mutated	938.746	TCGA-A8-A07W-01	PRKD3	Not Mutated	457.297
TCGA-A8-A07Z-01	PRKD1	Not Mutated	19.6525	TCGA-A8-A07Z-01	PRKD2	Not Mutated	1926.43	TCGA-A8-A07Z-01	PRKD3	Not Mutated	643.127
TCGA-A8-A082-01	PRKD1	Not Mutated	134.4	TCGA-A8-A082-01	PRKD2	Not Mutated	704.8	TCGA-A8-A082-01	PRKD3	Not Mutated	437.2
TCGA-A8-A083-01	PRKD1	Not Mutated	19.4805	TCGA-A8-A083-01	PRKD2	Not Mutated	1283.12	TCGA-A8-A083-01	PRKD3	Not Mutated	612.987
TCGA-A8-A084-01	PRKD1	Not Mutated	51.8225	TCGA-A8-A084-01	PRKD2	Not Mutated	1520.64	TCGA-A8-A084-01	PRKD3	Not Mutated	1030.65
TCGA-A8-A085-01	PRKD1	Not Mutated	62.8703	TCGA-A8-A085-01	PRKD2	Not Mutated	981.018	TCGA-A8-A085-01	PRKD3	Not Mutated	269.858
TCGA-A8-A086-01	PRKD1	Not Mutated	154.7	TCGA-A8-A086-01	PRKD2	Not Mutated	810.376	TCGA-A8-A086-01	PRKD3	Not Mutated	483.788
TCGA-A8-A08A-01	PRKD1	Not Mutated	74.8955	TCGA-A8-A08A-01	PRKD2	Not Mutated	1302.53	TCGA-A8-A08A-01	PRKD3	Not Mutated	784.412
TCGA-A8-A08B-01	PRKD1	Not Mutated	15.9011	TCGA-A8-A08B-01	PRKD2	Not Mutated	1004.42	TCGA-A8-A08B-01	PRKD3	Not Mutated	181.095
TCGA-A8-A08C-01	PRKD1	Not Mutated	41.6526	TCGA-A8-A08C-01	PRKD2	Not Mutated	1179.48	TCGA-A8-A08C-01	PRKD3	Not Mutated	677.277
TCGA-A8-A08F-01	PRKD1	Not Mutated	50.1541	TCGA-A8-A08F-01	PRKD2	Not Mutated	584.423	TCGA-A8-A08F-01	PRKD3	Not Mutated	391.032
TCGA-A8-A08G-01	PRKD1	Not Mutated	83.5691	TCGA-A8-A08G-01	PRKD2	Not Mutated	1274.14	TCGA-A8-A08G-01	PRKD3	Not Mutated	282.336
TCGA-A8-A08H-01	PRKD1	Not Mutated	227.642	TCGA-A8-A08H-01	PRKD2	Not Mutated	1100.79	TCGA-A8-A08H-01	PRKD3	Not Mutated	1577.9
TCGA-A8-A08I-01	PRKD1	Not Mutated	216.621	TCGA-A8-A08I-01	PRKD2	Not Mutated	1163.18	TCGA-A8-A08I-01	PRKD3	Not Mutated	1472.45
TCGA-A8-A08J-01	PRKD1	Not Mutated	106.786	TCGA-A8-A08J-01	PRKD2	Not Mutated	1457.09	TCGA-A8-A08J-01	PRKD3	Not Mutated	469.394
TCGA-A8-A08L-01	PRKD1	Not Mutated	120.558	TCGA-A8-A08L-01	PRKD2	Not Mutated	697.335	TCGA-A8-A08L-01	PRKD3	Not Mutated	1529.82
TCGA-A8-A08O-01	PRKD1	Not Mutated	126.627	TCGA-A8-A08O-01	PRKD2	Not Mutated	1335.42	TCGA-A8-A08O-01	PRKD3	Not Mutated	942.206
TCGA-A8-A08P-01	PRKD1	Not Mutated	77.2014	TCGA-A8-A08P-01	PRKD2	Not Mutated	1178.13	TCGA-A8-A08P-01	PRKD3	Not Mutated	459.59
TCGA-A8-A08R-01	PRKD1	Not Mutated	61.1995	TCGA-A8-A08R-01	PRKD2	Not Mutated	692.167	TCGA-A8-A08R-01	PRKD3	Not Mutated	2284.58
TCGA-A8-A08S-01	PRKD1	Not Mutated	41.9355	TCGA-A8-A08S-01	PRKD2	Not Mutated	1434.52	TCGA-A8-A08S-01	PRKD3	Not Mutated	624.193
TCGA-A8-A08T-01	PRKD1	Not Mutated	93.5108	TCGA-A8-A08T-01	PRKD2	Not Mutated	928.785	TCGA-A8-A08T-01	PRKD3	Not Mutated	318.469
TCGA-A8-A08X-01	PRKD1	Not Mutated	191.579	TCGA-A8-A08X-01	PRKD2	Not Mutated	1325.44	TCGA-A8-A08X-01	PRKD3	Not Mutated	508.674
TCGA-A8-A08Z-01	PRKD1	Not Mutated	351.501	TCGA-A8-A08Z-01	PRKD2	Not Mutated	784.922	TCGA-A8-A08Z-01	PRKD3	Not Mutated	692.559
TCGA-A8-A090-01	PRKD1	Not Mutated	62.5059	TCGA-A8-A090-01	PRKD2	Not Mutated	992.94	TCGA-A8-A090-01	PRKD3	Not Mutated	459.381
TCGA-A8-A091-01	PRKD1	Not Mutated	164.26	TCGA-A8-A091-01	PRKD2	Not Mutated	837.944	TCGA-A8-A091-01	PRKD3	Not Mutated	385.557
TCGA-A8-A092-01	PRKD1	Not Mutated	82.6854	TCGA-A8-A092-01	PRKD2	Not Mutated	1103.75	TCGA-A8-A092-01	PRKD3	Not Mutated	569.676
TCGA-A8-A093-01	PRKD1	Not Mutated	78.2068	TCGA-A8-A093-01	PRKD2	Not Mutated	1309.88	TCGA-A8-A093-01	PRKD3	Not Mutated	626.636
TCGA-A8-A094-01	PRKD1	Not Mutated	93.0668	TCGA-A8-A094-01	PRKD2	Not Mutated	1006.87	TCGA-A8-A094-01	PRKD3	Not Mutated	428.482
TCGA-A8-A095-01	PRKD1	Not Mutated	63.3794	TCGA-A8-A095-01	PRKD2	Not Mutated	799.265	TCGA-A8-A095-01	PRKD3	Not Mutated	704.025
TCGA-A8-A096-01	PRKD1	Not Mutated	151.097	TCGA-A8-A096-01	PRKD2	Not Mutated	1232.6	TCGA-A8-A096-01	PRKD3	Not Mutated	645.977
TCGA-A8-A097-01	PRKD1	Not Mutated	155.952	TCGA-A8-A097-01	PRKD2	Not Mutated	1142.74	TCGA-A8-A097-01	PRKD3	Not Mutated	981.901
TCGA-A8-A099-01	PRKD1	Not Mutated	31.408	TCGA-A8-A099-01	PRKD2	Not Mutated	1072.93	TCGA-A8-A099-01	PRKD3	Not Mutated	1451.69
TCGA-A8-A09A-01	PRKD1	Not Mutated	130.494	TCGA-A8-A09A-01	PRKD2	Not Mutated	1160.4	TCGA-A8-A09A-01	PRKD3	Not Mutated	917.082
TCGA-A8-A09B-01	PRKD1	Not Mutated	77.6715	TCGA-A8-A09B-01	PRKD2	Not Mutated	1431.87	TCGA-A8-A09B-01	PRKD3	Not Mutated	448.265
TCGA-A8-A09C-01	PRKD1	Not Mutated	68.8855	TCGA-A8-A09C-01	PRKD2	Not Mutated	865.174	TCGA-A8-A09C-01	PRKD3	Not Mutated	590.345
TCGA-A8-A09D-01	PRKD1	Not Mutated	135.525	TCGA-A8-A09D-01	PRKD2	Not Mutated	963.913	TCGA-A8-A09D-01	PRKD3	Not Mutated	990.778
TCGA-A8-A09E-01	PRKD1	Not Mutated	31.777	TCGA-A8-A09E-01	PRKD2	Not Mutated	1332.31	TCGA-A8-A09E-01	PRKD3	Not Mutated	116.645
TCGA-A8-A09G-01	PRKD1	Not Mutated	37.3431	TCGA-A8-A09G-01	PRKD2	Not Mutated	680.135	TCGA-A8-A09G-01	PRKD3	Not Mutated	719.62
TCGA-A8-A09I-01	PRKD1	Not Mutated	60.873	TCGA-A8-A09I-01	PRKD2	Not Mutated	1038.25	TCGA-A8-A09I-01	PRKD3	Not Mutated	440.529
TCGA-A8-A09K-01	PRKD1	Not Mutated	12.2324	TCGA-A8-A09K-01	PRKD2	Not Mutated	825.477	TCGA-A8-A09K-01	PRKD3	Not Mutated	212.591
TCGA-A8-A09M-01	PRKD1	Not Mutated	47.3015	TCGA-A8-A09M-01	PRKD2	Not Mutated	972.704	TCGA-A8-A09M-01	PRKD3	Not Mutated	275.629
TCGA-A8-A09N-01	PRKD1	Not Mutated	50.1855	TCGA-A8-A09N-01	PRKD2	Not Mutated	1066.55	TCGA-A8-A09N-01	PRKD3	Not Mutated	328.169
TCGA-A8-A09Q-01	PRKD1	Not Mutated	65.4236	TCGA-A8-A09Q-01	PRKD2	Not Mutated	793.588	TCGA-A8-A09Q-01	PRKD3	Not Mutated	537.455
TCGA-A8-A09R-01	PRKD1	Not Mutated	108.24	TCGA-A8-A09R-01	PRKD2	Not Mutated	1279.88	TCGA-A8-A09R-01	PRKD3	Not Mutated	1060.53
TCGA-A8-A09T-01	PRKD1	Not Mutated	73.1132	TCGA-A8-A09T-01	PRKD2	Not Mutated	819.182	TCGA-A8-A09T-01	PRKD3	Not Mutated	263.365
TCGA-A8-A09V-01	PRKD1	Not Mutated	136.101	TCGA-A8-A09V-01	PRKD2	Not Mutated	1072.31	TCGA-A8-A09V-01	PRKD3	Not Mutated	508.936
TCGA-A8-A09W-01	PRKD1	Not Mutated	56.1904	TCGA-A8-A09W-01	PRKD2	Not Mutated	676.801	TCGA-A8-A09W-01	PRKD3	Not Mutated	1092.36
TCGA-A8-A09X-01	PRKD1	Not Mutated	84.0319	TCGA-A8-A09X-01	PRKD2	Not Mutated	779.054	TCGA-A8-A09X-01	PRKD3	Not Mutated	678.464
TCGA-A8-A09Z-01	PRKD1	Not Mutated	11.0635	TCGA-A8-A09Z-01	PRKD2	Not Mutated	2412.92	TCGA-A8-A09Z-01	PRKD3	Not Mutated	182.727
TCGA-A8-A0A1-01	PRKD1	Not Mutated	87.3494	TCGA-A8-A0A1-01	PRKD2	Not Mutated	1106.93	TCGA-A8-A0A1-01	PRKD3	Not Mutated	1140.56
TCGA-A8-A0A2-01	PRKD1	Not Mutated	107.08	TCGA-A8-A0A2-01	PRKD2	Not Mutated	905.31	TCGA-A8-A0A2-01	PRKD3	Not Mutated	473.156
TCGA-A8-A0A4-01	PRKD1	Not Mutated	181.497	TCGA-A8-A0A4-01	PRKD2	Not Mutated	1202.15	TCGA-A8-A0A4-01	PRKD3	Not Mutated	759.938
TCGA-A8-A0A7-01	PRKD1	Not Mutated	174.715	TCGA-A8-A0A7-01	PRKD2	Not Mutated	1872.01	TCGA-A8-A0A7-01	PRKD3	Not Mutated	1225.36
TCGA-A8-A0A9-01	PRKD1	Not Mutated	80.8436	TCGA-A8-A0A9-01	PRKD2	Not Mutated	1778.85	TCGA-A8-A0A9-01	PRKD3	Not Mutated	802.285
TCGA-A8-A0AB-01	PRKD1	Not Mutated	39.1811	TCGA-A8-A0AB-01	PRKD2	Not Mutated	904.775	TCGA-A8-A0AB-01	PRKD3	Not Mutated	1325.46
TCGA-A8-A0AD-01	PRKD1	Not Mutated	140.305	TCGA-A8-A0AD-01	PRKD2	Not Mutated	598.693	TCGA-A8-A0AD-01	PRKD3	Not Mutated	537.691
TCGA-AC-A23C-01	PRKD1	Not Mutated	101.97	TCGA-AC-A23C-01	PRKD2	Not Mutated	637.088	TCGA-AC-A23C-01	PRKD3	Not Mutated	539.028
TCGA-AC-A23E-01	PRKD1	Not Mutated	354.326	TCGA-AC-A23E-01	PRKD2	Not Mutated	754.204	TCGA-AC-A23E-01	PRKD3	Not Mutated	1145.83
TCGA-AC-A23G-01	PRKD1	Not Mutated	312.5	TCGA-AC-A23G-01	PRKD2	Not Mutated	1452.76	TCGA-AC-A23G-01	PRKD3	Not Mutated	867.006
TCGA-AC-A2B8-01	PRKD1	Not Mutated	176.619	TCGA-AC-A2B8-01	PRKD2	Not Mutated	1101.54	TCGA-AC-A2B8-01	PRKD3	Not Mutated	721.592
TCGA-AC-A2BK-01	PRKD1	Not Mutated	7.6751	TCGA-AC-A2BK-01	PRKD2	Not Mutated	864.087	TCGA-AC-A2BK-01	PRKD3	Not Mutated	4225.14
TCGA-AC-A2BM-01	PRKD1	Not Mutated	54.856	TCGA-AC-A2BM-01	PRKD2	Not Mutated	1061.93	TCGA-AC-A2BM-01	PRKD3	Not Mutated	557.185
TCGA-AC-A2FB-01	PRKD1	Not Mutated	199.692	TCGA-AC-A2FB-01	PRKD2	Not Mutated	1459.76	TCGA-AC-A2FB-01	PRKD3	Not Mutated	1024.72
TCGA-AC-A2FE-01	PRKD1	Not Mutated	92.5195	TCGA-AC-A2FE-01	PRKD2	Not Mutated	1563.24	TCGA-AC-A2FE-01	PRKD3	Not Mutated	757.175
TCGA-AC-A2FF-01	PRKD1	Not Mutated	284.702	TCGA-AC-A2FF-01	PRKD2	Not Mutated	1130.11	TCGA-AC-A2FF-01	PRKD3	Not Mutated	1493.4
TCGA-AC-A2FG-01	PRKD1	Not Mutated	149.002	TCGA-AC-A2FG-01	PRKD2	Not Mutated	1247.99	TCGA-AC-A2FG-01	PRKD3	Not Mutated	649.391
TCGA-AC-A2FK-01	PRKD1	Not Mutated	305.914	TCGA-AC-A2FK-01	PRKD2	Not Mutated	1075.14	TCGA-AC-A2FK-01	PRKD3	Not Mutated	1368.61
TCGA-AC-A2FM-01	PRKD1	Not Mutated	35.416	TCGA-AC-A2FM-01	PRKD2	Not Mutated	939.191	TCGA-AC-A2FM-01	PRKD3	Not Mutated	307.384
TCGA-AC-A2FO-01	PRKD1	Not Mutated	138.867	TCGA-AC-A2FO-01	PRKD2	Not Mutated	1320.4	TCGA-AC-A2FO-01	PRKD3	Not Mutated	1036.07
TCGA-AC-A2QH-01	PRKD1	Not Mutated	191.261	TCGA-AC-A2QH-01	PRKD2	Not Mutated	1468.26	TCGA-AC-A2QH-01	PRKD3	Not Mutated	1619.95
TCGA-AC-A2QI-01	PRKD1	Not Mutated	103.257	TCGA-AC-A2QI-01	PRKD2	Not Mutated	1350.6	TCGA-AC-A2QI-01	PRKD3	Not Mutated	539.476
TCGA-AC-A2QJ-01	PRKD1	Not Mutated	62.2431	TCGA-AC-A2QJ-01	PRKD2	Not Mutated	1680.56	TCGA-AC-A2QJ-01	PRKD3	Not Mutated	454.492
TCGA-AC-A3BB-01	PRKD1	Not Mutated	163.605	TCGA-AC-A3BB-01	PRKD2	Not Mutated	1706.99	TCGA-AC-A3BB-01	PRKD3	Not Mutated	620.034
TCGA-AC-A3EH-01	PRKD1	Not Mutated	84.6579	TCGA-AC-A3EH-01	PRKD2	Not Mutated	1784.04	TCGA-AC-A3EH-01	PRKD3	Not Mutated	410.85
TCGA-AC-A3HN-01	PRKD1	Not Mutated	138.786	TCGA-AC-A3HN-01	PRKD2	Not Mutated	1781.83	TCGA-AC-A3HN-01	PRKD3	Not Mutated	1063.41
TCGA-AC-A3OD-01	PRKD1	Not Mutated	83.6167	TCGA-AC-A3OD-01	PRKD2	Not Mutated	1341.07	TCGA-AC-A3OD-01	PRKD3	Not Mutated	773.155
TCGA-AC-A3QP-01	PRKD1	Not Mutated	95.9113	TCGA-AC-A3QP-01	PRKD2	Not Mutated	1491.4	TCGA-AC-A3QP-01	PRKD3	Not Mutated	450.516
TCGA-AC-A3TM-01	PRKD1	Not Mutated	67.1915	TCGA-AC-A3TM-01	PRKD2	Not Mutated	1970.34	TCGA-AC-A3TM-01	PRKD3	Not Mutated	272.852
TCGA-AC-A3TN-01	PRKD1	Not Mutated	47.619	TCGA-AC-A3TN-01	PRKD2	Not Mutated	1826.02	TCGA-AC-A3TN-01	PRKD3	Not Mutated	216.723
TCGA-AC-A3W5-01	PRKD1	Not Mutated	158.782	TCGA-AC-A3W5-01	PRKD2	Not Mutated	1815.71	TCGA-AC-A3W5-01	PRKD3	Not Mutated	953.106
TCGA-AC-A3W6-01	PRKD1	Not Mutated	181.666	TCGA-AC-A3W6-01	PRKD2	Not Mutated	1892.01	TCGA-AC-A3W6-01	PRKD3	Not Mutated	587.275
TCGA-AC-A3W7-01	PRKD1	Not Mutated	97.3929	TCGA-AC-A3W7-01	PRKD2	Not Mutated	1735.09	TCGA-AC-A3W7-01	PRKD3	Not Mutated	482.769
TCGA-AC-A3YI-01	PRKD1	Not Mutated	254.623	TCGA-AC-A3YI-01	PRKD2	Not Mutated	1149.78	TCGA-AC-A3YI-01	PRKD3	Not Mutated	889.193
TCGA-AC-A3YJ-01	PRKD1	Not Mutated	36.0101	TCGA-AC-A3YJ-01	PRKD2	Not Mutated	1491.3	TCGA-AC-A3YJ-01	PRKD3	Not Mutated	268.875
TCGA-AC-A5EH-01	PRKD1	Not Mutated	169.897	TCGA-AC-A5EH-01	PRKD2	Not Mutated	1383.09	TCGA-AC-A5EH-01	PRKD3	Not Mutated	789.691
TCGA-AC-A5XS-01	PRKD1	Not Mutated	47.8482	TCGA-AC-A5XS-01	PRKD2	Not Mutated	1611.05	TCGA-AC-A5XS-01	PRKD3	Not Mutated	380.463
TCGA-AC-A5XU-01	PRKD1	Not Mutated	135.303	TCGA-AC-A5XU-01	PRKD2	Not Mutated	2700.23	TCGA-AC-A5XU-01	PRKD3	Not Mutated	289.269
TCGA-AC-A62X-01	PRKD1	Not Mutated	20.8182	TCGA-AC-A62X-01	PRKD2	Not Mutated	1940.67	TCGA-AC-A62X-01	PRKD3	Not Mutated	846.883
TCGA-AC-A62Y-01	PRKD1	Not Mutated	42.4392	TCGA-AC-A62Y-01	PRKD2	Not Mutated	1227.03	TCGA-AC-A62Y-01	PRKD3	Not Mutated	454.883
TCGA-AN-A03X-01	PRKD1	Not Mutated	162.016	TCGA-AN-A03X-01	PRKD2	Not Mutated	880.242	TCGA-AN-A03X-01	PRKD3	Not Mutated	727.795
TCGA-AN-A03Y-01	PRKD1	Not Mutated	53.2333	TCGA-AN-A03Y-01	PRKD2	Not Mutated	1112.9	TCGA-AN-A03Y-01	PRKD3	Not Mutated	373.705
TCGA-AN-A041-01	PRKD1	Not Mutated	171.647	TCGA-AN-A041-01	PRKD2	Not Mutated	978.42	TCGA-AN-A041-01	PRKD3	Not Mutated	570.385
TCGA-AN-A049-01	PRKD1	Not Mutated	72.2531	TCGA-AN-A049-01	PRKD2	Not Mutated	2024.8	TCGA-AN-A049-01	PRKD3	Not Mutated	521.59
TCGA-AN-A04A-01	PRKD1	Not Mutated	225.14	TCGA-AN-A04A-01	PRKD2	Not Mutated	878.851	TCGA-AN-A04A-01	PRKD3	Not Mutated	515.756
TCGA-AN-A04C-01	PRKD1	Not Mutated	33.6939	TCGA-AN-A04C-01	PRKD2	Not Mutated	1145.59	TCGA-AN-A04C-01	PRKD3	Not Mutated	183.366
TCGA-AN-A04D-01	PRKD1	Not Mutated	8.926	TCGA-AN-A04D-01	PRKD2	Not Mutated	767.06	TCGA-AN-A04D-01	PRKD3	Not Mutated	729.629
TCGA-AN-A0AJ-01	PRKD1	Not Mutated	59.514	TCGA-AN-A0AJ-01	PRKD2	Not Mutated	1092.49	TCGA-AN-A0AJ-01	PRKD3	Not Mutated	1205.83
TCGA-AN-A0AK-01	PRKD1	Not Mutated	15.5332	TCGA-AN-A0AK-01	PRKD2	Not Mutated	1504.62	TCGA-AN-A0AK-01	PRKD3	Not Mutated	786.314
TCGA-AN-A0AL-01	PRKD1	Not Mutated	121.981	TCGA-AN-A0AL-01	PRKD2	Not Mutated	1590.58	TCGA-AN-A0AL-01	PRKD3	Not Mutated	1421.1
TCGA-AN-A0AM-01	PRKD1	Not Mutated	97.2812	TCGA-AN-A0AM-01	PRKD2	Not Mutated	1436.55	TCGA-AN-A0AM-01	PRKD3	Not Mutated	957.121
TCGA-AN-A0AR-01	PRKD1	Not Mutated	116.13	TCGA-AN-A0AR-01	PRKD2	Not Mutated	1439	TCGA-AN-A0AR-01	PRKD3	Not Mutated	1049.14
TCGA-AN-A0AS-01	PRKD1	Not Mutated	152.737	TCGA-AN-A0AS-01	PRKD2	Not Mutated	885.785	TCGA-AN-A0AS-01	PRKD3	Not Mutated	540.662
TCGA-AN-A0AT-01	PRKD1	Not Mutated	93.6869	TCGA-AN-A0AT-01	PRKD2	Not Mutated	681.753	TCGA-AN-A0AT-01	PRKD3	Not Mutated	1563.27
TCGA-AN-A0FD-01	PRKD1	Not Mutated	133.584	TCGA-AN-A0FD-01	PRKD2	Not Mutated	1581.37	TCGA-AN-A0FD-01	PRKD3	Not Mutated	627.94
TCGA-AN-A0FF-01	PRKD1	Not Mutated	48.5875	TCGA-AN-A0FF-01	PRKD2	Not Mutated	1322.54	TCGA-AN-A0FF-01	PRKD3	Not Mutated	330.91
TCGA-AN-A0FJ-01	PRKD1	Not Mutated	237.095	TCGA-AN-A0FJ-01	PRKD2	Not Mutated	948.98	TCGA-AN-A0FJ-01	PRKD3	Not Mutated	2210.68
TCGA-AN-A0FK-01	PRKD1	Not Mutated	50.2466	TCGA-AN-A0FK-01	PRKD2	Not Mutated	1616.82	TCGA-AN-A0FK-01	PRKD3	Not Mutated	540.802
TCGA-AN-A0FL-01	PRKD1	Not Mutated	28.5583	TCGA-AN-A0FL-01	PRKD2	Not Mutated	2291.11	TCGA-AN-A0FL-01	PRKD3	Not Mutated	633.809
TCGA-AN-A0FN-01	PRKD1	Not Mutated	389.409	TCGA-AN-A0FN-01	PRKD2	Not Mutated	1170.25	TCGA-AN-A0FN-01	PRKD3	Not Mutated	1483.13
TCGA-AN-A0FS-01	PRKD1	Not Mutated	170.428	TCGA-AN-A0FS-01	PRKD2	Not Mutated	1194.26	TCGA-AN-A0FS-01	PRKD3	Not Mutated	553.069
TCGA-AN-A0FT-01	PRKD1	Not Mutated	58.9529	TCGA-AN-A0FT-01	PRKD2	Not Mutated	1465.52	TCGA-AN-A0FT-01	PRKD3	Not Mutated	231.66
TCGA-AN-A0FV-01	PRKD1	Not Mutated	128.661	TCGA-AN-A0FV-01	PRKD2	Not Mutated	892.175	TCGA-AN-A0FV-01	PRKD3	Not Mutated	603.745
TCGA-AN-A0FW-01	PRKD1	Not Mutated	51.7779	TCGA-AN-A0FW-01	PRKD2	Not Mutated	1149.1	TCGA-AN-A0FW-01	PRKD3	Not Mutated	531.192
TCGA-AN-A0FX-01	PRKD1	Not Mutated	147.368	TCGA-AN-A0FX-01	PRKD2	Not Mutated	1440.51	TCGA-AN-A0FX-01	PRKD3	Not Mutated	2561.08
TCGA-AN-A0FY-01	PRKD1	Not Mutated	108.314	TCGA-AN-A0FY-01	PRKD2	Not Mutated	846.374	TCGA-AN-A0FY-01	PRKD3	Not Mutated	919.037
TCGA-AN-A0FZ-01	PRKD1	Not Mutated	103.158	TCGA-AN-A0FZ-01	PRKD2	Not Mutated	955.34	TCGA-AN-A0FZ-01	PRKD3	Not Mutated	280.035
TCGA-AN-A0G0-01	PRKD1	Not Mutated	92.6211	TCGA-AN-A0G0-01	PRKD2	Not Mutated	1184.14	TCGA-AN-A0G0-01	PRKD3	Not Mutated	1936.54
TCGA-AN-A0XL-01	PRKD1	Not Mutated	103.672	TCGA-AN-A0XL-01	PRKD2	Not Mutated	1049.07	TCGA-AN-A0XL-01	PRKD3	Not Mutated	676.675
TCGA-AN-A0XN-01	PRKD1	Not Mutated	211.208	TCGA-AN-A0XN-01	PRKD2	Not Mutated	716.812	TCGA-AN-A0XN-01	PRKD3	Not Mutated	940.473
TCGA-AN-A0XO-01	PRKD1	Not Mutated	132.187	TCGA-AN-A0XO-01	PRKD2	Not Mutated	1139.08	TCGA-AN-A0XO-01	PRKD3	Not Mutated	322.649
TCGA-AN-A0XP-01	PRKD1	Not Mutated	85.209	TCGA-AN-A0XP-01	PRKD2	Not Mutated	1568.49	TCGA-AN-A0XP-01	PRKD3	Not Mutated	905.788
TCGA-AN-A0XR-01	PRKD1	Not Mutated	39.6858	TCGA-AN-A0XR-01	PRKD2	Not Mutated	1415.46	TCGA-AN-A0XR-01	PRKD3	Not Mutated	292.683
TCGA-AN-A0XS-01	PRKD1	Not Mutated	128.158	TCGA-AN-A0XS-01	PRKD2	Not Mutated	1321.13	TCGA-AN-A0XS-01	PRKD3	Not Mutated	412.916
TCGA-AN-A0XT-01	PRKD1	Not Mutated	94.478	TCGA-AN-A0XT-01	PRKD2	Not Mutated	1170.41	TCGA-AN-A0XT-01	PRKD3	Not Mutated	459.879
TCGA-AN-A0XU-01	PRKD1	Not Mutated	99.5865	TCGA-AN-A0XU-01	PRKD2	Not Mutated	1052.38	TCGA-AN-A0XU-01	PRKD3	Not Mutated	3199.52
TCGA-AN-A0XV-01	PRKD1	Not Mutated	164.575	TCGA-AN-A0XV-01	PRKD2	Not Mutated	851.116	TCGA-AN-A0XV-01	PRKD3	Not Mutated	716.876
TCGA-AN-A0XW-01	PRKD1	Not Mutated	422.097	TCGA-AN-A0XW-01	PRKD2	Not Mutated	1228.55	TCGA-AN-A0XW-01	PRKD3	Not Mutated	659.794
TCGA-AO-A03L-01	PRKD1	Not Mutated	107.483	TCGA-AO-A03L-01	PRKD2	Not Mutated	867.138	TCGA-AO-A03L-01	PRKD3	Not Mutated	847.626
TCGA-AO-A03M-01	PRKD1	Not Mutated	60.1363	TCGA-AO-A03M-01	PRKD2	Not Mutated	1726.31	TCGA-AO-A03M-01	PRKD3	Not Mutated	724.576
TCGA-AO-A03N-01	PRKD1	Not Mutated	80.6209	TCGA-AO-A03N-01	PRKD2	Not Mutated	639.96	TCGA-AO-A03N-01	PRKD3	Not Mutated	228.343
TCGA-AO-A03O-01	PRKD1	Not Mutated	524.454	TCGA-AO-A03O-01	PRKD2	Not Mutated	2440.61	TCGA-AO-A03O-01	PRKD3	Not Mutated	828.821
TCGA-AO-A03P-01	PRKD1	Not Mutated	61.4409	TCGA-AO-A03P-01	PRKD2	Not Mutated	674.514	TCGA-AO-A03P-01	PRKD3	Not Mutated	530.261
TCGA-AO-A03R-01	PRKD1	Not Mutated	54.7488	TCGA-AO-A03R-01	PRKD2	Not Mutated	789.184	TCGA-AO-A03R-01	PRKD3	Not Mutated	182.273
TCGA-AO-A03T-01	PRKD1	Not Mutated	53.4773	TCGA-AO-A03T-01	PRKD2	Not Mutated	1226.38	TCGA-AO-A03T-01	PRKD3	Not Mutated	234.477
TCGA-AO-A03U-01	PRKD1	Not Mutated	156.851	TCGA-AO-A03U-01	PRKD2	Not Mutated	862.069	TCGA-AO-A03U-01	PRKD3	Not Mutated	1180.04
TCGA-AO-A03V-01	PRKD1	Not Mutated	124.706	TCGA-AO-A03V-01	PRKD2	Not Mutated	798.823	TCGA-AO-A03V-01	PRKD3	Not Mutated	816.078
TCGA-AO-A0J2-01	PRKD1	Not Mutated	35.3327	TCGA-AO-A0J2-01	PRKD2	Not Mutated	963.1	TCGA-AO-A0J2-01	PRKD3	Not Mutated	1668.04
TCGA-AO-A0J3-01	PRKD1	Not Mutated	14.6593	TCGA-AO-A0J3-01	PRKD2	Not Mutated	1004.78	TCGA-AO-A0J3-01	PRKD3	Not Mutated	88.4527
TCGA-AO-A0J4-01	PRKD1	Not Mutated	60.9266	TCGA-AO-A0J4-01	PRKD2	Not Mutated	1149.96	TCGA-AO-A0J4-01	PRKD3	Not Mutated	2280.8
TCGA-AO-A0J5-01	PRKD1	Not Mutated	205.775	TCGA-AO-A0J5-01	PRKD2	Not Mutated	1014.58	TCGA-AO-A0J5-01	PRKD3	Not Mutated	913.653
TCGA-AO-A0J6-01	PRKD1	Not Mutated	58.9775	TCGA-AO-A0J6-01	PRKD2	Not Mutated	1217.59	TCGA-AO-A0J6-01	PRKD3	Not Mutated	1091.98
TCGA-AO-A0J7-01	PRKD1	Not Mutated	38.3101	TCGA-AO-A0J7-01	PRKD2	Not Mutated	1133.91	TCGA-AO-A0J7-01	PRKD3	Not Mutated	161.117
TCGA-AO-A0J8-01	PRKD1	Not Mutated	58.6209	TCGA-AO-A0J8-01	PRKD2	Not Mutated	1620.59	TCGA-AO-A0J8-01	PRKD3	Not Mutated	348.218
TCGA-AO-A0J9-01	PRKD1	Not Mutated	127.391	TCGA-AO-A0J9-01	PRKD2	Not Mutated	1082.21	TCGA-AO-A0J9-01	PRKD3	Not Mutated	676.028
TCGA-AO-A0JA-01	PRKD1	Not Mutated	162.754	TCGA-AO-A0JA-01	PRKD2	Not Mutated	1009.71	TCGA-AO-A0JA-01	PRKD3	Not Mutated	1138.57
TCGA-AO-A0JB-01	PRKD1	Not Mutated	64.2955	TCGA-AO-A0JB-01	PRKD2	Not Mutated	1445.96	TCGA-AO-A0JB-01	PRKD3	Not Mutated	273.598
TCGA-AO-A0JC-01	PRKD1	Not Mutated	51.6637	TCGA-AO-A0JC-01	PRKD2	Not Mutated	2624.34	TCGA-AO-A0JC-01	PRKD3	Not Mutated	1728.98
TCGA-AO-A0JD-01	PRKD1	Not Mutated	15.0503	TCGA-AO-A0JD-01	PRKD2	Not Mutated	571.16	TCGA-AO-A0JD-01	PRKD3	Not Mutated	643.401
TCGA-AO-A0JE-01	PRKD1	Not Mutated	231.643	TCGA-AO-A0JE-01	PRKD2	Not Mutated	974.037	TCGA-AO-A0JE-01	PRKD3	Not Mutated	509.534
TCGA-AO-A0JF-01	PRKD1	Not Mutated	171.407	TCGA-AO-A0JF-01	PRKD2	Not Mutated	1007.69	TCGA-AO-A0JF-01	PRKD3	Not Mutated	1532.28
TCGA-AO-A0JI-01	PRKD1	Not Mutated	41.2722	TCGA-AO-A0JI-01	PRKD2	Not Mutated	1049.22	TCGA-AO-A0JI-01	PRKD3	Not Mutated	291.556
TCGA-AO-A0JJ-01	PRKD1	Not Mutated	103.349	TCGA-AO-A0JJ-01	PRKD2	Not Mutated	1223.26	TCGA-AO-A0JJ-01	PRKD3	Not Mutated	775.297
TCGA-AO-A0JL-01	PRKD1	Not Mutated	61.1324	TCGA-AO-A0JL-01	PRKD2	Not Mutated	729.921	TCGA-AO-A0JL-01	PRKD3	Not Mutated	723.197
TCGA-AO-A0JM-01	PRKD1	Not Mutated	76.7974	TCGA-AO-A0JM-01	PRKD2	Not Mutated	887.255	TCGA-AO-A0JM-01	PRKD3	Not Mutated	256.536
TCGA-AO-A124-01	PRKD1	Not Mutated	18.3237	TCGA-AO-A124-01	PRKD2	Not Mutated	735.237	TCGA-AO-A124-01	PRKD3	Not Mutated	1817.19
TCGA-AO-A126-01	PRKD1	Not Mutated	213.933	TCGA-AO-A126-01	PRKD2	Not Mutated	1293.86	TCGA-AO-A126-01	PRKD3	Not Mutated	458.259
TCGA-AO-A128-01	PRKD1	Not Mutated	42.3338	TCGA-AO-A128-01	PRKD2	Not Mutated	2331.34	TCGA-AO-A128-01	PRKD3	Not Mutated	807.056
TCGA-AO-A129-01	PRKD1	Not Mutated	89.9614	TCGA-AO-A129-01	PRKD2	Not Mutated	1628.96	TCGA-AO-A129-01	PRKD3	Not Mutated	789.189
TCGA-AO-A12A-01	PRKD1	Not Mutated	150.119	TCGA-AO-A12A-01	PRKD2	Not Mutated	1490.28	TCGA-AO-A12A-01	PRKD3	Not Mutated	885.705
TCGA-AO-A12B-01	PRKD1	Not Mutated	18.1837	TCGA-AO-A12B-01	PRKD2	Not Mutated	1379.43	TCGA-AO-A12B-01	PRKD3	Not Mutated	613.173
TCGA-AO-A12D-01	PRKD1	Not Mutated	183.588	TCGA-AO-A12D-01	PRKD2	Not Mutated	1411.03	TCGA-AO-A12D-01	PRKD3	Not Mutated	1728.22
TCGA-AO-A12E-01	PRKD1	Not Mutated	98.6339	TCGA-AO-A12E-01	PRKD2	Not Mutated	1113.66	TCGA-AO-A12E-01	PRKD3	Not Mutated	518.306
TCGA-AO-A12F-01	PRKD1	Not Mutated	88.473	TCGA-AO-A12F-01	PRKD2	Not Mutated	990.898	TCGA-AO-A12F-01	PRKD3	Not Mutated	1245.09
TCGA-AO-A12G-01	PRKD1	Not Mutated	70.4	TCGA-AO-A12G-01	PRKD2	Not Mutated	1295.2	TCGA-AO-A12G-01	PRKD3	Not Mutated	412
TCGA-AO-A12H-01	PRKD1	Not Mutated	69.0903	TCGA-AO-A12H-01	PRKD2	Not Mutated	1343.64	TCGA-AO-A12H-01	PRKD3	Not Mutated	148.051
TCGA-AO-A1KO-01	PRKD1	Not Mutated	199.732	TCGA-AO-A1KO-01	PRKD2	Not Mutated	627.3	TCGA-AO-A1KO-01	PRKD3	Not Mutated	1686.18
TCGA-AO-A1KP-01	PRKD1	Not Mutated	221.157	TCGA-AO-A1KP-01	PRKD2	Not Mutated	676.403	TCGA-AO-A1KP-01	PRKD3	Not Mutated	303.718
TCGA-AO-A1KR-01	PRKD1	Not Mutated	24.7492	TCGA-AO-A1KR-01	PRKD2	Not Mutated	2898.33	TCGA-AO-A1KR-01	PRKD3	Not Mutated	250.836
TCGA-AO-A1KS-01	PRKD1	Not Mutated	134.512	TCGA-AO-A1KS-01	PRKD2	Not Mutated	652.07	TCGA-AO-A1KS-01	PRKD3	Not Mutated	1574.82
TCGA-AO-A1KT-01	PRKD1	Not Mutated	205.953	TCGA-AO-A1KT-01	PRKD2	Not Mutated	822.91	TCGA-AO-A1KT-01	PRKD3	Not Mutated	390.86
TCGA-AQ-A04H-01	PRKD1	Not Mutated	50.8375	TCGA-AQ-A04H-01	PRKD2	Not Mutated	761.387	TCGA-AQ-A04H-01	PRKD3	Not Mutated	749.927
TCGA-AQ-A04J-01	PRKD1	Not Mutated	210.727	TCGA-AQ-A04J-01	PRKD2	Not Mutated	1284.99	TCGA-AQ-A04J-01	PRKD3	Not Mutated	2223.42
TCGA-AQ-A04L-01	PRKD1	Not Mutated	101.292	TCGA-AQ-A04L-01	PRKD2	Not Mutated	436.589	TCGA-AQ-A04L-01	PRKD3	Not Mutated	271.628
TCGA-AQ-A0Y5-01	PRKD1	Not Mutated	242.52	TCGA-AQ-A0Y5-01	PRKD2	Not Mutated	395.375	TCGA-AQ-A0Y5-01	PRKD3	Not Mutated	817.227
TCGA-AQ-A1H2-01	PRKD1	Not Mutated	39.6387	TCGA-AQ-A1H2-01	PRKD2	Not Mutated	1558.45	TCGA-AQ-A1H2-01	PRKD3	Not Mutated	523.332
TCGA-AQ-A1H3-01	PRKD1	Not Mutated	128.723	TCGA-AQ-A1H3-01	PRKD2	Not Mutated	1130.46	TCGA-AQ-A1H3-01	PRKD3	Not Mutated	569.298
TCGA-AQ-A54N-01	PRKD1	Not Mutated	57.4209	TCGA-AQ-A54N-01	PRKD2	Not Mutated	2422.61	TCGA-AQ-A54N-01	PRKD3	Not Mutated	409.466
TCGA-AQ-A54O-01	PRKD1	Not Mutated	37.1603	TCGA-AQ-A54O-01	PRKD2	Not Mutated	1802	TCGA-AQ-A54O-01	PRKD3	Not Mutated	245.147
TCGA-AR-A0TS-01	PRKD1	Not Mutated	63.5232	TCGA-AR-A0TS-01	PRKD2	Not Mutated	1189.91	TCGA-AR-A0TS-01	PRKD3	Not Mutated	1862.48
TCGA-AR-A0TU-01	PRKD1	Not Mutated	82.9551	TCGA-AR-A0TU-01	PRKD2	Not Mutated	803.569	TCGA-AR-A0TU-01	PRKD3	Not Mutated	979.496
TCGA-AR-A0TX-01	PRKD1	Not Mutated	167.851	TCGA-AR-A0TX-01	PRKD2	Not Mutated	1129.95	TCGA-AR-A0TX-01	PRKD3	Not Mutated	1428.76
TCGA-AR-A0TY-01	PRKD1	Not Mutated	44.8243	TCGA-AR-A0TY-01	PRKD2	Not Mutated	585.295	TCGA-AR-A0TY-01	PRKD3	Not Mutated	272.493
TCGA-AR-A0U0-01	PRKD1	Not Mutated	23.4834	TCGA-AR-A0U0-01	PRKD2	Not Mutated	1700.59	TCGA-AR-A0U0-01	PRKD3	Not Mutated	1844.62
TCGA-AR-A0U2-01	PRKD1	Not Mutated	36.9021	TCGA-AR-A0U2-01	PRKD2	Not Mutated	657.415	TCGA-AR-A0U2-01	PRKD3	Not Mutated	432.282
TCGA-AR-A0U3-01	PRKD1	Not Mutated	26.2407	TCGA-AR-A0U3-01	PRKD2	Not Mutated	700.513	TCGA-AR-A0U3-01	PRKD3	Not Mutated	1831.72
TCGA-AR-A1AH-01	PRKD1	Not Mutated	70.4291	TCGA-AR-A1AH-01	PRKD2	Not Mutated	1341.17	TCGA-AR-A1AH-01	PRKD3	Not Mutated	2068.94
TCGA-AR-A1AJ-01	PRKD1	Not Mutated	81.9942	TCGA-AR-A1AJ-01	PRKD2	Not Mutated	1402.02	TCGA-AR-A1AJ-01	PRKD3	Not Mutated	2259.87
TCGA-AR-A1AK-01	PRKD1	Not Mutated	102.017	TCGA-AR-A1AK-01	PRKD2	Not Mutated	1512.46	TCGA-AR-A1AK-01	PRKD3	Not Mutated	740.609
TCGA-AR-A1AL-01	PRKD1	Not Mutated	167.904	TCGA-AR-A1AL-01	PRKD2	Not Mutated	942.303	TCGA-AR-A1AL-01	PRKD3	Not Mutated	930.492
TCGA-AR-A1AM-01	PRKD1	Not Mutated	95.0728	TCGA-AR-A1AM-01	PRKD2	Not Mutated	1412.31	TCGA-AR-A1AM-01	PRKD3	Not Mutated	741.144
TCGA-AR-A1AN-01	PRKD1	Not Mutated	162.051	TCGA-AR-A1AN-01	PRKD2	Not Mutated	851.115	TCGA-AR-A1AN-01	PRKD3	Not Mutated	569.949
TCGA-AR-A1AO-01	PRKD1	Not Mutated	210.924	TCGA-AR-A1AO-01	PRKD2	Not Mutated	1199.84	TCGA-AR-A1AO-01	PRKD3	Not Mutated	1334.21
TCGA-AR-A1AP-01	PRKD1	Not Mutated	46.3338	TCGA-AR-A1AP-01	PRKD2	Not Mutated	1686.91	TCGA-AR-A1AP-01	PRKD3	Not Mutated	335.133
TCGA-AR-A1AQ-01	PRKD1	Not Mutated	68.6983	TCGA-AR-A1AQ-01	PRKD2	Not Mutated	2752.58	TCGA-AR-A1AQ-01	PRKD3	Not Mutated	1859.5
TCGA-AR-A1AR-01	PRKD1	Not Mutated	107.019	TCGA-AR-A1AR-01	PRKD2	Not Mutated	933.762	TCGA-AR-A1AR-01	PRKD3	Not Mutated	732.328
TCGA-AR-A1AS-01	PRKD1	Not Mutated	64.8357	TCGA-AR-A1AS-01	PRKD2	Not Mutated	892.841	TCGA-AR-A1AS-01	PRKD3	Not Mutated	607.384
TCGA-AR-A1AT-01	PRKD1	Not Mutated	90.2022	TCGA-AR-A1AT-01	PRKD2	Not Mutated	1726.8	TCGA-AR-A1AT-01	PRKD3	Not Mutated	525.661
TCGA-AR-A1AU-01	PRKD1	Not Mutated	137.774	TCGA-AR-A1AU-01	PRKD2	Not Mutated	1120.64	TCGA-AR-A1AU-01	PRKD3	Not Mutated	735.171
TCGA-AR-A1AV-01	PRKD1	Not Mutated	91.6683	TCGA-AR-A1AV-01	PRKD2	Not Mutated	1210.2	TCGA-AR-A1AV-01	PRKD3	Not Mutated	1062.72
TCGA-AR-A1AW-01	PRKD1	Not Mutated	67.7261	TCGA-AR-A1AW-01	PRKD2	Not Mutated	2103.29	TCGA-AR-A1AW-01	PRKD3	Not Mutated	1453.27
TCGA-AR-A1AY-01	PRKD1	Not Mutated	67.971	TCGA-AR-A1AY-01	PRKD2	Not Mutated	954.9	TCGA-AR-A1AY-01	PRKD3	Not Mutated	2672.18
TCGA-AR-A24H-01	PRKD1	Not Mutated	23.0985	TCGA-AR-A24H-01	PRKD2	Not Mutated	855.343	TCGA-AR-A24H-01	PRKD3	Not Mutated	1481.57
TCGA-AR-A24K-01	PRKD1	Not Mutated	76.7196	TCGA-AR-A24K-01	PRKD2	Not Mutated	861.846	TCGA-AR-A24K-01	PRKD3	Not Mutated	256.614
TCGA-AR-A24L-01	PRKD1	Not Mutated	170.541	TCGA-AR-A24L-01	PRKD2	Not Mutated	554.453	TCGA-AR-A24L-01	PRKD3	Not Mutated	1355.97
TCGA-AR-A24M-01	PRKD1	Not Mutated	144.6	TCGA-AR-A24M-01	PRKD2	Not Mutated	964.506	TCGA-AR-A24M-01	PRKD3	Not Mutated	1255.48
TCGA-AR-A24N-01	PRKD1	Not Mutated	134.621	TCGA-AR-A24N-01	PRKD2	Not Mutated	1190.52	TCGA-AR-A24N-01	PRKD3	Not Mutated	390.401
TCGA-AR-A24O-01	PRKD1	Not Mutated	213.51	TCGA-AR-A24O-01	PRKD2	Not Mutated	921.928	TCGA-AR-A24O-01	PRKD3	Not Mutated	1446.37
TCGA-AR-A24P-01	PRKD1	Not Mutated	164.328	TCGA-AR-A24P-01	PRKD2	Not Mutated	1065.53	TCGA-AR-A24P-01	PRKD3	Not Mutated	685.665
TCGA-AR-A24Q-01	PRKD1	Not Mutated	145.269	TCGA-AR-A24Q-01	PRKD2	Not Mutated	1210.77	TCGA-AR-A24Q-01	PRKD3	Not Mutated	2514.99
TCGA-AR-A24R-01	PRKD1	Not Mutated	37.9989	TCGA-AR-A24R-01	PRKD2	Not Mutated	775.56	TCGA-AR-A24R-01	PRKD3	Not Mutated	361.4
TCGA-AR-A24S-01	PRKD1	Not Mutated	135.421	TCGA-AR-A24S-01	PRKD2	Not Mutated	840.96	TCGA-AR-A24S-01	PRKD3	Not Mutated	849.46
TCGA-AR-A24T-01	PRKD1	Not Mutated	279.25	TCGA-AR-A24T-01	PRKD2	Not Mutated	1160.48	TCGA-AR-A24T-01	PRKD3	Not Mutated	1182.06
TCGA-AR-A24U-01	PRKD1	Not Mutated	90.3693	TCGA-AR-A24U-01	PRKD2	Not Mutated	1044.71	TCGA-AR-A24U-01	PRKD3	Not Mutated	887.473
TCGA-AR-A24V-01	PRKD1	Not Mutated	297.548	TCGA-AR-A24V-01	PRKD2	Not Mutated	1000.15	TCGA-AR-A24V-01	PRKD3	Not Mutated	1104.61
TCGA-AR-A24W-01	PRKD1	Not Mutated	196.107	TCGA-AR-A24W-01	PRKD2	Not Mutated	987.514	TCGA-AR-A24W-01	PRKD3	Not Mutated	1220.71
TCGA-AR-A24X-01	PRKD1	Not Mutated	101.673	TCGA-AR-A24X-01	PRKD2	Not Mutated	869.873	TCGA-AR-A24X-01	PRKD3	Not Mutated	851.208
TCGA-AR-A24Z-01	PRKD1	Not Mutated	53.3364	TCGA-AR-A24Z-01	PRKD2	Not Mutated	1482.2	TCGA-AR-A24Z-01	PRKD3	Not Mutated	1002.86
TCGA-AR-A250-01	PRKD1	Not Mutated	217.439	TCGA-AR-A250-01	PRKD2	Not Mutated	1090.51	TCGA-AR-A250-01	PRKD3	Not Mutated	985.099
TCGA-AR-A251-01	PRKD1	Not Mutated	98.3407	TCGA-AR-A251-01	PRKD2	Not Mutated	725.263	TCGA-AR-A251-01	PRKD3	Not Mutated	1760.82
TCGA-AR-A252-01	PRKD1	Not Mutated	121.778	TCGA-AR-A252-01	PRKD2	Not Mutated	951.111	TCGA-AR-A252-01	PRKD3	Not Mutated	1272.89
TCGA-AR-A254-01	PRKD1	Not Mutated	223.498	TCGA-AR-A254-01	PRKD2	Not Mutated	865.8	TCGA-AR-A254-01	PRKD3	Not Mutated	1185.5
TCGA-AR-A255-01	PRKD1	Not Mutated	158.597	TCGA-AR-A255-01	PRKD2	Not Mutated	1165.43	TCGA-AR-A255-01	PRKD3	Not Mutated	1080.07
TCGA-AR-A256-01	PRKD1	Not Mutated	20.1198	TCGA-AR-A256-01	PRKD2	Not Mutated	934.684	TCGA-AR-A256-01	PRKD3	Not Mutated	1420.82
TCGA-AR-A2LE-01	PRKD1	Not Mutated	64.3713	TCGA-AR-A2LE-01	PRKD2	Not Mutated	972.056	TCGA-AR-A2LE-01	PRKD3	Not Mutated	449.601
TCGA-AR-A2LH-01	PRKD1	Not Mutated	127.76	TCGA-AR-A2LH-01	PRKD2	Not Mutated	1535.75	TCGA-AR-A2LH-01	PRKD3	Not Mutated	608.833
TCGA-AR-A2LJ-01	PRKD1	Not Mutated	131.537	TCGA-AR-A2LJ-01	PRKD2	Not Mutated	1820.3	TCGA-AR-A2LJ-01	PRKD3	Not Mutated	470.139
TCGA-AR-A2LK-01	PRKD1	Not Mutated	100.193	TCGA-AR-A2LK-01	PRKD2	Not Mutated	627.271	TCGA-AR-A2LK-01	PRKD3	Not Mutated	969.447
TCGA-AR-A2LL-01	PRKD1	Not Mutated	52.7076	TCGA-AR-A2LL-01	PRKD2	Not Mutated	1139.71	TCGA-AR-A2LL-01	PRKD3	Not Mutated	644.765
TCGA-AR-A2LM-01	PRKD1	Not Mutated	283.953	TCGA-AR-A2LM-01	PRKD2	Not Mutated	1198.51	TCGA-AR-A2LM-01	PRKD3	Not Mutated	1115.42
TCGA-AR-A2LN-01	PRKD1	Not Mutated	213.044	TCGA-AR-A2LN-01	PRKD2	Not Mutated	1305.52	TCGA-AR-A2LN-01	PRKD3	Not Mutated	957.864
TCGA-AR-A2LO-01	PRKD1	Not Mutated	138.161	TCGA-AR-A2LO-01	PRKD2	Not Mutated	1471.49	TCGA-AR-A2LO-01	PRKD3	Not Mutated	773.498
TCGA-AR-A2LQ-01	PRKD1	Not Mutated	394.074	TCGA-AR-A2LQ-01	PRKD2	Not Mutated	1200.94	TCGA-AR-A2LQ-01	PRKD3	Not Mutated	1449.93
TCGA-AR-A2LR-01	PRKD1	Not Mutated	235.961	TCGA-AR-A2LR-01	PRKD2	Not Mutated	856.936	TCGA-AR-A2LR-01	PRKD3	Not Mutated	2272.7
TCGA-AR-A5QM-01	PRKD1	Not Mutated	82.3585	TCGA-AR-A5QM-01	PRKD2	Not Mutated	1688.13	TCGA-AR-A5QM-01	PRKD3	Not Mutated	431.38
TCGA-AR-A5QN-01	PRKD1	Not Mutated	94.8198	TCGA-AR-A5QN-01	PRKD2	Not Mutated	1496.21	TCGA-AR-A5QN-01	PRKD3	Not Mutated	500.757
TCGA-AR-A5QP-01	PRKD1	Not Mutated	137.931	TCGA-AR-A5QP-01	PRKD2	Not Mutated	1237.37	TCGA-AR-A5QP-01	PRKD3	Not Mutated	700.481
TCGA-AR-A5QQ-01	PRKD1	Not Mutated	48.1868	TCGA-AR-A5QQ-01	PRKD2	Not Mutated	965.723	TCGA-AR-A5QQ-01	PRKD3	Not Mutated	907.104
TCGA-B6-A0I1-01	PRKD1	Not Mutated	5.4963	TCGA-B6-A0I1-01	PRKD2	Not Mutated	608.471	TCGA-B6-A0I1-01	PRKD3	Not Mutated	689.622
TCGA-B6-A0I5-01	PRKD1	Not Mutated	232.317	TCGA-B6-A0I5-01	PRKD2	Not Mutated	1375.78	TCGA-B6-A0I5-01	PRKD3	Not Mutated	243.575
TCGA-B6-A0I6-01	PRKD1	Not Mutated	66.9325	TCGA-B6-A0I6-01	PRKD2	Not Mutated	1030.94	TCGA-B6-A0I6-01	PRKD3	Not Mutated	1755.49
TCGA-B6-A0I8-01	PRKD1	Not Mutated	51.9439	TCGA-B6-A0I8-01	PRKD2	Not Mutated	919.853	TCGA-B6-A0I8-01	PRKD3	Not Mutated	318.711
TCGA-B6-A0I9-01	PRKD1	Not Mutated	5.7471	TCGA-B6-A0I9-01	PRKD2	Not Mutated	1259.08	TCGA-B6-A0I9-01	PRKD3	Not Mutated	509.56
TCGA-B6-A0IA-01	PRKD1	Not Mutated	15.8371	TCGA-B6-A0IA-01	PRKD2	Not Mutated	869.732	TCGA-B6-A0IA-01	PRKD3	Not Mutated	42.9119
TCGA-B6-A0IB-01	PRKD1	Not Mutated	7.4466	TCGA-B6-A0IB-01	PRKD2	Not Mutated	1288.62	TCGA-B6-A0IB-01	PRKD3	Not Mutated	117.001
TCGA-B6-A0IC-01	PRKD1	Not Mutated	63.5935	TCGA-B6-A0IC-01	PRKD2	Not Mutated	1129.95	TCGA-B6-A0IC-01	PRKD3	Not Mutated	754.744
TCGA-B6-A0IE-01	PRKD1	Not Mutated	63.9213	TCGA-B6-A0IE-01	PRKD2	Not Mutated	1090.51	TCGA-B6-A0IE-01	PRKD3	Not Mutated	182.032
TCGA-B6-A0IG-01	PRKD1	Not Mutated	245.932	TCGA-B6-A0IG-01	PRKD2	Not Mutated	1675.17	TCGA-B6-A0IG-01	PRKD3	Not Mutated	289.797
TCGA-B6-A0IH-01	PRKD1	Not Mutated	44.5659	TCGA-B6-A0IH-01	PRKD2	Not Mutated	1705.13	TCGA-B6-A0IH-01	PRKD3	Not Mutated	1259.47
TCGA-B6-A0IJ-01	PRKD1	Not Mutated	127.168	TCGA-B6-A0IJ-01	PRKD2	Not Mutated	1662.11	TCGA-B6-A0IJ-01	PRKD3	Not Mutated	1349.03
TCGA-B6-A0IK-01	PRKD1	Not Mutated	66.5136	TCGA-B6-A0IK-01	PRKD2	Not Mutated	1030.64	TCGA-B6-A0IK-01	PRKD3	Not Mutated	419.075
TCGA-B6-A0IM-01	PRKD1	Not Mutated	77.3311	TCGA-B6-A0IM-01	PRKD2	Not Mutated	917.09	TCGA-B6-A0IM-01	PRKD3	Not Mutated	913.365
TCGA-B6-A0IN-01	PRKD1	Not Mutated	28.2918	TCGA-B6-A0IN-01	PRKD2	Not Mutated	2485.91	TCGA-B6-A0IN-01	PRKD3	Not Mutated	523.4
TCGA-B6-A0IO-01	PRKD1	Not Mutated	66.6654	TCGA-B6-A0IO-01	PRKD2	Not Mutated	1662.64	TCGA-B6-A0IO-01	PRKD3	Not Mutated	797.105
TCGA-B6-A0IP-01	PRKD1	Not Mutated	120.578	TCGA-B6-A0IP-01	PRKD2	Not Mutated	1404.74	TCGA-B6-A0IP-01	PRKD3	Not Mutated	568.057
TCGA-B6-A0IQ-01	PRKD1	Not Mutated	70.6087	TCGA-B6-A0IQ-01	PRKD2	Not Mutated	963.122	TCGA-B6-A0IQ-01	PRKD3	Not Mutated	1393.54
TCGA-B6-A0RE-01	PRKD1	Not Mutated	50.306	TCGA-B6-A0RE-01	PRKD2	Not Mutated	1074.95	TCGA-B6-A0RE-01	PRKD3	Not Mutated	1512.11
TCGA-B6-A0RG-01	PRKD1	Not Mutated	127.923	TCGA-B6-A0RG-01	PRKD2	Not Mutated	1258.67	TCGA-B6-A0RG-01	PRKD3	Not Mutated	435.986
TCGA-B6-A0RH-01	PRKD1	Not Mutated	105.127	TCGA-B6-A0RH-01	PRKD2	Not Mutated	1877.92	TCGA-B6-A0RH-01	PRKD3	Not Mutated	407.497
TCGA-B6-A0RI-01	PRKD1	Not Mutated	74.4338	TCGA-B6-A0RI-01	PRKD2	Not Mutated	1046.44	TCGA-B6-A0RI-01	PRKD3	Not Mutated	305.385
TCGA-B6-A0RN-01	PRKD1	Not Mutated	41.271	TCGA-B6-A0RN-01	PRKD2	Not Mutated	1266.2	TCGA-B6-A0RN-01	PRKD3	Not Mutated	349.962
TCGA-B6-A0RO-01	PRKD1	Not Mutated	114.797	TCGA-B6-A0RO-01	PRKD2	Not Mutated	807.178	TCGA-B6-A0RO-01	PRKD3	Not Mutated	583.776
TCGA-B6-A0RP-01	PRKD1	Not Mutated	210.209	TCGA-B6-A0RP-01	PRKD2	Not Mutated	1295.93	TCGA-B6-A0RP-01	PRKD3	Not Mutated	459.187
TCGA-B6-A0RQ-01	PRKD1	Not Mutated	66.1262	TCGA-B6-A0RQ-01	PRKD2	Not Mutated	1112.34	TCGA-B6-A0RQ-01	PRKD3	Not Mutated	972.41
TCGA-B6-A0RT-01	PRKD1	Not Mutated	774.225	TCGA-B6-A0RT-01	PRKD2	Not Mutated	1992.05	TCGA-B6-A0RT-01	PRKD3	Not Mutated	1405.5
TCGA-B6-A0RU-01	PRKD1	Not Mutated	71.371	TCGA-B6-A0RU-01	PRKD2	Not Mutated	756.129	TCGA-B6-A0RU-01	PRKD3	Not Mutated	1719.83
TCGA-B6-A0RV-01	PRKD1	Not Mutated	100.719	TCGA-B6-A0RV-01	PRKD2	Not Mutated	1221.77	TCGA-B6-A0RV-01	PRKD3	Not Mutated	553.629
TCGA-B6-A0WS-01	PRKD1	Not Mutated	149.161	TCGA-B6-A0WS-01	PRKD2	Not Mutated	1137.72	TCGA-B6-A0WS-01	PRKD3	Not Mutated	623.501
TCGA-B6-A0WT-01	PRKD1	Not Mutated	33.7382	TCGA-B6-A0WT-01	PRKD2	Not Mutated	835.301	TCGA-B6-A0WT-01	PRKD3	Not Mutated	1096.95
TCGA-B6-A0WV-01	PRKD1	Not Mutated	69.2788	TCGA-B6-A0WV-01	PRKD2	Not Mutated	940.171	TCGA-B6-A0WV-01	PRKD3	Not Mutated	874.044
TCGA-B6-A0WW-01	PRKD1	Not Mutated	131.972	TCGA-B6-A0WW-01	PRKD2	Not Mutated	1514.48	TCGA-B6-A0WW-01	PRKD3	Not Mutated	581.488
TCGA-B6-A0WX-01	PRKD1	Not Mutated	213.508	TCGA-B6-A0WX-01	PRKD2	Not Mutated	967.036	TCGA-B6-A0WX-01	PRKD3	Not Mutated	1053.5
TCGA-B6-A0WY-01	PRKD1	Not Mutated	63.7046	TCGA-B6-A0WY-01	PRKD2	Not Mutated	1143.41	TCGA-B6-A0WY-01	PRKD3	Not Mutated	792.254
TCGA-B6-A0WZ-01	PRKD1	Not Mutated	26.57	TCGA-B6-A0WZ-01	PRKD2	Not Mutated	1376.17	TCGA-B6-A0WZ-01	PRKD3	Not Mutated	192.2
TCGA-B6-A0X0-01	PRKD1	Not Mutated	83.1635	TCGA-B6-A0X0-01	PRKD2	Not Mutated	1312.2	TCGA-B6-A0X0-01	PRKD3	Not Mutated	210.145
TCGA-B6-A0X1-01	PRKD1	Not Mutated	20.6612	TCGA-B6-A0X1-01	PRKD2	Not Mutated	1167.01	TCGA-B6-A0X1-01	PRKD3	Not Mutated	1009.92
TCGA-B6-A0X4-01	PRKD1	Not Mutated	415.518	TCGA-B6-A0X4-01	PRKD2	Not Mutated	995.868	TCGA-B6-A0X4-01	PRKD3	Not Mutated	595.632
TCGA-B6-A0X5-01	PRKD1	Not Mutated	165.808	TCGA-B6-A0X5-01	PRKD2	Not Mutated	709.979	TCGA-B6-A0X5-01	PRKD3	Not Mutated	90.6754
TCGA-B6-A0X7-01	PRKD1	Not Mutated	70.922	TCGA-B6-A0X7-01	PRKD2	Not Mutated	1222.45	TCGA-B6-A0X7-01	PRKD3	Not Mutated	865.431
TCGA-B6-A1KC-01	PRKD1	Not Mutated	53.5101	TCGA-B6-A1KC-01	PRKD2	Not Mutated	454.868	TCGA-B6-A1KC-01	PRKD3	Not Mutated	265.313
TCGA-B6-A1KF-01	PRKD1	Not Mutated	119.132	TCGA-B6-A1KF-01	PRKD2	Not Mutated	723.097	TCGA-B6-A1KF-01	PRKD3	Not Mutated	1182.43
TCGA-B6-A1KI-01	PRKD1	Not Mutated	139.609	TCGA-B6-A1KI-01	PRKD2	Not Mutated	1192.19	TCGA-B6-A1KI-01	PRKD3	Not Mutated	824.53
TCGA-B6-A1KN-01	PRKD1	Not Mutated	31.6319	TCGA-B6-A1KN-01	PRKD2	Not Mutated	923.054	TCGA-B6-A1KN-01	PRKD3	Not Mutated	1115.71
TCGA-B6-A2IU-01	PRKD1	Not Mutated	80.5081	TCGA-B6-A2IU-01	PRKD2	Not Mutated	1364.49	TCGA-B6-A2IU-01	PRKD3	Not Mutated	166.068
TCGA-B6-A3ZX-01	PRKD1	Not Mutated	160.445	TCGA-B6-A3ZX-01	PRKD2	Not Mutated	1915.04	TCGA-B6-A3ZX-01	PRKD3	Not Mutated	1949.68
TCGA-B6-A400-01	PRKD1	Not Mutated	81.4232	TCGA-B6-A400-01	PRKD2	Not Mutated	1009.52	TCGA-B6-A400-01	PRKD3	Not Mutated	1659.79
TCGA-B6-A401-01	PRKD1	Not Mutated	29.7474	TCGA-B6-A401-01	PRKD2	Not Mutated	1821.07	TCGA-B6-A401-01	PRKD3	Not Mutated	302.087
TCGA-B6-A402-01	PRKD1	Not Mutated	86.6363	TCGA-B6-A402-01	PRKD2	Not Mutated	778.729	TCGA-B6-A402-01	PRKD3	Not Mutated	1387.94
TCGA-B6-A408-01	PRKD1	Not Mutated	40.6995	TCGA-B6-A408-01	PRKD2	Not Mutated	1545.77	TCGA-B6-A408-01	PRKD3	Not Mutated	540.161
TCGA-B6-A409-01	PRKD1	Not Mutated	73.5889	TCGA-B6-A409-01	PRKD2	Not Mutated	1201.91	TCGA-B6-A409-01	PRKD3	Not Mutated	981.558
TCGA-B6-A40B-01	PRKD1	Not Mutated	99.8765	TCGA-B6-A40B-01	PRKD2	Not Mutated	1718.46	TCGA-B6-A40B-01	PRKD3	Not Mutated	602.149
TCGA-B6-A40C-01	PRKD1	Not Mutated	146.209	TCGA-B6-A40C-01	PRKD2	Not Mutated	1871.04	TCGA-B6-A40C-01	PRKD3	Not Mutated	290.849
TCGA-BH-A0AU-01	PRKD1	Not Mutated	185.024	TCGA-BH-A0AU-01	PRKD2	Not Mutated	1717.06	TCGA-BH-A0AU-01	PRKD3	Not Mutated	882.672
TCGA-BH-A0AV-01	PRKD1	Not Mutated	167.516	TCGA-BH-A0AV-01	PRKD2	Not Mutated	626.931	TCGA-BH-A0AV-01	PRKD3	Not Mutated	1702.82
TCGA-BH-A0AW-01	PRKD1	Not Mutated	115.602	TCGA-BH-A0AW-01	PRKD2	Not Mutated	1439.16	TCGA-BH-A0AW-01	PRKD3	Not Mutated	920.77
TCGA-BH-A0AY-01	PRKD1	Not Mutated	333.972	TCGA-BH-A0AY-01	PRKD2	Not Mutated	1044.76	TCGA-BH-A0AY-01	PRKD3	Not Mutated	358.54
TCGA-BH-A0AZ-01	PRKD1	Not Mutated	157.373	TCGA-BH-A0AZ-01	PRKD2	Not Mutated	1145.18	TCGA-BH-A0AZ-01	PRKD3	Not Mutated	1181.12
TCGA-BH-A0B0-01	PRKD1	Not Mutated	115.872	TCGA-BH-A0B0-01	PRKD2	Not Mutated	1724.49	TCGA-BH-A0B0-01	PRKD3	Not Mutated	611.731
TCGA-BH-A0B1-01	PRKD1	Not Mutated	85.2289	TCGA-BH-A0B1-01	PRKD2	Not Mutated	1485.1	TCGA-BH-A0B1-01	PRKD3	Not Mutated	726.155
TCGA-BH-A0B3-01	PRKD1	Not Mutated	167.862	TCGA-BH-A0B3-01	PRKD2	Not Mutated	1864.67	TCGA-BH-A0B3-01	PRKD3	Not Mutated	1384.39
TCGA-BH-A0B4-01	PRKD1	Not Mutated	98.3989	TCGA-BH-A0B4-01	PRKD2	Not Mutated	1185.92	TCGA-BH-A0B4-01	PRKD3	Not Mutated	402.996
TCGA-BH-A0B5-01	PRKD1	Not Mutated	97.3914	TCGA-BH-A0B5-01	PRKD2	Not Mutated	1406.94	TCGA-BH-A0B5-01	PRKD3	Not Mutated	1493.33
TCGA-BH-A0B6-01	PRKD1	Not Mutated	129.736	TCGA-BH-A0B6-01	PRKD2	Not Mutated	2851.38	TCGA-BH-A0B6-01	PRKD3	Not Mutated	808.945
TCGA-BH-A0B7-01	PRKD1	Not Mutated	68.8755	TCGA-BH-A0B7-01	PRKD2	Not Mutated	1115.44	TCGA-BH-A0B7-01	PRKD3	Not Mutated	1025.02
TCGA-BH-A0B8-01	PRKD1	Not Mutated	69.1894	TCGA-BH-A0B8-01	PRKD2	Not Mutated	1051.04	TCGA-BH-A0B8-01	PRKD3	Not Mutated	320.501
TCGA-BH-A0B9-01	PRKD1	Not Mutated	98.3635	TCGA-BH-A0B9-01	PRKD2	Not Mutated	1178.01	TCGA-BH-A0B9-01	PRKD3	Not Mutated	2219.21
TCGA-BH-A0BA-01	PRKD1	Not Mutated	86.9568	TCGA-BH-A0BA-01	PRKD2	Not Mutated	1198.87	TCGA-BH-A0BA-01	PRKD3	Not Mutated	825.979
TCGA-BH-A0BC-01	PRKD1	Not Mutated	185.742	TCGA-BH-A0BC-01	PRKD2	Not Mutated	1500	TCGA-BH-A0BC-01	PRKD3	Not Mutated	539.555
TCGA-BH-A0BD-01	PRKD1	Not Mutated	255.803	TCGA-BH-A0BD-01	PRKD2	Not Mutated	1362.98	TCGA-BH-A0BD-01	PRKD3	Not Mutated	464.356
TCGA-BH-A0BF-01	PRKD1	Not Mutated	105.91	TCGA-BH-A0BF-01	PRKD2	Not Mutated	1588.75	TCGA-BH-A0BF-01	PRKD3	Not Mutated	1205.82
TCGA-BH-A0BG-01	PRKD1	Not Mutated	112.974	TCGA-BH-A0BG-01	PRKD2	Not Mutated	1737.61	TCGA-BH-A0BG-01	PRKD3	Not Mutated	1690.79
TCGA-BH-A0BJ-01	PRKD1	Not Mutated	320.675	TCGA-BH-A0BJ-01	PRKD2	Not Mutated	1395.86	TCGA-BH-A0BJ-01	PRKD3	Not Mutated	1122.21
TCGA-BH-A0BL-01	PRKD1	Not Mutated	142.675	TCGA-BH-A0BL-01	PRKD2	Not Mutated	793.024	TCGA-BH-A0BL-01	PRKD3	Not Mutated	1580.27
TCGA-BH-A0BM-01	PRKD1	Not Mutated	152.372	TCGA-BH-A0BM-01	PRKD2	Not Mutated	1137.58	TCGA-BH-A0BM-01	PRKD3	Not Mutated	637.58
TCGA-BH-A0BO-01	PRKD1	Not Mutated	127.884	TCGA-BH-A0BO-01	PRKD2	Not Mutated	972.71	TCGA-BH-A0BO-01	PRKD3	Not Mutated	1241.72
TCGA-BH-A0BP-01	PRKD1	Not Mutated	183.862	TCGA-BH-A0BP-01	PRKD2	Not Mutated	899.198	TCGA-BH-A0BP-01	PRKD3	Not Mutated	819.458
TCGA-BH-A0BQ-01	PRKD1	Not Mutated	212.017	TCGA-BH-A0BQ-01	PRKD2	Not Mutated	1443.83	TCGA-BH-A0BQ-01	PRKD3	Not Mutated	657.516
TCGA-BH-A0BR-01	PRKD1	Not Mutated	39.4888	TCGA-BH-A0BR-01	PRKD2	Not Mutated	1033.48	TCGA-BH-A0BR-01	PRKD3	Not Mutated	600.858
TCGA-BH-A0BS-01	PRKD1	Not Mutated	64.4238	TCGA-BH-A0BS-01	PRKD2	Not Mutated	968.769	TCGA-BH-A0BS-01	PRKD3	Not Mutated	481.957
TCGA-BH-A0BT-01	PRKD1	Not Mutated	113.584	TCGA-BH-A0BT-01	PRKD2	Not Mutated	1675.4	TCGA-BH-A0BT-01	PRKD3	Not Mutated	442.531
TCGA-BH-A0BV-01	PRKD1	Not Mutated	141.857	TCGA-BH-A0BV-01	PRKD2	Not Mutated	1533.77	TCGA-BH-A0BV-01	PRKD3	Not Mutated	602.072
TCGA-BH-A0BW-01	PRKD1	Not Mutated	151.861	TCGA-BH-A0BW-01	PRKD2	Not Mutated	1307.3	TCGA-BH-A0BW-01	PRKD3	Not Mutated	3656.6
TCGA-BH-A0BZ-01	PRKD1	Not Mutated	21.9278	TCGA-BH-A0BZ-01	PRKD2	Not Mutated	1923.16	TCGA-BH-A0BZ-01	PRKD3	Not Mutated	501.472
TCGA-BH-A0C0-01	PRKD1	Not Mutated	125.958	TCGA-BH-A0C0-01	PRKD2	Not Mutated	1256.28	TCGA-BH-A0C0-01	PRKD3	Not Mutated	389.219
TCGA-BH-A0C1-01	PRKD1	Not Mutated	159.899	TCGA-BH-A0C1-01	PRKD2	Not Mutated	1546.45	TCGA-BH-A0C1-01	PRKD3	Not Mutated	1843.21
TCGA-BH-A0C3-01	PRKD1	Not Mutated	108.89	TCGA-BH-A0C3-01	PRKD2	Not Mutated	1173.43	TCGA-BH-A0C3-01	PRKD3	Not Mutated	1035.96
TCGA-BH-A0C7-01	PRKD1	Not Mutated	63.7255	TCGA-BH-A0C7-01	PRKD2	Not Mutated	768.479	TCGA-BH-A0C7-01	PRKD3	Not Mutated	593.162
TCGA-BH-A0DD-01	PRKD1	Not Mutated	132.947	TCGA-BH-A0DD-01	PRKD2	Not Mutated	1315.83	TCGA-BH-A0DD-01	PRKD3	Not Mutated	1128.85
TCGA-BH-A0DE-01	PRKD1	Not Mutated	205.951	TCGA-BH-A0DE-01	PRKD2	Not Mutated	1286.36	TCGA-BH-A0DE-01	PRKD3	Not Mutated	861.563
TCGA-BH-A0DG-01	PRKD1	Not Mutated	32.3673	TCGA-BH-A0DG-01	PRKD2	Not Mutated	1297.82	TCGA-BH-A0DG-01	PRKD3	Not Mutated	659.543
TCGA-BH-A0DH-01	PRKD1	Not Mutated	331.968	TCGA-BH-A0DH-01	PRKD2	Not Mutated	1119.68	TCGA-BH-A0DH-01	PRKD3	Not Mutated	229.206
TCGA-BH-A0DI-01	PRKD1	Not Mutated	148.515	TCGA-BH-A0DI-01	PRKD2	Not Mutated	1241.56	TCGA-BH-A0DI-01	PRKD3	Not Mutated	787.594
TCGA-BH-A0DL-01	PRKD1	Not Mutated	126.004	TCGA-BH-A0DL-01	PRKD2	Not Mutated	1085.55	TCGA-BH-A0DL-01	PRKD3	Not Mutated	951.513
TCGA-BH-A0DO-01	PRKD1	Not Mutated	156.451	TCGA-BH-A0DO-01	PRKD2	Not Mutated	1398.83	TCGA-BH-A0DO-01	PRKD3	Not Mutated	1294.01
TCGA-BH-A0DP-01	PRKD1	Not Mutated	199.019	TCGA-BH-A0DP-01	PRKD2	Not Mutated	1257.18	TCGA-BH-A0DP-01	PRKD3	Not Mutated	760.823
TCGA-BH-A0DQ-01	PRKD1	Not Mutated	85.4537	TCGA-BH-A0DQ-01	PRKD2	Not Mutated	1170.82	TCGA-BH-A0DQ-01	PRKD3	Not Mutated	667.756
TCGA-BH-A0DS-01	PRKD1	Not Mutated	111.059	TCGA-BH-A0DS-01	PRKD2	Not Mutated	1177.15	TCGA-BH-A0DS-01	PRKD3	Not Mutated	373.02
TCGA-BH-A0DT-01	PRKD1	Not Mutated	350.272	TCGA-BH-A0DT-01	PRKD2	Not Mutated	1348.18	TCGA-BH-A0DT-01	PRKD3	Not Mutated	636.556
TCGA-BH-A0DV-01	PRKD1	Not Mutated	139.933	TCGA-BH-A0DV-01	PRKD2	Not Mutated	1561.79	TCGA-BH-A0DV-01	PRKD3	Not Mutated	1069.56
TCGA-BH-A0DX-01	PRKD1	Not Mutated	110.169	TCGA-BH-A0DX-01	PRKD2	Not Mutated	1029.03	TCGA-BH-A0DX-01	PRKD3	Not Mutated	1066.99
TCGA-BH-A0DZ-01	PRKD1	Not Mutated	17.6722	TCGA-BH-A0DZ-01	PRKD2	Not Mutated	1145.76	TCGA-BH-A0DZ-01	PRKD3	Not Mutated	960.169
TCGA-BH-A0E0-01	PRKD1	Not Mutated	79.1858	TCGA-BH-A0E0-01	PRKD2	Not Mutated	1661.79	TCGA-BH-A0E0-01	PRKD3	Not Mutated	979.281
TCGA-BH-A0E1-01	PRKD1	Not Mutated	109.498	TCGA-BH-A0E1-01	PRKD2	Not Mutated	1197.29	TCGA-BH-A0E1-01	PRKD3	Not Mutated	495.307
TCGA-BH-A0E2-01	PRKD1	Not Mutated	69.6262	TCGA-BH-A0E2-01	PRKD2	Not Mutated	1066.72	TCGA-BH-A0E2-01	PRKD3	Not Mutated	483.517
TCGA-BH-A0E6-01	PRKD1	Not Mutated	53.8058	TCGA-BH-A0E6-01	PRKD2	Not Mutated	1203.74	TCGA-BH-A0E6-01	PRKD3	Not Mutated	880.374
TCGA-BH-A0E7-01	PRKD1	Not Mutated	161.373	TCGA-BH-A0E7-01	PRKD2	Not Mutated	858.591	TCGA-BH-A0E7-01	PRKD3	Not Mutated	235.94
TCGA-BH-A0E9-01	PRKD1	Not Mutated	171.791	TCGA-BH-A0E9-01	PRKD2	Not Mutated	1499.78	TCGA-BH-A0E9-01	PRKD3	Not Mutated	1068.04
TCGA-BH-A0EA-01	PRKD1	Not Mutated	134.014	TCGA-BH-A0EA-01	PRKD2	Not Mutated	1296.33	TCGA-BH-A0EA-01	PRKD3	Not Mutated	682.378
TCGA-BH-A0EB-01	PRKD1	Not Mutated	126.192	TCGA-BH-A0EB-01	PRKD2	Not Mutated	988.805	TCGA-BH-A0EB-01	PRKD3	Not Mutated	1030.29
TCGA-BH-A0EE-01	PRKD1	Not Mutated	419.081	TCGA-BH-A0EE-01	PRKD2	Not Mutated	792.636	TCGA-BH-A0EE-01	PRKD3	Not Mutated	630.293
TCGA-BH-A0EI-01	PRKD1	Not Mutated	79.3508	TCGA-BH-A0EI-01	PRKD2	Not Mutated	816.532	TCGA-BH-A0EI-01	PRKD3	Not Mutated	1083.82
TCGA-BH-A0GY-01	PRKD1	Not Mutated	130.84	TCGA-BH-A0GY-01	PRKD2	Not Mutated	1670.42	TCGA-BH-A0GY-01	PRKD3	Not Mutated	401.713
TCGA-BH-A0GZ-01	PRKD1	Not Mutated	18.8387	TCGA-BH-A0GZ-01	PRKD2	Not Mutated	1148.81	TCGA-BH-A0GZ-01	PRKD3	Not Mutated	484.062
TCGA-BH-A0H0-01	PRKD1	Not Mutated	266.215	TCGA-BH-A0H0-01	PRKD2	Not Mutated	1120.9	TCGA-BH-A0H0-01	PRKD3	Not Mutated	158.245
TCGA-BH-A0H3-01	PRKD1	Not Mutated	92.9503	TCGA-BH-A0H3-01	PRKD2	Not Mutated	898.677	TCGA-BH-A0H3-01	PRKD3	Not Mutated	987.738
TCGA-BH-A0H5-01	PRKD1	Not Mutated	112.328	TCGA-BH-A0H5-01	PRKD2	Not Mutated	1789.01	TCGA-BH-A0H5-01	PRKD3	Not Mutated	1123.31
TCGA-BH-A0H6-01	PRKD1	Not Mutated	125.41	TCGA-BH-A0H6-01	PRKD2	Not Mutated	1029.6	TCGA-BH-A0H6-01	PRKD3	Not Mutated	457.015
TCGA-BH-A0H7-01	PRKD1	Not Mutated	46.9162	TCGA-BH-A0H7-01	PRKD2	Not Mutated	681.221	TCGA-BH-A0H7-01	PRKD3	Not Mutated	599.146
TCGA-BH-A0H9-01	PRKD1	Not Mutated	111.794	TCGA-BH-A0H9-01	PRKD2	Not Mutated	1211.61	TCGA-BH-A0H9-01	PRKD3	Not Mutated	699.834
TCGA-BH-A0HB-01	PRKD1	Not Mutated	89.452	TCGA-BH-A0HB-01	PRKD2	Not Mutated	1230.51	TCGA-BH-A0HB-01	PRKD3	Not Mutated	339.55
TCGA-BH-A0HI-01	PRKD1	Not Mutated	64.2782	TCGA-BH-A0HI-01	PRKD2	Not Mutated	1180.84	TCGA-BH-A0HI-01	PRKD3	Not Mutated	641.758
TCGA-BH-A0HK-01	PRKD1	Not Mutated	71.1498	TCGA-BH-A0HK-01	PRKD2	Not Mutated	1156.48	TCGA-BH-A0HK-01	PRKD3	Not Mutated	451.528
TCGA-BH-A0HL-01	PRKD1	Not Mutated	12.2369	TCGA-BH-A0HL-01	PRKD2	Not Mutated	776.343	TCGA-BH-A0HL-01	PRKD3	Not Mutated	190.333
TCGA-BH-A0HN-01	PRKD1	Not Mutated	48.6425	TCGA-BH-A0HN-01	PRKD2	Not Mutated	1578.07	TCGA-BH-A0HN-01	PRKD3	Not Mutated	259.422
TCGA-BH-A0HO-01	PRKD1	Not Mutated	125.201	TCGA-BH-A0HO-01	PRKD2	Not Mutated	1119.06	TCGA-BH-A0HO-01	PRKD3	Not Mutated	329.185
TCGA-BH-A0HP-01	PRKD1	Not Mutated	144.859	TCGA-BH-A0HP-01	PRKD2	Not Mutated	1294.17	TCGA-BH-A0HP-01	PRKD3	Not Mutated	698.745
TCGA-BH-A0HQ-01	PRKD1	Not Mutated	40.3261	TCGA-BH-A0HQ-01	PRKD2	Not Mutated	1550.71	TCGA-BH-A0HQ-01	PRKD3	Not Mutated	541.198
TCGA-BH-A0HU-01	PRKD1	Not Mutated	26.4123	TCGA-BH-A0HU-01	PRKD2	Not Mutated	1125.77	TCGA-BH-A0HU-01	PRKD3	Not Mutated	529.28
TCGA-BH-A0HW-01	PRKD1	Not Mutated	101.802	TCGA-BH-A0HW-01	PRKD2	Not Mutated	1014.65	TCGA-BH-A0HW-01	PRKD3	Not Mutated	497.086
TCGA-BH-A0HX-01	PRKD1	Not Mutated	110.294	TCGA-BH-A0HX-01	PRKD2	Not Mutated	1028.69	TCGA-BH-A0HX-01	PRKD3	Not Mutated	621.104
TCGA-BH-A0HY-01	PRKD1	Not Mutated	91.2675	TCGA-BH-A0HY-01	PRKD2	Not Mutated	1148.53	TCGA-BH-A0HY-01	PRKD3	Not Mutated	267.279
TCGA-BH-A0RX-01	PRKD1	Not Mutated	14.4928	TCGA-BH-A0RX-01	PRKD2	Not Mutated	1371.4	TCGA-BH-A0RX-01	PRKD3	Not Mutated	1033.09
TCGA-BH-A0W3-01	PRKD1	Not Mutated	147.949	TCGA-BH-A0W3-01	PRKD2	Not Mutated	1166.45	TCGA-BH-A0W3-01	PRKD3	Not Mutated	1200.26
TCGA-BH-A0W4-01	PRKD1	Not Mutated	121.843	TCGA-BH-A0W4-01	PRKD2	Not Mutated	1066.71	TCGA-BH-A0W4-01	PRKD3	Not Mutated	840.939
TCGA-BH-A0W5-01	PRKD1	Not Mutated	170.515	TCGA-BH-A0W5-01	PRKD2	Not Mutated	1270.85	TCGA-BH-A0W5-01	PRKD3	Not Mutated	913.648
TCGA-BH-A0W7-01	PRKD1	Not Mutated	75.9418	TCGA-BH-A0W7-01	PRKD2	Not Mutated	1289.34	TCGA-BH-A0W7-01	PRKD3	Not Mutated	949.543
TCGA-BH-A0WA-01	PRKD1	Not Mutated	143.193	TCGA-BH-A0WA-01	PRKD2	Not Mutated	740.261	TCGA-BH-A0WA-01	PRKD3	Not Mutated	2610.75
TCGA-BH-A18F-01	PRKD1	Not Mutated	121.875	TCGA-BH-A18F-01	PRKD2	Not Mutated	799.922	TCGA-BH-A18F-01	PRKD3	Not Mutated	877.207
TCGA-BH-A18G-01	PRKD1	Not Mutated	43.4783	TCGA-BH-A18G-01	PRKD2	Not Mutated	1307.5	TCGA-BH-A18G-01	PRKD3	Not Mutated	120.625
TCGA-BH-A18H-01	PRKD1	Not Mutated	182.45	TCGA-BH-A18H-01	PRKD2	Not Mutated	1532.61	TCGA-BH-A18H-01	PRKD3	Not Mutated	567.288
TCGA-BH-A18I-01	PRKD1	Not Mutated	170.189	TCGA-BH-A18I-01	PRKD2	Not Mutated	902.631	TCGA-BH-A18I-01	PRKD3	Not Mutated	739.415
TCGA-BH-A18J-01	PRKD1	Not Mutated	128.553	TCGA-BH-A18J-01	PRKD2	Not Mutated	1606.83	TCGA-BH-A18J-01	PRKD3	Not Mutated	992.477
TCGA-BH-A18K-01	PRKD1	Not Mutated	13.0058	TCGA-BH-A18K-01	PRKD2	Not Mutated	873.307	TCGA-BH-A18K-01	PRKD3	Not Mutated	597.078
TCGA-BH-A18L-01	PRKD1	Not Mutated	181.452	TCGA-BH-A18L-01	PRKD2	Not Mutated	1329.77	TCGA-BH-A18L-01	PRKD3	Not Mutated	353.757
TCGA-BH-A18M-01	PRKD1	Not Mutated	51.4756	TCGA-BH-A18M-01	PRKD2	Not Mutated	1242.62	TCGA-BH-A18M-01	PRKD3	Not Mutated	679.895
TCGA-BH-A18N-01	PRKD1	Not Mutated	204.339	TCGA-BH-A18N-01	PRKD2	Not Mutated	1142.07	TCGA-BH-A18N-01	PRKD3	Not Mutated	266.987
TCGA-BH-A18Q-01	PRKD1	Not Mutated	82.9123	TCGA-BH-A18Q-01	PRKD2	Not Mutated	1420.31	TCGA-BH-A18Q-01	PRKD3	Not Mutated	1140.32
TCGA-BH-A18R-01	PRKD1	Not Mutated	34.9451	TCGA-BH-A18R-01	PRKD2	Not Mutated	875.186	TCGA-BH-A18R-01	PRKD3	Not Mutated	888.559
TCGA-BH-A18S-01	PRKD1	Not Mutated	70.0336	TCGA-BH-A18S-01	PRKD2	Not Mutated	999.691	TCGA-BH-A18S-01	PRKD3	Not Mutated	337.367
TCGA-BH-A18T-01	PRKD1	Not Mutated	119.592	TCGA-BH-A18T-01	PRKD2	Not Mutated	832.322	TCGA-BH-A18T-01	PRKD3	Not Mutated	1219.3
TCGA-BH-A18U-01	PRKD1	Not Mutated	16.2603	TCGA-BH-A18U-01	PRKD2	Not Mutated	1055.58	TCGA-BH-A18U-01	PRKD3	Not Mutated	292.649
TCGA-BH-A18V-06	PRKD1	Not Mutated	69.9312	TCGA-BH-A18V-06	PRKD2	Not Mutated	1907.97	TCGA-BH-A18V-06	PRKD3	Not Mutated	1137.06
TCGA-BH-A18V-01	PRKD1	Not Mutated	53.9817	TCGA-BH-A18V-01	PRKD2	Not Mutated	1075.81	TCGA-BH-A18V-01	PRKD3	Not Mutated	1275
TCGA-BH-A1EN-01	PRKD1	Not Mutated	236.329	TCGA-BH-A1EN-01	PRKD2	Not Mutated	1053.6	TCGA-BH-A1EN-01	PRKD3	Not Mutated	768.763
TCGA-BH-A1EO-01	PRKD1	Not Mutated	123.83	TCGA-BH-A1EO-01	PRKD2	Not Mutated	876.65	TCGA-BH-A1EO-01	PRKD3	Not Mutated	1575.91
TCGA-BH-A1ES-06	PRKD1	Not Mutated	522.131	TCGA-BH-A1ES-06	PRKD2	Not Mutated	809.935	TCGA-BH-A1ES-06	PRKD3	Not Mutated	224.622
TCGA-BH-A1ES-01	PRKD1	Not Mutated	100.317	TCGA-BH-A1ES-01	PRKD2	Not Mutated	368.033	TCGA-BH-A1ES-01	PRKD3	Not Mutated	539.344
TCGA-BH-A1ET-01	PRKD1	Not Mutated	154.847	TCGA-BH-A1ET-01	PRKD2	Not Mutated	713.202	TCGA-BH-A1ET-01	PRKD3	Not Mutated	1046.66
TCGA-BH-A1EU-01	PRKD1	Not Mutated	116.038	TCGA-BH-A1EU-01	PRKD2	Not Mutated	957.779	TCGA-BH-A1EU-01	PRKD3	Not Mutated	1706
TCGA-BH-A1EV-01	PRKD1	Not Mutated	52.4802	TCGA-BH-A1EV-01	PRKD2	Not Mutated	1520.13	TCGA-BH-A1EV-01	PRKD3	Not Mutated	1189.87
TCGA-BH-A1EW-01	PRKD1	Not Mutated	332.173	TCGA-BH-A1EW-01	PRKD2	Not Mutated	1212.8	TCGA-BH-A1EW-01	PRKD3	Not Mutated	1080.16
TCGA-BH-A1EX-01	PRKD1	Not Mutated	177.487	TCGA-BH-A1EX-01	PRKD2	Not Mutated	842.826	TCGA-BH-A1EX-01	PRKD3	Not Mutated	1004.54
TCGA-BH-A1EY-01	PRKD1	Not Mutated	76.1372	TCGA-BH-A1EY-01	PRKD2	Not Mutated	784.062	TCGA-BH-A1EY-01	PRKD3	Not Mutated	778.211
TCGA-BH-A1F0-01	PRKD1	Not Mutated	151.942	TCGA-BH-A1F0-01	PRKD2	Not Mutated	1180.77	TCGA-BH-A1F0-01	PRKD3	Not Mutated	1550.49
TCGA-BH-A1F2-01	PRKD1	Not Mutated	71.1127	TCGA-BH-A1F2-01	PRKD2	Not Mutated	430.147	TCGA-BH-A1F2-01	PRKD3	Not Mutated	1881.7
TCGA-BH-A1F5-01	PRKD1	Not Mutated	61.2918	TCGA-BH-A1F5-01	PRKD2	Not Mutated	600.221	TCGA-BH-A1F5-01	PRKD3	Not Mutated	327.929
TCGA-BH-A1F6-01	PRKD1	Not Mutated	91.7245	TCGA-BH-A1F6-01	PRKD2	Not Mutated	1020.27	TCGA-BH-A1F6-01	PRKD3	Not Mutated	544.083
TCGA-BH-A1F8-01	PRKD1	Not Mutated	62.3759	TCGA-BH-A1F8-01	PRKD2	Not Mutated	703.993	TCGA-BH-A1F8-01	PRKD3	Not Mutated	341.724
TCGA-BH-A1FC-01	PRKD1	Not Mutated	99.1879	TCGA-BH-A1FC-01	PRKD2	Not Mutated	944.759	TCGA-BH-A1FC-01	PRKD3	Not Mutated	2252.3
TCGA-BH-A1FD-01	PRKD1	Not Mutated	216.82	TCGA-BH-A1FD-01	PRKD2	Not Mutated	955.046	TCGA-BH-A1FD-01	PRKD3	Not Mutated	263.921
TCGA-BH-A1FE-01	PRKD1	Not Mutated	42.2433	TCGA-BH-A1FE-01	PRKD2	Not Mutated	718.066	TCGA-BH-A1FE-01	PRKD3	Not Mutated	1383.34
TCGA-BH-A1FG-01	PRKD1	Not Mutated	438.734	TCGA-BH-A1FG-01	PRKD2	Not Mutated	853.605	TCGA-BH-A1FG-01	PRKD3	Not Mutated	196.286
TCGA-BH-A1FH-01	PRKD1	Not Mutated	65.7168	TCGA-BH-A1FH-01	PRKD2	Not Mutated	936.605	TCGA-BH-A1FH-01	PRKD3	Not Mutated	1718.09
TCGA-BH-A1FJ-01	PRKD1	Not Mutated	50.9199	TCGA-BH-A1FJ-01	PRKD2	Not Mutated	1027.2	TCGA-BH-A1FJ-01	PRKD3	Not Mutated	192.515
TCGA-BH-A1FL-01	PRKD1	Not Mutated	108.745	TCGA-BH-A1FL-01	PRKD2	Not Mutated	1205.83	TCGA-BH-A1FL-01	PRKD3	Not Mutated	1064.98
TCGA-BH-A1FM-01	PRKD1	Not Mutated	129.338	TCGA-BH-A1FM-01	PRKD2	Not Mutated	365.02	TCGA-BH-A1FM-01	PRKD3	Not Mutated	727.141
TCGA-BH-A1FN-01	PRKD1	Not Mutated	57.2687	TCGA-BH-A1FN-01	PRKD2	Not Mutated	997.263	TCGA-BH-A1FN-01	PRKD3	Not Mutated	1516.56
TCGA-BH-A1FR-01	PRKD1	Not Mutated	273.712	TCGA-BH-A1FR-01	PRKD2	Not Mutated	941.263	TCGA-BH-A1FR-01	PRKD3	Not Mutated	558.492
TCGA-BH-A1FU-01	PRKD1	Not Mutated	221.557	TCGA-BH-A1FU-01	PRKD2	Not Mutated	873.538	TCGA-BH-A1FU-01	PRKD3	Not Mutated	935.037
TCGA-BH-A201-01	PRKD1	Not Mutated	145.019	TCGA-BH-A201-01	PRKD2	Not Mutated	831.914	TCGA-BH-A201-01	PRKD3	Not Mutated	715.612
TCGA-BH-A202-01	PRKD1	Not Mutated	74.9238	TCGA-BH-A202-01	PRKD2	Not Mutated	669.278	TCGA-BH-A202-01	PRKD3	Not Mutated	1451.49
TCGA-BH-A203-01	PRKD1	Not Mutated	67.6427	TCGA-BH-A203-01	PRKD2	Not Mutated	1091.95	TCGA-BH-A203-01	PRKD3	Not Mutated	794.408
TCGA-BH-A204-01	PRKD1	Not Mutated	832.335	TCGA-BH-A204-01	PRKD2	Not Mutated	295.767	TCGA-BH-A204-01	PRKD3	Not Mutated	887.073
TCGA-BH-A208-01	PRKD1	Not Mutated	51.7905	TCGA-BH-A208-01	PRKD2	Not Mutated	898.573	TCGA-BH-A208-01	PRKD3	Not Mutated	1310.82
TCGA-BH-A209-01	PRKD1	Not Mutated	240.506	TCGA-BH-A209-01	PRKD2	Not Mutated	880.734	TCGA-BH-A209-01	PRKD3	Not Mutated	535.661
TCGA-BH-A28O-01	PRKD1	Not Mutated	108.319	TCGA-BH-A28O-01	PRKD2	Not Mutated	1572.48	TCGA-BH-A28O-01	PRKD3	Not Mutated	1072.71
TCGA-BH-A28Q-01	PRKD1	Not Mutated	140.706	TCGA-BH-A28Q-01	PRKD2	Not Mutated	1137.22	TCGA-BH-A28Q-01	PRKD3	Not Mutated	966.283
TCGA-BH-A2L8-01	PRKD1	Not Mutated	47.805	TCGA-BH-A2L8-01	PRKD2	Not Mutated	1346.4	TCGA-BH-A2L8-01	PRKD3	Not Mutated	912.438
TCGA-BH-A42T-01	PRKD1	Not Mutated	458.758	TCGA-BH-A42T-01	PRKD2	Not Mutated	1694.53	TCGA-BH-A42T-01	PRKD3	Not Mutated	180.384
TCGA-BH-A42U-01	PRKD1	Not Mutated	145.539	TCGA-BH-A42U-01	PRKD2	Not Mutated	2094.5	TCGA-BH-A42U-01	PRKD3	Not Mutated	525.427
TCGA-BH-A42V-01	PRKD1	Not Mutated	67.4439	TCGA-BH-A42V-01	PRKD2	Not Mutated	1411.15	TCGA-BH-A42V-01	PRKD3	Not Mutated	573.716
TCGA-BH-A5IZ-01	PRKD1	Not Mutated	104.263	TCGA-BH-A5IZ-01	PRKD2	Not Mutated	796.838	TCGA-BH-A5IZ-01	PRKD3	Not Mutated	1454.62
TCGA-BH-A5J0-01	PRKD1	Not Mutated	132.017	TCGA-BH-A5J0-01	PRKD2	Not Mutated	1825.3	TCGA-BH-A5J0-01	PRKD3	Not Mutated	468.026
TCGA-C8-A12K-01	PRKD1	Not Mutated	98.5358	TCGA-C8-A12K-01	PRKD2	Not Mutated	1135.41	TCGA-C8-A12K-01	PRKD3	Not Mutated	1193.4
TCGA-C8-A12L-01	PRKD1	Not Mutated	45.0601	TCGA-C8-A12L-01	PRKD2	Not Mutated	1445.59	TCGA-C8-A12L-01	PRKD3	Not Mutated	974.673
TCGA-C8-A12M-01	PRKD1	Not Mutated	152.776	TCGA-C8-A12M-01	PRKD2	Not Mutated	738.664	TCGA-C8-A12M-01	PRKD3	Not Mutated	426.998
TCGA-C8-A12N-01	PRKD1	Not Mutated	222.211	TCGA-C8-A12N-01	PRKD2	Not Mutated	1127.08	TCGA-C8-A12N-01	PRKD3	Not Mutated	504.686
TCGA-C8-A12O-01	PRKD1	Not Mutated	135.651	TCGA-C8-A12O-01	PRKD2	Not Mutated	762.274	TCGA-C8-A12O-01	PRKD3	Not Mutated	665.923
TCGA-C8-A12P-01	PRKD1	Not Mutated	120.606	TCGA-C8-A12P-01	PRKD2	Not Mutated	734.047	TCGA-C8-A12P-01	PRKD3	Not Mutated	515.094
TCGA-C8-A12Q-01	PRKD1	Not Mutated	185.338	TCGA-C8-A12Q-01	PRKD2	Not Mutated	821.255	TCGA-C8-A12Q-01	PRKD3	Not Mutated	486.902
TCGA-C8-A12T-01	PRKD1	Not Mutated	10.3806	TCGA-C8-A12T-01	PRKD2	Not Mutated	859.13	TCGA-C8-A12T-01	PRKD3	Not Mutated	763.572
TCGA-C8-A12U-01	PRKD1	Not Mutated	68.532	TCGA-C8-A12U-01	PRKD2	Not Mutated	1256.49	TCGA-C8-A12U-01	PRKD3	Not Mutated	283.737
TCGA-C8-A12V-01	PRKD1	Not Mutated	149.763	TCGA-C8-A12V-01	PRKD2	Not Mutated	1860.5	TCGA-C8-A12V-01	PRKD3	Not Mutated	2238.85
TCGA-C8-A12W-01	PRKD1	Not Mutated	35.9712	TCGA-C8-A12W-01	PRKD2	Not Mutated	1212.34	TCGA-C8-A12W-01	PRKD3	Not Mutated	653.431
TCGA-C8-A12X-01	PRKD1	Not Mutated	65.1754	TCGA-C8-A12X-01	PRKD2	Not Mutated	1604.32	TCGA-C8-A12X-01	PRKD3	Not Mutated	136.691
TCGA-C8-A12Y-01	PRKD1	Not Mutated	64.413	TCGA-C8-A12Y-01	PRKD2	Not Mutated	1644.3	TCGA-C8-A12Y-01	PRKD3	Not Mutated	151.063
TCGA-C8-A12Z-01	PRKD1	Not Mutated	107.021	TCGA-C8-A12Z-01	PRKD2	Not Mutated	790.166	TCGA-C8-A12Z-01	PRKD3	Not Mutated	614.136
TCGA-C8-A130-01	PRKD1	Not Mutated	82.7719	TCGA-C8-A130-01	PRKD2	Not Mutated	1247.82	TCGA-C8-A130-01	PRKD3	Not Mutated	824.668
TCGA-C8-A131-01	PRKD1	Not Mutated	203.861	TCGA-C8-A131-01	PRKD2	Not Mutated	1068.33	TCGA-C8-A131-01	PRKD3	Not Mutated	908.085
TCGA-C8-A132-01	PRKD1	Not Mutated	5.2907	TCGA-C8-A132-01	PRKD2	Not Mutated	1405.02	TCGA-C8-A132-01	PRKD3	Not Mutated	1020.85
TCGA-C8-A133-01	PRKD1	Not Mutated	87.0394	TCGA-C8-A133-01	PRKD2	Not Mutated	1213.33	TCGA-C8-A133-01	PRKD3	Not Mutated	337.723
TCGA-C8-A134-01	PRKD1	Not Mutated	92.6267	TCGA-C8-A134-01	PRKD2	Not Mutated	899.831	TCGA-C8-A134-01	PRKD3	Not Mutated	3727.23
TCGA-C8-A135-01	PRKD1	Not Mutated	69.5698	TCGA-C8-A135-01	PRKD2	Not Mutated	1642.4	TCGA-C8-A135-01	PRKD3	Not Mutated	1046.54
TCGA-C8-A137-01	PRKD1	Not Mutated	117.632	TCGA-C8-A137-01	PRKD2	Not Mutated	1095.06	TCGA-C8-A137-01	PRKD3	Not Mutated	326.075
TCGA-C8-A138-01	PRKD1	Not Mutated	57.3381	TCGA-C8-A138-01	PRKD2	Not Mutated	1457.81	TCGA-C8-A138-01	PRKD3	Not Mutated	455.118
TCGA-C8-A1HE-01	PRKD1	Not Mutated	183.843	TCGA-C8-A1HE-01	PRKD2	Not Mutated	1174.63	TCGA-C8-A1HE-01	PRKD3	Not Mutated	345.1
TCGA-C8-A1HF-01	PRKD1	Not Mutated	102.639	TCGA-C8-A1HF-01	PRKD2	Not Mutated	915.355	TCGA-C8-A1HF-01	PRKD3	Not Mutated	1344.52
TCGA-C8-A1HG-01	PRKD1	Not Mutated	107.66	TCGA-C8-A1HG-01	PRKD2	Not Mutated	892.962	TCGA-C8-A1HG-01	PRKD3	Not Mutated	252.199
TCGA-C8-A1HI-01	PRKD1	Not Mutated	77.7311	TCGA-C8-A1HI-01	PRKD2	Not Mutated	1019.41	TCGA-C8-A1HI-01	PRKD3	Not Mutated	451.863
TCGA-C8-A1HJ-01	PRKD1	Not Mutated	345.586	TCGA-C8-A1HJ-01	PRKD2	Not Mutated	553.571	TCGA-C8-A1HJ-01	PRKD3	Not Mutated	2071.08
TCGA-C8-A1HK-01	PRKD1	Not Mutated	125.968	TCGA-C8-A1HK-01	PRKD2	Not Mutated	1248.81	TCGA-C8-A1HK-01	PRKD3	Not Mutated	518.13
TCGA-C8-A1HL-01	PRKD1	Not Mutated	26.0417	TCGA-C8-A1HL-01	PRKD2	Not Mutated	775.942	TCGA-C8-A1HL-01	PRKD3	Not Mutated	620.031
TCGA-C8-A1HM-01	PRKD1	Not Mutated	47.2264	TCGA-C8-A1HM-01	PRKD2	Not Mutated	1613.16	TCGA-C8-A1HM-01	PRKD3	Not Mutated	1092.8
TCGA-C8-A1HN-01	PRKD1	Not Mutated	66.3171	TCGA-C8-A1HN-01	PRKD2	Not Mutated	783.326	TCGA-C8-A1HN-01	PRKD3	Not Mutated	444.034
TCGA-C8-A1HO-01	PRKD1	Not Mutated	95.9907	TCGA-C8-A1HO-01	PRKD2	Not Mutated	1399.14	TCGA-C8-A1HO-01	PRKD3	Not Mutated	282.542
TCGA-C8-A26V-01	PRKD1	Not Mutated	86.0006	TCGA-C8-A26V-01	PRKD2	Not Mutated	1107.34	TCGA-C8-A26V-01	PRKD3	Not Mutated	360.8
TCGA-C8-A26W-01	PRKD1	Not Mutated	106.109	TCGA-C8-A26W-01	PRKD2	Not Mutated	1167.27	TCGA-C8-A26W-01	PRKD3	Not Mutated	442.249
TCGA-C8-A26X-01	PRKD1	Not Mutated	56.9068	TCGA-C8-A26X-01	PRKD2	Not Mutated	1003.67	TCGA-C8-A26X-01	PRKD3	Not Mutated	824.529
TCGA-C8-A26Y-01	PRKD1	Not Mutated	101.527	TCGA-C8-A26Y-01	PRKD2	Not Mutated	1151.6	TCGA-C8-A26Y-01	PRKD3	Not Mutated	1651.83
TCGA-C8-A26Z-01	PRKD1	Not Mutated	78.3106	TCGA-C8-A26Z-01	PRKD2	Not Mutated	1569.33	TCGA-C8-A26Z-01	PRKD3	Not Mutated	776.58
TCGA-C8-A273-01	PRKD1	Not Mutated	44.8071	TCGA-C8-A273-01	PRKD2	Not Mutated	1185.51	TCGA-C8-A273-01	PRKD3	Not Mutated	283.619
TCGA-C8-A274-01	PRKD1	Not Mutated	68.5496	TCGA-C8-A274-01	PRKD2	Not Mutated	1591.48	TCGA-C8-A274-01	PRKD3	Not Mutated	928.226
TCGA-C8-A275-01	PRKD1	Not Mutated	138.549	TCGA-C8-A275-01	PRKD2	Not Mutated	2542.81	TCGA-C8-A275-01	PRKD3	Not Mutated	1230.66
TCGA-C8-A278-01	PRKD1	Not Mutated	73.8054	TCGA-C8-A278-01	PRKD2	Not Mutated	892.761	TCGA-C8-A278-01	PRKD3	Not Mutated	797.073
TCGA-C8-A27A-01	PRKD1	Not Mutated	16.4448	TCGA-C8-A27A-01	PRKD2	Not Mutated	415.601	TCGA-C8-A27A-01	PRKD3	Not Mutated	524.782
TCGA-C8-A27B-01	PRKD1	Not Mutated	186.024	TCGA-C8-A27B-01	PRKD2	Not Mutated	630.906	TCGA-C8-A27B-01	PRKD3	Not Mutated	2549.46
TCGA-C8-A3M7-01	PRKD1	Not Mutated	68.2667	TCGA-C8-A3M7-01	PRKD2	Not Mutated	1113.52	TCGA-C8-A3M7-01	PRKD3	Not Mutated	886.811
TCGA-C8-A3M8-01	PRKD1	Not Mutated	2136.65	TCGA-C8-A3M8-01	PRKD2	Not Mutated	1222.13	TCGA-C8-A3M8-01	PRKD3	Not Mutated	498.667
TCGA-D8-A13Y-01	PRKD1	Not Mutated	296.626	TCGA-D8-A13Y-01	PRKD2	Not Mutated	499.39	TCGA-D8-A13Y-01	PRKD3	Not Mutated	582.257
TCGA-D8-A13Z-01	PRKD1	Not Mutated	46.7033	TCGA-D8-A13Z-01	PRKD2	Not Mutated	871.525	TCGA-D8-A13Z-01	PRKD3	Not Mutated	2073.41
TCGA-D8-A140-01	PRKD1	Not Mutated	219.537	TCGA-D8-A140-01	PRKD2	Not Mutated	1125.59	TCGA-D8-A140-01	PRKD3	Not Mutated	414.443
TCGA-D8-A141-01	PRKD1	Not Mutated	177.158	TCGA-D8-A141-01	PRKD2	Not Mutated	1244.38	TCGA-D8-A141-01	PRKD3	Not Mutated	1068.41
TCGA-D8-A142-01	PRKD1	Not Mutated	227.353	TCGA-D8-A142-01	PRKD2	Not Mutated	1034.26	TCGA-D8-A142-01	PRKD3	Not Mutated	2135.46
TCGA-D8-A143-01	PRKD1	Not Mutated	170.299	TCGA-D8-A143-01	PRKD2	Not Mutated	1369.79	TCGA-D8-A143-01	PRKD3	Not Mutated	3215.48
TCGA-D8-A145-01	PRKD1	Not Mutated	202.919	TCGA-D8-A145-01	PRKD2	Not Mutated	1230.02	TCGA-D8-A145-01	PRKD3	Not Mutated	1100.48
TCGA-D8-A146-01	PRKD1	Not Mutated	135.177	TCGA-D8-A146-01	PRKD2	Not Mutated	965.468	TCGA-D8-A146-01	PRKD3	Not Mutated	1063.37
TCGA-D8-A147-01	PRKD1	Not Mutated	117.502	TCGA-D8-A147-01	PRKD2	Not Mutated	633.287	TCGA-D8-A147-01	PRKD3	Not Mutated	2556.63
TCGA-D8-A1J9-01	PRKD1	Not Mutated	245.937	TCGA-D8-A1J9-01	PRKD2	Not Mutated	1067.5	TCGA-D8-A1J9-01	PRKD3	Not Mutated	784.668
TCGA-D8-A1JA-01	PRKD1	Not Mutated	145.503	TCGA-D8-A1JA-01	PRKD2	Not Mutated	751.896	TCGA-D8-A1JA-01	PRKD3	Not Mutated	606.176
TCGA-D8-A1JB-01	PRKD1	Not Mutated	118.021	TCGA-D8-A1JB-01	PRKD2	Not Mutated	1261.48	TCGA-D8-A1JB-01	PRKD3	Not Mutated	1008.64
TCGA-D8-A1JC-01	PRKD1	Not Mutated	201.516	TCGA-D8-A1JC-01	PRKD2	Not Mutated	1694.47	TCGA-D8-A1JC-01	PRKD3	Not Mutated	441.145
TCGA-D8-A1JD-01	PRKD1	Not Mutated	193.97	TCGA-D8-A1JD-01	PRKD2	Not Mutated	874.204	TCGA-D8-A1JD-01	PRKD3	Not Mutated	1085.18
TCGA-D8-A1JE-01	PRKD1	Not Mutated	147.547	TCGA-D8-A1JE-01	PRKD2	Not Mutated	683.447	TCGA-D8-A1JE-01	PRKD3	Not Mutated	596.132
TCGA-D8-A1JF-01	PRKD1	Not Mutated	123.925	TCGA-D8-A1JF-01	PRKD2	Not Mutated	689.325	TCGA-D8-A1JF-01	PRKD3	Not Mutated	828.176
TCGA-D8-A1JG-01	PRKD1	Not Mutated	200.599	TCGA-D8-A1JG-01	PRKD2	Not Mutated	1125.41	TCGA-D8-A1JG-01	PRKD3	Not Mutated	2337.24
TCGA-D8-A1JH-01	PRKD1	Not Mutated	15.4318	TCGA-D8-A1JH-01	PRKD2	Not Mutated	1322.88	TCGA-D8-A1JH-01	PRKD3	Not Mutated	1025.43
TCGA-D8-A1JI-01	PRKD1	Not Mutated	197.368	TCGA-D8-A1JI-01	PRKD2	Not Mutated	685.942	TCGA-D8-A1JI-01	PRKD3	Not Mutated	194.054
TCGA-D8-A1JJ-01	PRKD1	Not Mutated	94.3419	TCGA-D8-A1JJ-01	PRKD2	Not Mutated	725.936	TCGA-D8-A1JJ-01	PRKD3	Not Mutated	466.799
TCGA-D8-A1JK-01	PRKD1	Not Mutated	145.206	TCGA-D8-A1JK-01	PRKD2	Not Mutated	922.93	TCGA-D8-A1JK-01	PRKD3	Not Mutated	1395.12
TCGA-D8-A1JL-01	PRKD1	Not Mutated	33.1517	TCGA-D8-A1JL-01	PRKD2	Not Mutated	1171.67	TCGA-D8-A1JL-01	PRKD3	Not Mutated	1383.85
TCGA-D8-A1JM-01	PRKD1	Not Mutated	11.9178	TCGA-D8-A1JM-01	PRKD2	Not Mutated	1962.7	TCGA-D8-A1JM-01	PRKD3	Not Mutated	877.6
TCGA-D8-A1JN-01	PRKD1	Not Mutated	198.367	TCGA-D8-A1JN-01	PRKD2	Not Mutated	1273.13	TCGA-D8-A1JN-01	PRKD3	Not Mutated	157.004
TCGA-D8-A1JP-01	PRKD1	Not Mutated	22.294	TCGA-D8-A1JP-01	PRKD2	Not Mutated	661.383	TCGA-D8-A1JP-01	PRKD3	Not Mutated	1049.47
TCGA-D8-A1JS-01	PRKD1	Not Mutated	22.0369	TCGA-D8-A1JS-01	PRKD2	Not Mutated	1333.12	TCGA-D8-A1JS-01	PRKD3	Not Mutated	128.918
TCGA-D8-A1JT-01	PRKD1	Not Mutated	266.167	TCGA-D8-A1JT-01	PRKD2	Not Mutated	661.703	TCGA-D8-A1JT-01	PRKD3	Not Mutated	166.766
TCGA-D8-A1JU-01	PRKD1	Not Mutated	94.2511	TCGA-D8-A1JU-01	PRKD2	Not Mutated	1249.92	TCGA-D8-A1JU-01	PRKD3	Not Mutated	1407.06
TCGA-D8-A1X5-01	PRKD1	Not Mutated	17.6033	TCGA-D8-A1X5-01	PRKD2	Not Mutated	991.818	TCGA-D8-A1X5-01	PRKD3	Not Mutated	323.77
TCGA-D8-A1X6-01	PRKD1	Not Mutated	184.346	TCGA-D8-A1X6-01	PRKD2	Not Mutated	841.897	TCGA-D8-A1X6-01	PRKD3	Not Mutated	193.126
TCGA-D8-A1X7-01	PRKD1	Not Mutated	90.3955	TCGA-D8-A1X7-01	PRKD2	Not Mutated	891.324	TCGA-D8-A1X7-01	PRKD3	Not Mutated	337.739
TCGA-D8-A1X8-01	PRKD1	Not Mutated	126.217	TCGA-D8-A1X8-01	PRKD2	Not Mutated	940.559	TCGA-D8-A1X8-01	PRKD3	Not Mutated	1077.11
TCGA-D8-A1X9-01	PRKD1	Not Mutated	70.5882	TCGA-D8-A1X9-01	PRKD2	Not Mutated	1078.29	TCGA-D8-A1X9-01	PRKD3	Not Mutated	774.756
TCGA-D8-A1XA-01	PRKD1	Not Mutated	221.308	TCGA-D8-A1XA-01	PRKD2	Not Mutated	1032.45	TCGA-D8-A1XA-01	PRKD3	Not Mutated	249.087
TCGA-D8-A1XB-01	PRKD1	Not Mutated	17.2719	TCGA-D8-A1XB-01	PRKD2	Not Mutated	1203.02	TCGA-D8-A1XB-01	PRKD3	Not Mutated	801.555
TCGA-D8-A1XC-01	PRKD1	Not Mutated	17.8213	TCGA-D8-A1XC-01	PRKD2	Not Mutated	924.269	TCGA-D8-A1XC-01	PRKD3	Not Mutated	181.134
TCGA-D8-A1XF-01	PRKD1	Not Mutated	76.5815	TCGA-D8-A1XF-01	PRKD2	Not Mutated	992.749	TCGA-D8-A1XF-01	PRKD3	Not Mutated	229.58
TCGA-D8-A1XG-01	PRKD1	Not Mutated	163.962	TCGA-D8-A1XG-01	PRKD2	Not Mutated	1096.89	TCGA-D8-A1XG-01	PRKD3	Not Mutated	350.805
TCGA-D8-A1XJ-01	PRKD1	Not Mutated	106.171	TCGA-D8-A1XJ-01	PRKD2	Not Mutated	943.01	TCGA-D8-A1XJ-01	PRKD3	Not Mutated	561.639
TCGA-D8-A1XK-01	PRKD1	Not Mutated	39.3463	TCGA-D8-A1XK-01	PRKD2	Not Mutated	601.453	TCGA-D8-A1XK-01	PRKD3	Not Mutated	1706.33
TCGA-D8-A1XL-01	PRKD1	Not Mutated	186.181	TCGA-D8-A1XL-01	PRKD2	Not Mutated	1434.13	TCGA-D8-A1XL-01	PRKD3	Not Mutated	1008.44
TCGA-D8-A1XM-01	PRKD1	Not Mutated	134.662	TCGA-D8-A1XM-01	PRKD2	Not Mutated	930.38	TCGA-D8-A1XM-01	PRKD3	Not Mutated	1143.2
TCGA-D8-A1XO-01	PRKD1	Not Mutated	76.136	TCGA-D8-A1XO-01	PRKD2	Not Mutated	1170.98	TCGA-D8-A1XO-01	PRKD3	Not Mutated	1382.87
TCGA-D8-A1XQ-01	PRKD1	Not Mutated	48.503	TCGA-D8-A1XQ-01	PRKD2	Not Mutated	788.551	TCGA-D8-A1XQ-01	PRKD3	Not Mutated	1467.19
TCGA-D8-A1XR-01	PRKD1	Not Mutated	151.981	TCGA-D8-A1XR-01	PRKD2	Not Mutated	923.558	TCGA-D8-A1XR-01	PRKD3	Not Mutated	1007.81
TCGA-D8-A1XS-01	PRKD1	Not Mutated	219.062	TCGA-D8-A1XS-01	PRKD2	Not Mutated	649.718	TCGA-D8-A1XS-01	PRKD3	Not Mutated	1009.5
TCGA-D8-A1XT-01	PRKD1	Not Mutated	168.243	TCGA-D8-A1XT-01	PRKD2	Not Mutated	897.149	TCGA-D8-A1XT-01	PRKD3	Not Mutated	2128.45
TCGA-D8-A1XU-01	PRKD1	Not Mutated	35.5487	TCGA-D8-A1XU-01	PRKD2	Not Mutated	1406.13	TCGA-D8-A1XU-01	PRKD3	Not Mutated	1020.35
TCGA-D8-A1XV-01	PRKD1	Not Mutated	91.4905	TCGA-D8-A1XV-01	PRKD2	Not Mutated	628.542	TCGA-D8-A1XV-01	PRKD3	Not Mutated	545.595
TCGA-D8-A1XW-01	PRKD1	Not Mutated	152.346	TCGA-D8-A1XW-01	PRKD2	Not Mutated	888.12	TCGA-D8-A1XW-01	PRKD3	Not Mutated	1997.44
TCGA-D8-A1XY-01	PRKD1	Not Mutated	125.876	TCGA-D8-A1XY-01	PRKD2	Not Mutated	767.35	TCGA-D8-A1XY-01	PRKD3	Not Mutated	583.939
TCGA-D8-A1XZ-01	PRKD1	Not Mutated	92.836	TCGA-D8-A1XZ-01	PRKD2	Not Mutated	661.34	TCGA-D8-A1XZ-01	PRKD3	Not Mutated	626.577
TCGA-D8-A1Y0-01	PRKD1	Not Mutated	211.9	TCGA-D8-A1Y0-01	PRKD2	Not Mutated	1082.33	TCGA-D8-A1Y0-01	PRKD3	Not Mutated	1312.79
TCGA-D8-A1Y1-01	PRKD1	Not Mutated	164.407	TCGA-D8-A1Y1-01	PRKD2	Not Mutated	1005.32	TCGA-D8-A1Y1-01	PRKD3	Not Mutated	444.883
TCGA-D8-A1Y2-01	PRKD1	Not Mutated	45.7594	TCGA-D8-A1Y2-01	PRKD2	Not Mutated	885.547	TCGA-D8-A1Y2-01	PRKD3	Not Mutated	677.144
TCGA-D8-A1Y3-01	PRKD1	Not Mutated	52.1201	TCGA-D8-A1Y3-01	PRKD2	Not Mutated	722.367	TCGA-D8-A1Y3-01	PRKD3	Not Mutated	113.925
TCGA-D8-A27E-01	PRKD1	Not Mutated	111.821	TCGA-D8-A27E-01	PRKD2	Not Mutated	917.429	TCGA-D8-A27E-01	PRKD3	Not Mutated	368.872
TCGA-D8-A27F-01	PRKD1	Not Mutated	202.978	TCGA-D8-A27F-01	PRKD2	Not Mutated	392.592	TCGA-D8-A27F-01	PRKD3	Not Mutated	1859.26
TCGA-D8-A27G-01	PRKD1	Not Mutated	231.79	TCGA-D8-A27G-01	PRKD2	Not Mutated	1032.7	TCGA-D8-A27G-01	PRKD3	Not Mutated	602.137
TCGA-D8-A27H-01	PRKD1	Not Mutated	213.932	TCGA-D8-A27H-01	PRKD2	Not Mutated	1250.02	TCGA-D8-A27H-01	PRKD3	Not Mutated	1451.34
TCGA-D8-A27I-01	PRKD1	Not Mutated	116.574	TCGA-D8-A27I-01	PRKD2	Not Mutated	1198.78	TCGA-D8-A27I-01	PRKD3	Not Mutated	1008.45
TCGA-D8-A27K-01	PRKD1	Not Mutated	203.629	TCGA-D8-A27K-01	PRKD2	Not Mutated	1132.2	TCGA-D8-A27K-01	PRKD3	Not Mutated	920.221
TCGA-D8-A27L-01	PRKD1	Not Mutated	178.571	TCGA-D8-A27L-01	PRKD2	Not Mutated	1086.65	TCGA-D8-A27L-01	PRKD3	Not Mutated	762.794
TCGA-D8-A27M-01	PRKD1	Not Mutated	178.764	TCGA-D8-A27M-01	PRKD2	Not Mutated	1463.05	TCGA-D8-A27M-01	PRKD3	Not Mutated	1770.63
TCGA-D8-A27N-01	PRKD1	Not Mutated	98.8968	TCGA-D8-A27N-01	PRKD2	Not Mutated	1757.84	TCGA-D8-A27N-01	PRKD3	Not Mutated	802.119
TCGA-D8-A27P-01	PRKD1	Not Mutated	102.957	TCGA-D8-A27P-01	PRKD2	Not Mutated	1092.59	TCGA-D8-A27P-01	PRKD3	Not Mutated	1040.19
TCGA-D8-A27R-01	PRKD1	Not Mutated	168.809	TCGA-D8-A27R-01	PRKD2	Not Mutated	1053.94	TCGA-D8-A27R-01	PRKD3	Not Mutated	611.72
TCGA-D8-A27T-01	PRKD1	Not Mutated	85.3607	TCGA-D8-A27T-01	PRKD2	Not Mutated	1389.27	TCGA-D8-A27T-01	PRKD3	Not Mutated	630.463
TCGA-D8-A27V-01	PRKD1	Not Mutated	125.644	TCGA-D8-A27V-01	PRKD2	Not Mutated	1374.58	TCGA-D8-A27V-01	PRKD3	Not Mutated	1227.14
TCGA-D8-A27W-01	PRKD1	Not Mutated	51.6655	TCGA-D8-A27W-01	PRKD2	Not Mutated	1623.07	TCGA-D8-A27W-01	PRKD3	Not Mutated	691.288
TCGA-D8-A3Z5-01	PRKD1	Not Mutated	88.7942	TCGA-D8-A3Z5-01	PRKD2	Not Mutated	1887.49	TCGA-D8-A3Z5-01	PRKD3	Not Mutated	578.178
TCGA-D8-A3Z6-01	PRKD1	Not Mutated	223.787	TCGA-D8-A3Z6-01	PRKD2	Not Mutated	1614.02	TCGA-D8-A3Z6-01	PRKD3	Not Mutated	332.569
TCGA-D8-A4Z1-01	PRKD1	Not Mutated	45.5128	TCGA-D8-A4Z1-01	PRKD2	Not Mutated	1517.23	TCGA-D8-A4Z1-01	PRKD3	Not Mutated	802.244
TCGA-E2-A105-01	PRKD1	Not Mutated	29.4215	TCGA-E2-A105-01	PRKD2	Not Mutated	865.705	TCGA-E2-A105-01	PRKD3	Not Mutated	468.59
TCGA-E2-A107-01	PRKD1	Not Mutated	206.318	TCGA-E2-A107-01	PRKD2	Not Mutated	1437.36	TCGA-E2-A107-01	PRKD3	Not Mutated	235.702
TCGA-E2-A108-01	PRKD1	Not Mutated	74.5189	TCGA-E2-A108-01	PRKD2	Not Mutated	1404.87	TCGA-E2-A108-01	PRKD3	Not Mutated	1063.6
TCGA-E2-A109-01	PRKD1	Not Mutated	50.756	TCGA-E2-A109-01	PRKD2	Not Mutated	797.229	TCGA-E2-A109-01	PRKD3	Not Mutated	651.578
TCGA-E2-A10A-01	PRKD1	Not Mutated	98.7198	TCGA-E2-A10A-01	PRKD2	Not Mutated	1197.45	TCGA-E2-A10A-01	PRKD3	Not Mutated	281.582
TCGA-E2-A10B-01	PRKD1	Not Mutated	27.117	TCGA-E2-A10B-01	PRKD2	Not Mutated	1381.22	TCGA-E2-A10B-01	PRKD3	Not Mutated	882.788
TCGA-E2-A10C-01	PRKD1	Not Mutated	61.3843	TCGA-E2-A10C-01	PRKD2	Not Mutated	1266.89	TCGA-E2-A10C-01	PRKD3	Not Mutated	218.363
TCGA-E2-A10E-01	PRKD1	Not Mutated	158.024	TCGA-E2-A10E-01	PRKD2	Not Mutated	1155.65	TCGA-E2-A10E-01	PRKD3	Not Mutated	1149.08
TCGA-E2-A10F-01	PRKD1	Not Mutated	49.14	TCGA-E2-A10F-01	PRKD2	Not Mutated	1135.23	TCGA-E2-A10F-01	PRKD3	Not Mutated	562.347
TCGA-E2-A14N-01	PRKD1	Not Mutated	21.6433	TCGA-E2-A14N-01	PRKD2	Not Mutated	647.308	TCGA-E2-A14N-01	PRKD3	Not Mutated	1404.51
TCGA-E2-A14O-01	PRKD1	Not Mutated	579.896	TCGA-E2-A14O-01	PRKD2	Not Mutated	868.938	TCGA-E2-A14O-01	PRKD3	Not Mutated	91.7836
TCGA-E2-A14P-01	PRKD1	Not Mutated	113.84	TCGA-E2-A14P-01	PRKD2	Not Mutated	1110.53	TCGA-E2-A14P-01	PRKD3	Not Mutated	715.258
TCGA-E2-A14Q-01	PRKD1	Not Mutated	16.5081	TCGA-E2-A14Q-01	PRKD2	Not Mutated	1231.66	TCGA-E2-A14Q-01	PRKD3	Not Mutated	534.019
TCGA-E2-A14R-01	PRKD1	Not Mutated	28.8865	TCGA-E2-A14R-01	PRKD2	Not Mutated	861.63	TCGA-E2-A14R-01	PRKD3	Not Mutated	1476.1
TCGA-E2-A14S-01	PRKD1	Not Mutated	37.2891	TCGA-E2-A14S-01	PRKD2	Not Mutated	858.518	TCGA-E2-A14S-01	PRKD3	Not Mutated	328.001
TCGA-E2-A14T-01	PRKD1	Not Mutated	148.344	TCGA-E2-A14T-01	PRKD2	Not Mutated	1063.96	TCGA-E2-A14T-01	PRKD3	Not Mutated	184.54
TCGA-E2-A14U-01	PRKD1	Not Mutated	56.6955	TCGA-E2-A14U-01	PRKD2	Not Mutated	1346.01	TCGA-E2-A14U-01	PRKD3	Not Mutated	549.124
TCGA-E2-A14V-01	PRKD1	Not Mutated	34.4993	TCGA-E2-A14V-01	PRKD2	Not Mutated	1140.83	TCGA-E2-A14V-01	PRKD3	Not Mutated	764.73
TCGA-E2-A14W-01	PRKD1	Not Mutated	97.1104	TCGA-E2-A14W-01	PRKD2	Not Mutated	632.487	TCGA-E2-A14W-01	PRKD3	Not Mutated	552.468
TCGA-E2-A14X-01	PRKD1	Not Mutated	20.6458	TCGA-E2-A14X-01	PRKD2	Not Mutated	1121.14	TCGA-E2-A14X-01	PRKD3	Not Mutated	1527.8
TCGA-E2-A14Y-01	PRKD1	Not Mutated	90.583	TCGA-E2-A14Y-01	PRKD2	Not Mutated	1211.22	TCGA-E2-A14Y-01	PRKD3	Not Mutated	1274.75
TCGA-E2-A14Z-01	PRKD1	Not Mutated	75.2732	TCGA-E2-A14Z-01	PRKD2	Not Mutated	1469.06	TCGA-E2-A14Z-01	PRKD3	Not Mutated	545.292
TCGA-E2-A150-01	PRKD1	Not Mutated	212.526	TCGA-E2-A150-01	PRKD2	Not Mutated	1195.87	TCGA-E2-A150-01	PRKD3	Not Mutated	654.391
TCGA-E2-A152-01	PRKD1	Not Mutated	187.43	TCGA-E2-A152-01	PRKD2	Not Mutated	1248.24	TCGA-E2-A152-01	PRKD3	Not Mutated	597.21
TCGA-E2-A153-01	PRKD1	Not Mutated	90.9543	TCGA-E2-A153-01	PRKD2	Not Mutated	1491.1	TCGA-E2-A153-01	PRKD3	Not Mutated	530.59
TCGA-E2-A154-01	PRKD1	Not Mutated	26.806	TCGA-E2-A154-01	PRKD2	Not Mutated	910.537	TCGA-E2-A154-01	PRKD3	Not Mutated	250.497
TCGA-E2-A155-01	PRKD1	Not Mutated	20.1005	TCGA-E2-A155-01	PRKD2	Not Mutated	678.615	TCGA-E2-A155-01	PRKD3	Not Mutated	143.341
TCGA-E2-A156-01	PRKD1	Not Mutated	18.1647	TCGA-E2-A156-01	PRKD2	Not Mutated	848.528	TCGA-E2-A156-01	PRKD3	Not Mutated	358.938
TCGA-E2-A158-01	PRKD1	Not Mutated	85.7219	TCGA-E2-A158-01	PRKD2	Not Mutated	997.344	TCGA-E2-A158-01	PRKD3	Not Mutated	2292.86
TCGA-E2-A159-01	PRKD1	Not Mutated	91.2756	TCGA-E2-A159-01	PRKD2	Not Mutated	1021.52	TCGA-E2-A159-01	PRKD3	Not Mutated	2863.47
TCGA-E2-A15A-06	PRKD1	Not Mutated	95.657	TCGA-E2-A15A-06	PRKD2	Not Mutated	766.411	TCGA-E2-A15A-06	PRKD3	Not Mutated	853.427
TCGA-E2-A15A-01	PRKD1	Not Mutated	109.2	TCGA-E2-A15A-01	PRKD2	Not Mutated	1143.09	TCGA-E2-A15A-01	PRKD3	Not Mutated	655.203
TCGA-E2-A15C-01	PRKD1	Not Mutated	95.2715	TCGA-E2-A15C-01	PRKD2	Not Mutated	1186.8	TCGA-E2-A15C-01	PRKD3	Not Mutated	440.4
TCGA-E2-A15D-01	PRKD1	Not Mutated	12.0527	TCGA-E2-A15D-01	PRKD2	Not Mutated	1277.41	TCGA-E2-A15D-01	PRKD3	Not Mutated	481.261
TCGA-E2-A15E-06	PRKD1	Not Mutated	145.243	TCGA-E2-A15E-06	PRKD2	Not Mutated	1345.01	TCGA-E2-A15E-06	PRKD3	Not Mutated	281.733
TCGA-E2-A15E-01	PRKD1	Not Mutated	94.6446	TCGA-E2-A15E-01	PRKD2	Not Mutated	1007.59	TCGA-E2-A15E-01	PRKD3	Not Mutated	572.368
TCGA-E2-A15F-01	PRKD1	Not Mutated	34.0164	TCGA-E2-A15F-01	PRKD2	Not Mutated	2269.36	TCGA-E2-A15F-01	PRKD3	Not Mutated	466.462
TCGA-E2-A15G-01	PRKD1	Not Mutated	98.5915	TCGA-E2-A15G-01	PRKD2	Not Mutated	1177.46	TCGA-E2-A15G-01	PRKD3	Not Mutated	538.934
TCGA-E2-A15H-01	PRKD1	Not Mutated	73.8286	TCGA-E2-A15H-01	PRKD2	Not Mutated	963.783	TCGA-E2-A15H-01	PRKD3	Not Mutated	308.25
TCGA-E2-A15I-01	PRKD1	Not Mutated	34.9823	TCGA-E2-A15I-01	PRKD2	Not Mutated	1003.93	TCGA-E2-A15I-01	PRKD3	Not Mutated	608.644
TCGA-E2-A15J-01	PRKD1	Not Mutated	5.389	TCGA-E2-A15J-01	PRKD2	Not Mutated	1212.72	TCGA-E2-A15J-01	PRKD3	Not Mutated	304.947
TCGA-E2-A15K-06	PRKD1	Not Mutated	40.5703	TCGA-E2-A15K-06	PRKD2	Not Mutated	1394.75	TCGA-E2-A15K-06	PRKD3	Not Mutated	65.6787
TCGA-E2-A15K-01	PRKD1	Not Mutated	126.645	TCGA-E2-A15K-01	PRKD2	Not Mutated	1575.73	TCGA-E2-A15K-01	PRKD3	Not Mutated	311.932
TCGA-E2-A15L-01	PRKD1	Not Mutated	152.228	TCGA-E2-A15L-01	PRKD2	Not Mutated	887.152	TCGA-E2-A15L-01	PRKD3	Not Mutated	1045.06
TCGA-E2-A15M-01	PRKD1	Not Mutated	32.5538	TCGA-E2-A15M-01	PRKD2	Not Mutated	1130.57	TCGA-E2-A15M-01	PRKD3	Not Mutated	1412.95
TCGA-E2-A15O-01	PRKD1	Not Mutated	114.965	TCGA-E2-A15O-01	PRKD2	Not Mutated	1129.08	TCGA-E2-A15O-01	PRKD3	Not Mutated	194.087
TCGA-E2-A15P-01	PRKD1	Not Mutated	52.5974	TCGA-E2-A15P-01	PRKD2	Not Mutated	1207.13	TCGA-E2-A15P-01	PRKD3	Not Mutated	524.731
TCGA-E2-A15R-01	PRKD1	Not Mutated	43.9971	TCGA-E2-A15R-01	PRKD2	Not Mutated	692.73	TCGA-E2-A15R-01	PRKD3	Not Mutated	328.557
TCGA-E2-A15S-01	PRKD1	Not Mutated	21.018	TCGA-E2-A15S-01	PRKD2	Not Mutated	840.259	TCGA-E2-A15S-01	PRKD3	Not Mutated	917.038
TCGA-E2-A15T-01	PRKD1	Not Mutated	174.794	TCGA-E2-A15T-01	PRKD2	Not Mutated	847.62	TCGA-E2-A15T-01	PRKD3	Not Mutated	936.397
TCGA-E2-A1AZ-01	PRKD1	Not Mutated	131.823	TCGA-E2-A1AZ-01	PRKD2	Not Mutated	1117.03	TCGA-E2-A1AZ-01	PRKD3	Not Mutated	2162.79
TCGA-E2-A1B0-01	PRKD1	Not Mutated	220.772	TCGA-E2-A1B0-01	PRKD2	Not Mutated	654.289	TCGA-E2-A1B0-01	PRKD3	Not Mutated	1254.55
TCGA-E2-A1B1-01	PRKD1	Not Mutated	39.3893	TCGA-E2-A1B1-01	PRKD2	Not Mutated	992.739	TCGA-E2-A1B1-01	PRKD3	Not Mutated	1412.19
TCGA-E2-A1B4-01	PRKD1	Not Mutated	85.7875	TCGA-E2-A1B4-01	PRKD2	Not Mutated	1126.96	TCGA-E2-A1B4-01	PRKD3	Not Mutated	476.637
TCGA-E2-A1B5-01	PRKD1	Not Mutated	26.7738	TCGA-E2-A1B5-01	PRKD2	Not Mutated	1416.56	TCGA-E2-A1B5-01	PRKD3	Not Mutated	708.493
TCGA-E2-A1B6-01	PRKD1	Not Mutated	169.451	TCGA-E2-A1B6-01	PRKD2	Not Mutated	2001.56	TCGA-E2-A1B6-01	PRKD3	Not Mutated	907.63
TCGA-E2-A1BC-01	PRKD1	Not Mutated	102.416	TCGA-E2-A1BC-01	PRKD2	Not Mutated	980.111	TCGA-E2-A1BC-01	PRKD3	Not Mutated	715.99
TCGA-E2-A1BD-01	PRKD1	Not Mutated	55.559	TCGA-E2-A1BD-01	PRKD2	Not Mutated	1833.67	TCGA-E2-A1BD-01	PRKD3	Not Mutated	313.538
TCGA-E2-A1IE-01	PRKD1	Not Mutated	134.202	TCGA-E2-A1IE-01	PRKD2	Not Mutated	1082.28	TCGA-E2-A1IE-01	PRKD3	Not Mutated	286.515
TCGA-E2-A1IF-01	PRKD1	Not Mutated	167.682	TCGA-E2-A1IF-01	PRKD2	Not Mutated	1477.49	TCGA-E2-A1IF-01	PRKD3	Not Mutated	541.478
TCGA-E2-A1IG-01	PRKD1	Not Mutated	150.931	TCGA-E2-A1IG-01	PRKD2	Not Mutated	1124.64	TCGA-E2-A1IG-01	PRKD3	Not Mutated	750.304
TCGA-E2-A1IH-01	PRKD1	Not Mutated	13.5558	TCGA-E2-A1IH-01	PRKD2	Not Mutated	746.452	TCGA-E2-A1IH-01	PRKD3	Not Mutated	1323.93
TCGA-E2-A1II-01	PRKD1	Not Mutated	230.572	TCGA-E2-A1II-01	PRKD2	Not Mutated	1624.61	TCGA-E2-A1II-01	PRKD3	Not Mutated	2115.22
TCGA-E2-A1IJ-01	PRKD1	Not Mutated	41.1111	TCGA-E2-A1IJ-01	PRKD2	Not Mutated	1291.59	TCGA-E2-A1IJ-01	PRKD3	Not Mutated	1026.33
TCGA-E2-A1IK-01	PRKD1	Not Mutated	68.7837	TCGA-E2-A1IK-01	PRKD2	Not Mutated	1358.33	TCGA-E2-A1IK-01	PRKD3	Not Mutated	331.667
TCGA-E2-A1IL-01	PRKD1	Not Mutated	245.777	TCGA-E2-A1IL-01	PRKD2	Not Mutated	1286.71	TCGA-E2-A1IL-01	PRKD3	Not Mutated	719.019
TCGA-E2-A1IN-01	PRKD1	Not Mutated	245.458	TCGA-E2-A1IN-01	PRKD2	Not Mutated	1192.64	TCGA-E2-A1IN-01	PRKD3	Not Mutated	631.063
TCGA-E2-A1IO-01	PRKD1	Not Mutated	58.3762	TCGA-E2-A1IO-01	PRKD2	Not Mutated	1147.94	TCGA-E2-A1IO-01	PRKD3	Not Mutated	791.622
TCGA-E2-A1IU-01	PRKD1	Not Mutated	119.049	TCGA-E2-A1IU-01	PRKD2	Not Mutated	1150.26	TCGA-E2-A1IU-01	PRKD3	Not Mutated	429.599
TCGA-E2-A1L6-01	PRKD1	Not Mutated	250.394	TCGA-E2-A1L6-01	PRKD2	Not Mutated	902.221	TCGA-E2-A1L6-01	PRKD3	Not Mutated	948.656
TCGA-E2-A1L7-01	PRKD1	Not Mutated	108.099	TCGA-E2-A1L7-01	PRKD2	Not Mutated	1179.67	TCGA-E2-A1L7-01	PRKD3	Not Mutated	951.595
TCGA-E2-A1L8-01	PRKD1	Not Mutated	203.988	TCGA-E2-A1L8-01	PRKD2	Not Mutated	916.638	TCGA-E2-A1L8-01	PRKD3	Not Mutated	524.229
TCGA-E2-A1L9-01	PRKD1	Not Mutated	62.3053	TCGA-E2-A1L9-01	PRKD2	Not Mutated	859.068	TCGA-E2-A1L9-01	PRKD3	Not Mutated	682.565
TCGA-E2-A1LA-01	PRKD1	Not Mutated	150.96	TCGA-E2-A1LA-01	PRKD2	Not Mutated	1048.51	TCGA-E2-A1LA-01	PRKD3	Not Mutated	522.919
TCGA-E2-A1LB-01	PRKD1	Not Mutated	89.3406	TCGA-E2-A1LB-01	PRKD2	Not Mutated	1087.27	TCGA-E2-A1LB-01	PRKD3	Not Mutated	601.595
TCGA-E2-A1LE-01	PRKD1	Not Mutated	37.7764	TCGA-E2-A1LE-01	PRKD2	Not Mutated	1561.13	TCGA-E2-A1LE-01	PRKD3	Not Mutated	986.134
TCGA-E2-A1LG-01	PRKD1	Not Mutated	45.5335	TCGA-E2-A1LG-01	PRKD2	Not Mutated	884.214	TCGA-E2-A1LG-01	PRKD3	Not Mutated	1772.73
TCGA-E2-A1LH-01	PRKD1	Not Mutated	32.1514	TCGA-E2-A1LH-01	PRKD2	Not Mutated	1373.72	TCGA-E2-A1LH-01	PRKD3	Not Mutated	434.497
TCGA-E2-A1LI-01	PRKD1	Not Mutated	59.278	TCGA-E2-A1LI-01	PRKD2	Not Mutated	918.87	TCGA-E2-A1LI-01	PRKD3	Not Mutated	1625.3
TCGA-E2-A1LK-01	PRKD1	Not Mutated	35.1231	TCGA-E2-A1LK-01	PRKD2	Not Mutated	949.036	TCGA-E2-A1LK-01	PRKD3	Not Mutated	2562.45
TCGA-E2-A1LL-01	PRKD1	Not Mutated	37.037	TCGA-E2-A1LL-01	PRKD2	Not Mutated	1118.76	TCGA-E2-A1LL-01	PRKD3	Not Mutated	855.045
TCGA-E2-A1LS-01	PRKD1	Not Mutated	89.8293	TCGA-E2-A1LS-01	PRKD2	Not Mutated	796.797	TCGA-E2-A1LS-01	PRKD3	Not Mutated	597.598
TCGA-E2-A2P5-01	PRKD1	Not Mutated	40.2591	TCGA-E2-A2P5-01	PRKD2	Not Mutated	1743.13	TCGA-E2-A2P5-01	PRKD3	Not Mutated	443.95
TCGA-E2-A2P6-01	PRKD1	Not Mutated	182.56	TCGA-E2-A2P6-01	PRKD2	Not Mutated	1400.32	TCGA-E2-A2P6-01	PRKD3	Not Mutated	210.747
TCGA-E2-A3DX-01	PRKD1	Not Mutated	64.9234	TCGA-E2-A3DX-01	PRKD2	Not Mutated	1181.67	TCGA-E2-A3DX-01	PRKD3	Not Mutated	1170.12
TCGA-E2-A56Z-01	PRKD1	Not Mutated	192.616	TCGA-E2-A56Z-01	PRKD2	Not Mutated	1224.98	TCGA-E2-A56Z-01	PRKD3	Not Mutated	311.993
TCGA-E2-A570-01	PRKD1	Not Mutated	49.043	TCGA-E2-A570-01	PRKD2	Not Mutated	1095.77	TCGA-E2-A570-01	PRKD3	Not Mutated	610.487
TCGA-E2-A573-01	PRKD1	Not Mutated	25.8137	TCGA-E2-A573-01	PRKD2	Not Mutated	1623.56	TCGA-E2-A573-01	PRKD3	Not Mutated	1810.86
TCGA-E2-A574-01	PRKD1	Not Mutated	38.9302	TCGA-E2-A574-01	PRKD2	Not Mutated	1581.93	TCGA-E2-A574-01	PRKD3	Not Mutated	1291.25
TCGA-E9-A1N3-01	PRKD1	Not Mutated	121.635	TCGA-E9-A1N3-01	PRKD2	Not Mutated	871.415	TCGA-E9-A1N3-01	PRKD3	Not Mutated	345.011
TCGA-E9-A1N4-01	PRKD1	Not Mutated	154.291	TCGA-E9-A1N4-01	PRKD2	Not Mutated	705.628	TCGA-E9-A1N4-01	PRKD3	Not Mutated	652.829
TCGA-E9-A1N5-01	PRKD1	Not Mutated	43.2128	TCGA-E9-A1N5-01	PRKD2	Not Mutated	1305.8	TCGA-E9-A1N5-01	PRKD3	Not Mutated	765.538
TCGA-E9-A1N8-01	PRKD1	Not Mutated	180.049	TCGA-E9-A1N8-01	PRKD2	Not Mutated	957.257	TCGA-E9-A1N8-01	PRKD3	Not Mutated	1938.47
TCGA-E9-A1N9-01	PRKD1	Not Mutated	114.409	TCGA-E9-A1N9-01	PRKD2	Not Mutated	940.256	TCGA-E9-A1N9-01	PRKD3	Not Mutated	1554.51
TCGA-E9-A1NA-01	PRKD1	Not Mutated	72.8886	TCGA-E9-A1NA-01	PRKD2	Not Mutated	558.442	TCGA-E9-A1NA-01	PRKD3	Not Mutated	591.837
TCGA-E9-A1NC-01	PRKD1	Not Mutated	105.947	TCGA-E9-A1NC-01	PRKD2	Not Mutated	1617.75	TCGA-E9-A1NC-01	PRKD3	Not Mutated	1223.96
TCGA-E9-A1ND-01	PRKD1	Not Mutated	110.8	TCGA-E9-A1ND-01	PRKD2	Not Mutated	1674.65	TCGA-E9-A1ND-01	PRKD3	Not Mutated	1286.35
TCGA-E9-A1NE-01	PRKD1	Not Mutated	369.015	TCGA-E9-A1NE-01	PRKD2	Not Mutated	1249.5	TCGA-E9-A1NE-01	PRKD3	Not Mutated	1278.07
TCGA-E9-A1NF-01	PRKD1	Not Mutated	428.441	TCGA-E9-A1NF-01	PRKD2	Not Mutated	781.99	TCGA-E9-A1NF-01	PRKD3	Not Mutated	903.344
TCGA-E9-A1NG-01	PRKD1	Not Mutated	258.05	TCGA-E9-A1NG-01	PRKD2	Not Mutated	1262.79	TCGA-E9-A1NG-01	PRKD3	Not Mutated	1198.84
TCGA-E9-A1NH-01	PRKD1	Not Mutated	148.071	TCGA-E9-A1NH-01	PRKD2	Not Mutated	1047.41	TCGA-E9-A1NH-01	PRKD3	Not Mutated	932.021
TCGA-E9-A1NI-01	PRKD1	Not Mutated	113.93	TCGA-E9-A1NI-01	PRKD2	Not Mutated	777.372	TCGA-E9-A1NI-01	PRKD3	Not Mutated	476.017
TCGA-E9-A1QZ-01	PRKD1	Not Mutated	86.2283	TCGA-E9-A1QZ-01	PRKD2	Not Mutated	939.091	TCGA-E9-A1QZ-01	PRKD3	Not Mutated	810.578
TCGA-E9-A1R0-01	PRKD1	Not Mutated	75.437	TCGA-E9-A1R0-01	PRKD2	Not Mutated	1298.7	TCGA-E9-A1R0-01	PRKD3	Not Mutated	407.091
TCGA-E9-A1R2-01	PRKD1	Not Mutated	152.054	TCGA-E9-A1R2-01	PRKD2	Not Mutated	1629.25	TCGA-E9-A1R2-01	PRKD3	Not Mutated	373.045
TCGA-E9-A1R3-01	PRKD1	Not Mutated	71.9319	TCGA-E9-A1R3-01	PRKD2	Not Mutated	821.393	TCGA-E9-A1R3-01	PRKD3	Not Mutated	966.683
TCGA-E9-A1R4-01	PRKD1	Not Mutated	160.722	TCGA-E9-A1R4-01	PRKD2	Not Mutated	1303.91	TCGA-E9-A1R4-01	PRKD3	Not Mutated	643.015
TCGA-E9-A1R5-01	PRKD1	Not Mutated	90.488	TCGA-E9-A1R5-01	PRKD2	Not Mutated	875.113	TCGA-E9-A1R5-01	PRKD3	Not Mutated	390.98
TCGA-E9-A1R6-01	PRKD1	Not Mutated	39.4089	TCGA-E9-A1R6-01	PRKD2	Not Mutated	1298.94	TCGA-E9-A1R6-01	PRKD3	Not Mutated	397.344
TCGA-E9-A1R7-01	PRKD1	Not Mutated	87.0998	TCGA-E9-A1R7-01	PRKD2	Not Mutated	389.866	TCGA-E9-A1R7-01	PRKD3	Not Mutated	299.085
TCGA-E9-A1RA-01	PRKD1	Not Mutated	79.8647	TCGA-E9-A1RA-01	PRKD2	Not Mutated	1210.45	TCGA-E9-A1RA-01	PRKD3	Not Mutated	361.582
TCGA-E9-A1RB-01	PRKD1	Not Mutated	52.8274	TCGA-E9-A1RB-01	PRKD2	Not Mutated	557.232	TCGA-E9-A1RB-01	PRKD3	Not Mutated	1165.71
TCGA-E9-A1RC-01	PRKD1	Not Mutated	105.744	TCGA-E9-A1RC-01	PRKD2	Not Mutated	773.313	TCGA-E9-A1RC-01	PRKD3	Not Mutated	1088.29
TCGA-E9-A1RD-01	PRKD1	Not Mutated	54.259	TCGA-E9-A1RD-01	PRKD2	Not Mutated	1308.81	TCGA-E9-A1RD-01	PRKD3	Not Mutated	1111.21
TCGA-E9-A1RE-01	PRKD1	Not Mutated	130.044	TCGA-E9-A1RE-01	PRKD2	Not Mutated	929.988	TCGA-E9-A1RE-01	PRKD3	Not Mutated	307.176
TCGA-E9-A1RF-01	PRKD1	Not Mutated	61.9224	TCGA-E9-A1RF-01	PRKD2	Not Mutated	917.816	TCGA-E9-A1RF-01	PRKD3	Not Mutated	601.41
TCGA-E9-A1RG-01	PRKD1	Not Mutated	86.9083	TCGA-E9-A1RG-01	PRKD2	Not Mutated	1164.05	TCGA-E9-A1RG-01	PRKD3	Not Mutated	209.335
TCGA-E9-A1RH-01	PRKD1	Not Mutated	455.554	TCGA-E9-A1RH-01	PRKD2	Not Mutated	411.07	TCGA-E9-A1RH-01	PRKD3	Not Mutated	589.327
TCGA-E9-A1RI-01	PRKD1	Not Mutated	202.4	TCGA-E9-A1RI-01	PRKD2	Not Mutated	1060.92	TCGA-E9-A1RI-01	PRKD3	Not Mutated	824.626
TCGA-E9-A226-01	PRKD1	Not Mutated	117.315	TCGA-E9-A226-01	PRKD2	Not Mutated	755.757	TCGA-E9-A226-01	PRKD3	Not Mutated	1128.12
TCGA-E9-A227-01	PRKD1	Not Mutated	65.98	TCGA-E9-A227-01	PRKD2	Not Mutated	958.595	TCGA-E9-A227-01	PRKD3	Not Mutated	585.32
TCGA-E9-A228-01	PRKD1	Not Mutated	233.92	TCGA-E9-A228-01	PRKD2	Not Mutated	900.67	TCGA-E9-A228-01	PRKD3	Not Mutated	371.389
TCGA-E9-A229-01	PRKD1	Not Mutated	419.764	TCGA-E9-A229-01	PRKD2	Not Mutated	1112.7	TCGA-E9-A229-01	PRKD3	Not Mutated	1195.99
TCGA-E9-A22A-01	PRKD1	Not Mutated	131.271	TCGA-E9-A22A-01	PRKD2	Not Mutated	872.861	TCGA-E9-A22A-01	PRKD3	Not Mutated	607.375
TCGA-E9-A22B-01	PRKD1	Not Mutated	71.668	TCGA-E9-A22B-01	PRKD2	Not Mutated	1099.04	TCGA-E9-A22B-01	PRKD3	Not Mutated	562.774
TCGA-E9-A22D-01	PRKD1	Not Mutated	584.425	TCGA-E9-A22D-01	PRKD2	Not Mutated	1864.66	TCGA-E9-A22D-01	PRKD3	Not Mutated	392.369
TCGA-E9-A22E-01	PRKD1	Not Mutated	42.9138	TCGA-E9-A22E-01	PRKD2	Not Mutated	839.012	TCGA-E9-A22E-01	PRKD3	Not Mutated	1113.07
TCGA-E9-A22G-01	PRKD1	Not Mutated	39.8411	TCGA-E9-A22G-01	PRKD2	Not Mutated	538.91	TCGA-E9-A22G-01	PRKD3	Not Mutated	3751.54
TCGA-E9-A22H-01	PRKD1	Not Mutated	178.53	TCGA-E9-A22H-01	PRKD2	Not Mutated	1000.32	TCGA-E9-A22H-01	PRKD3	Not Mutated	877.009
TCGA-E9-A243-01	PRKD1	Not Mutated	286.508	TCGA-E9-A243-01	PRKD2	Not Mutated	608.401	TCGA-E9-A243-01	PRKD3	Not Mutated	2072.35
TCGA-E9-A244-01	PRKD1	Not Mutated	59.9859	TCGA-E9-A244-01	PRKD2	Not Mutated	667.756	TCGA-E9-A244-01	PRKD3	Not Mutated	214.636
TCGA-E9-A245-01	PRKD1	Not Mutated	76.5472	TCGA-E9-A245-01	PRKD2	Not Mutated	1291.46	TCGA-E9-A245-01	PRKD3	Not Mutated	242.061
TCGA-E9-A247-01	PRKD1	Not Mutated	117.838	TCGA-E9-A247-01	PRKD2	Not Mutated	1058.14	TCGA-E9-A247-01	PRKD3	Not Mutated	190.217
TCGA-E9-A248-01	PRKD1	Not Mutated	27.1642	TCGA-E9-A248-01	PRKD2	Not Mutated	1326	TCGA-E9-A248-01	PRKD3	Not Mutated	1566.2
TCGA-E9-A249-01	PRKD1	Not Mutated	106.779	TCGA-E9-A249-01	PRKD2	Not Mutated	1579.48	TCGA-E9-A249-01	PRKD3	Not Mutated	321.224
TCGA-E9-A24A-01	PRKD1	Not Mutated	95.6175	TCGA-E9-A24A-01	PRKD2	Not Mutated	838.932	TCGA-E9-A24A-01	PRKD3	Not Mutated	1003.9
TCGA-E9-A295-01	PRKD1	Not Mutated	100.31	TCGA-E9-A295-01	PRKD2	Not Mutated	1271.52	TCGA-E9-A295-01	PRKD3	Not Mutated	699.264
TCGA-E9-A2JS-01	PRKD1	Not Mutated	69.4051	TCGA-E9-A2JS-01	PRKD2	Not Mutated	1522.58	TCGA-E9-A2JS-01	PRKD3	Not Mutated	380.903
TCGA-E9-A2JT-01	PRKD1	Not Mutated	25.6195	TCGA-E9-A2JT-01	PRKD2	Not Mutated	2987.25	TCGA-E9-A2JT-01	PRKD3	Not Mutated	1953.26
TCGA-E9-A3HO-01	PRKD1	Not Mutated	57.0695	TCGA-E9-A3HO-01	PRKD2	Not Mutated	980.26	TCGA-E9-A3HO-01	PRKD3	Not Mutated	709.366
TCGA-E9-A3Q9-01	PRKD1	Not Mutated	49.2519	TCGA-E9-A3Q9-01	PRKD2	Not Mutated	1242.24	TCGA-E9-A3Q9-01	PRKD3	Not Mutated	458.51
TCGA-E9-A3QA-01	PRKD1	Not Mutated	158.849	TCGA-E9-A3QA-01	PRKD2	Not Mutated	1849.44	TCGA-E9-A3QA-01	PRKD3	Not Mutated	1456.05
TCGA-E9-A3X8-01	PRKD1	Not Mutated	13.4062	TCGA-E9-A3X8-01	PRKD2	Not Mutated	3205.33	TCGA-E9-A3X8-01	PRKD3	Not Mutated	387.103
TCGA-E9-A54X-01	PRKD1	Not Mutated	2.3697	TCGA-E9-A54X-01	PRKD2	Not Mutated	962.761	TCGA-E9-A54X-01	PRKD3	Not Mutated	174.777
TCGA-E9-A54Y-01	PRKD1	Not Mutated	76.1955	TCGA-E9-A54Y-01	PRKD2	Not Mutated	1298.58	TCGA-E9-A54Y-01	PRKD3	Not Mutated	39.6919
TCGA-E9-A5FK-01	PRKD1	Not Mutated	153.101	TCGA-E9-A5FK-01	PRKD2	Not Mutated	3151.34	TCGA-E9-A5FK-01	PRKD3	Not Mutated	465.055
TCGA-E9-A5FL-01	PRKD1	Not Mutated	15.3317	TCGA-E9-A5FL-01	PRKD2	Not Mutated	1941.86	TCGA-E9-A5FL-01	PRKD3	Not Mutated	486.434
TCGA-E9-A5UO-01	PRKD1	Not Mutated	5.5911	TCGA-E9-A5UO-01	PRKD2	Not Mutated	1384.57	TCGA-E9-A5UO-01	PRKD3	Not Mutated	148.993
TCGA-E9-A5UP-01	PRKD1	Not Mutated	199.781	TCGA-E9-A5UP-01	PRKD2	Not Mutated	2379.39	TCGA-E9-A5UP-01	PRKD3	Not Mutated	66.2939
TCGA-EW-A1IW-01	PRKD1	Not Mutated	177.252	TCGA-EW-A1IW-01	PRKD2	Not Mutated	1141.57	TCGA-EW-A1IW-01	PRKD3	Not Mutated	955.179
TCGA-EW-A1IX-01	PRKD1	Not Mutated	173.542	TCGA-EW-A1IX-01	PRKD2	Not Mutated	1125.4	TCGA-EW-A1IX-01	PRKD3	Not Mutated	960.969
TCGA-EW-A1IY-01	PRKD1	Not Mutated	27.7926	TCGA-EW-A1IY-01	PRKD2	Not Mutated	536.711	TCGA-EW-A1IY-01	PRKD3	Not Mutated	991.307
TCGA-EW-A1IZ-01	PRKD1	Not Mutated	40.1027	TCGA-EW-A1IZ-01	PRKD2	Not Mutated	1592.3	TCGA-EW-A1IZ-01	PRKD3	Not Mutated	397.221
TCGA-EW-A1J1-01	PRKD1	Not Mutated	169.732	TCGA-EW-A1J1-01	PRKD2	Not Mutated	825.794	TCGA-EW-A1J1-01	PRKD3	Not Mutated	408.726
TCGA-EW-A1J2-01	PRKD1	Not Mutated	63.8823	TCGA-EW-A1J2-01	PRKD2	Not Mutated	1132.89	TCGA-EW-A1J2-01	PRKD3	Not Mutated	1170.8
TCGA-EW-A1J3-01	PRKD1	Not Mutated	71.5789	TCGA-EW-A1J3-01	PRKD2	Not Mutated	665.915	TCGA-EW-A1J3-01	PRKD3	Not Mutated	980.644
TCGA-EW-A1J5-01	PRKD1	Not Mutated	29.5288	TCGA-EW-A1J5-01	PRKD2	Not Mutated	1604.47	TCGA-EW-A1J5-01	PRKD3	Not Mutated	533.947
TCGA-EW-A1J6-01	PRKD1	Not Mutated	60.1266	TCGA-EW-A1J6-01	PRKD2	Not Mutated	780.469	TCGA-EW-A1J6-01	PRKD3	Not Mutated	364.34
TCGA-EW-A1OV-01	PRKD1	Not Mutated	18.7314	TCGA-EW-A1OV-01	PRKD2	Not Mutated	2227.32	TCGA-EW-A1OV-01	PRKD3	Not Mutated	729.958
TCGA-EW-A1OX-01	PRKD1	Not Mutated	50.646	TCGA-EW-A1OX-01	PRKD2	Not Mutated	1431.67	TCGA-EW-A1OX-01	PRKD3	Not Mutated	140.06
TCGA-EW-A1OY-01	PRKD1	Not Mutated	80.6966	TCGA-EW-A1OY-01	PRKD2	Not Mutated	819.121	TCGA-EW-A1OY-01	PRKD3	Not Mutated	346.253
TCGA-EW-A1OZ-01	PRKD1	Not Mutated	68.8114	TCGA-EW-A1OZ-01	PRKD2	Not Mutated	1073.54	TCGA-EW-A1OZ-01	PRKD3	Not Mutated	246.228
TCGA-EW-A1P0-01	PRKD1	Not Mutated	233.266	TCGA-EW-A1P0-01	PRKD2	Not Mutated	744.861	TCGA-EW-A1P0-01	PRKD3	Not Mutated	263.181
TCGA-EW-A1P1-01	PRKD1	Not Mutated	74.6934	TCGA-EW-A1P1-01	PRKD2	Not Mutated	1373.23	TCGA-EW-A1P1-01	PRKD3	Not Mutated	1270.28
TCGA-EW-A1P3-01	PRKD1	Not Mutated	90.3569	TCGA-EW-A1P3-01	PRKD2	Not Mutated	1173.91	TCGA-EW-A1P3-01	PRKD3	Not Mutated	406.354
TCGA-EW-A1P4-01	PRKD1	Not Mutated	42.6382	TCGA-EW-A1P4-01	PRKD2	Not Mutated	1244.5	TCGA-EW-A1P4-01	PRKD3	Not Mutated	2499.24
TCGA-EW-A1P5-01	PRKD1	Not Mutated	107.422	TCGA-EW-A1P5-01	PRKD2	Not Mutated	1642.33	TCGA-EW-A1P5-01	PRKD3	Not Mutated	621.681
TCGA-EW-A1P6-01	PRKD1	Not Mutated	105.132	TCGA-EW-A1P6-01	PRKD2	Not Mutated	833.973	TCGA-EW-A1P6-01	PRKD3	Not Mutated	316.444
TCGA-EW-A1P7-01	PRKD1	Not Mutated	62.724	TCGA-EW-A1P7-01	PRKD2	Not Mutated	1853.89	TCGA-EW-A1P7-01	PRKD3	Not Mutated	1619.62
TCGA-EW-A1P8-01	PRKD1	Not Mutated	90.752	TCGA-EW-A1P8-01	PRKD2	Not Mutated	1716.49	TCGA-EW-A1P8-01	PRKD3	Not Mutated	1956.63
TCGA-EW-A1PA-01	PRKD1	Not Mutated	8.3907	TCGA-EW-A1PA-01	PRKD2	Not Mutated	675.803	TCGA-EW-A1PA-01	PRKD3	Not Mutated	549.119
TCGA-EW-A1PB-01	PRKD1	Not Mutated	45.6256	TCGA-EW-A1PB-01	PRKD2	Not Mutated	1712.35	TCGA-EW-A1PB-01	PRKD3	Not Mutated	1440.3
TCGA-EW-A1PC-01	PRKD1	Not Mutated	174.869	TCGA-EW-A1PC-01	PRKD2	Not Mutated	1162.28	TCGA-EW-A1PC-01	PRKD3	Not Mutated	1008
TCGA-EW-A1PD-01	PRKD1	Not Mutated	82.3333	TCGA-EW-A1PD-01	PRKD2	Not Mutated	1250.08	TCGA-EW-A1PD-01	PRKD3	Not Mutated	912.832
TCGA-EW-A1PE-01	PRKD1	Not Mutated	361.326	TCGA-EW-A1PE-01	PRKD2	Not Mutated	1716.92	TCGA-EW-A1PE-01	PRKD3	Not Mutated	956.846
TCGA-EW-A1PG-01	PRKD1	Not Mutated	24.4957	TCGA-EW-A1PG-01	PRKD2	Not Mutated	804.42	TCGA-EW-A1PG-01	PRKD3	Not Mutated	1165.75
TCGA-EW-A1PH-01	PRKD1	Not Mutated	646.971	TCGA-EW-A1PH-01	PRKD2	Not Mutated	1380.04	TCGA-EW-A1PH-01	PRKD3	Not Mutated	2226.22
TCGA-EW-A2FR-01	PRKD1	Not Mutated	53.0219	TCGA-EW-A2FR-01	PRKD2	Not Mutated	807.739	TCGA-EW-A2FR-01	PRKD3	Not Mutated	1139.17
TCGA-EW-A2FS-01	PRKD1	Not Mutated	100.776	TCGA-EW-A2FS-01	PRKD2	Not Mutated	936.596	TCGA-EW-A2FS-01	PRKD3	Not Mutated	387.097
TCGA-EW-A2FV-01	PRKD1	Not Mutated	62.5233	TCGA-EW-A2FV-01	PRKD2	Not Mutated	1504.23	TCGA-EW-A2FV-01	PRKD3	Not Mutated	811.33
TCGA-EW-A2FW-01	PRKD1	Not Mutated	104.245	TCGA-EW-A2FW-01	PRKD2	Not Mutated	937.477	TCGA-EW-A2FW-01	PRKD3	Not Mutated	379.978
TCGA-EW-A3E8-01	PRKD1	Not Mutated	131.237	TCGA-EW-A3E8-01	PRKD2	Not Mutated	1628.65	TCGA-EW-A3E8-01	PRKD3	Not Mutated	478.282
TCGA-EW-A3U0-01	PRKD1	Not Mutated	24.3201	TCGA-EW-A3U0-01	PRKD2	Not Mutated	1608.76	TCGA-EW-A3U0-01	PRKD3	Not Mutated	1183.15
TCGA-EW-A423-01	PRKD1	Not Mutated	409.304	TCGA-EW-A423-01	PRKD2	Not Mutated	2510.56	TCGA-EW-A423-01	PRKD3	Not Mutated	301.043
TCGA-GI-A2C8-01	PRKD1	Not Mutated	89.8314	TCGA-GI-A2C8-01	PRKD2	Not Mutated	1090.03	TCGA-GI-A2C8-01	PRKD3	Not Mutated	672.356
TCGA-GI-A2C9-01	PRKD1	Not Mutated	71.5835	TCGA-GI-A2C9-01	PRKD2	Not Mutated	1006.18	TCGA-GI-A2C9-01	PRKD3	Not Mutated	1450.66
TCGA-GM-A2D9-01	PRKD1	Not Mutated	86.8621	TCGA-GM-A2D9-01	PRKD2	Not Mutated	1853.94	TCGA-GM-A2D9-01	PRKD3	Not Mutated	361.533
TCGA-GM-A2DA-01	PRKD1	Not Mutated	31.733	TCGA-GM-A2DA-01	PRKD2	Not Mutated	1362.65	TCGA-GM-A2DA-01	PRKD3	Not Mutated	523.344
TCGA-GM-A2DC-01	PRKD1	Not Mutated	175.132	TCGA-GM-A2DC-01	PRKD2	Not Mutated	1778.14	TCGA-GM-A2DC-01	PRKD3	Not Mutated	141.704
TCGA-GM-A2DD-01	PRKD1	Not Mutated	44.1767	TCGA-GM-A2DD-01	PRKD2	Not Mutated	1639.16	TCGA-GM-A2DD-01	PRKD3	Not Mutated	727.094
TCGA-GM-A2DF-01	PRKD1	Not Mutated	138.722	TCGA-GM-A2DF-01	PRKD2	Not Mutated	951.305	TCGA-GM-A2DF-01	PRKD3	Not Mutated	716.867
TCGA-GM-A2DH-01	PRKD1	Not Mutated	119.462	TCGA-GM-A2DH-01	PRKD2	Not Mutated	1079.01	TCGA-GM-A2DH-01	PRKD3	Not Mutated	1669.88
TCGA-GM-A2DI-01	PRKD1	Not Mutated	59.0828	TCGA-GM-A2DI-01	PRKD2	Not Mutated	1518.2	TCGA-GM-A2DI-01	PRKD3	Not Mutated	1128.96
TCGA-GM-A2DK-01	PRKD1	Not Mutated	159.27	TCGA-GM-A2DK-01	PRKD2	Not Mutated	1327.93	TCGA-GM-A2DK-01	PRKD3	Not Mutated	487.433
TCGA-GM-A2DL-01	PRKD1	Not Mutated	22.0651	TCGA-GM-A2DL-01	PRKD2	Not Mutated	963.632	TCGA-GM-A2DL-01	PRKD3	Not Mutated	400.531
TCGA-GM-A2DM-01	PRKD1	Not Mutated	111.84	TCGA-GM-A2DM-01	PRKD2	Not Mutated	1059.13	TCGA-GM-A2DM-01	PRKD3	Not Mutated	572.532
TCGA-GM-A2DN-01	PRKD1	Not Mutated	30.5118	TCGA-GM-A2DN-01	PRKD2	Not Mutated	1257.23	TCGA-GM-A2DN-01	PRKD3	Not Mutated	825.684
TCGA-GM-A2DO-01	PRKD1	Not Mutated	50.6282	TCGA-GM-A2DO-01	PRKD2	Not Mutated	2066.93	TCGA-GM-A2DO-01	PRKD3	Not Mutated	696.85
TCGA-GM-A3NW-01	PRKD1	Not Mutated	65.1646	TCGA-GM-A3NW-01	PRKD2	Not Mutated	1155.21	TCGA-GM-A3NW-01	PRKD3	Not Mutated	229.86
TCGA-GM-A3NY-01	PRKD1	Not Mutated	207.166	TCGA-GM-A3NY-01	PRKD2	Not Mutated	1450.61	TCGA-GM-A3NY-01	PRKD3	Not Mutated	449.913
TCGA-GM-A3XG-01	PRKD1	Not Mutated	28.3835	TCGA-GM-A3XG-01	PRKD2	Not Mutated	1289.49	TCGA-GM-A3XG-01	PRKD3	Not Mutated	544.114
TCGA-GM-A3XL-01	PRKD1	Not Mutated	117.104	TCGA-GM-A3XL-01	PRKD2	Not Mutated	1590.86	TCGA-GM-A3XL-01	PRKD3	Not Mutated	555.556
TCGA-GM-A3XN-01	PRKD1	Not Mutated	162.281	TCGA-GM-A3XN-01	PRKD2	Not Mutated	1663.24	TCGA-GM-A3XN-01	PRKD3	Not Mutated	599.716
TCGA-GM-A4E0-01	PRKD1	Not Mutated	48.7515	TCGA-GM-A4E0-01	PRKD2	Not Mutated	1616.2	TCGA-GM-A4E0-01	PRKD3	Not Mutated	900.99
TCGA-GM-A5PV-01	PRKD1	Not Mutated	129.347	TCGA-GM-A5PV-01	PRKD2	Not Mutated	1263.18	TCGA-GM-A5PV-01	PRKD3	Not Mutated	369.798
TCGA-GM-A5PX-01	PRKD1	Not Mutated	181.555	TCGA-GM-A5PX-01	PRKD2	Not Mutated	1333.72	TCGA-GM-A5PX-01	PRKD3	Not Mutated	735.834
TCGA-HN-A2NL-01	PRKD1	Not Mutated	240.108	TCGA-HN-A2NL-01	PRKD2	Not Mutated	877.118	TCGA-HN-A2NL-01	PRKD3	Not Mutated	2302.31
TCGA-HN-A2OB-01	PRKD1	Not Mutated	175.792	TCGA-HN-A2OB-01	PRKD2	Not Mutated	1284.62	TCGA-HN-A2OB-01	PRKD3	Not Mutated	1019.78
TCGA-JL-A3YW-01	PRKD1	Not Mutated	60.3902	TCGA-JL-A3YW-01	PRKD2	Not Mutated	1590.06	TCGA-JL-A3YW-01	PRKD3	Not Mutated	980.187
TCGA-JL-A3YX-01	PRKD1	Not Mutated	265.689	TCGA-JL-A3YX-01	PRKD2	Not Mutated	1421.18	TCGA-JL-A3YX-01	PRKD3	Not Mutated	337.566
TCGA-LL-A440-01	PRKD1	Not Mutated	100.449	TCGA-LL-A440-01	PRKD2	Not Mutated	1347.78	TCGA-LL-A440-01	PRKD3	Not Mutated	1059.76
TCGA-LL-A441-01	PRKD1	Not Mutated	28.8937	TCGA-LL-A441-01	PRKD2	Not Mutated	2241.99	TCGA-LL-A441-01	PRKD3	Not Mutated	2606.94
TCGA-LL-A50Y-01	PRKD1	Not Mutated	77.2673	TCGA-LL-A50Y-01	PRKD2	Not Mutated	1517.17	TCGA-LL-A50Y-01	PRKD3	Not Mutated	439.995
TCGA-LL-A5YL-01	PRKD1	Not Mutated	25.4745	TCGA-LL-A5YL-01	PRKD2	Not Mutated	1024.12	TCGA-LL-A5YL-01	PRKD3	Not Mutated	441.777
TCGA-LL-A5YM-01	PRKD1	Not Mutated	54.8589	TCGA-LL-A5YM-01	PRKD2	Not Mutated	2015.03	TCGA-LL-A5YM-01	PRKD3	Not Mutated	107.502
TCGA-LL-A5YN-01	PRKD1	Not Mutated	106.843	TCGA-LL-A5YN-01	PRKD2	Not Mutated	2420.59	TCGA-LL-A5YN-01	PRKD3	Not Mutated	450.888
TCGA-LL-A5YO-01	PRKD1	Not Mutated	159.132	TCGA-LL-A5YO-01	PRKD2	Not Mutated	2113.73	TCGA-LL-A5YO-01	PRKD3	Not Mutated	758.915
TCGA-LL-A5YP-01	PRKD1	Not Mutated	21.9437	TCGA-LL-A5YP-01	PRKD2	Not Mutated	1620.71	TCGA-LL-A5YP-01	PRKD3	Not Mutated	1199.82
TCGA-LQ-A4E4-01	PRKD1	Not Mutated	112.676	TCGA-LQ-A4E4-01	PRKD2	Not Mutated	1664.73	TCGA-LQ-A4E4-01	PRKD3	Not Mutated	499.719
TCGA-MS-A51U-01	PRKD1	Not Mutated	152.149	TCGA-MS-A51U-01	PRKD2	Not Mutated	1637.98	TCGA-MS-A51U-01	PRKD3	Not Mutated	798.122
TCGA-OK-A5Q2-01	PRKD1	Not Mutated	188.109	TCGA-OK-A5Q2-01	PRKD2	Not Mutated	1511.6	TCGA-OK-A5Q2-01	PRKD3	Not Mutated	611.259
TCGA-OL-A5D6-01	PRKD1	Not Mutated	20.5471	TCGA-OL-A5D6-01	PRKD2	Not Mutated	1441.82	TCGA-OL-A5D6-01	PRKD3	Not Mutated	481.292
TCGA-OL-A5D7-01	PRKD1	Not Mutated	41.3565	TCGA-OL-A5D7-01	PRKD2	Not Mutated	1387.17	TCGA-OL-A5D7-01	PRKD3	Not Mutated	690.957
TCGA-OL-A5D8-01	PRKD1	Not Mutated	96.3475	TCGA-OL-A5D8-01	PRKD2	Not Mutated	1627.38	TCGA-OL-A5D8-01	PRKD3	Not Mutated	475.6
TCGA-OL-A5DA-01	PRKD1	Not Mutated	65.6587	TCGA-OL-A5DA-01	PRKD2	Not Mutated	1606.76	TCGA-OL-A5DA-01	PRKD3	Not Mutated	565.626
TCGA-OL-A5RU-01	PRKD1	Not Mutated	87.1942	TCGA-OL-A5RU-01	PRKD2	Not Mutated	1641.04	TCGA-OL-A5RU-01	PRKD3	Not Mutated	553.78
TCGA-OL-A5RV-01	PRKD1	Not Mutated	84.3797	TCGA-OL-A5RV-01	PRKD2	Not Mutated	1326.27	TCGA-OL-A5RV-01	PRKD3	Not Mutated	687.958
TCGA-OL-A5RW-01	PRKD1	Not Mutated	121.752	TCGA-OL-A5RW-01	PRKD2	Not Mutated	3030.14	TCGA-OL-A5RW-01	PRKD3	Not Mutated	1191.86
TCGA-OL-A5RX-01	PRKD1	Not Mutated	225.28	TCGA-OL-A5RX-01	PRKD2	Not Mutated	1369.5	TCGA-OL-A5RX-01	PRKD3	Not Mutated	407.496
TCGA-OL-A5RY-01	PRKD1	Not Mutated	113.555	TCGA-OL-A5RY-01	PRKD2	Not Mutated	1152.91	TCGA-OL-A5RY-01	PRKD3	Not Mutated	1067.28
TCGA-OL-A5RZ-01	PRKD1	Not Mutated	71.9807	TCGA-OL-A5RZ-01	PRKD2	Not Mutated	1820.46	TCGA-OL-A5RZ-01	PRKD3	Not Mutated	774.425
TCGA-OL-A5S0-01	PRKD1	Not Mutated	37.1143	TCGA-OL-A5S0-01	PRKD2	Not Mutated	2409.83	TCGA-OL-A5S0-01	PRKD3	Not Mutated	1003.68
TCGA-OL-A66H-01	PRKD1	Not Mutated	79.2906	TCGA-OL-A66H-01	PRKD2	Not Mutated	1705.17	TCGA-OL-A66H-01	PRKD3	Not Mutated	403.67
TCGA-OL-A66I-01	PRKD1	Not Mutated	102.749	TCGA-OL-A66I-01	PRKD2	Not Mutated	1789.46	TCGA-OL-A66I-01	PRKD3	Not Mutated	1420.97
TCGA-OL-A66J-01	PRKD1	Not Mutated	116.05	TCGA-OL-A66J-01	PRKD2	Not Mutated	1247.41	TCGA-OL-A66J-01	PRKD3	Not Mutated	654.799
TCGA-OL-A66K-01	PRKD1	Not Mutated	57.0877	TCGA-OL-A66K-01	PRKD2	Not Mutated	1347.43	TCGA-OL-A66K-01	PRKD3	Not Mutated	490.726
TCGA-PE-A5DC-01	PRKD1	Not Mutated	85.4871	TCGA-PE-A5DC-01	PRKD2	Not Mutated	1239.19	TCGA-PE-A5DC-01	PRKD3	Not Mutated	237.794
TCGA-PE-A5DD-01	PRKD1	Not Mutated	55.5185	TCGA-PE-A5DD-01	PRKD2	Not Mutated	2719.68	TCGA-PE-A5DD-01	PRKD3	Not Mutated	632.704
TCGA-PE-A5DE-01	PRKD1	Not Mutated	18.7202	TCGA-PE-A5DE-01	PRKD2	Not Mutated	2061.29	TCGA-PE-A5DE-01	PRKD3	Not Mutated	571.619
TCGA-3C-AAAU-01	PRKD1	Not Sequenced	69.603	TCGA-3C-AAAU-01	PRKD2	Not Sequenced	1276.96	TCGA-3C-AAAU-01	PRKD3	Not Sequenced	199.213
TCGA-3C-AALI-01	PRKD1	Not Sequenced	58.0236	TCGA-3C-AALI-01	PRKD2	Not Sequenced	2129.42	TCGA-3C-AALI-01	PRKD3	Not Sequenced	1090.27
TCGA-3C-AALJ-01	PRKD1	Not Sequenced	149.772	TCGA-3C-AALJ-01	PRKD2	Not Sequenced	1555.76	TCGA-3C-AALJ-01	PRKD3	Not Sequenced	421.577
TCGA-3C-AALK-01	PRKD1	Not Sequenced	196.17	TCGA-3C-AALK-01	PRKD2	Not Sequenced	1314.44	TCGA-3C-AALK-01	PRKD3	Not Sequenced	523.79
TCGA-4H-AAAK-01	PRKD1	Not Sequenced	194.163	TCGA-4H-AAAK-01	PRKD2	Not Sequenced	1266.81	TCGA-4H-AAAK-01	PRKD3	Not Sequenced	775.319
TCGA-5L-AAT0-01	PRKD1	Not Sequenced	94.5395	TCGA-5L-AAT0-01	PRKD2	Not Sequenced	937.381	TCGA-5L-AAT0-01	PRKD3	Not Sequenced	506.819
TCGA-5L-AAT1-01	PRKD1	Not Sequenced	60.6695	TCGA-5L-AAT1-01	PRKD2	Not Sequenced	1334.96	TCGA-5L-AAT1-01	PRKD3	Not Sequenced	515.077
TCGA-5T-A9QA-01	PRKD1	Not Sequenced	107.601	TCGA-5T-A9QA-01	PRKD2	Not Sequenced	1049.16	TCGA-5T-A9QA-01	PRKD3	Not Sequenced	52.3013
TCGA-A1-A0SO-01	PRKD1	Not Sequenced	484.96	TCGA-A1-A0SO-01	PRKD2	Not Sequenced	913.794	TCGA-A1-A0SO-01	PRKD3	Not Sequenced	1858.95
TCGA-A2-A0CY-01	PRKD1	Not Sequenced	163.197	TCGA-A2-A0CY-01	PRKD2	Not Sequenced	1779.62	TCGA-A2-A0CY-01	PRKD3	Not Sequenced	726.212
TCGA-A7-A6VV-01	PRKD1	Not Sequenced	46.6366	TCGA-A7-A6VV-01	PRKD2	Not Sequenced	1410.89	TCGA-A7-A6VV-01	PRKD3	Not Sequenced	1123.7
TCGA-A7-A6VW-01	PRKD1	Not Sequenced	117.547	TCGA-A7-A6VW-01	PRKD2	Not Sequenced	2718.77	TCGA-A7-A6VW-01	PRKD3	Not Sequenced	882.863
TCGA-A7-A6VX-01	PRKD1	Not Sequenced	135.247	TCGA-A7-A6VX-01	PRKD2	Not Sequenced	1514.38	TCGA-A7-A6VX-01	PRKD3	Not Sequenced	568.858
TCGA-A7-A6VY-01	PRKD1	Not Sequenced	48.1968	TCGA-A7-A6VY-01	PRKD2	Not Sequenced	1183.67	TCGA-A7-A6VY-01	PRKD3	Not Sequenced	1153.93
TCGA-A8-A07S-01	PRKD1	Not Sequenced	34.9127	TCGA-A8-A07S-01	PRKD2	Not Sequenced	1045.6	TCGA-A8-A07S-01	PRKD3	Not Sequenced	524.14
TCGA-AC-A3QQ-01	PRKD1	Not Sequenced	40.0168	TCGA-AC-A3QQ-01	PRKD2	Not Sequenced	2286.78	TCGA-AC-A3QQ-01	PRKD3	Not Sequenced	344.638
TCGA-AC-A4ZE-01	PRKD1	Not Sequenced	46.5939	TCGA-AC-A4ZE-01	PRKD2	Not Sequenced	1138.63	TCGA-AC-A4ZE-01	PRKD3	Not Sequenced	265.994
TCGA-AC-A62V-01	PRKD1	Not Sequenced	199.239	TCGA-AC-A62V-01	PRKD2	Not Sequenced	990.536	TCGA-AC-A62V-01	PRKD3	Not Sequenced	137.286
TCGA-AC-A6IV-01	PRKD1	Not Sequenced	8.0212	TCGA-AC-A6IV-01	PRKD2	Not Sequenced	1353.9	TCGA-AC-A6IV-01	PRKD3	Not Sequenced	897.47
TCGA-AC-A6IW-01	PRKD1	Not Sequenced	85.204	TCGA-AC-A6IW-01	PRKD2	Not Sequenced	2849.76	TCGA-AC-A6IW-01	PRKD3	Not Sequenced	871.1
TCGA-AC-A6IX-01	PRKD1	Not Sequenced	56.5441	TCGA-AC-A6IX-01	PRKD2	Not Sequenced	1664.02	TCGA-AC-A6IX-01	PRKD3	Not Sequenced	703.673
TCGA-AC-A6IX-06	PRKD1	Not Sequenced	161.881	TCGA-AC-A6IX-06	PRKD2	Not Sequenced	1509	TCGA-AC-A6IX-06	PRKD3	Not Sequenced	689.665
TCGA-AC-A6NO-01	PRKD1	Not Sequenced	15.5107	TCGA-AC-A6NO-01	PRKD2	Not Sequenced	1484.38	TCGA-AC-A6NO-01	PRKD3	Not Sequenced	327.402
TCGA-AC-A7VB-01	PRKD1	Not Sequenced	141.111	TCGA-AC-A7VB-01	PRKD2	Not Sequenced	1395.38	TCGA-AC-A7VB-01	PRKD3	Not Sequenced	93.9421
TCGA-AC-A7VC-01	PRKD1	Not Sequenced	69.3679	TCGA-AC-A7VC-01	PRKD2	Not Sequenced	1360.53	TCGA-AC-A7VC-01	PRKD3	Not Sequenced	1232.53
TCGA-AC-A8OP-01	PRKD1	Not Sequenced	113.243	TCGA-AC-A8OP-01	PRKD2	Not Sequenced	1279.68	TCGA-AC-A8OP-01	PRKD3	Not Sequenced	715.939
TCGA-AC-A8OQ-01	PRKD1	Not Sequenced	326.087	TCGA-AC-A8OQ-01	PRKD2	Not Sequenced	1732.51	TCGA-AC-A8OQ-01	PRKD3	Not Sequenced	1627.73
TCGA-AC-A8OR-01	PRKD1	Not Sequenced	146.181	TCGA-AC-A8OR-01	PRKD2	Not Sequenced	1778.16	TCGA-AC-A8OR-01	PRKD3	Not Sequenced	484.684
TCGA-AC-A8OS-01	PRKD1	Not Sequenced	119.645	TCGA-AC-A8OS-01	PRKD2	Not Sequenced	1874.45	TCGA-AC-A8OS-01	PRKD3	Not Sequenced	862.599
TCGA-AO-A0JG-01	PRKD1	Not Sequenced	214.87	TCGA-AO-A0JG-01	PRKD2	Not Sequenced	1229.5	TCGA-AO-A0JG-01	PRKD3	Not Sequenced	612.913
TCGA-AO-A12C-01	PRKD1	Not Sequenced	46.3471	TCGA-AO-A12C-01	PRKD2	Not Sequenced	651.365	TCGA-AO-A12C-01	PRKD3	Not Sequenced	631.947
TCGA-AO-A1KQ-01	PRKD1	Not Sequenced	140.937	TCGA-AO-A1KQ-01	PRKD2	Not Sequenced	946.457	TCGA-AO-A1KQ-01	PRKD3	Not Sequenced	442.005
TCGA-AQ-A7U7-01	PRKD1	Not Sequenced	169.08	TCGA-AQ-A7U7-01	PRKD2	Not Sequenced	2260.85	TCGA-AQ-A7U7-01	PRKD3	Not Sequenced	1247.74
TCGA-AR-A0TP-01	PRKD1	Not Sequenced	61.5764	TCGA-AR-A0TP-01	PRKD2	Not Sequenced	858.798	TCGA-AR-A0TP-01	PRKD3	Not Sequenced	2043.45
TCGA-AR-A0TQ-01	PRKD1	Not Sequenced	6.5917	TCGA-AR-A0TQ-01	PRKD2	Not Sequenced	1611.11	TCGA-AR-A0TQ-01	PRKD3	Not Sequenced	806.787
TCGA-AR-A0TR-01	PRKD1	Not Sequenced	101.55	TCGA-AR-A0TR-01	PRKD2	Not Sequenced	896.748	TCGA-AR-A0TR-01	PRKD3	Not Sequenced	339.473
TCGA-AR-A0TT-01	PRKD1	Not Sequenced	26.9463	TCGA-AR-A0TT-01	PRKD2	Not Sequenced	1393.96	TCGA-AR-A0TT-01	PRKD3	Not Sequenced	1258.97
TCGA-AR-A0TV-01	PRKD1	Not Sequenced	42.368	TCGA-AR-A0TV-01	PRKD2	Not Sequenced	888.527	TCGA-AR-A0TV-01	PRKD3	Not Sequenced	201.572
TCGA-AR-A0TW-01	PRKD1	Not Sequenced	99.5453	TCGA-AR-A0TW-01	PRKD2	Not Sequenced	1095.33	TCGA-AR-A0TW-01	PRKD3	Not Sequenced	410.871
TCGA-AR-A0TZ-01	PRKD1	Not Sequenced	114.05	TCGA-AR-A0TZ-01	PRKD2	Not Sequenced	1046.66	TCGA-AR-A0TZ-01	PRKD3	Not Sequenced	529.313
TCGA-AR-A0U4-01	PRKD1	Not Sequenced	2.1538	TCGA-AR-A0U4-01	PRKD2	Not Sequenced	593.267	TCGA-AR-A0U4-01	PRKD3	Not Sequenced	1614.57
TCGA-B6-A0RL-01	PRKD1	Not Sequenced	36.1959	TCGA-B6-A0RL-01	PRKD2	Not Sequenced	1422.77	TCGA-B6-A0RL-01	PRKD3	Not Sequenced	36.6154
TCGA-B6-A0RM-01	PRKD1	Not Sequenced	72.2854	TCGA-B6-A0RM-01	PRKD2	Not Sequenced	906.291	TCGA-B6-A0RM-01	PRKD3	Not Sequenced	171.583
TCGA-B6-A0RS-01	PRKD1	Not Sequenced	272.38	TCGA-B6-A0RS-01	PRKD2	Not Sequenced	1520.83	TCGA-B6-A0RS-01	PRKD3	Not Sequenced	349.116
TCGA-BH-A1FB-01	PRKD1	Not Sequenced	724.077	TCGA-BH-A1FB-01	PRKD2	Not Sequenced	1041.97	TCGA-BH-A1FB-01	PRKD3	Not Sequenced	1333.14
TCGA-BH-A1FE-06	PRKD1	Not Sequenced	26.2182	TCGA-BH-A1FE-06	PRKD2	Not Sequenced	773.287	TCGA-BH-A1FE-06	PRKD3	Not Sequenced	1216.87
TCGA-BH-A6R8-01	PRKD1	Not Sequenced	440.961	TCGA-BH-A6R8-01	PRKD2	Not Sequenced	1770.42	TCGA-BH-A6R8-01	PRKD3	Not Sequenced	230.099
TCGA-BH-A6R9-01	PRKD1	Not Sequenced	21.0789	TCGA-BH-A6R9-01	PRKD2	Not Sequenced	1020.77	TCGA-BH-A6R9-01	PRKD3	Not Sequenced	1284.61
TCGA-BH-A8FY-01	PRKD1	Not Sequenced	152.053	TCGA-BH-A8FY-01	PRKD2	Not Sequenced	1344.61	TCGA-BH-A8FY-01	PRKD3	Not Sequenced	156.982
TCGA-BH-A8FZ-01	PRKD1	Not Sequenced	163.085	TCGA-BH-A8FZ-01	PRKD2	Not Sequenced	1630.16	TCGA-BH-A8FZ-01	PRKD3	Not Sequenced	721.201
TCGA-BH-A8G0-01	PRKD1	Not Sequenced	68.9518	TCGA-BH-A8G0-01	PRKD2	Not Sequenced	1368.95	TCGA-BH-A8G0-01	PRKD3	Not Sequenced	851.398
TCGA-BH-AB28-01	PRKD1	Not Sequenced	41.9262	TCGA-BH-AB28-01	PRKD2	Not Sequenced	1482.26	TCGA-BH-AB28-01	PRKD3	Not Sequenced	408.131
TCGA-C8-A8HP-01	PRKD1	Not Sequenced	113.103	TCGA-C8-A8HP-01	PRKD2	Not Sequenced	1442.5	TCGA-C8-A8HP-01	PRKD3	Not Sequenced	655.628
TCGA-C8-A8HQ-01	PRKD1	Not Sequenced	218.269	TCGA-C8-A8HQ-01	PRKD2	Not Sequenced	1277.24	TCGA-C8-A8HQ-01	PRKD3	Not Sequenced	402.414
TCGA-C8-A8HR-01	PRKD1	Not Sequenced	223.899	TCGA-C8-A8HR-01	PRKD2	Not Sequenced	1649.24	TCGA-C8-A8HR-01	PRKD3	Not Sequenced	790.134
TCGA-D8-A1XD-01	PRKD1	Not Sequenced	186.058	TCGA-D8-A1XD-01	PRKD2	Not Sequenced	471.849	TCGA-D8-A1XD-01	PRKD3	Not Sequenced	927.08
TCGA-D8-A73U-01	PRKD1	Not Sequenced	66.0535	TCGA-D8-A73U-01	PRKD2	Not Sequenced	2360.15	TCGA-D8-A73U-01	PRKD3	Not Sequenced	1468.93
TCGA-D8-A73W-01	PRKD1	Not Sequenced	135.116	TCGA-D8-A73W-01	PRKD2	Not Sequenced	1909.7	TCGA-D8-A73W-01	PRKD3	Not Sequenced	448.579
TCGA-D8-A73X-01	PRKD1	Not Sequenced	41.6516	TCGA-D8-A73X-01	PRKD2	Not Sequenced	1466.57	TCGA-D8-A73X-01	PRKD3	Not Sequenced	561.225
TCGA-E2-A106-01	PRKD1	Not Sequenced	15.4942	TCGA-E2-A106-01	PRKD2	Not Sequenced	1495.83	TCGA-E2-A106-01	PRKD3	Not Sequenced	228.178
TCGA-E2-A572-01	PRKD1	Not Sequenced	43.9963	TCGA-E2-A572-01	PRKD2	Not Sequenced	2481.07	TCGA-E2-A572-01	PRKD3	Not Sequenced	124.453
TCGA-E2-A576-01	PRKD1	Not Sequenced	29.6546	TCGA-E2-A576-01	PRKD2	Not Sequenced	2109.07	TCGA-E2-A576-01	PRKD3	Not Sequenced	335.93
TCGA-E2-A9RU-01	PRKD1	Not Sequenced	145.843	TCGA-E2-A9RU-01	PRKD2	Not Sequenced	1438.25	TCGA-E2-A9RU-01	PRKD3	Not Sequenced	191.407
TCGA-E9-A1N6-01	PRKD1	Not Sequenced	90.4908	TCGA-E9-A1N6-01	PRKD2	Not Sequenced	1195.72	TCGA-E9-A1N6-01	PRKD3	Not Sequenced	684.086
TCGA-E9-A6HE-01	PRKD1	Not Sequenced	74.865	TCGA-E9-A6HE-01	PRKD2	Not Sequenced	1883.05	TCGA-E9-A6HE-01	PRKD3	Not Sequenced	370.782
TCGA-EW-A1OW-01	PRKD1	Not Sequenced	149.694	TCGA-EW-A1OW-01	PRKD2	Not Sequenced	935.813	TCGA-EW-A1OW-01	PRKD3	Not Sequenced	1720.46
TCGA-EW-A1PF-01	PRKD1	Not Sequenced	105.288	TCGA-EW-A1PF-01	PRKD2	Not Sequenced	876.934	TCGA-EW-A1PF-01	PRKD3	Not Sequenced	960.058
TCGA-EW-A424-01	PRKD1	Not Sequenced	174.379	TCGA-EW-A424-01	PRKD2	Not Sequenced	1731.2	TCGA-EW-A424-01	PRKD3	Not Sequenced	587.7
TCGA-EW-A6S9-01	PRKD1	Not Sequenced	27.004	TCGA-EW-A6S9-01	PRKD2	Not Sequenced	783.556	TCGA-EW-A6S9-01	PRKD3	Not Sequenced	589.293
TCGA-EW-A6SA-01	PRKD1	Not Sequenced	21.3033	TCGA-EW-A6SA-01	PRKD2	Not Sequenced	623.264	TCGA-EW-A6SA-01	PRKD3	Not Sequenced	515.869
TCGA-EW-A6SB-01	PRKD1	Not Sequenced	109.152	TCGA-EW-A6SB-01	PRKD2	Not Sequenced	2103.38	TCGA-EW-A6SB-01	PRKD3	Not Sequenced	847.118
TCGA-EW-A6SC-01	PRKD1	Not Sequenced	59.9141	TCGA-EW-A6SC-01	PRKD2	Not Sequenced	966.415	TCGA-EW-A6SC-01	PRKD3	Not Sequenced	981.528
TCGA-EW-A6SD-01	PRKD1	Not Sequenced	81.2734	TCGA-EW-A6SD-01	PRKD2	Not Sequenced	1582.07	TCGA-EW-A6SD-01	PRKD3	Not Sequenced	1219.65
TCGA-LD-A66U-01	PRKD1	Not Sequenced	288.866	TCGA-LD-A66U-01	PRKD2	Not Sequenced	2074.16	TCGA-LD-A66U-01	PRKD3	Not Sequenced	371.536
TCGA-LD-A74U-01	PRKD1	Not Sequenced	100.353	TCGA-LD-A74U-01	PRKD2	Not Sequenced	1440.25	TCGA-LD-A74U-01	PRKD3	Not Sequenced	691.726
TCGA-LD-A7W5-01	PRKD1	Not Sequenced	74.0461	TCGA-LD-A7W5-01	PRKD2	Not Sequenced	2309.39	TCGA-LD-A7W5-01	PRKD3	Not Sequenced	801.218
TCGA-LD-A7W6-01	PRKD1	Not Sequenced	188.448	TCGA-LD-A7W6-01	PRKD2	Not Sequenced	1623.35	TCGA-LD-A7W6-01	PRKD3	Not Sequenced	460.144
TCGA-LD-A9QF-01	PRKD1	Not Sequenced	47.2727	TCGA-LD-A9QF-01	PRKD2	Not Sequenced	1783.65	TCGA-LD-A9QF-01	PRKD3	Not Sequenced	1005.87
TCGA-LL-A442-01	PRKD1	Not Sequenced	8.0645	TCGA-LL-A442-01	PRKD2	Not Sequenced	800.26	TCGA-LL-A442-01	PRKD3	Not Sequenced	1321.82
TCGA-LL-A6FP-01	PRKD1	Not Sequenced	18.3702	TCGA-LL-A6FP-01	PRKD2	Not Sequenced	2132.06	TCGA-LL-A6FP-01	PRKD3	Not Sequenced	302.083
TCGA-LL-A6FQ-01	PRKD1	Not Sequenced	75.977	TCGA-LL-A6FQ-01	PRKD2	Not Sequenced	1675.93	TCGA-LL-A6FQ-01	PRKD3	Not Sequenced	169.571
TCGA-LL-A6FR-01	PRKD1	Not Sequenced	147.96	TCGA-LL-A6FR-01	PRKD2	Not Sequenced	1261.09	TCGA-LL-A6FR-01	PRKD3	Not Sequenced	759.147
TCGA-LL-A73Y-01	PRKD1	Not Sequenced	174.931	TCGA-LL-A73Y-01	PRKD2	Not Sequenced	1213.12	TCGA-LL-A73Y-01	PRKD3	Not Sequenced	1648.28
TCGA-LL-A73Z-01	PRKD1	Not Sequenced	121.922	TCGA-LL-A73Z-01	PRKD2	Not Sequenced	1622.13	TCGA-LL-A73Z-01	PRKD3	Not Sequenced	758.494
TCGA-LL-A740-01	PRKD1	Not Sequenced	78.0488	TCGA-LL-A740-01	PRKD2	Not Sequenced	1149.78	TCGA-LL-A740-01	PRKD3	Not Sequenced	578.522
TCGA-LL-A7SZ-01	PRKD1	Not Sequenced	57.4388	TCGA-LL-A7SZ-01	PRKD2	Not Sequenced	2052.26	TCGA-LL-A7SZ-01	PRKD3	Not Sequenced	232.056
TCGA-LL-A7T0-01	PRKD1	Not Sequenced	153.2	TCGA-LL-A7T0-01	PRKD2	Not Sequenced	1787.19	TCGA-LL-A7T0-01	PRKD3	Not Sequenced	390.301
TCGA-LL-A8F5-01	PRKD1	Not Sequenced	59.1444	TCGA-LL-A8F5-01	PRKD2	Not Sequenced	1953.31	TCGA-LL-A8F5-01	PRKD3	Not Sequenced	606.506
TCGA-LL-A9Q3-01	PRKD1	Not Sequenced	65.5348	TCGA-LL-A9Q3-01	PRKD2	Not Sequenced	2240.91	TCGA-LL-A9Q3-01	PRKD3	Not Sequenced	223.434
TCGA-OL-A66L-01	PRKD1	Not Sequenced	243.557	TCGA-OL-A66L-01	PRKD2	Not Sequenced	2385.37	TCGA-OL-A66L-01	PRKD3	Not Sequenced	229.372
TCGA-OL-A66N-01	PRKD1	Not Sequenced	31.9448	TCGA-OL-A66N-01	PRKD2	Not Sequenced	1839.03	TCGA-OL-A66N-01	PRKD3	Not Sequenced	324.459
TCGA-OL-A66O-01	PRKD1	Not Sequenced	100	TCGA-OL-A66O-01	PRKD2	Not Sequenced	1483.62	TCGA-OL-A66O-01	PRKD3	Not Sequenced	300.209
TCGA-OL-A66P-01	PRKD1	Not Sequenced	58.4285	TCGA-OL-A66P-01	PRKD2	Not Sequenced	2380.58	TCGA-OL-A66P-01	PRKD3	Not Sequenced	877.698
TCGA-OL-A6VO-01	PRKD1	Not Sequenced	79.8036	TCGA-OL-A6VO-01	PRKD2	Not Sequenced	1315.31	TCGA-OL-A6VO-01	PRKD3	Not Sequenced	1787.11
TCGA-OL-A6VQ-01	PRKD1	Not Sequenced	57.195	TCGA-OL-A6VQ-01	PRKD2	Not Sequenced	1152.61	TCGA-OL-A6VQ-01	PRKD3	Not Sequenced	681.866
TCGA-OL-A6VR-01	PRKD1	Not Sequenced	770.425	TCGA-OL-A6VR-01	PRKD2	Not Sequenced	1539.7	TCGA-OL-A6VR-01	PRKD3	Not Sequenced	257.073
TCGA-OL-A97C-01	PRKD1	Not Sequenced	80.4755	TCGA-OL-A97C-01	PRKD2	Not Sequenced	1724.51	TCGA-OL-A97C-01	PRKD3	Not Sequenced	1528.02
TCGA-PL-A8LV-01	PRKD1	Not Sequenced	42.7284	TCGA-PL-A8LV-01	PRKD2	Not Sequenced	1344.31	TCGA-PL-A8LV-01	PRKD3	Not Sequenced	1391.4
TCGA-PL-A8LX-01	PRKD1	Not Sequenced	165.846	TCGA-PL-A8LX-01	PRKD2	Not Sequenced	1725.16	TCGA-PL-A8LX-01	PRKD3	Not Sequenced	137.977
TCGA-PL-A8LY-01	PRKD1	Not Sequenced	84.1251	TCGA-PL-A8LY-01	PRKD2	Not Sequenced	1274.77	TCGA-PL-A8LY-01	PRKD3	Not Sequenced	585.66
TCGA-PL-A8LZ-01	PRKD1	Not Sequenced	87.0565	TCGA-PL-A8LZ-01	PRKD2	Not Sequenced	2222.27	TCGA-PL-A8LZ-01	PRKD3	Not Sequenced	1422.01
TCGA-S3-A6ZF-01	PRKD1	Not Sequenced	61.4333	TCGA-S3-A6ZF-01	PRKD2	Not Sequenced	792.707	TCGA-S3-A6ZF-01	PRKD3	Not Sequenced	1074.57
TCGA-S3-A6ZG-01	PRKD1	Not Sequenced	28.0293	TCGA-S3-A6ZG-01	PRKD2	Not Sequenced	1232.41	TCGA-S3-A6ZG-01	PRKD3	Not Sequenced	328.684
TCGA-S3-A6ZH-01	PRKD1	Not Sequenced	56.1836	TCGA-S3-A6ZH-01	PRKD2	Not Sequenced	1326.51	TCGA-S3-A6ZH-01	PRKD3	Not Sequenced	311.157
TCGA-S3-AA0Z-01	PRKD1	Not Sequenced	40.8337	TCGA-S3-AA0Z-01	PRKD2	Not Sequenced	1254.54	TCGA-S3-AA0Z-01	PRKD3	Not Sequenced	2092.84
TCGA-S3-AA10-01	PRKD1	Not Sequenced	111.95	TCGA-S3-AA10-01	PRKD2	Not Sequenced	1737.56	TCGA-S3-AA10-01	PRKD3	Not Sequenced	1091.88
TCGA-S3-AA11-01	PRKD1	Not Sequenced	24.008	TCGA-S3-AA11-01	PRKD2	Not Sequenced	1587.74	TCGA-S3-AA11-01	PRKD3	Not Sequenced	639.271
TCGA-S3-AA12-01	PRKD1	Not Sequenced	117.774	TCGA-S3-AA12-01	PRKD2	Not Sequenced	1325.34	TCGA-S3-AA12-01	PRKD3	Not Sequenced	187.164
TCGA-S3-AA14-01	PRKD1	Not Sequenced	178.615	TCGA-S3-AA14-01	PRKD2	Not Sequenced	1026.16	TCGA-S3-AA14-01	PRKD3	Not Sequenced	773.141
TCGA-S3-AA15-01	PRKD1	Not Sequenced	37.7318	TCGA-S3-AA15-01	PRKD2	Not Sequenced	2391.25	TCGA-S3-AA15-01	PRKD3	Not Sequenced	1486.63
TCGA-S3-AA17-01	PRKD1	Not Sequenced	26.3487	TCGA-S3-AA17-01	PRKD2	Not Sequenced	1793.34	TCGA-S3-AA17-01	PRKD3	Not Sequenced	467.527
TCGA-UL-AAZ6-01	PRKD1	Not Sequenced	12.301	TCGA-UL-AAZ6-01	PRKD2	Not Sequenced	933.783	TCGA-UL-AAZ6-01	PRKD3	Not Sequenced	338.142
TCGA-UU-A93S-01	PRKD1	Not Sequenced	44.3403	TCGA-UU-A93S-01	PRKD2	Not Sequenced	1500	TCGA-UU-A93S-01	PRKD3	Not Sequenced	295.224
TCGA-V7-A7HQ-01	PRKD1	Not Sequenced	163.74	TCGA-V7-A7HQ-01	PRKD2	Not Sequenced	2085.84	TCGA-V7-A7HQ-01	PRKD3	Not Sequenced	102.229
TCGA-W8-A86G-01	PRKD1	Not Sequenced	34.7003	TCGA-W8-A86G-01	PRKD2	Not Sequenced	1766.02	TCGA-W8-A86G-01	PRKD3	Not Sequenced	538.206
TCGA-WT-AB41-01	PRKD1	Not Sequenced	68.4178	TCGA-WT-AB41-01	PRKD2	Not Sequenced	2045.74	TCGA-WT-AB41-01	PRKD3	Not Sequenced	288.644
TCGA-WT-AB44-01	PRKD1	Not Sequenced	104.331	TCGA-WT-AB44-01	PRKD2	Not Sequenced	1478.31	TCGA-WT-AB44-01	PRKD3	Not Sequenced	395.846
TCGA-XX-A899-01	PRKD1	Not Sequenced	184.223	TCGA-XX-A899-01	PRKD2	Not Sequenced	1382.28	TCGA-XX-A899-01	PRKD3	Not Sequenced	976.772
TCGA-XX-A89A-01	PRKD1	Not Sequenced	224.592	TCGA-XX-A89A-01	PRKD2	Not Sequenced	1564.01	TCGA-XX-A89A-01	PRKD3	Not Sequenced	908.833
TCGA-Z7-A8R5-01	PRKD1	Not Sequenced	43.8452	TCGA-Z7-A8R5-01	PRKD2	Not Sequenced	1594.84	TCGA-Z7-A8R5-01	PRKD3	Not Sequenced	448.586
TCGA-Z7-A8R6-01	PRKD1	Not Sequenced		TCGA-Z7-A8R6-01	PRKD2	Not Sequenced	1225.92	TCGA-Z7-A8R6-01	PRKD3	Not Sequenced	443.671
