# Supplementary material for: Oncogenic functions of protein kinase D2 and D3 in regulating multiple cancer‐related pathways in breast cancer
Source: Cancer Med. 2019 Jan 16;8(2):729–41. doi: 10.1002/cam4.1938 (PMC6504119; doi:10.1002/cam4.1938)
Supplement: Supplementary file 10 [file CAM4-8-729-s010.xlsx]

## Sheet: Table S3
Table S3. Information of breast cancer samples
Sample No.	Invasive breast cancer calssification	CerbB2	ER	PR	Ki-67
T1	Ductal carcinoma II	+	+	+	0.8
T2	Ductal carcinoma I	-	-	-	0.25
T3	Ductal carcinoma III	+	-	-	0.6
T4	Ductal carcinoma II	-	+	+	0.2
T5	Ductal carcinoma II	-	-	-	0.5
T6	Ductal carcinoma II	+	+	-	0.2
T7	Ductal carcinoma II	+	+	+	0.25
T8	Ductal carcinoma II	+	+	-	0.1
T9	Ductal carcinoma III	+	+	-	0.2
T10	Ductal carcinoma II	+	+	-	0.4
T11	Ductal carcinoma III	+	+	+	0.7
T12	Ductal carcinoma II	+	+	+	0.8
T13	Ductal carcinoma II	-	+	+	0.15
T14	Ductal carcinoma III	-	-	-	0.3
T15	Ductal carcinoma III	+	+	+	0.4
T16	Ductal carcinoma III	+	+	-	0.6
