# Supplementary material for: Oncogenic functions of protein kinase D2 and D3 in regulating multiple cancer‐related pathways in breast cancer
Source: Cancer Med. 2019 Jan 16;8(2):729–41. doi: 10.1002/cam4.1938 (PMC6504119; doi:10.1002/cam4.1938)
Supplement: Supplementary file 11 [file CAM4-8-729-s011.xlsx]

## Sheet: Table S4-1
Table S4-1. PKD1, PKD2 and PKD3 gene expression data in NCI-60 project
PKD1					PKD2					PKD3
BR:MCF7	BR:MDA-MB-231	BR:HS 578T	BR:BT-549	BR:T-47D	BR:MCF7	BR:MDA-MB-231	BR:HS 578T	BR:BT-549	BR:T-47D	BR:MCF7	BR:MDA-MB-231	BR:HS 578T	BR:BT-549	BR:T-47D
4.359	4.04252	7.27594	4.13855	4.06785	7.55176	7.09871	7.10616	7.07629	7.16758	6.41972	7.52272	7.43806	6.62944	6.26225
2.383	2.3215	4.7075	2.3675	2.4005	6.44867	6.31567	6.70467	6.559	6.214	5.0894	5.884	5.747	5.2984	4.5832
3.3995	2.6355	3.636	2.811	2.6915	5.525	5.69367	6.28233	5.46233	5.80333	3.54325	5.279	4.9525	3.9385	3.89925
3.237	2.917	3.062	3.1	3.045	4.452	3.7905	3.896	3.7435	3.857	3.658	4.01175	3.78175	3.66875	3.46025

## Sheet: Table S4-2
Table S4-2. PKD1, PKD2 and PKD3 gene expression in Cancer Cell Line Encyclopedia project
ProbeID	SYMBOL	AU565	BT-20	BT-474	BT-483	BT-549	CAMA-1	DU4475	HCC1143	HCC1187	HCC1428	HCC1500	HCC1569	HCC1599	HCC1937	HCC1954	HCC202	HCC2157	HCC38	HCC70	HS578T	MCF-7	MDA-MB-134	MDA-MB-157	MDA-MB-175	MDA-MB-231	MDA-MB-361	MDA-MB-415	MDA-MB-435	MDA-MB-436	MDA-MB-468	SK-BR-3	T-47D	UACC-812	ZR-75-1	ZR-75-30	SYMBOL	GENENAME
205880_at	PRKD1	3.82799	3.69831	6.42911	4.11751	4.43147	4.31009	3.88031	6.0473	5.59199	4.05321	6.83126	5.05791	4.42827	3.75456	4.11286	5.32381	4.66696	4.45142	4.21946	8.73134	4.39431	6.3594	6.41708	7.13954	3.94869	5.9304	7.70717	8.22546	7.82208	3.95555	3.81882	4.18864	5.70534	4.49688	4.12104	PRKD1	protein kinase D1
217705_at	PRKD1	3.68959	3.77991	3.68649	3.82394	3.69201	3.8558	4.19155	3.75103	3.7476	3.69349	3.78643	3.66864	3.72024	3.70553	3.66693	3.80768	3.8344	3.77991	3.74864	3.99986	3.77991	3.75482	3.71088	3.86272	3.92373	3.61453	3.87705	3.92364	4.13229	3.53771	3.728	3.71327	3.62434	3.87255	3.54424	PRKD1	protein kinase D1
209282_at	PRKD2	7.39464	8.75946	7.23947	8.25348	6.83028	8.01961	8.06943	8.12247	8.06976	7.53969	7.19937	7.36906	6.63196	8.31574	8.05797	7.88481	6.47752	7.5853	8.32842	7.12646	7.57974	7.15173	5.23232	7.46238	6.93374	7.51323	7.61225	6.59327	7.14013	8.33484	7.70478	6.51834	8.63823	7.16936	7.54216	PRKD2	protein kinase D2
241669_x_at	PRKD2	3.83622	3.84763	3.76765	3.69078	3.85316	4.0195	4.91446	4.21094	3.98885	3.68831	3.69315	4.24546	3.61828	3.89835	3.70856	3.80066	3.88022	3.89467	4.07744	3.89425	4.19996	3.65636	3.66399	3.98387	3.64164	3.86812	3.69103	3.59516	3.98464	3.88237	4.66302	3.70078	3.82027	3.63374	3.59861	PRKD2	protein kinase D2
38269_at	PRKD2	8.92217	9.98846	8.56098	9.20019	8.23115	9.04038	8.97463	9.44527	9.2244	8.64124	8.3441	8.67471	7.64604	9.49122	8.99535	9.09509	8.09682	8.6435	9.3417	8.44653	8.74081	7.88622	6.86521	8.84571	8.21619	8.7439	8.91364	8.0392	8.28743	9.39841	8.95228	7.91073	9.88165	8.5206	8.82431	PRKD2	protein kinase D2
1554910_at	PRKD3	3.54062	3.84854	3.71833	3.62937	3.93965	3.51971	4.73503	4.18607	4.4616	4.54174	3.39338	4.55301	5.66428	3.91582	4.10726	3.7386	4.2812	5.2369	4.51735	4.15807	3.78377	3.64652	5.64871	3.75473	4.03598	4.15564	3.54344	4.92175	3.83381	4.15807	3.9628	3.8158	4.04649	3.99656	3.39338	PRKD3	protein kinase D3
211084_x_at	PRKD3	7.16252	7.95266	6.9644	5.72157	7.62046	6.48222	8.54941	7.7412	8.42576	7.47896	4.15122	8.25995	9.70763	7.50554	7.69124	7.52861	7.30293	8.76106	7.81631	8.89736	6.48202	6.55001	9.30315	6.14397	7.50047	7.71353	5.38737	7.98851	8.38812	8.39746	7.55006	7.08492	6.97349	7.27567	5.76672	PRKD3	protein kinase D3
218236_s_at	PRKD3	6.84565	9.06404	8.94704	7.23856	9.12165	4.2642	10.5915	8.24048	10.2857	9.33152	4.32162	9.91119	11.1364	8.62664	9.42652	8.07605	9.30291	11.1412	9.57429	9.88018	7.50312	4.6843	10.6571	8.18178	9.59246	9.31506	4.13745	10.2961	9.64341	10.1517	8.6662	8.93561	6.86325	8.96132	4.47383	PRKD3	protein kinase D3
222565_s_at	PRKD3	5.56518	6.75715	6.28332	5.63125	6.73808	3.87676	7.88065	6.02592	7.54487	7.14659	4.20209	7.60401	8.60737	6.05218	6.69963	5.49767	6.54622	8.25815	6.74154	7.26245	4.8026	4.33761	7.78988	5.66385	7.12608	7.05673	4.22775	8.01937	7.43487	7.43633	6.29683	6.03718	6.56658	5.63525	3.7529	PRKD3	protein kinase D3
242549_at	PRKD3	4.40362	5.5162	4.98889	4.20308	5.05106	3.58622	7.08245	5.47756	6.36095	5.4601	3.41251	6.99336	8.19027	5.4748	6.02817	5.04367	5.66302	7.9294	5.83792	6.08528	4.21575	4.04553	8.05246	4.8767	5.6717	5.42363	4.11026	6.60364	5.2475	6.0599	5.25571	5.54594	5.33786	6.08292	3.58579	PRKD3	protein kinase D3
