# Supplementary material for: Oncogenic functions of protein kinase D2 and D3 in regulating multiple cancer‐related pathways in breast cancer
Source: Cancer Med. 2019 Jan 16;8(2):729–41. doi: 10.1002/cam4.1938 (PMC6504119; doi:10.1002/cam4.1938)
Supplement: Supplementary file 12 [file CAM4-8-729-s012.xlsx]

## Sheet: Table S5
Table S5. Comparative phosphoproteomics data
Protein name	Phospho-site	Phospho-peptide	PKD2_1 p-val	PKD2_2 p-val	PKD2+3_1 p-val	PKD2+3_2 p-val	PKD2_1 Ratio	PKD2_2 Ratio	PKD2+3_1 Ratio	PKD2+3_2 Ratio	Description
AAK1	637	ILSDVTHSAVFGVPASK		0.002988		0.002933		1.22		1.47	Regulates clathrin-mediated endocytosis by phosphorylating the AP2M1/mu2 subunit of the adaptor protein complex 2 (AP-2) which ensures high affinity binding of AP-2 to cargo membrane proteins during the initial stages of endocytosis. Isoform 1 and isoform 2 display similar levels of kinase activity towards AP2M1. Regulates phosphorylation of other AP-2 subunits as well as AP-2 localization and AP…
AARSD1	257	EQADHFTQTPLDP	0.003169	0.003423	0.003169		0.27	0.92	0.65		Functions in trans to edit the amino acid moiety from incorrectly charged tRNA(Ala).
AARSD1	265	TPLDPGSQVLVR	0.00294	0.003175		0.003116	0.71	0.48		0.65	Functions in trans to edit the amino acid moiety from incorrectly charged tRNA(Ala).
AASDHPPT	258	HQDVPSQDDSK	0.002997	0.003237	0.002997		0.37	0.82	0.65		Catalyzes the post-translational modification of target proteins by phosphopantetheine. Can transfer the 4'-phosphopantetheine moiety from coenzyme A to a serine residue of a broad range of acceptors, such as the acyl carrier domain of FASN.
AATF	203	NSEDDGVVMTF				0.00328				1.34	May function as a general inhibitor of the histone deacetylase HDAC1. Binding to the pocket region of RB1 may displace HDAC1 from RB1/E2F complexes, leading to activation of E2F target genes and cell cycle progression. Conversely, displacement of HDAC1 from SP1 bound to the CDKN1A promoter leads to increased expression of this CDK inhibitor and blocks cell cycle progression. Also antagonizes PAWR…
ABCC4	646	DNEESEQPPVPGTPTLR				0.002725				1.69	May be an organic anion pump relevant to cellular detoxification.
ABCC5	505	WDSSHSSIQNSPK		0.00348				0.84			Acts as a multispecific organic anion pump which can transport nucleotide analogs.
ABCC5	509	HSSIQNSPKLTPK	0.003299	0.003563			6.1	9.72			Acts as a multispecific organic anion pump which can transport nucleotide analogs.
ABCC5	513	QNSPKLTPK		0.003957		0.003884		1.03		1.26	Acts as a multispecific organic anion pump which can transport nucleotide analogs.
ABCE1	582	LNSIKDVEQK			0.003193	0.003385			7.6	14.4	Antagonizes the binding of 2-5A (5'-phosphorylated 2',5'-linked oligoadenylates) by RNase L through direct interaction with RNase L and therefore inhibits its endoribonuclease activity. May play a central role in the regulation of mRNA turnover. Antagonizes the anti-viral effect of the interferon-regulated 2-5A/RNase L pathway. May act as a chaperone for post-translational events during HIV-1 cap…
ABCF1	105	LSVPTSDEEDEVPAPK			0.002791				1.55		Isoform 2 is required for efficient Cap- and IRES-mediated mRNA translation initiation. Isoform 2 is not involved in the ribosome biogenesis.
ABCF1	228	AEQGSEEEGEGEEEEEEGGESK	0.002877		0.002877	0.00305	1.25		0.75	0.73	Isoform 2 is required for efficient Cap- and IRES-mediated mRNA translation initiation. Isoform 2 is not involved in the ribosome biogenesis.
ABCF1	254	DPYAHLSKK		0.003797	0.003516			0.78	0.67		Isoform 2 is required for efficient Cap- and IRES-mediated mRNA translation initiation. Isoform 2 is not involved in the ribosome biogenesis.
ABCF2	349	FGHGSAKLAR		0.003848				0.82			ATP-binding cassette sub-family F member 2
ABI1	183	TNPPTQKPPSPPMSGR			0.002824	0.002993			0.25	0.39	May act in negative regulation of cell growth and transformation by interacting with nonreceptor tyrosine kinases ABL1 and/or ABL2. May play a role in regulation of EGF-induced Erk pathway activation. Involved in cytoskeletal reorganization and EGFR signaling. Together with EPS8 participates in transduction of signals from Ras to Rac. In vitro, a trimeric complex of ABI1, EPS8 and SOS1 exhibits R…
ABI1	226	LGSQHSPGRTAS		0.003384				0.84			May act in negative regulation of cell growth and transformation by interacting with nonreceptor tyrosine kinases ABL1 and/or ABL2. May play a role in regulation of EGF-induced Erk pathway activation. Involved in cytoskeletal reorganization and EGFR signaling. Together with EPS8 participates in transduction of signals from Ras to Rac. In vitro, a trimeric complex of ABI1, EPS8 and SOS1 exhibits R…
ABI1	323	HNSTTSSTSSGGYR			0.003288				0.54		May act in negative regulation of cell growth and transformation by interacting with nonreceptor tyrosine kinases ABL1 and/or ABL2. May play a role in regulation of EGF-induced Erk pathway activation. Involved in cytoskeletal reorganization and EGFR signaling. Together with EPS8 participates in transduction of signals from Ras to Rac. In vitro, a trimeric complex of ABI1, EPS8 and SOS1 exhibits R…
ABI1	324	QISRHNSTTSSTS	0.002694	0.00291	0.002694		2.12	4.15	1.46		May act in negative regulation of cell growth and transformation by interacting with nonreceptor tyrosine kinases ABL1 and/or ABL2. May play a role in regulation of EGF-induced Erk pathway activation. Involved in cytoskeletal reorganization and EGFR signaling. Together with EPS8 participates in transduction of signals from Ras to Rac. In vitro, a trimeric complex of ABI1, EPS8 and SOS1 exhibits R…
ABL1	569	GQGESDPLDHEPAVSPLLPR			0.003192				0.59		Non-receptor tyrosine-protein kinase that plays a role in many key processes linked to cell growth and survival such as cytoskeleton remodeling in response to extracellular stimuli, cell motility and adhesion, receptor endocytosis, autophagy, DNA damage response and apoptosis. Coordinates actin remodeling through tyrosine phosphorylation of proteins controlling cytoskeleton dynamics like WASF3 (i…
ABL1	938	PSQSPSQEAAGE	0.003158	0.003411			0.42	0.58			Non-receptor tyrosine-protein kinase that plays a role in many key processes linked to cell growth and survival such as cytoskeleton remodeling in response to extracellular stimuli, cell motility and adhesion, receptor endocytosis, autophagy, DNA damage response and apoptosis. Coordinates actin remodeling through tyrosine phosphorylation of proteins controlling cytoskeleton dynamics like WASF3 (i…
ABL2	655	GGFFSSFMKK		0.003556		0.003491		1.23		1.4	Non-receptor tyrosine-protein kinase that plays an ABL1-overlapping role in key processes linked to cell growth and survival such as cytoskeleton remodeling in response to extracellular stimuli, cell motility and adhesion and receptor endocytosis. Coordinates actin remodeling through tyrosine phosphorylation of proteins controlling cytoskeleton dynamics like MYH10 (involved in movement); CTTN (in…
ABLIM1	480	MIHRSTSQGSINS		0.002887				0.76			May act as scaffold protein (By similarity). May play a role in the development of the retina. Has been suggested to play a role in axon guidance.
ABLIM1	483	STSQGSINSPVY	0.003034				0.76				May act as scaffold protein (By similarity). May play a role in the development of the retina. Has been suggested to play a role in axon guidance.
ACD	111	ELILGSETPSSPR				0.002895				0.66	Component of the shelterin complex (telosome) that is involved in the regulation of telomere length and protection. Shelterin associates with arrays of double-stranded TTAGGG repeats added by telomerase and protects chromosome ends; without its protective activity, telomeres are no longer hidden from the DNA damage surveillance and chromosome ends are inappropriately processed by DNA repair pathw…
ACIN1	115	ENLQKHSTPHAAF	0.003208				0.82				Auxiliary component of the splicing-dependent multiprotein exon junction complex (EJC) deposited at splice junction on mRNAs. The EJC is a dynamic structure consisting of core proteins and several peripheral nuclear and cytoplasmic associated factors that join the complex only transiently either during EJC assembly or during subsequent mRNA metabolism. Component of the ASAP complexes which bind R…
ACIN1	116	NLQKHSTPHAAFQ	0.00321				0.85				Auxiliary component of the splicing-dependent multiprotein exon junction complex (EJC) deposited at splice junction on mRNAs. The EJC is a dynamic structure consisting of core proteins and several peripheral nuclear and cytoplasmic associated factors that join the complex only transiently either during EJC assembly or during subsequent mRNA metabolism. Component of the ASAP complexes which bind R…
ACIN1	125	AAFQPNSQIGEEM		0.003599	0.003332			0.78	0.67		Auxiliary component of the splicing-dependent multiprotein exon junction complex (EJC) deposited at splice junction on mRNAs. The EJC is a dynamic structure consisting of core proteins and several peripheral nuclear and cytoplasmic associated factors that join the complex only transiently either during EJC assembly or during subsequent mRNA metabolism. Component of the ASAP complexes which bind R…
ACIN1	216	SEEKGDSDDEK	0.003036	0.003279			0.41	0.22			Auxiliary component of the splicing-dependent multiprotein exon junction complex (EJC) deposited at splice junction on mRNAs. The EJC is a dynamic structure consisting of core proteins and several peripheral nuclear and cytoplasmic associated factors that join the complex only transiently either during EJC assembly or during subsequent mRNA metabolism. Component of the ASAP complexes which bind R…
ACIN1	216	SSSISEEKGDSDDEKPR			0.002571				0.57		Auxiliary component of the splicing-dependent multiprotein exon junction complex (EJC) deposited at splice junction on mRNAs. The EJC is a dynamic structure consisting of core proteins and several peripheral nuclear and cytoplasmic associated factors that join the complex only transiently either during EJC assembly or during subsequent mRNA metabolism. Component of the ASAP complexes which bind R…
ACIN1	240	AAKLSEGSQPA		0.003797	0.003516			1.15	1.3		Auxiliary component of the splicing-dependent multiprotein exon junction complex (EJC) deposited at splice junction on mRNAs. The EJC is a dynamic structure consisting of core proteins and several peripheral nuclear and cytoplasmic associated factors that join the complex only transiently either during EJC assembly or during subsequent mRNA metabolism. Component of the ASAP complexes which bind R…
ACIN1	243	LSEGSQPAEEE	0.003188	0.003444		0.00338	0.72	0.16		0.62	Auxiliary component of the splicing-dependent multiprotein exon junction complex (EJC) deposited at splice junction on mRNAs. The EJC is a dynamic structure consisting of core proteins and several peripheral nuclear and cytoplasmic associated factors that join the complex only transiently either during EJC assembly or during subsequent mRNA metabolism. Component of the ASAP complexes which bind R…
ACIN1	343	FTRSQEEAR	0.003326	0.003592		0.003526	2.01	4.26		1.47	Auxiliary component of the splicing-dependent multiprotein exon junction complex (EJC) deposited at splice junction on mRNAs. The EJC is a dynamic structure consisting of core proteins and several peripheral nuclear and cytoplasmic associated factors that join the complex only transiently either during EJC assembly or during subsequent mRNA metabolism. Component of the ASAP complexes which bind R…
ACIN1	365	TTSPLEEEER			0.003151	0.00334			0.27	0.43	Auxiliary component of the splicing-dependent multiprotein exon junction complex (EJC) deposited at splice junction on mRNAs. The EJC is a dynamic structure consisting of core proteins and several peripheral nuclear and cytoplasmic associated factors that join the complex only transiently either during EJC assembly or during subsequent mRNA metabolism. Component of the ASAP complexes which bind R…
ACIN1	408	ASLVALPEQTASEEETPPPLLTK			0.0036	0.002968			0.13	0.31	Auxiliary component of the splicing-dependent multiprotein exon junction complex (EJC) deposited at splice junction on mRNAs. The EJC is a dynamic structure consisting of core proteins and several peripheral nuclear and cytoplasmic associated factors that join the complex only transiently either during EJC assembly or during subsequent mRNA metabolism. Component of the ASAP complexes which bind R…
ACIN1	410	ASLVALPEQTASEEETPPPLLTK			0.0036				0.58		Auxiliary component of the splicing-dependent multiprotein exon junction complex (EJC) deposited at splice junction on mRNAs. The EJC is a dynamic structure consisting of core proteins and several peripheral nuclear and cytoplasmic associated factors that join the complex only transiently either during EJC assembly or during subsequent mRNA metabolism. Component of the ASAP complexes which bind R…
ACIN1	414	ASLVALPEQTASEEETPPPLLTK			0.0036				1.12		Auxiliary component of the splicing-dependent multiprotein exon junction complex (EJC) deposited at splice junction on mRNAs. The EJC is a dynamic structure consisting of core proteins and several peripheral nuclear and cytoplasmic associated factors that join the complex only transiently either during EJC assembly or during subsequent mRNA metabolism. Component of the ASAP complexes which bind R…
ACIN1	478	ELLVSQHTVQLVGGLSPLSSPSDTK			0.003369	0.003571			0.3	0.14	Auxiliary component of the splicing-dependent multiprotein exon junction complex (EJC) deposited at splice junction on mRNAs. The EJC is a dynamic structure consisting of core proteins and several peripheral nuclear and cytoplasmic associated factors that join the complex only transiently either during EJC assembly or during subsequent mRNA metabolism. Component of the ASAP complexes which bind R…
ACIN1	478	GGLSPLSSPSDTK			0.00302	0.003201			1.83	2.41	Auxiliary component of the splicing-dependent multiprotein exon junction complex (EJC) deposited at splice junction on mRNAs. The EJC is a dynamic structure consisting of core proteins and several peripheral nuclear and cytoplasmic associated factors that join the complex only transiently either during EJC assembly or during subsequent mRNA metabolism. Component of the ASAP complexes which bind R…
ACIN1	729	LQPERGSPKK		0.003545	0.003282			0.84	0.71		Auxiliary component of the splicing-dependent multiprotein exon junction complex (EJC) deposited at splice junction on mRNAs. The EJC is a dynamic structure consisting of core proteins and several peripheral nuclear and cytoplasmic associated factors that join the complex only transiently either during EJC assembly or during subsequent mRNA metabolism. Component of the ASAP complexes which bind R…
ACIN1	828	ISVVSATKGVP	0.003519		0.003519		1.05		1.29		Auxiliary component of the splicing-dependent multiprotein exon junction complex (EJC) deposited at splice junction on mRNAs. The EJC is a dynamic structure consisting of core proteins and several peripheral nuclear and cytoplasmic associated factors that join the complex only transiently either during EJC assembly or during subsequent mRNA metabolism. Component of the ASAP complexes which bind R…
ACIN1	838	GVPAGNSDTEGGQ	0.003156				0.81				Auxiliary component of the splicing-dependent multiprotein exon junction complex (EJC) deposited at splice junction on mRNAs. The EJC is a dynamic structure consisting of core proteins and several peripheral nuclear and cytoplasmic associated factors that join the complex only transiently either during EJC assembly or during subsequent mRNA metabolism. Component of the ASAP complexes which bind R…
ACIN1	838	GVPAGNSDTEGGQPGR			0.003169	0.003359			0.75	1.41	Auxiliary component of the splicing-dependent multiprotein exon junction complex (EJC) deposited at splice junction on mRNAs. The EJC is a dynamic structure consisting of core proteins and several peripheral nuclear and cytoplasmic associated factors that join the complex only transiently either during EJC assembly or during subsequent mRNA metabolism. Component of the ASAP complexes which bind R…
ACIN1	863	PSISITTESLK			0.003188	0.00338			15.93	19.93	Auxiliary component of the splicing-dependent multiprotein exon junction complex (EJC) deposited at splice junction on mRNAs. The EJC is a dynamic structure consisting of core proteins and several peripheral nuclear and cytoplasmic associated factors that join the complex only transiently either during EJC assembly or during subsequent mRNA metabolism. Component of the ASAP complexes which bind R…
ACIN1	885	ADDSRISEDETER	0.003122	0.003372		0.003309	1.02	2.8		1.46	Auxiliary component of the splicing-dependent multiprotein exon junction complex (EJC) deposited at splice junction on mRNAs. The EJC is a dynamic structure consisting of core proteins and several peripheral nuclear and cytoplasmic associated factors that join the complex only transiently either during EJC assembly or during subsequent mRNA metabolism. Component of the ASAP complexes which bind R…
ACIN1	895	DLHADDSRISEDE	0.003163				0.79				Auxiliary component of the splicing-dependent multiprotein exon junction complex (EJC) deposited at splice junction on mRNAs. The EJC is a dynamic structure consisting of core proteins and several peripheral nuclear and cytoplasmic associated factors that join the complex only transiently either during EJC assembly or during subsequent mRNA metabolism. Component of the ASAP complexes which bind R…
ACIN1	895	PLAGQEAVVDLHADDSRISEDETER				0.00337				1.06	Auxiliary component of the splicing-dependent multiprotein exon junction complex (EJC) deposited at splice junction on mRNAs. The EJC is a dynamic structure consisting of core proteins and several peripheral nuclear and cytoplasmic associated factors that join the complex only transiently either during EJC assembly or during subsequent mRNA metabolism. Component of the ASAP complexes which bind R…
ACIN1	898	DLHADDSRISEDETER				0.002695				1.07	Auxiliary component of the splicing-dependent multiprotein exon junction complex (EJC) deposited at splice junction on mRNAs. The EJC is a dynamic structure consisting of core proteins and several peripheral nuclear and cytoplasmic associated factors that join the complex only transiently either during EJC assembly or during subsequent mRNA metabolism. Component of the ASAP complexes which bind R…
ACO2	584	GQHVDVSPTSQR		0.003109				0.78			Catalyzes the isomerization of citrate to isocitrate via cis-aconitate.
ACOX1	26	THILDGSPEK	0.003403				0.83				Catalyzes the desaturation of acyl-CoAs to 2-trans-enoyl-CoAs. Isoform 1 shows highest activity against medium-chain fatty acyl-CoAs and activity decreases with increasing chain length. Isoform 2 is active against a much broader range of substrates and shows activity towards very long-chain acyl-CoAs. Isoform 2 is twice as active as isoform 1 against 16-hydroxy-palmitoyl-CoA and is 25% more activ…
ACOX1	26	THILDGSPEKTRR			0.003147				0.74		Catalyzes the desaturation of acyl-CoAs to 2-trans-enoyl-CoAs. Isoform 1 shows highest activity against medium-chain fatty acyl-CoAs and activity decreases with increasing chain length. Isoform 2 is active against a much broader range of substrates and shows activity towards very long-chain acyl-CoAs. Isoform 2 is twice as active as isoform 1 against 16-hydroxy-palmitoyl-CoA and is 25% more activ…
ACOX2	390	FLPELHALSTGMK			0.003284	0.00348			17.8	26.2	Oxidizes the CoA esters of the bile acid intermediates di- and tri-hydroxycholestanoic acids.
ACOX2	398	AMMSEFCTQGAEMCR			0.002819	0.002988			24	20	Oxidizes the CoA esters of the bile acid intermediates di- and tri-hydroxycholestanoic acids.
ACSL1	410	GIIRNNSLWDR	0.002812	0.003036	0.002811		5.39	10.43	1.48		Activation of long-chain fatty acids for both synthesis of cellular lipids, and degradation via beta-oxidation. Preferentially uses palmitoleate, oleate and linoleate.
ACTA2	68	GILTLKYPIE	0.003263	0.003525			0.85	0.15			Actins are highly conserved proteins that are involved in various types of cell motility and are ubiquitously expressed in all eukaryotic cells.
ACTB	33	AVFPSIVGRPR			0.003131	0.003319			11.32	22.24	Actins are highly conserved proteins that are involved in various types of cell motility and are ubiquitously expressed in all eukaryotic cells.
ACTL6A	233	EAVREGSPANWKR	0.003167				1.21				Involved in transcriptional activation and repression of select genes by chromatin remodeling (alteration of DNA-nucleosome topology). Required for maximal ATPase activity of SMARCA4/BRG1/BAF190A and for association of the SMARCA4/BRG1/BAF190A containing remodeling complex BAF with chromatin/nuclear matrix. Belongs to the neural progenitors-specific chromatin remodeling complex (npBAF complex) an…
ACTN4	69	KAGTQIENID		0.0037		0.003632		0.83		0.74	F-actin cross-linking protein which is thought to anchor actin to a variety of intracellular structures. This is a bundling protein (Probable). Probably involved in vesicular trafficking via its association with the CART complex. The CART complex is necessary for efficient transferrin receptor recycling but not for EGFR degradation (PubMed:15772161). Involved in tight junction assembly in epithel…
ACTR5	76	GASGPQVGNALGSLEPLR			0.002775	0.002941			6.55	9.95	Proposed core component of the chromatin remodeling INO80 complex which is involved in transcriptional regulation, DNA replication and probably DNA repair. Involved in DNA double-strand break repair and UV-damage excision repair.
ACTR8	412	TTLQHRSQGDPED	0.0032				0.78				Proposed core component of the chromatin remodeling INO80 complex which is involved in transcriptional regulation, DNA replication and probably DNA repair. Involved in DNA double-strand break repair and UV-damage excision repair.
ADAM17	791	SFEDLTDHPVTR	0.002674		0.002674	0.002835	1.2		0.24	0.42	Cleaves the membrane-bound precursor of TNF-alpha to its mature soluble form. Responsible for the proteolytical release of soluble JAM3 from endothelial cells surface. Responsible for the proteolytic release of several other cell-surface proteins, including p75 TNF-receptor, interleukin 1 receptor type II, p55 TNF-receptor, transforming growth factor-alpha, L-selectin, growth hormone receptor, MU…
ADAM9	758	SVPRHVSPVTPPR	0.003316	0.003581	0.003316		0.7	0.47	0.66		Probable zinc protease. May mediate cell-cell or cell-matrix interactions. Isoform 2 displays alpha-secretase activity for APP
ADAM9	761	SVPRHVSPVTPPR		0.003581	0.003316			0.58	0.66		Probable zinc protease. May mediate cell-cell or cell-matrix interactions. Isoform 2 displays alpha-secretase activity for APP
ADAMTS18	698	TLNFFFAMSG			0.003296	0.003494			6.62	13.12	Binds 1 zinc ion per subunit.
ADAR	814	MGFTEVTPVTGASLR			0.00304	0.003222			10.19	8.43	Catalyzes the hydrolytic deamination of adenosine to inosine in double-stranded RNA (dsRNA) referred to as A-to-I RNA editing. This may affect gene expression and function in a number of ways that include mRNA translation by changing codons and hence the amino acid sequence of proteins; pre-mRNA splicing by altering splice site recognition sequences; RNA stability by changing sequences involved i…
ADD1	12	AAVVTSPPPTTAPHK				0.003413				0.62	Membrane-cytoskeleton-associated protein that promotes the assembly of the spectrin-actin network. Binds to calmodulin.
ADD1	464	EGQNGSSPKSK	0.00334				1.21				Membrane-cytoskeleton-associated protein that promotes the assembly of the spectrin-actin network. Binds to calmodulin.
ADD1	465	EGQNGSSPKSK		0.003607				0.82			Membrane-cytoskeleton-associated protein that promotes the assembly of the spectrin-actin network. Binds to calmodulin.
ADD1	669	PPSPTEAPTEASPEPAPD				0.002836				0.54	Membrane-cytoskeleton-associated protein that promotes the assembly of the spectrin-actin network. Binds to calmodulin.
ADD2	585	ETAPEEPGSPAK	0.003097		0.003097		0.79		0.68		Membrane-cytoskeleton-associated protein that promotes the assembly of the spectrin-actin network. Binds to calmodulin.
ADD2	592	ETAPEEPGSPAK				0.003283				0.68	Membrane-cytoskeleton-associated protein that promotes the assembly of the spectrin-actin network. Binds to the erythrocyte membrane receptor SLC2A1/GLUT1 and may therefore provide a link between the spectrin cytoskeleton to the plasma membrane. Binds to calmodulin. Calmodulin binds preferentially to the beta subunit.
ADD2	592	LELDGEKETAPEEPGSPAK			0.003372				0.68		Membrane-cytoskeleton-associated protein that promotes the assembly of the spectrin-actin network. Binds to the erythrocyte membrane receptor SLC2A1/GLUT1 and may therefore provide a link between the spectrin cytoskeleton to the plasma membrane. Binds to calmodulin. Calmodulin binds preferentially to the beta subunit.
ADD2	693	VTSGPMSPEGSPS	0.00305		0.00305		0.84		0.72		Membrane-cytoskeleton-associated protein that promotes the assembly of the spectrin-actin network. Binds to calmodulin.
ADD2	699	SPEGSPSKSPSKK		0.003097		0.00304		0.82		0.7	Membrane-cytoskeleton-associated protein that promotes the assembly of the spectrin-actin network. Binds to calmodulin.
ADNP	953	MHNASDSEVDQDD	0.003244	0.003502	0.003244		0.42	1.63	1.26		Potential transcription factor. May mediate some of the neuroprotective peptide VIP-associated effects involving normal growth and cancer proliferation.
ADNP	955	MHNASDSEVDQDD	0.003244	0.003502		0.003438	1.31	0.75		1.26	Potential transcription factor. May mediate some of the neuroprotective peptide VIP-associated effects involving normal growth and cancer proliferation.
ADRBK1	670	PRSPVVELSK	0.003359			0.003561	1.21			0.73	Specifically phosphorylates the agonist-occupied form of the beta-adrenergic and closely related receptors, probably inducing a desensitization of them. Key regulator of LPAR1 signaling. Competes with RALA for binding to LPAR1 thus affecting the signaling properties of the receptor. Desensitizes LPAR1 and LPAR2 in a phosphorylation-independent manner.
ADSL	19	SPLASRYASPE		0.003438				0.82			Catalyzes two non-sequential steps in de novo AMP synthesis: converts (S)-2-(5-amino-1-(5-phospho-D-ribosyl)imidazole-4-carboxamido)succinate (SAICAR) to fumarate plus 5-amino-1-(5-phospho-D-ribosyl)imidazole-4-carboxamide, and thereby also contributes to de novo IMP synthesis, and converts succinyladenosine monophosphate (SAMP) to AMP and fumarate.
ADSL	19	YRSPLASRYASPE				0.003364				0.69	Catalyzes two non-sequential steps in de novo AMP synthesis: converts (S)-2-(5-amino-1-(5-phospho-D-ribosyl)imidazole-4-carboxamido)succinate (SAICAR) to fumarate plus 5-amino-1-(5-phospho-D-ribosyl)imidazole-4-carboxamide, and thereby also contributes to de novo IMP synthesis, and converts succinyladenosine monophosphate (SAMP) to AMP and fumarate.
ADSL	9	AGGDHGSPDSYR	0.003083	0.00333			3.99	4.3			Catalyzes two non-sequential steps in de novo AMP synthesis: converts (S)-2-(5-amino-1-(5-phospho-D-ribosyl)imidazole-4-carboxamido)succinate (SAICAR) to fumarate plus 5-amino-1-(5-phospho-D-ribosyl)imidazole-4-carboxamide, and thereby also contributes to de novo IMP synthesis, and converts succinyladenosine monophosphate (SAMP) to AMP and fumarate.
AEBP2	359	FSQQNSSKVSSQP		0.003427	0.003173			0.83	0.73		DNA-binding transcriptional repressor. May interact with and stimulate the activity of the PRC2 complex, which methylates 'Lys-9' and 'Lys-27' residues of histone H3.
AES	196	NGHDGDTHQEDDGEK			0.002886				0.5		Transcriptional corepressor. Acts as dominant repressor towards other family members. Inhibits NF-kappa-B-regulated gene expression. May be required for the initiation and maintenance of the differentiated state. Essential for the transcriptional repressor activity of SIX3 during retina and lens development.
AFF1	399	PFPTKDSQHVSSV		0.003581	0.003316			1.05	1.27		RNA-binding protein. Might be involved in alternative splicing regulation through an interaction with G-quartet RNA structure.
AFF2	517	VATPEPEPPSTNK			0.002767	0.002933			0.57	0.21	RNA-binding protein. Might be involved in alternative splicing regulation through an interaction with G-quartet RNA structure.
AFF4	70	DFIGDRSIPK	0.003261				1.24				RNA-binding protein. Might be involved in alternative splicing regulation through an interaction with G-quartet RNA structure.
AGAP2	638	AEAAAVAGLSTPGSLHR			0.002964	0.003142			3.82	5.74	GTPase-activating protein (GAP) for ARF1 and ARF5, which also shows strong GTPase activity. Isoform 1 participates in the prevention of neuronal apoptosis by enhancing PI3 kinase activity. It aids the coupling of metabotropic glutamate receptor 1 (GRM1) to cytoplasmic PI3 kinase by interacting with Homer scaffolding proteins, and also seems to mediate anti-apoptotic effects of NGF by activating n…
AGAP3	237	RDLLGSDAPR		0.003666	0.003394			1.23	1.4		GTPase-activating protein for the ADP ribosylation factor family (Potential). GTPase which may be involved in the degradation of expanded polyglutamine proteins through the ubiquitin-proteasome pathway.
AGFG1	177	LHLNKGTPSQSPV		0.002966				0.81			Required for vesicle docking or fusion during acrosome biogenesis (By similarity). May play a role in RNA trafficking or localization. In case of infection by HIV-1, acts as a cofactor for viral Rev and promotes movement of Rev-responsive element-containing RNAs from the nuclear periphery to the cytoplasm. This step is essential for HIV-1 replication.
AGFG1	181	GTPSQSPVVGR	0.003438				0.81				Required for vesicle docking or fusion during acrosome biogenesis (By similarity). May play a role in RNA trafficking or localization. In case of infection by HIV-1, acts as a cofactor for viral Rev and promotes movement of Rev-responsive element-containing RNAs from the nuclear periphery to the cytoplasm. This step is essential for HIV-1 replication.
AGFG1	317	NFPKSSSADFGTF	0.002696	0.002912			3.17	4.76			Required for vesicle docking or fusion during acrosome biogenesis (By similarity). May play a role in RNA trafficking or localization. In case of infection by HIV-1, acts as a cofactor for viral Rev and promotes movement of Rev-responsive element-containing RNAs from the nuclear periphery to the cytoplasm. This step is essential for HIV-1 replication.
AGK	285	LASYWAQPQ		0.003781	0.003501			1.25	1.43		Lipid kinase that can phosphorylate both monoacylglycerol and diacylglycerol to form lysophosphatidic acid (LPA) and phosphatidic acid (PA), respectively. Does not phosphorylate sphingosine. Overexpression increases the formation and secretion of LPA, resulting in transactivation of EGFR and activation of the downstream MAPK signaling pathway, leading to increased cell growth.
AGTRAP	126	HTGFLGSSQDR	0.003116				1.23				Appears to be a negative regulator of type-1 angiotensin II receptor-mediated signaling by regulating receptor internalisation as well as mechanism of receptor desensitization such as phosphorylation. Induces also a decrease in cell proliferation and angiotensin II-stimulated transcriptional activity.
AGTRAP	127	HTGFLGSSQDR	0.003116				1.17				Appears to be a negative regulator of type-1 angiotensin II receptor-mediated signaling by regulating receptor internalisation as well as mechanism of receptor desensitization such as phosphorylation. Induces also a decrease in cell proliferation and angiotensin II-stimulated transcriptional activity.
AHCTF1	1318	TSFFLNSPEKEHQ	0.003044				1.17				Required for the assembly of a functional nuclear pore complex (NPC) on the surface of chromosomes as nuclei form at the end of mitosis. May initiate NPC assembly by binding to chromatin and recruiting the Nup107-160 subcomplex of the NPC. Also required for the localization of the Nup107-160 subcomplex of the NPC to the kinetochore during mitosis and for the completion of cytokinesis.
AHCTF1	1330	QEMDEGSQSLEK	0.002741			0.002905	1.24			1.41	Required for the assembly of a functional nuclear pore complex (NPC) on the surface of chromosomes as nuclei form at the end of mitosis. May initiate NPC assembly by binding to chromatin and recruiting the Nup107-160 subcomplex of the NPC. Also required for the localization of the Nup107-160 subcomplex of the NPC to the kinetochore during mitosis and for the completion of cytokinesis.
AHCTF1	1332	QEMDEGSQSLEK	0.002741	0.002959			9.42	12.1			Required for the assembly of a functional nuclear pore complex (NPC) on the surface of chromosomes as nuclei form at the end of mitosis. May initiate NPC assembly by binding to chromatin and recruiting the Nup107-160 subcomplex of the NPC. Also required for the localization of the Nup107-160 subcomplex of the NPC to the kinetochore during mitosis and for the completion of cytokinesis.
AHCTF1	1513	LPISDSPPDTQEIHVIEQEK				0.003152				1.41	Required for the assembly of a functional nuclear pore complex (NPC) on the surface of chromosomes as nuclei form at the end of mitosis. May initiate NPC assembly by binding to chromatin and recruiting the Nup107-160 subcomplex of the NPC. Also required for the localization of the Nup107-160 subcomplex of the NPC to the kinetochore during mitosis and for the completion of cytokinesis.
AHNAK	135	SEDGVEGDLGETQSR			0.003016	0.003197			0.51	0.35	May be required for neuronal cell differentiation.
AHNAK	210	LPSGSGAASPTGSAVDIR			0.002904	0.003078			0.04	0.08	May be required for neuronal cell differentiation.
AHNAK	212	LPSGSGAASPTGSAVDIR			0.002904	0.003078			20.04	16.62	May be required for neuronal cell differentiation.
AHNAK	216	LPSGSGAASPTGSAVDIR			0.002904	0.003078			0.36	0.5	May be required for neuronal cell differentiation.
AHNAK	5110	FKAEAPLPSPK			0.003165	0.003355			4.71	7.13	May be required for neuronal cell differentiation.
AHNAK	5752	ASLGSLEGEAEAEASSPK				0.002925				0.73	May be required for neuronal cell differentiation.
AHNAK	5839	GHYEVTGSDDETK	0.003297	0.003561	0.003297		1.65	2.12	1.46		May be required for neuronal cell differentiation.
AHNAK	5841	GHYEVTGSDDETK		0.003561	0.003297			1.23	1.39		May be required for neuronal cell differentiation.
AHNAK2	2661	MPSFRVSAPGESIEALV			0.002675	0.002836			0.06	0.04	May be required for neuronal cell differentiation.
AHSA1	258	MVDGNVSGEFTDL	0.002735	0.002954		0.002899	0.58	1.9		1.42	Cochaperone that stimulates HSP90 ATPase activity (By similarity). May affect a step in the endoplasmic reticulum to Golgi trafficking.
AHSA1	69	LDGEASINNRK		0.003334		0.003273		1.17		1.33	Cochaperone that stimulates HSP90 ATPase activity (By similarity). May affect a step in the endoplasmic reticulum to Golgi trafficking.
AIM1	410	LLEKEDSEAADSK			0.003303	0.003501			15.82	19.49	May function as suppressor of malignant melanoma. It may exert its effects through interactions with the cytoskeleton.
AIMP1	140	QQSIAGSADSKPIDVSR			0.002721	0.002884			10.34	6.61	Non-catalytic component of the multisynthase complex. Stimulates the catalytic activity of cytoplasmic arginyl-tRNA synthase. Binds tRNA. Possesses inflammatory cytokine activity. Negatively regulates TGF-beta signaling through stabilization of SMURF2 by binding to SMURF2 and inhibiting its SMAD7-mediated degradation. Involved in glucose homeostasis through induction of glucagon secretion at low …
AKAP1	273	VLELENSKGPSLA		0.003009		0.002953		1.23		0.72	Binds to type I and II regulatory subunits of protein kinase A and anchors them to the cytoplasmic face of the mitochondrial outer membrane.
AKAP1	533	AITPPLPESTVPFSNGVLK				0.003627				0.47	Binds to type I and II regulatory subunits of protein kinase A and anchors them to the cytoplasmic face of the mitochondrial outer membrane.
AKAP10	52	ASISVHSPQKSTK	0.002761		0.002761		0.81		1.3		Differentially targeted protein that binds to type I and II regulatory subunits of protein kinase A and anchors them to the mitochondria or the plasma membrane. Although the physiological relevance between PKA and AKAPS with mitochondria is not fully understood, one idea is that BAD, a proapoptotic member, is phosphorylated and inactivated by mitochondria-anchored PKA. It cannot be excluded too t…
AKAP12	1578	LTSELQTQAHVIK		0.003492	0.003233			1.21	1.38		Anchoring protein that mediates the subcellular compartmentation of protein kinase A (PKA) and protein kinase C (PKC).
AKAP12	1674	GGAGTKSVPEDDG	0.003153	0.003405			0.23	0.6			Anchoring protein that mediates the subcellular compartmentation of protein kinase A (PKA) and protein kinase C (PKC).
AKAP12	505	EVEMLSSQER	0.003109	0.003358			0.42	0.21			Anchoring protein that mediates the subcellular compartmentation of protein kinase A (PKA) and protein kinase C (PKC).
AKAP12	554	TQVPADSPDSQEE	0.0027	0.002916		0.002862	0.25	0.63		0.62	Anchoring protein that mediates the subcellular compartmentation of protein kinase A (PKA) and protein kinase C (PKC).
AKAP12	557	PADSPDSQEEQK	0.002838	0.003065		0.003008	0.64	0.36		0.64	Anchoring protein that mediates the subcellular compartmentation of protein kinase A (PKA) and protein kinase C (PKC).
AKAP12	887	ELSESQVHMMA	0.002984		0.002984		1.23		1.39		Anchoring protein that mediates the subcellular compartmentation of protein kinase A (PKA) and protein kinase C (PKC).
AKAP13	1109	ENISHNTQDI	0.003201				0.78				Anchors cAMP-dependent protein kinase (PKA) and acts as an adapter protein to selectively couple G alpha-13 and Rho. Augments gene activation by the estrogen receptor in an element-specific and ligand-dependent manner. Activates estrogen receptor beta by a p38 MAPK-dependent pathway. Stimulates exchange activity on Rho proteins in vitro, but not on CDC42, Ras or Rac and may bind calcium ions.
AKAP13	1123	IPNVLLSQEK		0.003542				0.78			Anchors cAMP-dependent protein kinase (PKA) and acts as an adapter protein to selectively couple G alpha-13 and Rho. Augments gene activation by the estrogen receptor in an element-specific and ligand-dependent manner. Activates estrogen receptor beta by a p38 MAPK-dependent pathway. Stimulates exchange activity on Rho proteins in vitro, but not on CDC42, Ras or Rac and may bind calcium ions.
AKAP13	1933	FLSHSTDSLNK	0.003013				1.41				Anchors cAMP-dependent protein kinase (PKA) and acts as an adapter protein to selectively couple G alpha-13 and Rho. Augments gene activation by the estrogen receptor in an element-specific and ligand-dependent manner. Activates estrogen receptor beta by a p38 MAPK-dependent pathway. Stimulates exchange activity on Rho proteins in vitro, but not on CDC42, Ras or Rac and may bind calcium ions.
AKAP13	2349	EDEGIPSENEEEK	0.003157				1.17				Anchors cAMP-dependent protein kinase (PKA) and acts as an adapter protein to selectively couple G alpha-13 and Rho. Augments gene activation by the estrogen receptor in an element-specific and ligand-dependent manner. Activates estrogen receptor beta by a p38 MAPK-dependent pathway. Stimulates exchange activity on Rho proteins in vitro, but not on CDC42, Ras or Rac and may bind calcium ions.
AKAP2	152	DALGDSLQVPVSPSSTTSSR			0.003361	0.003562			0.37	0.51	Binds to regulatory subunit (RII) of protein kinase A. May be involved in establishing polarity in signaling systems or in integrating PKA-RII isoforms with downstream effectors to capture, amplify and focus diffuse, trans-cellular signals carried by cAMP (By similarity).
AKAP2	720	TLSMIEEEIR			0.003078				0.61		Binds to regulatory subunit (RII) of protein kinase A. May be involved in establishing polarity in signaling systems or in integrating PKA-RII isoforms with downstream effectors to capture, amplify and focus diffuse, trans-cellular signals carried by cAMP (By similarity).
AKAP8	323	VDSEGDFSENDDAAGDFR			0.003457				0.76		Anchoring protein that mediates the subcellular compartmentation of cAMP-dependent protein kinase (PKA type II).
AKAP8	328	VDSEGDFSENDDAAGDFR			0.003457				1.21		Anchoring protein that mediates the subcellular compartmentation of cAMP-dependent protein kinase (PKA type II).
AKAP8	339	SGDEEFKGEDELCDSGR			0.002562	0.002715			0.26	0.44	Anchoring protein that mediates the subcellular compartmentation of cAMP-dependent protein kinase (PKA type II).
AKAP8L	283	QGGSPDEPDSK				0.003547				0.63	Could play a role in constitutive transport element (CTE)-mediated gene expression. Does not seem to be implicated in the binding of regulatory subunit II of PKA. May be involved in nuclear envelope breakdown and chromatin condensation. May regulate the initiation phase of DNA replication when associated with TMPO-beta.
AKAP9	687	GLQNEMSQKIETM		0.003401	0.003149			1.17	1.32		Binds to type II regulatory subunits of protein kinase A and anchors/targets them.
AKIRIN1	22	PMEFEAALLSPGSPK			0.003025	0.003207			0.05	0.01	Widely expressed with the highest expression in heart, liver, placenta and peripheral blood leukocytes.
AKIRIN2	21	PLLSPASPKR	0.003495		0.003495		0.79		0.68		Required for the innate immune response. Downstream effector of the Toll-like receptor (TLR), TNF and IL-1 beta signaling pathways leading to the production of IL-6. Forms a complex with YWHAB that acts to repress transcription of DUSP1 (By similarity).
AKT3	472	PHFPQFSYSASGR				0.003398				0.56	AKT3 is one of 3 closely related serine/threonine-protein kinases (AKT1, AKT2 and AKT3) called the AKT kinase, and which regulate many processes including metabolism, proliferation, cell survival, growth and angiogenesis. This is mediated through serine and/or threonine phosphorylation of a range of downstream substrates. Over 100 substrate candidates have been reported so far, but for most of th…
AKT3	473	HFPQFSYSASGR		0.002954				0.65			AKT3 is one of 3 closely related serine/threonine-protein kinases (AKT1, AKT2 and AKT3) called the AKT kinase, and which regulate many processes including metabolism, proliferation, cell survival, growth and angiogenesis. This is mediated through serine and/or threonine phosphorylation of a range of downstream substrates. Over 100 substrate candidates have been reported so far, but for most of th…
AKT3	473	PHFPQFSYSASGR			0.003206				0.57		AKT3 is one of 3 closely related serine/threonine-protein kinases (AKT1, AKT2 and AKT3) called the AKT kinase, and which regulate many processes including metabolism, proliferation, cell survival, growth and angiogenesis. This is mediated through serine and/or threonine phosphorylation of a range of downstream substrates. Over 100 substrate candidates have been reported so far, but for most of th…
AKTIP	267	EEQHNKSVHVAGL	0.003275			0.003472	0.72			0.5	Component of the FTS/Hook/FHIP complex (FHF complex). The FHF complex may function to promote vesicle trafficking and/or fusion via the homotypic vesicular protein sorting complex (the HOPS complex). Regulates apoptosis by enhancing phosphorylation and activation of AKT1. Increases release of TNFSF6 via the AKT1/GSK3B/NFATC1 signaling cascade.
ALDH18A1	134	HEILLSQSVR	0.003173				0.84				Bifunctional enzyme that converts glutamate to glutamate 5-semialdehyde, an intermediate in the biosynthesis of proline, ornithine and arginine.
ALDH18A1	429	LSLSTSKLNS	0.003544			0.003757	0.75			0.66	Bifunctional enzyme that converts glutamate to glutamate 5-semialdehyde, an intermediate in the biosynthesis of proline, ornithine and arginine.
ALDH18A1	60	THGKSFAHR		0.003859				0.82			Bifunctional enzyme that converts glutamate to glutamate 5-semialdehyde, an intermediate in the biosynthesis of proline, ornithine and arginine.
ALDH18A1	65	SFAHRSELK		0.003744				0.82			Bifunctional enzyme that converts glutamate to glutamate 5-semialdehyde, an intermediate in the biosynthesis of proline, ornithine and arginine.
ALDH18A1	772	DHVVSDFSEHG	0.003059	0.003304			0.25	0.63			Bifunctional enzyme that converts glutamate to glutamate 5-semialdehyde, an intermediate in the biosynthesis of proline, ornithine and arginine.
ALDH18A1	779	DFSEHGSLKYLHE		0.003292				1.17			Bifunctional enzyme that converts glutamate to glutamate 5-semialdehyde, an intermediate in the biosynthesis of proline, ornithine and arginine.
ALDOA	39	GILAADESTGSIAK			0.002833				1.93		Plays a key role in glycolysis and gluconeogenesis. In addition, may also function as scaffolding protein (By similarity).
ALDOA	46	LQSIGTENTEENR			0.003185	0.003376			10	17.76	Plays a key role in glycolysis and gluconeogenesis. In addition, may also function as scaffolding protein (By similarity).
ALKBH5	361	GSFSSENYWRK	0.002779		0.002778		1.4		1.44		Dioxygenase that demethylates RNA by oxidative demethylation: specifically demethylates N(6)-methyladenosine (m6A) RNA, the most prevalent internal modification of messenger RNA (mRNA) in higher eukaryotes (PubMed:23177736, PubMed:24778178, PubMed:24616105, PubMed:24489119). Can also demethylate N(6)-methyladenosine in single-stranded DNA (in vitro) (PubMed:24616105). Requires molecular oxygen, a…
ALKBH5	364	GSFSSENYWRK	0.002779		0.002778		1.17		1.33		Dioxygenase that demethylates RNA by oxidative demethylation: specifically demethylates N(6)-methyladenosine (m6A) RNA, the most prevalent internal modification of messenger RNA (mRNA) in higher eukaryotes (PubMed:23177736, PubMed:24778178, PubMed:24616105, PubMed:24489119). Can also demethylate N(6)-methyladenosine in single-stranded DNA (in vitro) (PubMed:24616105). Requires molecular oxygen, a…
ALKBH5	64	YQEDSDPER	0.003285		0.003285		0.84		0.72		Dioxygenase that demethylates RNA by oxidative demethylation: specifically demethylates N(6)-methyladenosine (m6A) RNA, the most prevalent internal modification of messenger RNA (mRNA) in higher eukaryotes (PubMed:23177736, PubMed:24778178, PubMed:24616105, PubMed:24489119). Can also demethylate N(6)-methyladenosine in single-stranded DNA (in vitro) (PubMed:24616105). Requires molecular oxygen, a…
ALS2	1342	PEILSRSQTQTLE	0.003163		0.003163		1.2		1.36		May act as a GTPase regulator. Controls survival and growth of spinal motoneurons (By similarity).
ALS2	483	LSLPGLLSQVSPR			0.002767				0.64		May act as a GTPase regulator. Controls survival and growth of spinal motoneurons (By similarity).
ALS2	492	LSLPGLLSQVSPR	0.002767	0.002988		0.002933	0.73	0.27		1.64	May act as a GTPase regulator. Controls survival and growth of spinal motoneurons (By similarity).
AMOT	116	EEAKVQSQYFR	0.002733	0.002952			0.7	0.13			Plays a central role in tight junction maintenance via the complex formed with ARHGAP17, which acts by regulating the uptake of polarity proteins at tight junctions. Appears to regulate endothelial cell migration and tube formation. May also play a role in the assembly of endothelial cell-cell junctions.
AMOT	229	PLPNQHSLK	0.003595	0.003883			0.32	0.51			Plays a central role in tight junction maintenance via the complex formed with ARHGAP17, which acts by regulating the uptake of polarity proteins at tight junctions. Appears to regulate endothelial cell migration and tube formation. May also play a role in the assembly of endothelial cell-cell junctions.
AMOT	229	PLPNQHSLKGMEH			0.003191				0.63		Plays a central role in tight junction maintenance via the complex formed with ARHGAP17, which acts by regulating the uptake of polarity proteins at tight junctions. Appears to regulate endothelial cell migration and tube formation. May also play a role in the assembly of endothelial cell-cell junctions.
AMOT	714	TTVISHSPNTSYD		0.003599				1.21			Plays a central role in tight junction maintenance via the complex formed with ARHGAP17, which acts by regulating the uptake of polarity proteins at tight junctions. Appears to regulate endothelial cell migration and tube formation. May also play a role in the assembly of endothelial cell-cell junctions.
AMOT	787	PAKSLMSISN	0.003551		0.003551		0.83		0.75		Plays a central role in tight junction maintenance via the complex formed with ARHGAP17, which acts by regulating the uptake of polarity proteins at tight junctions. Appears to regulate endothelial cell migration and tube formation. May also play a role in the assembly of endothelial cell-cell junctions.
AMOT	790; 792	SLMSISNAGSGLLSH			0.003063	0.003246			0.24	0.14	Plays a central role in tight junction maintenance via the complex formed with ARHGAP17, which acts by regulating the uptake of polarity proteins at tight junctions. Appears to regulate endothelial cell migration and tube formation. May also play a role in the assembly of endothelial cell-cell junctions.
AMPD2	168	LERQISQDVK		0.003337		0.003275		1.2		1.37	AMP deaminase plays a critical role in energy metabolism. Catalyzes the deamination of AMP to IMP and plays an important role in the purine nucleotide cycle.
AMPD2	190	DFLKTDSDSDLQL	0.003173		0.003173		1.2		1.36		AMP deaminase plays a critical role in energy metabolism. Catalyzes the deamination of AMP to IMP and plays an important role in the purine nucleotide cycle.
AMPD2	76	ASLQASTAAPEAR				0.003137				0.72	AMP deaminase plays a critical role in energy metabolism. Catalyzes the deamination of AMP to IMP and plays an important role in the purine nucleotide cycle.
ANAPC1	324	PFQNYSSIHSQSR	0.003068	0.003313		0.003252	0.49	0.14		0.63	Component of the anaphase promoting complex/cyclosome (APC/C), a cell cycle-regulated E3 ubiquitin ligase that controls progression through mitosis and the G1 phase of the cell cycle. The APC/C complex acts by mediating ubiquitination and subsequent degradation of target proteins: it mainly mediates the formation of 'Lys-11'-linked polyubiquitin chains and, to a lower extent, the formation of 'Ly…
ANAPC1	377	ISSHNQSPKR	0.003245		0.003245		1.21		1.38		Component of the anaphase promoting complex/cyclosome (APC/C), a cell cycle-regulated E3 ubiquitin ligase that controls progression through mitosis and the G1 phase of the cell cycle. The APC/C complex acts by mediating ubiquitination and subsequent degradation of target proteins: it mainly mediates the formation of 'Lys-11'-linked polyubiquitin chains and, to a lower extent, the formation of 'Ly…
ANAPC1	688	NFDFEGSLSPVIAPK			0.002942				1.19		Component of the anaphase promoting complex/cyclosome (APC/C), a cell cycle-regulated E3 ubiquitin ligase that controls progression through mitosis and the G1 phase of the cell cycle. The APC/C complex acts by mediating ubiquitination and subsequent degradation of target proteins: it mainly mediates the formation of 'Lys-11'-linked polyubiquitin chains and, to a lower extent, the formation of 'Ly…
ANGPTL2	477	FRGGSYSLKK	0.003274	0.003536			0.54	0.46			Induces sprouting in endothelial cells through an autocrine and paracrine action.
ANKLE2	662	NNSPPTVGAFGH	0.003133	0.003385			0.32	0.65			Involved in mitotic nuclear envelope reassembly by promoting dephosphorylation of BAF/BANF1 during mitotic exit. Coordinates the control of BAF/BANF1 dephosphorylation by inhibiting VRK1 kinase and promoting dephosphorylation of BAF/BANF1 by protein phosphatase 2A (PP2A), thereby facilitating nuclear envelope assembly. It is unclear whether it acts as a real PP2A regulatory subunit or whether it …
ANKLE2	665	NNSPPTVGAFGH	0.003133				0.75				Involved in mitotic nuclear envelope reassembly by promoting dephosphorylation of BAF/BANF1 during mitotic exit. Coordinates the control of BAF/BANF1 dephosphorylation by inhibiting VRK1 kinase and promoting dephosphorylation of BAF/BANF1 by protein phosphatase 2A (PP2A), thereby facilitating nuclear envelope assembly. It is unclear whether it acts as a real PP2A regulatory subunit or whether it …
ANKRD17	2534	VGGMPFSVYGNAMIPPV			0.002755				1.33		Could play pivotal roles in cell cycle and DNA regulation (PubMed:19150984). Involved in innate immune defense against viruse by positively regulating the viral dsRNA receptors DDX58 and IFIH1 signaling pathways (PubMed:22328336). Involves in NOD2- and NOD1-mediated responses to bacteria suggesting a role in innate antibacterial immune pathways too (PubMed:23711367). Target of enterovirus 71 whic…
ANKRD17	834	NAQLQSLELAHA		0.003145		0.003087		1.05		1.29	Could play pivotal roles in cell cycle and DNA regulation (PubMed:19150984). Involved in innate immune defense against viruse by positively regulating the viral dsRNA receptors DDX58 and IFIH1 signaling pathways (PubMed:22328336). Involves in NOD2- and NOD1-mediated responses to bacteria suggesting a role in innate antibacterial immune pathways too (PubMed:23711367). Target of enterovirus 71 whic…
ANKS1A	661	SPSFASEWD		0.003912				1.19			Q05CP0_HUMAN
ANKS1A	663	SPSFASEWD	0.003622				1.19				Q05CP0_HUMAN
ANKS1A	666	SPSFASEWD	0.003622				0.81				Q05CP0_HUMAN
ANLN	182	AASPPRPLLSNASATPVGR			0.002576				1.15		Required for cytokinesis (PubMed:16040610). Essential for the structural integrity of the cleavage furrow and for completion of cleavage furrow ingression. May play a significant role in podocyte cell migration (PubMed:24676636).
ANLN	662	AESGDSLGSEDR	0.003073	0.003319	0.003073		0.36	0.28	0.63		Required for cytokinesis (PubMed:16040610). Essential for the structural integrity of the cleavage furrow and for completion of cleavage furrow ingression. May play a significant role in podocyte cell migration (PubMed:24676636).
ANLN	793	NKASPQSEFM	0.003285	0.003549		0.003482	0.49	0.14		0.62	Required for cytokinesis (PubMed:16040610). Essential for the structural integrity of the cleavage furrow and for completion of cleavage furrow ingression. May play a significant role in podocyte cell migration (PubMed:24676636).
ANXA2	40	DHSTPPSAYGSVK		0.003033				0.75			Calcium-regulated membrane-binding protein whose affinity for calcium is greatly enhanced by anionic phospholipids. It binds two calcium ions with high affinity. May be involved in heat-stress response.
AP1GBP1	906	NTPSGKSDDDFAD	0.002763	0.002984			0.36	0.52			May play a role in endocytosis and/or membrane trafficking at the trans-Golgi network (TGN). May act by linking the adapter protein complex AP-1 to other proteins.
AP1GBP1	989	HVMSDSSLDLPTV	0.002703	0.002919		0.002866	0.24	0.37		0.63	May play a role in endocytosis and/or membrane trafficking at the trans-Golgi network (TGN). May act by linking the adapter protein complex AP-1 to other proteins.
AP3B1	276	NFYESDDDQK			0.002986	0.003165			0.3	2.24	Subunit of non-clathrin- and clathrin-associated adaptor protein complex 3 (AP-3) that plays a role in protein sorting in the late-Golgi/trans-Golgi network (TGN) and/or endosomes. The AP complexes mediate both the recruitment of clathrin to membranes and the recognition of sorting signals within the cytosolic tails of transmembrane cargo molecules. AP-3 appears to be involved in the sorting of a…
AP3B1	276	NFYESDDDQKEK		0.003383				1.05			Subunit of non-clathrin- and clathrin-associated adaptor protein complex 3 (AP-3) that plays a role in protein sorting in the late-Golgi/trans-Golgi network (TGN) and/or endosomes. The AP complexes mediate both the recruitment of clathrin to membranes and the recognition of sorting signals within the cytosolic tails of transmembrane cargo molecules. AP-3 appears to be involved in the sorting of a…
AP3D1	658	PSEADEEELAR				0.003201				0.71	Part of the AP-3 complex, an adaptor-related complex which is not clathrin-associated. The complex is associated with the Golgi region as well as more peripheral structures. It facilitates the budding of vesicles from the Golgi membrane and may be directly involved in trafficking to lysosomes. In concert with the BLOC-1 complex, AP-3 is required to target cargos into vesicles assembled at cell bo…
AP3D1	764	HSSLPTESDEDIAPAQQV			0.003495				1.17		Part of the AP-3 complex, an adaptor-related complex which is not clathrin-associated. The complex is associated with the Golgi region as well as more peripheral structures. It facilitates the budding of vesicles from the Golgi membrane and may be directly involved in trafficking to lysosomes. In concert with the BLOC-1 complex, AP-3 is required to target cargos into vesicles assembled at cell bo…
AP3D1	788	DIVTEEMPENALPSDEDDK			0.003145				1.16		Part of the AP-3 complex, an adaptor-related complex which is not clathrin-associated. The complex is associated with the Golgi region as well as more peripheral structures. It facilitates the budding of vesicles from the Golgi membrane and may be directly involved in trafficking to lysosomes. In concert with the BLOC-1 complex, AP-3 is required to target cargos into vesicles assembled at cell bo…
AP3D1	829	NTETSKSPEK	0.003335				1.2				Part of the AP-3 complex, an adaptor-related complex which is not clathrin-associated. The complex is associated with the Golgi region as well as more peripheral structures. It facilitates the budding of vesicles from the Golgi membrane and may be directly involved in trafficking to lysosomes. In concert with the BLOC-1 complex, AP-3 is required to target cargos into vesicles assembled at cell bo…
AP3D1	829	NTETSKSPEKDVP			0.00331				1.37		Part of the AP-3 complex, an adaptor-related complex which is not clathrin-associated. The complex is associated with the Golgi region as well as more peripheral structures. It facilitates the budding of vesicles from the Golgi membrane and may be directly involved in trafficking to lysosomes. In concert with the BLOC-1 complex, AP-3 is required to target cargos into vesicles assembled at cell bo…
AP3D1	869	TEAQGEEDDAEGQDQDKK			0.003379	0.003581			0.25	0.51	Part of the AP-3 complex, an adaptor-related complex which is not clathrin-associated. The complex is associated with the Golgi region as well as more peripheral structures. It facilitates the budding of vesicles from the Golgi membrane and may be directly involved in trafficking to lysosomes. In concert with the BLOC-1 complex, AP-3 is required to target cargos into vesicles assembled at cell bo…
AP3S1	283	INIGDISIKVPNL	0.002712				1.25				Part of the AP-3 complex, an adaptor-related complex which is not clathrin-associated. The complex is associated with the Golgi region as well as more peripheral structures. It facilitates the budding of vesicles from the Golgi membrane and may be directly involved in trafficking to lysosomes. In concert with the BLOC-1 complex, AP-3 is required to target cargos into vesicles assembled at cell bo…
APBB1	141	PGLIISTQEQGPD	0.00279				0.78				Transcription coregulator that can have both coactivator and corepressor functions. Adapter protein that forms a transcriptionally active complex with the gamma-secretase-derived amyloid precursor protein (APP) intracellular domain. Plays a central role in the response to DNA damage by translocating to the nucleus and inducing apoptosis. May act by specifically recognizing and binding histone H2A…
APBB1	695	GVQSLWGSLK		0.003744	0.003467			1.2	1.37		Transcription coregulator that can have both coactivator and corepressor functions. Adapter protein that forms a transcriptionally active complex with the gamma-secretase-derived amyloid precursor protein (APP) intracellular domain. Plays a central role in the response to DNA damage by translocating to the nucleus and inducing apoptosis. May act by specifically recognizing and binding histone H2A…
APBB1	699	GVQSLWGSLK	0.003467			0.003675	1.2			1.37	Transcription coregulator that can have both coactivator and corepressor functions. Adapter protein that forms a transcriptionally active complex with the gamma-secretase-derived amyloid precursor protein (APP) intracellular domain. Plays a central role in the response to DNA damage by translocating to the nucleus and inducing apoptosis. May act by specifically recognizing and binding histone H2A…
APC	1042	LNSGRQSPSQNER		0.00348				1.22			Tumor suppressor. Promotes rapid degradation of CTNNB1 and participates in Wnt signaling as a negative regulator. APC activity is correlated with its phosphorylation state. Activates the GEF activity of SPATA13 and ARHGEF4. Plays a role in hepatocyte growth factor (HGF)-induced cell migration. Required for MMP9 up-regulation via the JNK signaling pathway in colorectal tumor cells. Acts as a media…
APC	2088	DIQRPDSEHGLSP	0.003269	0.003531			0.6	0.37			Tumor suppressor. Promotes rapid degradation of CTNNB1 and participates in Wnt signaling as a negative regulator. APC activity is correlated with its phosphorylation state. Activates the GEF activity of SPATA13 and ARHGEF4. Plays a role in hepatocyte growth factor (HGF)-induced cell migration. Required for MMP9 up-regulation via the JNK signaling pathway in colorectal tumor cells. Acts as a media…
APC	2093	DSEHGLSPDSENF	0.003306		0.003306		0.82		0.7		Tumor suppressor. Promotes rapid degradation of CTNNB1 and participates in Wnt signaling as a negative regulator. APC activity is correlated with its phosphorylation state. Activates the GEF activity of SPATA13 and ARHGEF4. Plays a role in hepatocyte growth factor (HGF)-induced cell migration. Required for MMP9 up-regulation via the JNK signaling pathway in colorectal tumor cells. Acts as a media…
APC	2096	HGLSPDSENFDWK	0.003104	0.003352		0.003291	0.46	0.14		0.63	Tumor suppressor. Promotes rapid degradation of CTNNB1 and participates in Wnt signaling as a negative regulator. APC activity is correlated with its phosphorylation state. Activates the GEF activity of SPATA13 and ARHGEF4. Plays a role in hepatocyte growth factor (HGF)-induced cell migration. Required for MMP9 up-regulation via the JNK signaling pathway in colorectal tumor cells. Acts as a media…
APC	895	VMEEVSAIHTSQ		0.003065	0.002838			0.83	0.74		Tumor suppressor. Promotes rapid degradation of CTNNB1 and participates in Wnt signaling as a negative regulator. APC activity is correlated with its phosphorylation state. Activates the GEF activity of SPATA13 and ARHGEF4. Plays a role in hepatocyte growth factor (HGF)-induced cell migration. Required for MMP9 up-regulation via the JNK signaling pathway in colorectal tumor cells. Acts as a media…
APEH	516	TQVPMVVMPHGGPHSSFVTAW				0.003166				1.09	This enzyme catalyzes the hydrolysis of the N-terminal peptide bond of an N-acetylated peptide to generate an N-acetylated amino acid and a peptide with a free N-terminus. It preferentially cleaves off Ac-Ala, Ac-Met and Ac-Ser.
API5	461	ASEDTTSGSPPKK			0.002891	0.003064			0.55	0.37	Antiapoptotic factor that may have a role in protein assembly. Negatively regulates ACIN1. By binding to ACIN1, it suppresses ACIN1 cleavage from CASP3 and ACIN1-mediated DNA fragmentation. Also known to efficiently suppress E2F1-induced apoptosis. Its depletion enhances the cytotoxic action of the chemotherapeutic drugs.
API5	462	ASEDTTSGSPPKK			0.002891	0.003064			0.54	2.72	Antiapoptotic factor that may have a role in protein assembly. Negatively regulates ACIN1. By binding to ACIN1, it suppresses ACIN1 cleavage from CASP3 and ACIN1-mediated DNA fragmentation. Also known to efficiently suppress E2F1-induced apoptosis. Its depletion enhances the cytotoxic action of the chemotherapeutic drugs.
API5	464	ASEDTTSGSPPKK		0.003122	0.002891			0.81	0.68		Antiapoptotic factor that may have a role in protein assembly. Negatively regulates ACIN1. By binding to ACIN1, it suppresses ACIN1 cleavage from CASP3 and ACIN1-mediated DNA fragmentation. Also known to efficiently suppress E2F1-induced apoptosis. Its depletion enhances the cytotoxic action of the chemotherapeutic drugs.
APIP	104	DISGPSPSKK		0.003947				0.81			Catalyzes the dehydration of methylthioribulose-1-phosphate (MTRu-1-P) into 2,3-diketo-5-methylthiopentyl-1-phosphate (DK-MTP-1-P). Functions in the methionine salvage pathway, which plays a key role in cancer, apoptosis, microbial proliferation and inflammation. May inhibit the CASP1-related inflammatory response (pyroptosis), the CASP9-dependent apoptotic pathway and the cytochrome c-dependent …
APLP1	578	ELAPAGTGVSR			0.003519	0.003731			4.75	7.47	May play a role in postsynaptic function. The C-terminal gamma-secretase processed fragment, ALID1, activates transcription activation through APBB1 (Fe65) binding (By similarity). Couples to JIP signal transduction through C-terminal binding. May interact with cellular G-protein signaling pathways. Can regulate neurite outgrowth through binding to components of the extracellular matrix such as h…
APOB48R	175	SWEQEEEEEEVR			0.003016	0.003197			0.45	0.15	Macrophage receptor that binds to the apolipoprotein B48 (APOB) of dietary triglyceride (TG)-rich lipoproteins (TRL) or to a like domain of APOB in hypertriglyceridemic very low density lipoprotein (HTG-VLDL). Binds and internalizes TRL when out of the context of the macrophage. May provide essential lipids to reticuloendothelial cells. Could also be involved in foam cell formation with elevated …
APOB48R	628	GNTQEDAADGEQR				0.002885				0.58	Macrophage receptor that binds to the apolipoprotein B48 (APOB) of dietary triglyceride (TG)-rich lipoproteins (TRL) or to a like domain of APOB in hypertriglyceridemic very low density lipoprotein (HTG-VLDL). Binds and internalizes TRL when out of the context of the macrophage. May provide essential lipids to reticuloendothelial cells. Could also be involved in foam cell formation with elevated …
APPL1	693	VLSSSQSEESDLG		0.00305				0.78			May play a role in postsynaptic function. The C-terminal gamma-secretase processed fragment, ALID1, activates transcription activation through APBB1 (Fe65) binding (By similarity). Couples to JIP signal transduction through C-terminal binding. May interact with cellular G-protein signaling pathways. Can regulate neurite outgrowth through binding to components of the extracellular matrix such as h…
ARAF	585	IERSASEPSLHR		0.002958				1.17			Involved in the transduction of mitogenic signals from the cell membrane to the nucleus. May also regulate the TOR signaling cascade.
ARAP1	1435	SVAAFTADPLSLLR			0.003247	0.003442			7.4	14.6	Phosphatidylinositol 3,4,5-trisphosphate-dependent GTPase-activating protein that modulates actin cytoskeleton remodeling by regulating ARF and RHO family members. Is activated by phosphatidylinositol 3,4,5-trisphosphate (PtdIns(3,4,5)P3) binding. Can be activated by phosphatidylinositol 3,4-bisphosphate (PtdIns(3,4,5)P2) binding, albeit with lower efficiency. Has a preference for ARF1 and ARF5 (…
ARAP1	229	LFPEFDDSDYDEVPEEGPGAPAR			0.003421	0.003626			0.53	1.59	Phosphatidylinositol 3,4,5-trisphosphate-dependent GTPase-activating protein that modulates actin cytoskeleton remodeling by regulating ARF and RHO family members. Is activated by phosphatidylinositol 3,4,5-trisphosphate (PtdIns(3,4,5)P3) binding. Can be activated by phosphatidylinositol 3,4-bisphosphate (PtdIns(3,4,5)P2) binding, albeit with lower efficiency. Has a preference for ARF1 and ARF5 (…
ARFGAP2	146	SAVPNHSPEKK	0.003143	0.003394			0.33	0.64			GTPase-activating protein (GAP) for ADP ribosylation factor 1 (ARF1). Implicated in coatomer-mediated protein transport between the Golgi complex and the endoplasmic reticulum. Hydrolysis of ARF1-bound GTP may lead to dissociation of coatomer from Golgi-derived membranes to allow fusion with target membranes.
ARFGAP2	340	SSRSQLDLFD	0.003209	0.003466			0.55	0.33			GTPase-activating protein (GAP) for ADP ribosylation factor 1 (ARF1). Implicated in coatomer-mediated protein transport between the Golgi complex and the endoplasmic reticulum. Hydrolysis of ARF1-bound GTP may lead to dissociation of coatomer from Golgi-derived membranes to allow fusion with target membranes.
ARFGAP2	364	DNPFSLGESFGSR	0.002682	0.002897			2.34	3.86			GTPase-activating protein (GAP) for ADP ribosylation factor 1 (ARF1). Implicated in coatomer-mediated protein transport between the Golgi complex and the endoplasmic reticulum. Hydrolysis of ARF1-bound GTP may lead to dissociation of coatomer from Golgi-derived membranes to allow fusion with target membranes.
ARFGAP2	368	DNPFSLGESFGSR		0.002897	0.002682	0.002842		1.18	0.27	5.65	GTPase-activating protein (GAP) for ADP ribosylation factor 1 (ARF1). Implicated in coatomer-mediated protein transport between the Golgi complex and the endoplasmic reticulum. Hydrolysis of ARF1-bound GTP may lead to dissociation of coatomer from Golgi-derived membranes to allow fusion with target membranes.
ARFGAP2	371	LGESFGSRWDTD	0.002761		0.002761		0.83		0.74		GTPase-activating protein (GAP) for ADP ribosylation factor 1 (ARF1). Implicated in coatomer-mediated protein transport between the Golgi complex and the endoplasmic reticulum. Hydrolysis of ARF1-bound GTP may lead to dissociation of coatomer from Golgi-derived membranes to allow fusion with target membranes.
ARFGAP2	432	AISSDMFFGR			0.003307	0.003506			0.31	0.33	GTPase-activating protein (GAP) for ADP ribosylation factor 1 (ARF1). Implicated in coatomer-mediated protein transport between the Golgi complex and the endoplasmic reticulum. Hydrolysis of ARF1-bound GTP may lead to dissociation of coatomer from Golgi-derived membranes to allow fusion with target membranes.
ARFGAP3	367	SSSFSSWDD	0.003648		0.003648		1.18		1.34		GTPase-activating protein (GAP) for ADP ribosylation factor 1 (ARF1). Implicated in coatomer-mediated protein transport between the Golgi complex and the endoplasmic reticulum. Hydrolysis of ARF1-bound GTP may lead to dissociation of coatomer from Golgi-derived membranes to allow fusion with target membranes.
ARFGEF1	52	AETEKQSPPHGEAK			0.003149				0.62		Promotes guanine-nucleotide exchange on ARF1 and ARF3. Promotes the activation of ARF1/ARF3 through replacement of GDP with GTP. Involved in vesicular trafficking. Required for the maintenance of Golgi structure; the function may be independent of its GEF activity. Required for the maturaion of integrin beta-1 in the Golgi. Involved in the establishment and persistence of cell polarity during dir…
ARFGEF2	1511	VDLDRQSLSSIDK	0.003216			0.003409	1.4			1.44	Promotes guanine-nucleotide exchange on ARF1 and ARF3 and to a lower extend on ARF5 and ARF6. Promotes the activation of ARF1/ARF5/ARF6 through replacement of GDP with GTP. Involved in the regulation of Golgi vesicular transport. Required for the integrity of the endosomal compartment. Involved in trafficking from the trans-Golgi network (TGN) to endosomes and is required for membrane association…
ARFGEF2	1513	VDLDRQSLSSIDK	0.003216			0.003409	1.17			1.32	Promotes guanine-nucleotide exchange on ARF1 and ARF3 and to a lower extend on ARF5 and ARF6. Promotes the activation of ARF1/ARF5/ARF6 through replacement of GDP with GTP. Involved in the regulation of Golgi vesicular transport. Required for the integrity of the endosomal compartment. Involved in trafficking from the trans-Golgi network (TGN) to endosomes and is required for membrane association…
ARFGEF2	1514	VDLDRQSLSSIDK		0.003473		0.003409		1.17		1.32	Promotes guanine-nucleotide exchange on ARF1 and ARF3 and to a lower extend on ARF5 and ARF6. Promotes the activation of ARF1/ARF5/ARF6 through replacement of GDP with GTP. Involved in the regulation of Golgi vesicular transport. Required for the integrity of the endosomal compartment. Involved in trafficking from the trans-Golgi network (TGN) to endosomes and is required for membrane association…
ARFGEF2	1525	PSERGQSQLSNPT	0.002703	0.002919	0.002703		0.81	0.35	0.65		Promotes guanine-nucleotide exchange on ARF1 and ARF3 and to a lower extend on ARF5 and ARF6. Promotes the activation of ARF1/ARF5/ARF6 through replacement of GDP with GTP. Involved in the regulation of Golgi vesicular transport. Required for the integrity of the endosomal compartment. Involved in trafficking from the trans-Golgi network (TGN) to endosomes and is required for membrane association…
ARFGEF2	218	IQSKPQSPVIQAA		0.002988				1.4			Promotes guanine-nucleotide exchange on ARF1 and ARF3 and to a lower extend on ARF5 and ARF6. Promotes the activation of ARF1/ARF5/ARF6 through replacement of GDP with GTP. Involved in the regulation of Golgi vesicular transport. Required for the integrity of the endosomal compartment. Involved in trafficking from the trans-Golgi network (TGN) to endosomes and is required for membrane association…
ARFGEF2	227	PQSPVIQAAAVSPK			0.002718	0.002881			0.35	0.45	Promotes guanine-nucleotide exchange on ARF1 and ARF3 and to a lower extend on ARF5 and ARF6. Promotes the activation of ARF1/ARF5/ARF6 through replacement of GDP with GTP. Involved in the regulation of Golgi vesicular transport. Required for the integrity of the endosomal compartment. Involved in trafficking from the trans-Golgi network (TGN) to endosomes and is required for membrane association…
ARFGEF2	240	HSQAQSKPTTPE		0.003109	0.002878			1.03	1.26		Promotes guanine-nucleotide exchange on ARF1 and ARF3 and to a lower extend on ARF5 and ARF6. Promotes the activation of ARF1/ARF5/ARF6 through replacement of GDP with GTP. Involved in the regulation of Golgi vesicular transport. Required for the integrity of the endosomal compartment. Involved in trafficking from the trans-Golgi network (TGN) to endosomes and is required for membrane association…
ARFIP1	36	HSLPSGLGLSE	0.003403				1.2				Putative target protein of ADP-ribosylation factor.
ARFIP1	39	HSLPSGLGLSE	0.003403			0.003607	1.24			1.42	Putative target protein of ADP-ribosylation factor.
ARFIP1	46	GLGLSETQITSHG	0.002902	0.003133			0.79	0.18			Putative target protein of ADP-ribosylation factor.
ARGLU1	77	ERASSPPDR	0.003658	0.003951			0.85	0.32			Required for the estrogen-dependent expression of ESR1 target genes. Can act in cooperation with MED1.
ARHGAP1	50	SDDSKSSSPELVT	0.002796	0.00302			0.42	0.18			GTPase activator for the Rho, Rac and Cdc42 proteins, converting them to the putatively inactive GDP-bound state. Cdc42 seems to be the preferred substrate.
ARHGAP1	51	SDDSKSSSPELVT	0.002796				0.84				GTPase activator for the Rho, Rac and Cdc42 proteins, converting them to the putatively inactive GDP-bound state. Cdc42 seems to be the preferred substrate.
ARHGAP12	103	SLHLQRSTENVNK	0.003116				0.84				Rho GTPase-activating protein 12
ARHGAP12	163	GKFNNDSHSPK	0.003054	0.003299			0.65	1.8			Rho GTPase-activating protein 12
ARHGAP12	213	IHQDSESGDELSS		0.002914				0.82			Rho GTPase-activating protein 12
ARHGAP12	215	IHQDSESGDELSS	0.002698				0.82				Rho GTPase-activating protein 12
ARHGAP15	243	LHHSASDTSDK			0.003133				1.11		GTPase activator for the Rho-type GTPases by converting them to an inactive GDP-bound state. Has activity toward RAC1. Overexpression results in an increase in actin stress fibers and cell contraction.
ARHGAP17	484	PASMAVMEGDLVK			0.002804	0.002972			1.87	3.35	Rho GTPase-activating protein involved in the maintenance of tight junction by regulating the activity of CDC42, thereby playing a central role in apical polarity of epithelial cells. Specifically acts as a GTPase activator for the CDC42 GTPase by converting it to an inactive GDP-bound state. The complex formed with AMOT acts by regulating the uptake of polarity proteins at tight junctions, possi…
ARHGAP17	575	SSSGGGTVPSSAGILEQGPSPGDGSPPK			0.003476				1.07		Rho GTPase-activating protein involved in the maintenance of tight junction by regulating the activity of CDC42, thereby playing a central role in apical polarity of epithelial cells. Specifically acts as a GTPase activator for the CDC42 GTPase by converting it to an inactive GDP-bound state. The complex formed with AMOT acts by regulating the uptake of polarity proteins at tight junctions, possi…
ARHGAP17	674	SPSPPTQHTGQPPGQPSAPSQLSAPR			0.00335	0.003551			0.24	0.4	Rho GTPase-activating protein involved in the maintenance of tight junction by regulating the activity of CDC42, thereby playing a central role in apical polarity of epithelial cells. Specifically acts as a GTPase activator for the CDC42 GTPase by converting it to an inactive GDP-bound state. The complex formed with AMOT acts by regulating the uptake of polarity proteins at tight junctions, possi…
ARHGAP17	682	SPSPPTQHTGQPPGQPSAPSQLSAPR			0.00335	0.003551			2.85	4.25	Rho GTPase-activating protein involved in the maintenance of tight junction by regulating the activity of CDC42, thereby playing a central role in apical polarity of epithelial cells. Specifically acts as a GTPase activator for the CDC42 GTPase by converting it to an inactive GDP-bound state. The complex formed with AMOT acts by regulating the uptake of polarity proteins at tight junctions, possi…
ARHGAP5	1129	NSFVNNTQGDEEN	0.003233				0.82				GTPase-activating protein for Rho family members. May play a role in the reduction of the p21rasGTPase-activating potential of RASA1/p120GAP.
ARHGEF1	786	EPLLSSSENGNGGR			0.002675	0.002835			0.19	0.31	Seems to play a role in the regulation of RhoA GTPase by guanine nucleotide-binding alpha-12 (GNA12) and alpha-13 (GNA13) subunits. Acts as GTPase-activating protein (GAP) for GNA12 and GNA13, and as guanine nucleotide exchange factor (GEF) for RhoA GTPase. Activated G alpha 13/GNA13 stimulates the RhoGEF activity through interaction with the RGS-like domain. This GEF activity is inhibited by bin…
ARHGEF11	596	TFHIPLSPVEVK	0.002767				0.84				May play a role in the regulation of RhoA GTPase by guanine nucleotide-binding alpha-12 (GNA12) and alpha-13 (GNA13). Acts as guanine nucleotide exchange factor (GEF) for RhoA GTPase and may act as GTPase-activating protein (GAP) for GNA12 and GNA13. Involved in neurotrophin-induced neurite outgrowth.
ARHGEF12	22	PIRHGSILNR	0.003221		0.003221		1.17		1.34		May play a role in the regulation of RhoA GTPase by guanine nucleotide-binding alpha-12 (GNA12) and alpha-13 (GNA13). Acts as guanine nucleotide exchange factor (GEF) for RhoA GTPase and may act as GTPase-activating protein (GAP) for GNA12 and GNA13.
ARHGEF16	107	TPARHQSFGAAVL	0.00279			0.002957	1.05			1.28	Guanyl-nucleotide exchange factor of the RHOG GTPase stimulating the exchange of RHOG-associated GDP for GTP. May play a role in chemotactic cell migration by mediating the activation of RAC1 by EPHA2. May also activate CDC42 and mediate activation of CDC42 by the viral protein HPV16 E6.
ARHGEF18	1124	PGFPAPSPPPADSPSEGFSLK			0.003239	0.003433			0.42	0.16	Acts as guanine nucleotide exchange factor (GEF) for RhoA GTPases. May play a role in actin cytoskeleton reorganization in different tissues since its activation induces formation of actin stress fibers. Also act as a GEF for RAC1, inducing production of reactive oxygen species (ROS). Does not act as a GEF for CDC42. The G protein beta-gamma (Gbetagamma) subunits of heterotrimeric G proteins act …
ARHGEF2	153	SVSTTNIAGHFNDESPLGLR			0.003191				1.08		Activates Rho-GTPases by promoting the exchange of GDP for GTP. May be involved in epithelial barrier permeability, cell motility and polarization, dendritic spine morphology, antigen presentation, leukemic cell differentiation, cell cycle regulation, innate immune response, and cancer. Binds Rac-GTPases, but does not seem to promote nucleotide exchange activity toward Rac-GTPases, which was uniq…
ARHGEF2	174	ILSQSTDSLNMR			0.002771				1.5		Activates Rho-GTPases by promoting the exchange of GDP for GTP. May be involved in epithelial barrier permeability, cell motility and polarization, dendritic spine morphology, antigen presentation, leukemic cell differentiation, cell cycle regulation, innate immune response, and cancer. Binds Rac-GTPases, but does not seem to promote nucleotide exchange activity toward Rac-GTPases, which was uniq…
ARHGEF2	886	SLPAGDALYLSFNPPQPSR			0.003319	0.003518			0.01	0.05	Activates Rho-GTPases by promoting the exchange of GDP for GTP. May be involved in epithelial barrier permeability, cell motility and polarization, dendritic spine morphology, antigen presentation, leukemic cell differentiation, cell cycle regulation, innate immune response, and cancer. Binds Rac-GTPases, but does not seem to promote nucleotide exchange activity toward Rac-GTPases, which was uniq…
ARHGEF5	1540	MVTQQSSDGWLEGVR				0.002991				0.75	Mainly expressed in kidney, liver, pancreas, lung and placenta.
ARHGEF6	684	DSIPQVLLPEEEK				0.003364				1.11	Acts as a RAC1 guanine nucleotide exchange factor (GEF).
ARHGEF7	518	MSGFIYQGK			0.003605	0.003822			0.03	0.07	Acts as a RAC1 guanine nucleotide exchange factor (GEF) and can induce membrane ruffling. Functions in cell migration, attachment and cell spreading. Promotes targeting of RAC1 to focal adhesions (By similarity). May function as a positive regulator of apoptosis. Downstream of NMDA receptors and CaMKK-CaMK1 signaling cascade, promotes the formation of spines and synapses in hippocampal neurons.
ARHGEF7	694	PSDEEFASR			0.003583				0.61		Acts as a RAC1 guanine nucleotide exchange factor (GEF) and can induce membrane ruffling. Functions in cell migration, attachment and cell spreading. Promotes targeting of RAC1 to focal adhesions (By similarity). May function as a positive regulator of apoptosis. Downstream of NMDA receptors and CaMKK-CaMK1 signaling cascade, promotes the formation of spines and synapses in hippocampal neurons.
ARHGEF7	703	STAALEEDAQILK			0.002725	0.002889			2.51	3.05	Acts as a RAC1 guanine nucleotide exchange factor (GEF) and can induce membrane ruffling. Functions in cell migration, attachment and cell spreading. Promotes targeting of RAC1 to focal adhesions (By similarity). May function as a positive regulator of apoptosis. Downstream of NMDA receptors and CaMKK-CaMK1 signaling cascade, promotes the formation of spines and synapses in hippocampal neurons.
ARID1A	1948	GISPAQSHRNIK		0.003116				1.21			Involved in transcriptional activation and repression of select genes by chromatin remodeling (alteration of DNA-nucleosome topology). Binds DNA non-specifically. Also involved in vitamin D-coupled transcription regulation via its association with the WINAC complex, a chromatin-remodeling complex recruited by vitamin D receptor (VDR), which is required for the ligand-bound VDR-mediated transrepre…
ARID1A	363	SHHAPMSPGSSGGGGQPLAR	0.002542	0.002745	0.002542	0.002695	0.49	0.12	0.63	0.23	Involved in transcriptional activation and repression of select genes by chromatin remodeling (alteration of DNA-nucleosome topology). Binds DNA non-specifically. Also involved in vitamin D-coupled transcription regulation via its association with the WINAC complex, a chromatin-remodeling complex recruited by vitamin D receptor (VDR), which is required for the ligand-bound VDR-mediated transrepre…
ARID1A	696	GPSPSPVGSPASVAQSR			0.003013				0.71		Involved in transcriptional activation and repression of select genes by chromatin remodeling (alteration of DNA-nucleosome topology). Binds DNA non-specifically. Also involved in vitamin D-coupled transcription regulation via its association with the WINAC complex, a chromatin-remodeling complex recruited by vitamin D receptor (VDR), which is required for the ligand-bound VDR-mediated transrepre…
ARID1B	1573	MSPSKSPFLPSMK			0.003299	0.003497			15.62	8.38	Involved in transcriptional activation and repression of select genes by chromatin remodeling (alteration of DNA-nucleosome topology). Belongs to the neural progenitors-specific chromatin remodeling complex (npBAF complex) and the neuron-specific chromatin remodeling complex (nBAF complex). During neural development a switch from a stem/progenitor to a post-mitotic chromatin remodeling mechanism …
ARID3A	119	EGPGEEHFEDMASDEDMK			0.003284	0.003481			0.16	0.4	Transcription factor which may be involved in the control of cell cycle progression by the RB1/E2F1 pathway and in B-cell differentiation.
ARID3A	119	HFEDMASDEDMK	0.003261				0.83				Transcription factor which may be involved in the control of cell cycle progression by the RB1/E2F1 pathway and in B-cell differentiation.
ARID3A	353	QSFGGSLFAYSP	0.002986	0.003225			0.63	0.35			Transcription factor which may be involved in the control of cell cycle progression by the RB1/E2F1 pathway and in B-cell differentiation.
ARID3A	357	QSFGGSLFAYSP	0.002986	0.003225			0.35	0.63			Transcription factor which may be involved in the control of cell cycle progression by the RB1/E2F1 pathway and in B-cell differentiation.
ARID3B	396	GDGAPVTTVPVPNR				0.002907				0.68	Transcription factor which may be involved in neuroblastoma growth and malignant transformation. Favors nuclear targeting of ARID3A.
ARID4B	468	ENIKPSLGSKK	0.003126				1.4				Acts as a transcriptional repressor. May function in the assembly and/or enzymatic activity of the Sin3A corepressor complex or in mediating interactions between the complex and other regulatory complexes.
ARID4B	790	EVLSEDTDYEED		0.003547	0.003284			1.05	1.28		Acts as a transcriptional repressor. May function in the assembly and/or enzymatic activity of the Sin3A corepressor complex or in mediating interactions between the complex and other regulatory complexes.
ARID4B	793	EVLSEDTDYEED	0.003284		0.003284		1.05		1.28		Acts as a transcriptional repressor. May function in the assembly and/or enzymatic activity of the Sin3A corepressor complex or in mediating interactions between the complex and other regulatory complexes.
ARL2BP	157	SSSLPASQNNLR	0.002957	0.003194			4.45	3.47			Together with ARL2, plays a role in the nuclear translocation, retention and transcriptional activity of STAT3. May play a role as an effector of ARL2.
ARMC1	137	AQFFLGTTNK		0.003583		0.003517		0.81		0.69	Armadillo repeat-containing protein 1
ARMC1	189	AEALASAIASTK				0.003499				1.36	ARCP
ARMC10	79	SQPEDLTDGSYDDVLNAEQLQK			0.003538	0.00375			0.21	0.39	May play a role in cell survival and cell growth. May suppress the transcriptional activity of p53/TP53.
ARNT	77	FARSDDEQSS	0.003277		0.003277		1.1		1.29		Required for activity of the Ah (dioxin) receptor. This protein is required for the ligand-binding subunit to translocate from the cytosol to the nucleus after ligand binding. The complex then initiates transcription of genes involved in the activation of PAH procarcinogens. The heterodimer with HIF1A or EPAS1/HIF2A functions as a transcriptional regulator of the adaptive response to hypoxia.
ARPP19	23	VTSPEKAEEAK			0.003156				0.53		Protein phosphatase inhibitor that specifically inhibits protein phosphatase 2A (PP2A) during mitosis. When phosphorylated at Ser-62 during mitosis, specifically interacts with PPP2R2D (PR55-delta) and inhibits its activity, leading to inactivation of PP2A, an essential condition to keep cyclin-B1-CDK1 activity high during M phase. May indirectly enhance GAP-43 expression.
ARRB1	412	EEDGTGSPQLNNR	0.002675				0.74				Functions in regulating agonist-mediated G-protein coupled receptor (GPCR) signaling by mediating both receptor desensitization and resensitization processes. During homologous desensitization, beta-arrestins bind to the GPRK-phosphorylated receptor and sterically preclude its coupling to the cognate G-protein; the binding appears to require additional receptor determinants exposed only in the ac…
ARRB1	412	EEEEDGTGSPQLNNR			0.002851	0.003022			0.24	1.2	Functions in regulating agonist-mediated G-protein coupled receptor (GPCR) signaling by mediating both receptor desensitization and resensitization processes. During homologous desensitization, beta-arrestins bind to the GPRK-phosphorylated receptor and sterically preclude its coupling to the cognate G-protein; the binding appears to require additional receptor determinants exposed only in the ac…
ARRDC1	292	APEATVTLPVFIGNIAVNHAPVSPR				0.003601				1.41	Arrestin domain-containing protein 1
ASCC2	233	LTPSDMPLLELK				0.002953				1.13	Enhances NF-kappa-B, SRF and AP1 transactivation.
ASCC2	706	GYRHDSSTAVAG	0.003078	0.003324			1.42	4.78			Enhances NF-kappa-B, SRF and AP1 transactivation.
ASMTL	228	SVKHDSIPAADT	0.003031	0.003273		0.003213	0.94	0.23		0.72	Unknown. The presence of the putative catalytic domain of S-adenosyl-L-methionine binding argues for a methyltransferase activity.
ASMTL	239	DTFEDLSDVEGGG	0.002818				0.84				Unknown. The presence of the putative catalytic domain of S-adenosyl-L-methionine binding argues for a methyltransferase activity.
ASPSCR1	500	AAGSPSPLPAPDPAPK			0.003222				1.11		Tethering protein that sequesters GLUT4-containing vesicles in the cytoplasm in the absence of insulin. Modulates the amount of GLUT4 that is available at the cell surface (By similarity). Enhances VCP methylation catalyzed by VCPKMT.
ATE1	169	PQELLQSQDFVGE	0.003187	0.003442			0.32	19.62			Involved in the post-translational conjugation of arginine to the N-terminal aspartate or glutamate of a protein. This arginylation is required for degradation of the protein via the ubiquitin pathway. Does not arginylate cysteine residues (By similarity).
ATF2	112	MPLDLSPLATPIIR				0.00328				1.07	Transcriptional activator which regulates the transcription of various genes, including those involved in anti-apoptosis, cell growth, and DNA damage response. Dependent on its binding partner, binds to CRE (cAMP response element) consensus sequences (5'-TGACGTCA-3') or to AP-1 (activator protein 1) consensus sequences (5'-TGACTCA-3'). In the nucleus, contributes to global transcription and the D…
ATF2	71	NDSVIVADQTPTPTR			0.002954				1.1		Transcriptional activator which regulates the transcription of various genes, including those involved in anti-apoptosis, cell growth, and DNA damage response. Dependent on its binding partner, binds to CRE (cAMP response element) consensus sequences (5'-TGACGTCA-3') or to AP-1 (activator protein 1) consensus sequences (5'-TGACTCA-3'). In the nucleus, contributes to global transcription and the D…
ATF7	434	ESSEPTGSPAPVIQHSSATAPSNGLSVR			0.003167	0.003356			0.28	0.4	Plays important functions in early cell signaling. Binds the cAMP response element (CRE) (consensus: 5'-GTGACGT[AG][AG]-3'), a sequence present in many viral and cellular promoters. Activator of the NF-ELAM1/delta-A site of the E-selectin promoter. Has no intrinsic transcriptional activity, but activates transcription on formation of JUN or FOS heterodimers. Also can bind TRE promoter sequences w…
ATF7IP	342	QIQSKDSLDEK	0.002921	0.003154	0.00292		5.79	9.89	1.48		Recruiter that couples transcriptional factors to general transcription apparatus and thereby modulates transcription regulation and chromatin formation. Can both act as an activator or a repressor depending on the context. Mediates MBD1-dependent transcriptional repression, probably by recruiting complexes containing SETDB1. Required to stimulate histone methyltransferase activity of SETDB1 and …
ATF7IP	559	SEDMDNVQSK			0.003248	0.003443			0.15	0.39	Recruiter that couples transcriptional factors to general transcription apparatus and thereby modulates transcription regulation and chromatin formation. Can both act as an activator or a repressor depending on the context. Mediates MBD1-dependent transcriptional repression, probably by recruiting complexes containing SETDB1. Required to stimulate histone methyltransferase activity of SETDB1 and …
ATF7IP	673	HEHPPNPPVSPGK			0.002718	0.002881			0.72	1.9	Recruiter that couples transcriptional factors to general transcription apparatus and thereby modulates transcription regulation and chromatin formation. Can both act as an activator or a repressor depending on the context. Mediates MBD1-dependent transcriptional repression, probably by recruiting complexes containing SETDB1. Required to stimulate histone methyltransferase activity of SETDB1 and …
ATG16L2	304	GHSIGGAPEQR			0.003368	0.00357			4.77	8.17	May play a role in autophagy.
ATG2B	1576	YISPHSSPSHTPT	0.002685		0.002685		0.74		0.66		Required for both autophagosome formation and regulation of lipid droplet morphology and dispersion.
ATG2B	1579	YISPHSSPSHTPT	0.002685			0.002846	0.81			0.68	Required for both autophagosome formation and regulation of lipid droplet morphology and dispersion.
ATG2B	1583	YISPHSSPSHTPT		0.0029	0.002685			0.81	0.68		Required for both autophagosome formation and regulation of lipid droplet morphology and dispersion.
ATG2B	1585	YISPHSSPSHTPT		0.0029	0.002685			0.74	0.66		Required for both autophagosome formation and regulation of lipid droplet morphology and dispersion.
ATG2B	495	LPSRSVSVDESR	0.002836	0.003062			3.36	2.81			Required for both autophagosome formation and regulation of lipid droplet morphology and dispersion.
ATG2B	497	LPSRSVSVDESR		0.003063		0.003006		1.05		1.28	Required for both autophagosome formation and regulation of lipid droplet morphology and dispersion.
ATG9A	14	EASYSDSPPGEED	0.002737			0.002901	0.84			0.72	Involved in autophagy and cytoplasm to vacuole transport (Cvt) vesicle formation. Plays a key role in the organization of the preautophagosomal structure/phagophore assembly site (PAS), the nucleating site for formation of the sequestering vesicle. Cycles between a juxta-nuclear trans-Golgi network compartment and late endosomes. Nutrient starvation induces accumulation on autophagosomes. Starvat…
ATG9A	18	EASYSDSPPGEED		0.002956		0.002901		0.79		0.68	Involved in autophagy and cytoplasm to vacuole transport (Cvt) vesicle formation. Plays a key role in the organization of the preautophagosomal structure/phagophore assembly site (PAS), the nucleating site for formation of the sequestering vesicle. Cycles between a juxta-nuclear trans-Golgi network compartment and late endosomes. Nutrient starvation induces accumulation on autophagosomes. Starvat…
ATG9A	828	HPEPVPEEGSEDELPPQVHK				0.003186				1.1	Involved in autophagy and cytoplasm to vacuole transport (Cvt) vesicle formation. Plays a key role in the organization of the preautophagosomal structure/phagophore assembly site (PAS), the nucleating site for formation of the sequestering vesicle. Cycles between a juxta-nuclear trans-Golgi network compartment and late endosomes. Nutrient starvation induces accumulation on autophagosomes. Starvat…
ATP13A3	817	LVHDSLEDLQMTR			0.003057				0.5		ATPase family homolog up-regulated in senescence cells 1
ATP1A1	16	YEPAAVSEQGDKK	0.003332	0.003599			3.28	4.49			This is the catalytic component of the active enzyme, which catalyzes the hydrolysis of ATP coupled with the exchange of sodium and potassium ions across the plasma membrane. This action creates the electrochemical gradient of sodium and potassium ions, providing the energy for active transport of various nutrients.
ATP1A1	491	TNKYQLSIHK		0.003296	0.003052			0.78	0.67		This is the catalytic component of the active enzyme, which catalyzes the hydrolysis of ATP coupled with the exchange of sodium and potassium ions across the plasma membrane. This action creates the electrochemical gradient of sodium and potassium ions, providing the energy for active transport of various nutrients.
ATP2A2	247	ATEQERTPLQQK			0.003316				0.01		This magnesium-dependent enzyme catalyzes the hydrolysis of ATP coupled with the translocation of calcium from the cytosol to the sarcoplasmic reticulum lumen. Isoform 2 is involved in the regulation of the contraction/relaxation cycle.
ATP2B1	1193	IEDSEPHIPLIDDTDAEDDAPTKR				0.003443				1.5	This magnesium-dependent enzyme catalyzes the hydrolysis of ATP coupled with the translocation of calcium from the cytosol to the sarcoplasmic reticulum lumen. Isoform 2 is involved in the regulation of the contraction/relaxation cycle.
ATP5C1	73	IYGLGSLALYEK	0.002846			0.003016	0.83			0.73	Mitochondrial membrane ATP synthase (F1F0 ATP synthase or Complex V) produces ATP from ADP in the presence of a proton gradient across the membrane which is generated by electron transport complexes of the respiratory chain. F-type ATPases consist of two structural domains, F1 - containing the extramembraneous catalytic core, and F0 - containing the membrane proton channel, linked together by a c…
ATP7B	876	PGSTVIAGSINAHGSVLIK			0.002632	0.002789			8.08	5.51	Involved in the export of copper out of the cells, such as the efflux of hepatic copper into the bile.
ATP7B	882	PGSTVIAGSINAHGSVLIK			0.002632	0.002789			8.08	5.51	Involved in the export of copper out of the cells, such as the efflux of hepatic copper into the bile.
ATP8A1	1124	HVNLYRSESLQQN		0.00324	0.003			1.17	1.31		Catalytic component of a P4-ATPase flippase complex which catalyzes the hydrolysis of ATP coupled to the transport of aminophospholipids from the outer to the inner leaflet of various membranes and ensures the maintenance of asymmetric distribution of phospholipids. Phospholipid translocation seems also to be implicated in vesicle formation and in uptake of lipid signaling molecules. In vitro, it…
ATPAF1	133	DALGKQSVNR		0.003703				0.74			May play an essential role for the assembly of the mitochondrial F1-F0 complex.
ATR	435	RLSSSLNPSK	0.003426				1.17				Serine/threonine protein kinase which activates checkpoint signaling upon genotoxic stresses such as ionizing radiation (IR), ultraviolet light (UV), or DNA replication stalling, thereby acting as a DNA damage sensor. Recognizes the substrate consensus sequence [ST]-Q. Phosphorylates BRCA1, CHEK1, MCM2, RAD17, RPA2, SMC1 and p53/TP53, which collectively inhibit DNA replication and mitosis and pro…
ATR	436	RLSSSLNPSK		0.0037				1.1			Serine/threonine protein kinase which activates checkpoint signaling upon genotoxic stresses such as ionizing radiation (IR), ultraviolet light (UV), or DNA replication stalling, thereby acting as a DNA damage sensor. Recognizes the substrate consensus sequence [ST]-Q. Phosphorylates BRCA1, CHEK1, MCM2, RAD17, RPA2, SMC1 and p53/TP53, which collectively inhibit DNA replication and mitosis and pro…
ATR	437	RLSSSLNPSK	0.003426	0.0037			5.16	14.79			Serine/threonine protein kinase which activates checkpoint signaling upon genotoxic stresses such as ionizing radiation (IR), ultraviolet light (UV), or DNA replication stalling, thereby acting as a DNA damage sensor. Recognizes the substrate consensus sequence [ST]-Q. Phosphorylates BRCA1, CHEK1, MCM2, RAD17, RPA2, SMC1 and p53/TP53, which collectively inhibit DNA replication and mitosis and pro…
ATRIP	224	LAAPSVSHVSPR			0.003078				1.33		Required for checkpoint signaling after DNA damage. Required for ATR expression, possibly by stabilizing the protein.
ATRIP	518	SLVHRLSDGDMTS	0.002673	0.002887	0.002673		8.35	6.91	1.48		Required for checkpoint signaling after DNA damage. Required for ATR expression, possibly by stabilizing the protein.
ATRN	1154	YNPLRGTCYYTLL			0.002716	0.002879			3.15	4.99	Involved in the initial immune cell clustering during inflammatory response and may regulate chemotactic activity of chemokines. May play a role in melanocortin signaling pathways that regulate energy homeostasis and hair color. Low-affinity receptor for agouti (By similarity). Has a critical role in normal myelination in the central nervous system (By similarity).
ATRX	1285	ANLSSDEDGSSDDEPEEG				0.002744				1.11	Involved in transcriptional regulation and chromatin remodeling. Facilitates DNA replication in multiple cellular environments and is required for efficient replication of a subset of genomic loci. Binds to DNA tandem repeat sequences in both telomeres and euchromatin and in vitro binds DNA quadruplex structures. May help stabilizing G-rich regions into regular chromatin structures by remodeling …
ATRX	1291	ANLSSDEDGSSDDEPEEG				0.002744				1.11	Involved in transcriptional regulation and chromatin remodeling. Facilitates DNA replication in multiple cellular environments and is required for efficient replication of a subset of genomic loci. Binds to DNA tandem repeat sequences in both telomeres and euchromatin and in vitro binds DNA quadruplex structures. May help stabilizing G-rich regions into regular chromatin structures by remodeling …
ATRX	1348	LTVSDGESGEEK			0.003009	0.003189			0.29	0.49	Involved in transcriptional regulation and chromatin remodeling. Facilitates DNA replication in multiple cellular environments and is required for efficient replication of a subset of genomic loci. Binds to DNA tandem repeat sequences in both telomeres and euchromatin and in vitro binds DNA quadruplex structures. May help stabilizing G-rich regions into regular chromatin structures by remodeling …
ATRX	1352	LTVSDGESGEEK			0.003009	0.003189			0.29	0.49	Involved in transcriptional regulation and chromatin remodeling. Facilitates DNA replication in multiple cellular environments and is required for efficient replication of a subset of genomic loci. Binds to DNA tandem repeat sequences in both telomeres and euchromatin and in vitro binds DNA quadruplex structures. May help stabilizing G-rich regions into regular chromatin structures by remodeling …
ATRX	34	ESEETSSPPR	0.00334	0.003607			0.22	0.61			Involved in transcriptional regulation and chromatin remodeling. Facilitates DNA replication in multiple cellular environments and is required for efficient replication of a subset of genomic loci. Binds to DNA tandem repeat sequences in both telomeres and euchromatin and in vitro binds DNA quadruplex structures. May help stabilizing G-rich regions into regular chromatin structures by remodeling …
ATXN1L	456	EPTPPPITSSHLPSHFMK			0.003362	0.003564			0.55	0.15	Chromatin-binding factor that repress Notch signaling in the absence of Notch intracellular domain by acting as a CBF1 corepressor. Binds to the HEY promoter and might assist, along with NCOR2, RBPJ-mediated repression. Can suppress ATXN1 cytotoxicity in spinocerebellar ataxia type 1 (SCA1) (By similarity).
ATXN2L	390	PHHLDNSSPGPGS	0.002897	0.003129		0.003071	0.35	0.63		0.65	Ataxin-2 domain protein
ATXN2L	559	LQPSSSPENSLDPFPPR			0.002568	0.002722			0.36	0.52	Ataxin-2 domain protein
ATXN2L	589	EVDGLLTSEPMGSPVSSK			0.002615	0.002772			0.52	0.3	Ataxin-2 domain protein
ATXN2L	594	EVDGLLTSEPMGSPVSSK		0.002824	0.002615	0.002772		0.83	0.26	0.54	Ataxin-2 domain protein
ATXN3	265	NISQDMTQTSGTN	0.002711	0.002928	0.002711		1.18	2.55	1.46		Deubiquitinating enzyme involved in protein homeostasis maintenance, transcription, cytoskeleton regulation, myogenesis and degradation of misfolded chaperone substrates. Binds long polyubiquitin chains and trims them, while it has weak or no activity against chains of 4 or less ubiquitins. Involved in degradation of misfolded chaperone substrates via its interaction with STUB1/CHIP: recruited to…
ATXN3	269	NISQDMTQTSGTN		0.002928	0.002711			1.18	1.35		Deubiquitinating enzyme involved in protein homeostasis maintenance, transcription, cytoskeleton regulation, myogenesis and degradation of misfolded chaperone substrates. Binds long polyubiquitin chains and trims them, while it has weak or no activity against chains of 4 or less ubiquitins. Involved in degradation of misfolded chaperone substrates via its interaction with STUB1/CHIP: recruited to…
AURKB	69	VMENSSGTPDILTR			0.003128	0.003315			0.02	0.08	Serine/threonine-protein kinase component of the chromosomal passenger complex (CPC), a complex that acts as a key regulator of mitosis. The CPC complex has essential functions at the centromere in ensuring correct chromosome alignment and segregation and is required for chromatin-induced microtubule stabilization and spindle assembly. Involved in the bipolar attachment of spindle microtubules to…
AXIN1	481	TPGRQSPGPGHR	0.003017	0.003259			0.17	0.41			Component of the beta-catenin destruction complex required for regulating CTNNB1 levels through phosphorylation and ubiquitination, and modulating Wnt-signaling. Controls dorsoventral patterning via two opposing effects; down-regulates CTNNB1 to inhibit the Wnt signaling pathway and ventralize embryos, but also dorsalizes embryos by activating a Wnt-independent JNK signaling pathway. In Wnt signa…
AXIN1	486	TPGRQSPGPGHR	0.003017	0.003259			0.49	0.12			Component of the beta-catenin destruction complex required for regulating CTNNB1 levels through phosphorylation and ubiquitination, and modulating Wnt-signaling. Controls dorsoventral patterning via two opposing effects; down-regulates CTNNB1 to inhibit the Wnt signaling pathway and ventralize embryos, but also dorsalizes embryos by activating a Wnt-independent JNK signaling pathway. In Wnt signa…
AZI1	76	SNSTTQVSQPR			0.003116	0.003303			0.08	0.02	Component of centriolar satellites contributing to build a complex and dynamic network required to regulate cilia/flagellum formation. In proliferating cells, MIB1-mediated ubiquitination induces its sequestration within centriolar satellites, precluding untimely cilia formation initiation. In contrast, during normal and ultraviolet or heat shock cellular stress-induced ciliogenesis, its non-ubiq…
BAD	118	MSDEFVDSFK			0.003116	0.003303			0.46	0.14	Promotes cell death. Successfully competes for the binding to Bcl-X(L), Bcl-2 and Bcl-W, thereby affecting the level of heterodimerization of these proteins with BAX. Can reverse the death repressor activity of Bcl-X(L), but not that of Bcl-2 (By similarity). Appears to act as a link between growth factor receptor signaling and the apoptotic pathways.
BAD	124	SDEFVDSFKK	0.003124	0.003374			0.31	0.23			Promotes cell death. Successfully competes for the binding to Bcl-X(L), Bcl-2 and Bcl-W, thereby affecting the level of heterodimerization of these proteins with BAX. Can reverse the death repressor activity of Bcl-X(L), but not that of Bcl-2 (By similarity). Appears to act as a link between growth factor receptor signaling and the apoptotic pathways.
BAD	71	SRHSSYPAGTE		0.0034		0.003337		0.73		0.54	Promotes cell death. Successfully competes for the binding to Bcl-X(L), Bcl-2 and Bcl-W, thereby affecting the level of heterodimerization of these proteins with BAX. Can reverse the death repressor activity of Bcl-X(L), but not that of Bcl-2 (By similarity). Appears to act as a link between growth factor receptor signaling and the apoptotic pathways.
BAD	75	SRHSSYPAGTE	0.003148	0.0034			0.39	0.18			Promotes cell death. Successfully competes for the binding to Bcl-X(L), Bcl-2 and Bcl-W, thereby affecting the level of heterodimerization of these proteins with BAX. Can reverse the death repressor activity of Bcl-X(L), but not that of Bcl-2 (By similarity). Appears to act as a link between growth factor receptor signaling and the apoptotic pathways.
BAG1	119	SQEVTRDEEST		0.003177		0.003119		1.17		1.32	Inhibits the chaperone activity of HSP70/HSC70 by promoting substrate release. Inhibits the pro-apoptotic function of PPP1R15A, and has anti-apoptotic activity. Markedly increases the anti-cell death function of BCL2 induced by various stimuli.
BAG1	123	SQEVTRDEEST	0.002942			0.003119	1.19			1.35	Inhibits the chaperone activity of HSP70/HSC70 by promoting substrate release. Inhibits the pro-apoptotic function of PPP1R15A, and has anti-apoptotic activity. Markedly increases the anti-cell death function of BCL2 induced by various stimuli.
BAG2	62	LLEMIHSIQNSQD	0.003112		0.003112		1.03		1.26		Bcl-2-associated athanogene 2
BAG2	66	IHSIQNSQDMR	0.002842	0.003069			2.69	4.91			Bcl-2-associated athanogene 2
BAG3	269	ASPFRSSVQGASS	0.002942	0.003177			0.35	0.48			Bcl-2-associated athanogene 3
BAIAP2	499	VAVPAFSQGLDDY	0.002739	0.002957		0.002903	0.18	0.39		0.62	Adapter protein that links membrane-bound small G-proteins to cytoplasmic effector proteins. Necessary for CDC42-mediated reorganization of the actin cytoskeleton and for RAC1-mediated membrane ruffling. Involved in the regulation of the actin cytoskeleton by WASF family members and the Arp2/3 complex. Plays a role in neurite growth. Acts syngeristically with ENAH to promote filipodia formation. …
BAT1	38	DVKGSYVSIHS	0.003148	0.0034			2.96	4.62			Involved in the high-affinity, sodium-independent transport of cystine and neutral and dibasic amino acids (system b(0,+)-like activity). Thought to be responsible for the high-affinity reabsorption of cystine in the kidney tubule.
BAT1	41	VKGSYVSIHSSGF		0.002986	0.002765			1.05	1.28		Involved in the high-affinity, sodium-independent transport of cystine and neutral and dibasic amino acids (system b(0,+)-like activity). Thought to be responsible for the high-affinity reabsorption of cystine in the kidney tubule.
BAT2	1108	GSETGSETHESD	0.003043		0.003043		1.05		1.28		May play a role in the regulation of pre-mRNA splicing.
BAT2	1110	GSETGSETHESD		0.003286				1.23			May play a role in the regulation of pre-mRNA splicing.
BAT2	146	SWAQASVTHGAH	0.003006	0.003246	0.003006		0.77	0.11	0.62		May play a role in the regulation of pre-mRNA splicing.
BAT2	188	ESAEQSSGPGPSLR	0.002702		0.002702		1.21		1.38		May play a role in the regulation of pre-mRNA splicing.
BAT2	198	ESAEQSSGPGPSLR	0.002702		0.002702		1.24		1.42		May play a role in the regulation of pre-mRNA splicing.
BAT2	342	LKFSDEEDGR	0.003138			0.003327	1.2			1.36	May play a role in the regulation of pre-mRNA splicing.
BAT2	350	EEDGRDSDEEGAE		0.003561		0.003495		1.2		1.36	May play a role in the regulation of pre-mRNA splicing.
BAT2	380	GNSPNSEPPTPK			0.003068	0.003253			0.25	0.49	May play a role in the regulation of pre-mRNA splicing.
BAT2	456	QSSSEISLAVER				0.003062				1.12	May play a role in the regulation of pre-mRNA splicing.
BAT2	46	HGLQSLGKVAIAR		0.003024				1.22			May play a role in the regulation of pre-mRNA splicing.
BAT2	610	EGPEPPEEVPPPTTPPVPK			0.003377	0.003579			0.43	0.19	May play a role in the regulation of pre-mRNA splicing.
BAT2	764	SDSGGSSSEPFD		0.003455		0.003391		1.17		1.31	May play a role in the regulation of pre-mRNA splicing.
BAT2D1	1102	TLAQKPSQDTEK		0.003033				0.82			BAT2 domain-containing protein 1
BAT2D1	25	TLSLFNTYK		0.003707		0.003638		1.1		1.3	BAT2 domain-containing protein 1
BAT2D1	635	VFTRQDSNR	0.003329				0.82				BAT2 domain-containing protein 1
BAT2L	1452	PGGGDTSPRYES	0.003073				0.81				HLA-B-associated transcript 2-like 1
BAT2L	388	LKFSDDEEEE	0.003031				1.22				HLA-B-associated transcript 2-like 1
BAT2L1	1452	PGGGDTSPRYES				0.003258				0.7	HLA-B-associated transcript 2-like 1
BAT2L1	388	FSDDEEEEEVVK			0.00326				0.76		HLA-B-associated transcript 2-like 1
BAT2L2	2673	AFGSGIDIKPGTPPIAGR			0.002728				1.94		HLA-B-associated transcript 2-like 2
BAT2L2	929	SVSHGSNHTQKPDEQR				0.002811				0.69	HLA-B-associated transcript 2-like 2
BAT3	964	ENASPAPGTTAEEAMSR			0.002781	0.002948			0.44	0.16	Chaperone that plays a key role in various processes such as apoptosis, insertion of tail-anchored (TA) membrane proteins to the endoplasmic reticulum membrane and regulation of chromatin. Key component of the BAG6/BAT3 complex, a cytosolic multiprotein complex involved in the post-translational delivery of tail-anchored (TA) membrane proteins to the endoplasmic reticulum membrane. TA membrane pr…
BAT3	973	ENASPAPGTTAEEAMSR			0.002781				0.75		Chaperone that plays a key role in various processes such as apoptosis, insertion of tail-anchored (TA) membrane proteins to the endoplasmic reticulum membrane and regulation of chromatin. Key component of the BAG6/BAT3 complex, a cytosolic multiprotein complex involved in the post-translational delivery of tail-anchored (TA) membrane proteins to the endoplasmic reticulum membrane. TA membrane pr…
BAZ1A	1413	QSPEPSPVTLGR			0.00297	0.003149			0.46	0.82	Component of the ACF complex, an ATP-dependent chromatin remodeling complex, that regulates spacing of nucleosomes using ATP to generate evenly spaced nucleosomes along the chromatin. The ATPase activity of the complex is regulated by the length of flanking DNA. Also involved in facilitating the DNA replication process. BAZ1A is the accessory, non-catalytic subunit of the complex which can enhanc…
BAZ1A	731	ELDQDMVTEDEDDPGSHKR			0.003273				1.22		Component of the ACF complex, an ATP-dependent chromatin remodeling complex, that regulates spacing of nucleosomes using ATP to generate evenly spaced nucleosomes along the chromatin. The ATPase activity of the complex is regulated by the length of flanking DNA. Also involved in facilitating the DNA replication process. BAZ1A is the accessory, non-catalytic subunit of the complex which can enhanc…
BAZ1B	1468	LAEDEGDSEPEAVGQSR			0.002677	0.002838			1.88	3.12	Atypical tyrosine-protein kinase that plays a central role in chromatin remodeling and acts as a transcription regulator. Involved in DNA damage response by phosphorylating 'Tyr-142' of histone H2AX (H2AXY142ph). H2AXY142ph plays a central role in DNA repair and acts as a mark that distinguishes between apoptotic and repair responses to genotoxic stress. Essential component of the WICH complex, a…
BAZ2A	1397	AGDPGEMPQSPTGLGQPK				0.002871				0.66	Essential component of the NoRC (nucleolar remodeling complex) complex, a complex that mediates silencing of a fraction of rDNA by recruiting histone-modifying enzymes and DNA methyltransferases, leading to heterochromatin formation and transcriptional silencing. In the complex, it plays a central role by being recruited to rDNA and by targeting chromatin modifying enzymes such as HDAC1, leading …
BBX	175	LWAFPSDSSR		0.003471				1.21			Transcription factor that is necessary for cell cycle progression from G1 to S phase.
BBX	844	VSPAGGTLDDK	0.003513	0.003794		0.003724	0.36	0.52		0.62	Transcription factor that is necessary for cell cycle progression from G1 to S phase.
BBX	849	VSPAGGTLDDK	0.003513	0.003794	0.003513		0.33	0.52	0.62		Transcription factor that is necessary for cell cycle progression from G1 to S phase.
BCCIP	109	GSVIKQTDVSEDS		0.002993	0.002771			0.84	0.72		May promote cell cycle arrest by enhancing the inhibition of CDK2 activity by CDKN1A. May be required for repair of DNA damage by homologous recombination in conjunction with BRCA2. May not be involved in non-homologous end joining (NHEJ).
BCCIP	112	TDVSEDSNDDMDE	0.003225				0.84				May promote cell cycle arrest by enhancing the inhibition of CDK2 activity by CDKN1A. May be required for repair of DNA damage by homologous recombination in conjunction with BRCA2. May not be involved in non-homologous end joining (NHEJ).
BCCIP	115	TDVSEDSNDDMDE	0.003225				0.84				May promote cell cycle arrest by enhancing the inhibition of CDK2 activity by CDKN1A. May be required for repair of DNA damage by homologous recombination in conjunction with BRCA2. May not be involved in non-homologous end joining (NHEJ).
BCKDHA	335	IGHHSTSDDSSAYR	0.003103		0.003103	0.003288	1.05		1.07	3.01	The branched-chain alpha-keto dehydrogenase complex catalyzes the overall conversion of alpha-keto acids to acyl-CoA and CO2. It contains multiple copies of three enzymatic components: branched-chain alpha-keto acid decarboxylase (E1), lipoamide acyltransferase (E2) and lipoamide dehydrogenase (E3).
BCKDK	31	LALRARSTSATDT				0.002941				1.4	Catalyzes the phosphorylation and inactivation of the branched-chain alpha-ketoacid dehydrogenase complex, the key regulatory enzyme of the valine, leucine and isoleucine catabolic pathways. Key enzyme that regulate the activity state of the BCKD complex.
BCL11A	625	LLLGSPSSLSPFSK			0.003307	0.003506			3.11	1.77	Functions as a myeloid and B-cell proto-oncogene. May play important roles in leukemogenesis and hematopoiesis. An essential factor in lymphopoiesis, is required for B-cell formation in fetal liver. May function as a modulator of the transcriptional repression activity of ARP1 (By similarity).
BCL11A	630	LLLGSPSSLSPFSK			0.003307				1.11		Functions as a myeloid and B-cell proto-oncogene. May play important roles in leukemogenesis and hematopoiesis. An essential factor in lymphopoiesis, is required for B-cell formation in fetal liver. May function as a modulator of the transcriptional repression activity of ARP1 (By similarity).
BCL11A	700	FSTPPGELDGGISGR			0.003187				1.22		Functions as a myeloid and B-cell proto-oncogene. May play important roles in leukemogenesis and hematopoiesis. An essential factor in lymphopoiesis, is required for B-cell formation in fetal liver. May function as a modulator of the transcriptional repression activity of ARP1 (By similarity).
BCL11A	86	AVDKPPSPSPIEMK			0.003444				1.24		Functions as a myeloid and B-cell proto-oncogene. May play important roles in leukemogenesis and hematopoiesis. An essential factor in lymphopoiesis, is required for B-cell formation in fetal liver. May function as a modulator of the transcriptional repression activity of ARP1 (By similarity).
BCL7A	149	ASDEQNSQSSMEH	0.003271	0.003533		0.003467	0.33	0.64		0.64	B-cell CLL/lymphoma 7 protein family member A
BCL7A	154	ASDEQNSQSSMEH		0.003533				1.4			B-cell CLL/lymphoma 7 protein family member A
BCL7A	156	ASDEQNSQSSMEH		0.003533				1.18			B-cell CLL/lymphoma 7 protein family member A
BCL7A	157	ASDEQNSQSSMEH	0.003271				1.19				B-cell CLL/lymphoma 7 protein family member A
BCL7A	224	LEASQQNSEE	0.003296		0.003296		1.24		1.41		B-cell CLL/lymphoma 7 protein family member A
BCL7C	103	SNQSFHSEGSLQK	0.003273			0.003469	1.21			1.37	May play an anti-apoptotic role.
BCL7C	106	SNQSFHSEGSLQK	0.003273	0.003535	0.003273		1.35	2.38	1.45		May play an anti-apoptotic role.
BCL7C	126	PVSGPPEGVPEEAQPPR			0.002513	0.002663			2.16	2.84	May play an anti-apoptotic role.
BCL7C	97	LNDENSNQSFHSEGSLQK			0.003313				1.45		May play an anti-apoptotic role.
BCL9L	118	DRSVSVDSGEQ	0.003181				0.74				Transcriptional regulator that acts as an activator. Promotes beta-catenin transcriptional activity. Plays a role in tumorigenesis. Enhances the neoplastic transforming activity of CTNNB1 (By similarity).
BCLAF1	177	AEGEPQEESPLK			0.002872	0.003045			0.28	0.42	Death-promoting transcriptional repressor. May be involved in cyclin-D1/CCND1 mRNA stability through the SNARP complex which associates with both the 3'end of the CCND1 gene and its mRNA.
BCLAF1	181	AEGEPQEESPLKSK			0.00311	0.003296			0.03	0.05	Death-promoting transcriptional repressor. May be involved in cyclin-D1/CCND1 mRNA stability through the SNARP complex which associates with both the 3'end of the CCND1 gene and its mRNA.
BCLAF1	183	SQEEPKDTFEHDPSESIDEFNK			0.003349	0.00355			4.58	2.3	Death-promoting transcriptional repressor. May be involved in cyclin-D1/CCND1 mRNA stability through the SNARP complex which associates with both the 3'end of the CCND1 gene and its mRNA.
BCLAF1	198	DTFEHDPSESIDEFNK			0.002514				1.24		Death-promoting transcriptional repressor. May be involved in cyclin-D1/CCND1 mRNA stability through the SNARP complex which associates with both the 3'end of the CCND1 gene and its mRNA.
BCLAF1	201	TFEHDPSESIDEF	0.003065				0.81				Death-promoting transcriptional repressor. May be involved in cyclin-D1/CCND1 mRNA stability through the SNARP complex which associates with both the 3'end of the CCND1 gene and its mRNA.
BCLAF1	203	EHDPSESIDEFNK	0.003076			0.00326	0.83			0.74	Death-promoting transcriptional repressor. May be involved in cyclin-D1/CCND1 mRNA stability through the SNARP complex which associates with both the 3'end of the CCND1 gene and its mRNA.
BCLAF1	262	VHSAKNTPSQHSH		0.003579				0.74			Death-promoting transcriptional repressor. May be involved in cyclin-D1/CCND1 mRNA stability through the SNARP complex which associates with both the 3'end of the CCND1 gene and its mRNA.
BCLAF1	264	PSQHSHSIQHSPE	0.003227	0.003484			0.51	0.66			Death-promoting transcriptional repressor. May be involved in cyclin-D1/CCND1 mRNA stability through the SNARP complex which associates with both the 3'end of the CCND1 gene and its mRNA.
BCLAF1	267	NTPSQHSHSIQHS		0.00351		0.003445		0.84		0.72	Death-promoting transcriptional repressor. May be involved in cyclin-D1/CCND1 mRNA stability through the SNARP complex which associates with both the 3'end of the CCND1 gene and its mRNA.
BCLAF1	269	PSQHSHSIQHSPE	0.003227	0.003484			0.19	0.64			Death-promoting transcriptional repressor. May be involved in cyclin-D1/CCND1 mRNA stability through the SNARP complex which associates with both the 3'end of the CCND1 gene and its mRNA.
BCLAF1	273	SHSIQHSPER		0.003438				0.74			Death-promoting transcriptional repressor. May be involved in cyclin-D1/CCND1 mRNA stability through the SNARP complex which associates with both the 3'end of the CCND1 gene and its mRNA.
BCLAF1	325	GRSSFYPDGG		0.003852	0.003567			0.83	0.74		Death-promoting transcriptional repressor. May be involved in cyclin-D1/CCND1 mRNA stability through the SNARP complex which associates with both the 3'end of the CCND1 gene and its mRNA.
BCLAF1	394	YFSDKESGK		0.003791		0.003721		1.05		1.29	Death-promoting transcriptional repressor. May be involved in cyclin-D1/CCND1 mRNA stability through the SNARP complex which associates with both the 3'end of the CCND1 gene and its mRNA.
BCLAF1	397	FNDSEGDDTEETEDYR			0.003499	0.003709			0.73	0.75	Death-promoting transcriptional repressor. May be involved in cyclin-D1/CCND1 mRNA stability through the SNARP complex which associates with both the 3'end of the CCND1 gene and its mRNA.
BCLAF1	402	FNDSEGDDTE	0.003313	0.003578		0.003512	5.91	9.12		1.48	Death-promoting transcriptional repressor. May be involved in cyclin-D1/CCND1 mRNA stability through the SNARP complex which associates with both the 3'end of the CCND1 gene and its mRNA.
BCLAF1	427	LADQGKSFATASH	0.002834	0.003061			0.72	0.44			Death-promoting transcriptional repressor. May be involved in cyclin-D1/CCND1 mRNA stability through the SNARP complex which associates with both the 3'end of the CCND1 gene and its mRNA.
BCLAF1	432	SFATASHRNTEE		0.003024	0.0028			0.83	0.74		Death-promoting transcriptional repressor. May be involved in cyclin-D1/CCND1 mRNA stability through the SNARP complex which associates with both the 3'end of the CCND1 gene and its mRNA.
BCLAF1	496	ETQSPEQVK			0.003557	0.003771			0.7	1.48	Death-promoting transcriptional repressor. May be involved in cyclin-D1/CCND1 mRNA stability through the SNARP complex which associates with both the 3'end of the CCND1 gene and its mRNA.
BCLAF1	501	ETQSPEQVK	0.003557	0.003842	0.003557		0.41	0.44	0.62		Death-promoting transcriptional repressor. May be involved in cyclin-D1/CCND1 mRNA stability through the SNARP complex which associates with both the 3'end of the CCND1 gene and its mRNA.
BCLAF1	512	DLFDYSPPLHK			0.002836	0.003006			0.36	0.52	Death-promoting transcriptional repressor. May be involved in cyclin-D1/CCND1 mRNA stability through the SNARP complex which associates with both the 3'end of the CCND1 gene and its mRNA.
BCLAF1	566	MAPVPLDDSNRPASLTK			0.002644	0.002803			1.87	3.67	Death-promoting transcriptional repressor. May be involved in cyclin-D1/CCND1 mRNA stability through the SNARP complex which associates with both the 3'end of the CCND1 gene and its mRNA.
BCLAF1	578	LLASTLVHSVK			0.003208	0.003401			12.66	22.88	Death-promoting transcriptional repressor. May be involved in cyclin-D1/CCND1 mRNA stability through the SNARP complex which associates with both the 3'end of the CCND1 gene and its mRNA.
BCLAF1	658	IDISPSTLR			0.003702				1.09		Death-promoting transcriptional repressor. May be involved in cyclin-D1/CCND1 mRNA stability through the SNARP complex which associates with both the 3'end of the CCND1 gene and its mRNA.
BCLAF1	663	IDISPSTLRK		0.003574				0.84			Death-promoting transcriptional repressor. May be involved in cyclin-D1/CCND1 mRNA stability through the SNARP complex which associates with both the 3'end of the CCND1 gene and its mRNA.
BCLAF1	666	IDISPSTLRK	0.003309		0.003309		0.81		0.69		Death-promoting transcriptional repressor. May be involved in cyclin-D1/CCND1 mRNA stability through the SNARP complex which associates with both the 3'end of the CCND1 gene and its mRNA.
BCLAF1	803	PRGTFHDDR	0.003391	0.003662		0.003595	0.56	0.25		0.64	Death-promoting transcriptional repressor. May be involved in cyclin-D1/CCND1 mRNA stability through the SNARP complex which associates with both the 3'end of the CCND1 gene and its mRNA.
BCOR	1290	LPVFSGSPPMK	0.003229	0.003488	0.003229		0.94	0.23	0.66		Transcriptional corepressor. May specifically inhibit gene expression when recruited to promoter regions by sequence-specific DNA-binding proteins such as BCL6 and MLLT3. This repression may be mediated at least in part by histone deacetylase activities which can associate with this corepressor. Involved in the repression of TFAP2A; impairs binding of BCL6 and KDM2B to TFAP2A promoter regions. Vi…
BCOR	423	DGSSPPLLEK		0.003852				0.78			Transcriptional corepressor. May specifically inhibit gene expression when recruited to promoter regions by sequence-specific DNA-binding proteins such as BCL6 and MLLT3. This repression may be mediated at least in part by histone deacetylase activities which can associate with this corepressor. Involved in the repression of TFAP2A; impairs binding of BCL6 and KDM2B to TFAP2A promoter regions. Vi…
BCR	459	LPYIDDSPSSSPH		0.002892				0.81			GTPase-activating protein for RAC1 and CDC42. Promotes the exchange of RAC or CDC42-bound GDP by GTP, thereby activating them. Displays serine/threonine kinase activity.
BCR	461	DDSPSSSPHLSSK	0.002812	0.003037			0.18	0.39			GTPase-activating protein for RAC1 and CDC42. Promotes the exchange of RAC or CDC42-bound GDP by GTP, thereby activating them. Displays serine/threonine kinase activity.
BCR	463	DDSPSSSPHLSSK	0.002812				0.81				GTPase-activating protein for RAC1 and CDC42. Promotes the exchange of RAC or CDC42-bound GDP by GTP, thereby activating them. Displays serine/threonine kinase activity.
BDP1	599	VDLKNNSLEIDQT		0.003444				0.81			General activator of RNA polymerase III transcription. Requires for transcription from all three types of polymerase III promoters. Requires for transcription of genes with internal promoter elements and with promoter elements upstream of the initiation site.
BET1	50	SLSIEIGHEVK				0.003285				1.51	Required for vesicular transport from the ER to the Golgi complex. Functions as a SNARE involved in the docking process of ER-derived vesicles with the cis-Golgi membrane (By similarity).
BET1L	9	DWARAQSPGAVEE	0.002676	0.00289		0.002837	9.05	5.98		1.48	Vesicle SNARE required for targeting and fusion of retrograde transport vesicles with the Golgi complex. Required for the integrity of the Golgi complex (By similarity).
BICC1	633	EVGMPRSPSHSGN		0.003013				1.19			Putative RNA-binding protein. Acts as a negative regulator of Wnt signaling. May be involved in regulating gene expression during embryonic development.
BICD2	567	QGGAGRTSPGGR	0.003391				1.21				May play a role in the dynein-dynactin interactions on the surface of membranous organelles, by associating with these complexes. Regulates coat complex coatomer protein I (COPI)-independent Golgi-endoplasmic reticulum transport by recruiting the dynein-dynactin motor complex (By similarity).
BICD2	574	SPGGRTSPEAR		0.003619				1.1			May play a role in the dynein-dynactin interactions on the surface of membranous organelles, by associating with these complexes. Regulates coat complex coatomer protein I (COPI)-independent Golgi-endoplasmic reticulum transport by recruiting the dynein-dynactin motor complex (By similarity).
BICD2	574	SPGGRTSPEARGR			0.002844				1.29		May play a role in the dynein-dynactin interactions on the surface of membranous organelles, by associating with these complexes. Regulates coat complex coatomer protein I (COPI)-independent Golgi-endoplasmic reticulum transport by recruiting the dynein-dynactin motor complex (By similarity).
BIN2	263	RSLVISPPVR			0.003326				1.59		Promotes cell motility and migration, probably via its interaction with the cell membrane and with podosome proteins that mediate interaction with the cytoskeleton. Modulates membrane curvature and mediates membrane tubulation. Plays a role in podosome formation. Inhibits phagocytosis.
BIN2	458	ASLGTGTASPR				0.003867				1.11	Promotes cell motility and migration, probably via its interaction with the cell membrane and with podosome proteins that mediate interaction with the cytoskeleton. Modulates membrane curvature and mediates membrane tubulation. Plays a role in podosome formation. Inhibits phagocytosis.
BIRC6	480	LEGDSDDLLEDSDSEEHSR		0.003396	0.003144	0.003332		1.17	0.37	2.31	Anti-apoptotic protein which can regulate cell death by controlling caspases and by acting as an E3 ubiquitin-protein ligase. Has an unusual ubiquitin conjugation system in that it could combine in a single polypeptide, ubiquitin conjugating (E2) with ubiquitin ligase (E3) activity, forming a chimeric E2/E3 ubiquitin ligase. Its tragets include CASP9 and DIABLO/SMAC. Acts as an inhibitor of CASP3…
BIRC6	482	LEGDSDDLLEDSDSEEHSR	0.003144			0.003332	1.17			1.34	Anti-apoptotic protein which can regulate cell death by controlling caspases and by acting as an E3 ubiquitin-protein ligase. Has an unusual ubiquitin conjugation system in that it could combine in a single polypeptide, ubiquitin conjugating (E2) with ubiquitin ligase (E3) activity, forming a chimeric E2/E3 ubiquitin ligase. Its tragets include CASP9 and DIABLO/SMAC. Acts as an inhibitor of CASP3…
BIRC6	488	SEEHSRSDSVTGH	0.003319				0.96				Anti-apoptotic protein which can regulate cell death by controlling caspases and by acting as an E3 ubiquitin-protein ligase. Has an unusual ubiquitin conjugation system in that it could combine in a single polypeptide, ubiquitin conjugating (E2) with ubiquitin ligase (E3) activity, forming a chimeric E2/E3 ubiquitin ligase. Its tragets include CASP9 and DIABLO/SMAC. Acts as an inhibitor of CASP3…
BLOC1S3	63	VAGEAAETDSEPEPEPEPTAAPR			0.002882	0.003055			0.49	0.21	Component of the BLOC-1 complex, a complex that is required for normal biogenesis of lysosome-related organelles (LRO), such as platelet dense granules and melanosomes. In concert with the AP-3 complex, the BLOC-1 complex is required to target membrane protein cargos into vesicles assembled at cell bodies for delivery into neurites and nerve terminals. The BLOC-1 complex, in association with SNAR…
BLOC1S3	65	VAGEAAETDSEPEPEPEPTAAPR			0.002882	0.003055			0.49	0.21	Component of the BLOC-1 complex, a complex that is required for normal biogenesis of lysosome-related organelles (LRO), such as platelet dense granules and melanosomes. In concert with the AP-3 complex, the BLOC-1 complex is required to target membrane protein cargos into vesicles assembled at cell bodies for delivery into neurites and nerve terminals. The BLOC-1 complex, in association with SNAR…
BMI1	394	NAGELESDSGSDK		0.003114				1.2			Component of a Polycomb group (PcG) multiprotein PRC1-like complex, a complex class required to maintain the transcriptionally repressive state of many genes, including Hox genes, throughout development. PcG PRC1 complex acts via chromatin remodeling and modification of histones; it mediates monoubiquitination of histone H2A 'Lys-119', rendering chromatin heritably changed in its expressibility. …
BMI1	396	NAGELESDSGSDK	0.002883	0.003114			1.42	0.98			Component of a Polycomb group (PcG) multiprotein PRC1-like complex, a complex class required to maintain the transcriptionally repressive state of many genes, including Hox genes, throughout development. PcG PRC1 complex acts via chromatin remodeling and modification of histones; it mediates monoubiquitination of histone H2A 'Lys-119', rendering chromatin heritably changed in its expressibility. …
BMI1	398	NAGELESDSGSDK		0.003114				1.2			Component of a Polycomb group (PcG) multiprotein PRC1-like complex, a complex class required to maintain the transcriptionally repressive state of many genes, including Hox genes, throughout development. PcG PRC1 complex acts via chromatin remodeling and modification of histones; it mediates monoubiquitination of histone H2A 'Lys-119', rendering chromatin heritably changed in its expressibility. …
BMP2K	1029	DSQSSNEFLTI		0.003273	0.003031			1.24	1.41		May play a role in the dynein-dynactin interactions on the surface of membranous organelles, by associating with these complexes. Regulates coat complex coatomer protein I (COPI)-independent Golgi-endoplasmic reticulum transport by recruiting the dynein-dynactin motor complex (By similarity).
BMP2K	1032	DSQSSNEFLTI	0.003031	0.003273			1.89	5.56			May play a role in the dynein-dynactin interactions on the surface of membranous organelles, by associating with these complexes. Regulates coat complex coatomer protein I (COPI)-independent Golgi-endoplasmic reticulum transport by recruiting the dynein-dynactin motor complex (By similarity).
BMS1	639	LGPQNFIDETSDIENLLK			0.003294	0.003492			0.71	0.17	May act as a molecular switch during maturation of the 40S ribosomal subunit in the nucleolus.
BNIP2	114	GSITEYTAAEEK			0.002904	0.003078			0.29	0.49	Implicated in the suppression of cell death. Interacts with the BCL-2 and adenovirus E1B 19 kDa proteins.
BNIP3L	118	DHSSQSEEEV	0.003264			0.00346	0.82			0.7	Induces apoptosis. Interacts with viral and cellular anti-apoptosis proteins. Can overcome the suppressors BCL-2 and BCL-XL, although high levels of BCL-XL expression will inhibit apoptosis. Inhibits apoptosis induced by BNIP3. Involved in mitochondrial quality control via its interaction with SPATA18/MIEAP: in response to mitochondrial damage, participates to mitochondrial protein catabolic proc…
BNIP3L	62	GLEHVPSSSSIHN	0.002773				0.84				Induces apoptosis. Interacts with viral and cellular anti-apoptosis proteins. Can overcome the suppressors BCL-2 and BCL-XL, although high levels of BCL-XL expression will inhibit apoptosis. Inhibits apoptosis induced by BNIP3. Involved in mitochondrial quality control via its interaction with SPATA18/MIEAP: in response to mitochondrial damage, participates to mitochondrial protein catabolic proc…
BNIP3L	63	GLEHVPSSSSIHN	0.002773				0.79				Induces apoptosis. Interacts with viral and cellular anti-apoptosis proteins. Can overcome the suppressors BCL-2 and BCL-XL, although high levels of BCL-XL expression will inhibit apoptosis. Inhibits apoptosis induced by BNIP3. Involved in mitochondrial quality control via its interaction with SPATA18/MIEAP: in response to mitochondrial damage, participates to mitochondrial protein catabolic proc…
BNIP3L	65	GLEHVPSSSSIHN	0.002773				0.79				Induces apoptosis. Interacts with viral and cellular anti-apoptosis proteins. Can overcome the suppressors BCL-2 and BCL-XL, although high levels of BCL-XL expression will inhibit apoptosis. Inhibits apoptosis induced by BNIP3. Involved in mitochondrial quality control via its interaction with SPATA18/MIEAP: in response to mitochondrial damage, participates to mitochondrial protein catabolic proc…
BOD1L	1531	DKDVTLSPVK				0.003591				1.59	Biorientation of chromosomes in cell division protein 1-like 1
BOD1L	635	LSESLHVVDENKNESK			0.002622	0.002779			0.38	0.6	Biorientation of chromosomes in cell division protein 1-like 1
BOP1	126	EYAEDSSDEEDIR	0.003055	0.003299			1.6	2.07			Component of the PeBoW complex, which is required for maturation of 28S and 5.8S ribosomal RNAs and formation of the 60S ribosome.
BOP1	127	EYAEDSSDEEDIR	0.003055	0.003299			1.48	2.19			Component of the PeBoW complex, which is required for maturation of 28S and 5.8S ribosomal RNAs and formation of the 60S ribosome.
BPTF	572	DIDNVKSPEETEK	0.003159			0.003349	1.19			1.36	Histone-binding component of NURF (nucleosome-remodeling factor), a complex which catalyzes ATP-dependent nucleosome sliding and facilitates transcription of chromatin. Specifically recognizes H3 tails trimethylated on 'Lys-4' (H3K4me3), which mark transcription start sites of virtually all active genes. May also regulate transcription through direct binding to DNA or transcription factors.
BPTF	572	GDIDNVKSPEETEK			0.003049				1.24		Histone-binding component of NURF (nucleosome-remodeling factor), a complex which catalyzes ATP-dependent nucleosome sliding and facilitates transcription of chromatin. Specifically recognizes H3 tails trimethylated on 'Lys-4' (H3K4me3), which mark transcription start sites of virtually all active genes. May also regulate transcription through direct binding to DNA or transcription factors.
BPTF	739	ESHTPVSIQEEIVGDFK			0.002508	0.002658			0.52	0.36	Histone-binding component of NURF (nucleosome-remodeling factor), a complex which catalyzes ATP-dependent nucleosome sliding and facilitates transcription of chromatin. Specifically recognizes H3 tails trimethylated on 'Lys-4' (H3K4me3), which mark transcription start sites of virtually all active genes. May also regulate transcription through direct binding to DNA or transcription factors.
BRAF	365	DRSSSAPNVHI	0.003171		0.003171		0.84		0.71		Protein kinase involved in the transduction of mitogenic signals from the cell membrane to the nucleus. May play a role in the postsynaptic responses of hippocampal neuron. Phosphorylates MAP2K1, and thereby contributes to the MAP kinase signal transduction pathway.
BRAF	446	DSSDDWEIP	0.003501	0.003781			2.91	4.39			Protein kinase involved in the transduction of mitogenic signals from the cell membrane to the nucleus. May play a role in the postsynaptic responses of hippocampal neuron. Phosphorylates MAP2K1, and thereby contributes to the MAP kinase signal transduction pathway.
BRAF	447	DSSDDWEIP	0.003501			0.003711	1.24			1.42	Protein kinase involved in the transduction of mitogenic signals from the cell membrane to the nucleus. May play a role in the postsynaptic responses of hippocampal neuron. Phosphorylates MAP2K1, and thereby contributes to the MAP kinase signal transduction pathway.
BRCA1	1328	HQSESQGVGLS	0.003313	0.003578			4.69	10.34			E3 ubiquitin-protein ligase that specifically mediates the formation of 'Lys-6'-linked polyubiquitin chains and plays a central role in DNA repair by facilitating cellular responses to DNA damage. It is unclear whether it also mediates the formation of other types of polyubiquitin chains. The E3 ubiquitin-protein ligase activity is required for its tumor suppressor function. The BRCA1-BARD1 heter…
BRCA1	1330	HQSESQGVGLS		0.003578	0.003313			0.83	0.74		E3 ubiquitin-protein ligase that specifically mediates the formation of 'Lys-6'-linked polyubiquitin chains and plays a central role in DNA repair by facilitating cellular responses to DNA damage. It is unclear whether it also mediates the formation of other types of polyubiquitin chains. The E3 ubiquitin-protein ligase activity is required for its tumor suppressor function. The BRCA1-BARD1 heter…
BRCA1	1546	NYPSQEELIK		0.003324		0.003262		0.83		0.73	E3 ubiquitin-protein ligase that specifically mediates the formation of 'Lys-6'-linked polyubiquitin chains and plays a central role in DNA repair by facilitating cellular responses to DNA damage. It is unclear whether it also mediates the formation of other types of polyubiquitin chains. The E3 ubiquitin-protein ligase activity is required for its tumor suppressor function. The BRCA1-BARD1 heter…
BRD3	263	SESPPPLSDPK				0.00344				0.46	Binds hyperacetylated chromatin and plays a role in the regulation of transcription, probably by chromatin remodeling and interaction with transcription factors. Regulates transcription by promoting the binding of the transcription factor GATA1 to its targets (By similarity). Regulates transcription of the CCND1 gene.
BRD4	1201	NMGSWASLVQ	0.003414		0.003414	0.003619	1.09		1.29	1.29	Chromatin reader protein that recognizes and binds acetylated histones and plays a key role in transmission of epigenetic memory across cell divisions and transcription regulation. Remains associated with acetylated chromatin throughout the entire cell cycle and provides epigenetic memory for postmitotic G1 gene transcription by preserving acetylated chromatin status and maintaining high-order ch…
BRD9	566	HHLGSPSRLSVGE	0.00275		0.00275		0.74		0.66		May play a role in chromatin remodeling and regulation of transcription.
BRD9	568	HHLGSPSRLSVGE		0.00297	0.00275			0.78	0.67		May play a role in chromatin remodeling and regulation of transcription.
BRD9	588	VTHDPYEFLQSPEPAASAK			0.003232				1.29		May play a role in chromatin remodeling and regulation of transcription.
BRF2	353	PASPALLLPPCMLK			0.003269	0.003464			0.64	0.06	General activator of RNA polymerase III transcription. Factor exclusively required for RNA polymerase III transcription of genes with promoter elements upstream of the initiation sites.
BRSK2	416	AMFSKSLDIAEA		0.003173				1.21			Serine/threonine-protein kinase that plays a key role in polarization of neurons and axonogenesis, cell cycle progress and insulin secretion. Phosphorylates CDK16, CDC25C, MAPT/TAU, PAK1 and WEE1. Following phosphorylation and activation by STK11/LKB1, acts as a key regulator of polarization of cortical neurons, probably by mediating phosphorylation of microtubule-associated proteins such as MAPT…
BRWD1	1475	IIPELVGSPTQSTSSR			0.002856	0.003027			0.05	0.09	May be a transcriptional activator. May be involved in chromatin remodeling (By similarity). Plays a role in the regulation of cell morphology and cytoskeletal organization. Required in the control of cell shape.
BRWD2	205	VYISSPHSSPA	0.003269			0.003465	1.05			1.28	Bromodomain and WD repeat-containing protein 2
BRWD2	208	YISSPHSSPAHNK	0.003325	0.003591			5.39	8.18			Bromodomain and WD repeat-containing protein 2
BSG	362	DDDDAGSAPLKSS		0.003185				0.81			Plays an important role in targeting the monocarboxylate transporters SLC16A1, SLC16A3 and SLC16A8 to the plasma membrane. Plays pivotal roles in spermatogenesis, embryo implantation, neural network formation and tumor progression. Stimulates adjacent fibroblasts to produce matrix metalloproteinases (MMPS). Seems to be a receptor for oligomannosidic glycans. In vitro, promotes outgrowth of astroc…
BTF3	149	LTEMLPSILNQLG	0.003316			0.003515	0.84			0.72	When associated with NACA, prevents inappropriate targeting of non-secretory polypeptides to the endoplasmic reticulum (ER). Binds to nascent polypeptide chains as they emerge from the ribosome and blocks their interaction with the signal recognition particle (SRP), which normally targets nascent secretory peptides to the ER. BTF3 is also a general transcription factor that can form a stable comp…
BUB1	596	LAPSPKSPGDFTS	0.002893		0.002893		1.19		1.36		Serine/threonine-protein kinase that performs 2 crucial functions during mitosis: it is essential for spindle-assembly checkpoint signaling and for correct chromosome alignment. Has a key role in the assembly of checkpoint proteins at the kinetochore, being required for the subsequent localization of CENPF, BUB1B, CENPE and MAD2L1. Required for the kinetochore localization of PLK1. Plays an impor…
BUB1	655	FSPIQEKSPK	0.003258				1.15				Serine/threonine-protein kinase that performs 2 crucial functions during mitosis: it is essential for spindle-assembly checkpoint signaling and for correct chromosome alignment. Has a key role in the assembly of checkpoint proteins at the kinetochore, being required for the subsequent localization of CENPF, BUB1B, CENPE and MAD2L1. Required for the kinetochore localization of PLK1. Plays an impor…
BUD13	159	HDTPDPSPLR			0.00338	0.003583			0.18	0.28	BUD13 homolog
BUD13	163	HDTPDPSPLR			0.00338	0.003583			0.18	0.28	BUD13 homolog
BUD13	197	HDSPDPSPPR			0.00338	0.003583			0.27	0.39	BUD13 homolog
BUD13	201	HDSPDPSPPR			0.00338	0.003583			0.27	0.39	BUD13 homolog
BUD13	235	HGSSDISSPRR		0.003381		0.003319		1.21		1.38	BUD13 homolog
BUD13	239	HGSSDISSPRR		0.003381		0.003319		1.21		1.38	BUD13 homolog
BUD13	248	VHNNSPDTSR			0.003318				1.12		BUD13 homolog
BUD13	271	HDSPDLAPNVTYSLPR			0.002687	0.002848			0.19	0.65	BUD13 homolog
BUD13	325	YEYDPDISPPR			0.002796	0.002964			1.47	4.47	BUD13 homolog
BUD13	358	ATDSDLSSPR			0.003548				1.21		BUD13 homolog
BZW2	206	ANSVTSSLRK		0.003784				0.84			May be involved in neuronal differentiation.
BZW2	412	QNAEEESESEGEE		0.003494		0.003429		1.17		1.31	May be involved in neuronal differentiation.
C10orf11	152	ASSEDVASSPER			0.003045	0.003228			0.35	0.45	Required for melanocyte differentiation.
C10orf11	153	ASSEDVASSPER			0.003045	0.003228			0.35	0.45	Required for melanocyte differentiation.
C10orf119	298	VHSPPASLVPR			0.003229				1.67		Associated component of the MCM complex that acts as a regulator of DNA replication. Binds to the MCM complex during late S phase and promotes the disassembly of the MCM complex from chromatin, thereby acting as a key regulator of pre-replication complex (pre-RC) unloading from replicated DNA. Can dissociate the MCM complex without addition of ATP; probably acts by destabilizing interactions of e…
C10orf12	294	IKPNLSSSPRSEE			0.003284				0.68		Uncharacterized protein C10orf12
C10orf12	294	PNLSSSPRSEE	0.003121				0.79				Uncharacterized protein C10orf12
C10orf12	738	HAHSLGSLDASK	0.003073	0.003319			0.35	0.63			Uncharacterized protein C10orf12
C10orf12	741	HAHSLGSLDASK	0.003073	0.003319			0.35	0.63			Uncharacterized protein C10orf12
C10orf12	745	HAHSLGSLDASK	0.003073				0.82				Uncharacterized protein C10orf12
C10orf18	685	NGTKSPEAATP	0.003474				0.84				Uncharacterized protein C10orf18
C11orf68	12	MEPGEELEEEGSPGGR			0.002806	0.002975			1.75	3.37	Basophilic leukemia-expressed protein Bles03
C11orf84	308	AESPSPAPPPGLR				0.00313				0.57	Uncharacterized protein C11orf84
C11orf9	652	DTGDMVFANGK			0.003243	0.003437			0.29	0.43	Myelin regulatory factor, N-terminal: Transcription factor that specifically activates expression of myelin genes such as MBP, MOG, MAG and PLP1 during oligodendrocyte (OL) maturation, thereby playing a central role in oligodendrocyte maturation and CNS myelination. Specifically recognizes and binds DNA sequence 5'-CTGGYAC-3' in the regulatory regions of myelin-specific genes and directly activat…
C12orf11	626	DSPDSPEPPNK				0.003361				1.49	Crucial regulator of the mitotic cell cycle and development. At prophase, required for dynein anchoring to the nuclear envelope important for proper centrosome-nucleus coupling. At G2/M phase, may be required for proper spindle formation and execution of cytokinesis.
C12orf41	147	LDEDSWSDGEQEP	0.003154	0.003405			0.53	0.45			As part of the NSL complex it is involved in acetylation of nucleosomal histone H4 on several lysine residues and therefore may be involved in the regulation of transcription.
C12orf41	149	LDEDSWSDGEQEP	0.003154	0.003405			0.59	0.38			As part of the NSL complex it is involved in acetylation of nucleosomal histone H4 on several lysine residues and therefore may be involved in the regulation of transcription.
C14orf156	102	LPQTSDDEKK			0.003227				0.73		RNA-binding protein that acts as a nuclear receptor corepressor. Probably acts by binding the SRA RNA, and repressing the SRA-mediated nuclear receptor coactivation. Binds the STR7 loop of SRA RNA. Also able to repress glucocorticoid (GR), androgen (AR), thyroid (TR) and VDR-mediated transactivation.
C14orf4	547	ASPEPPDSAEGALK			0.002763				1.57		May contribute to the control of female reproductive function (By similarity). May play a role in gene transcription by transactivating GNRH1 promoter and repressing PENK promoter.
C14orf4	639	AALMSVADTLGTAHSPK			0.002859	0.00303			0.16	0.04	May contribute to the control of female reproductive function (By similarity). May play a role in gene transcription by transactivating GNRH1 promoter and repressing PENK promoter.
C14orf43	461	ASQEANLLTLAQK		0.002947	0.002729	0.002893		1.03	0.96	0.3	ELM2 and SANT domain-containing protein 1
C15orf42	1583	IDPSSSLEAEPL	0.002993				1.18				Regulator of DNA replication and S/M and G2/M checkpoints. Regulates the triggering of DNA replication initiation via its interaction with TOPBP1 by participating in CDK2-mediated loading of CDC45L onto replication origins. Required for the transition from pre-replication complex (pre-RC) to pre-initiation complex (pre-IC). Required to prevent mitotic entry after treatment with ionizing radiation.
C15orf42	938	GLPRSHSVSAVDG			0.00294				1.34		Regulator of DNA replication and S/M and G2/M checkpoints. Regulates the triggering of DNA replication initiation via its interaction with TOPBP1 by participating in CDK2-mediated loading of CDC45L onto replication origins. Required for the transition from pre-replication complex (pre-RC) to pre-initiation complex (pre-IC). Required to prevent mitotic entry after treatment with ionizing radiation.
C15orf52	387	LGSAPAASPALASPEGPK			0.002942				1.25		Uncharacterized protein C15orf52
C16orf14	78	APSTSPSFEGTQE	0.002824			0.002993	1.19			1.35	Protein FAM195A
C16orf14	80	APSTSPSFEGTQE	0.002824			0.002993	1.17			1.33	Protein FAM195A
C16orf14	82	APSTSPSFEGTQE		0.00305		0.002993		1.38		1.44	Protein FAM195A
C16orf53	237	DLFSLDSEDPSPASPPLR				0.002657				1.26	PAXIP1-associated glutamate-rich protein 1
C16orf54	116	APEPPTQVGTLEAR			0.003237				1.61		Transmembrane protein C16orf54
C17orf49	96	VYEDSGIPLPAESPK		0.003037	0.002812	0.002981		0.83	0.73	0.21	Component of chromatin complexes such as the MLL1/MLL and NURF complexes.
C17orf56	196	ELDSGPSSQNSSQ	0.002828			0.002997	0.81			0.68	AP-4 complex accessory subunit tepsin
C17orf59	196	ATISSPLELEGTVSR				0.003234				1.24	Uncharacterized protein C17orf59
C17orf85	25	AEAPAGPALGLPSPEAESGVDR				0.003419				1.72	Uncharacterized protein C17orf85
C18orf25	39	GSVELESQVQK	0.003119	0.003369			0.66	0.14			Uncharacterized protein C18orf25
C18orf25	66	SSESQLASTESDK			0.002763				0.71		Uncharacterized protein C18orf25
C18orf25	67	SSESQLASTESDK	0.002763				0.82				Uncharacterized protein C18orf25
C18orf25	69	SSESQLASTESDK	0.002763	0.002984			0.82	0.34			Uncharacterized protein C18orf25
C18orf25	76	SSESQLASTESDK		0.002984	0.002763			1.02	1.26		Uncharacterized protein C18orf25
C19orf61	53	DASEETSTSVMQK			0.002682				1.41		Involved in nonsense-mediated decay (NMD) of mRNAs containing premature stop codons. Is recruited by release factors to stalled ribosomes together with SMG1 and SMG8 (forming the SMG1C protein kinase complex) and, in the SMG1C complex, is required for the efficient association between SMG1 and SMG8.
C19orf62	29	TRSNPEGAEDR				0.003235				0.68	Component of the BRCA1-A complex, a complex that specifically recognizes 'Lys-63'-linked ubiquitinated histones H2A and H2AX at DNA lesions sites, leading to target the BRCA1-BARD1 heterodimer to sites of DNA damage at double-strand breaks (DSBs). The BRCA1-A complex also possesses deubiquitinase activity that specifically removes 'Lys-63'-linked ubiquitin on histones H2A and H2AX. In the BRCA1-A…
C19orf62	49	SEGEGEAASADDGSLNTSGAGPK			0.003202	0.003394			0.35	0.61	Component of the BRCA1-A complex, a complex that specifically recognizes 'Lys-63'-linked ubiquitinated histones H2A and H2AX at DNA lesions sites, leading to target the BRCA1-BARD1 heterodimer to sites of DNA damage at double-strand breaks (DSBs). The BRCA1-A complex also possesses deubiquitinase activity that specifically removes 'Lys-63'-linked ubiquitin on histones H2A and H2AX. In the BRCA1-A…
C1QBP	225	DTNYTLNTDSL		0.003235	0.002995			1.05	1.28		Is believed to be a multifunctional and multicompartmental protein involved in inflammation and infection processes, ribosome biogenesis, regulation of apoptosis, transcriptional regulation and pre-mRNA splicing. At the cell surface is thought to act as an endothelial receptor for plasma proteins of the complement and kallikrein-kinin cascades. Putative receptor for C1q; specifically binds to the…
C1orf144	31	VPIVIQDDSLPAGPPPQIR			0.003348				0.75		Putative MAPK-activating protein PM18/PM20/PM22
C1orf144	89	ILGSASPEEEQE	0.002925	0.003159			0.66	0.81			Putative MAPK-activating protein PM18/PM20/PM22
C1orf174	148	HSAGSGAEESN		0.003842	0.003557			1.22	1.4		UPF0688 protein C1orf174
C1orf174	189	LDDDSNQPMPVSR			0.00322	0.003413			12.38	19.04	UPF0688 protein C1orf174
C1orf226	250	DLIHKDSQDESK		0.002892		0.002839		0.83		0.73	Uncharacterized protein C1orf226
C1orf226	266	RASSPSLIER	0.003348	0.003616	0.003348		1.45	4.61	1.46		Uncharacterized protein C1orf226
C1orf226	61	LQASRSFPHLSK		0.00298		0.002925		1.25		1.43	Uncharacterized protein C1orf226
C1orf52	158	GEETLESDDEK		0.003246				0.81			UPF0690 protein C1orf52
C1orf55	274	VVNTDHGSPE	0.003529				0.84				Protein SDE2 homolog
C1orf55	278	VNTDHGSPEQLQI		0.003561		0.003495		0.82		0.7	Protein SDE2 homolog
C1orf77	40	ASMQQQQQLASAR			0.003277	0.003474			5.47	8.29	Required for effective mRNA nuclear export and is a component of the TREX complex which is thought to couple mRNA transcription, processing and nuclear export, and specifically associates with spliced mRNA and not with unspliced pre-mRNA. TREX is recruited to spliced mRNAs by a transcription-independent mechanism, binds to mRNA upstream of the exon-junction complex (EJC) and is recruited in a spl…
C20orf20	195	VLTANSNPSSPSAAK			0.003284	0.00348			0.64	0.28	Component of the NuA4 histone acetyltransferase (HAT) complex which is involved in transcriptional activation of select genes principally by acetylation of nucleosomal histones H4 and H2A. This modification may both alter nucleosome - DNA interactions and promote interaction of the modified histones with other proteins which positively regulate transcription. This complex may be required for the …
C20orf74	373	LSNSSLCSIEE		0.003427		0.003364		0.73		0.66	Catalytic subunit of the heterodimeric RalGAP2 complex which acts as a GTPase activator for the Ras-like small GTPases RALA and RALB.
C20orf74	376	LSNSSLCSIEE	0.003173		0.003173		0.73		0.66		Catalytic subunit of the heterodimeric RalGAP2 complex which acts as a GTPase activator for the Ras-like small GTPases RALA and RALB.
C22orf9	293	VTSFSTPPTPER			0.002862	0.003034			0.23	0.33	Uncharacterized protein KIAA0930
C22orf9	304	NNRPAFFSPSLK			0.002746	0.002911			0.35	0.11	Uncharacterized protein KIAA0930
C22orf9	309	PAFFSPSLKR		0.003516				0.81			Uncharacterized protein KIAA0930
C22orf9	311	PAFFSPSLKR	0.003256	0.003516	0.003256		0.22	0.76	0.64		Uncharacterized protein KIAA0930
C22orf9	322	SHSANDSEEFFR			0.003323	0.003522			0.47	0.27	Uncharacterized protein KIAA0930
C22orf9	328	SHSANDSEEFFR				0.003523				1.25	Uncharacterized protein KIAA0930
C22orf9	329	KSHSANDSEE		0.003654	0.003383			1.09	1.3		Uncharacterized protein KIAA0930
C22orf9	367	SLVGSWLKLNR	0.002959	0.003196			5.95	8.93			Uncharacterized protein KIAA0930
C2CD2L	464	LDSPSRSPSK		0.003749				1.22			C2 domain-containing protein 2-like
C2CD2L	468	LDSPSRSPSK	0.003471			0.003679	1.09			1.3	C2 domain-containing protein 2-like
C2orf44	690	DSFSHSPGAVSS	0.003183			0.003374	1.05			1.28	WD repeat and coiled-coil-containing protein C2orf44
C2orf49	143	LSNSSSSVSPL			0.003459	0.003666			1.76	5.58	Ashwin
C2orf79	18	MAASGAEPQVLVQ			0.002899				1.43		Putative peptidyl-tRNA hydrolase PTRHD1
C3orf63	1103	GGNLPPVSPNDSGAK			0.002687				1.12		Protein FAM208A
C3orf63	342	FVPSSRSNSFNTD		0.003514				0.81			Protein FAM208A
C3orf63	927	TGGNARSPEDQLG	0.002897	0.003129	0.002897		0.58	0.22	0.64		Protein FAM208A
C4orf32	56	EQDVEDSQNHTGE		0.003447				1.24			Uncharacterized protein C4orf32
C6orf106	215	VEGNFNPFASPQK			0.003303	0.003501			0.62	0.28	Uncharacterized protein C6orf106
C6orf47	98	WDQPISSTQESGR		0.003441				1.19			Uncharacterized protein C6orf47
C6orf47	99	WDQPISSTQESGR		0.003441				1.19			Uncharacterized protein C6orf47
C7orf26	396	LPHNNLLQLVISGPVQQSPH			0.003084				1.13		Uncharacterized protein C7orf26
C7orf43	515	QASLGRSQSFSHQ	0.003308	0.003572		0.003506	0.51	1.53		1.26	Uncharacterized protein C7orf43
C7orf47	52	APVPEPGLDLSLSPRPDSPQPR			0.002912	0.003086			0.38	0.58	Inhibits PPP1CA phosphatase activity.
C7orf70	10	PLGTCLAQVQQAGGGDSDK			0.002599				0.01		STAT3-interacting protein as a repressor
C8orf33	66	LGDEGGTASKK	0.003504				1.22				UPF0488 protein C8orf33
C8orf33	68	LGDEGGTASKK	0.003504		0.003504		1.18		1.34		UPF0488 protein C8orf33
C9orf142	148	AEETAVSPRK		0.003703				1.24			Uncharacterized protein C9orf142
C9orf156	380	AIEAVLSADPR	0.003277		0.003277		0.84		0.72		Hydrolyzes acyl-CoA thioesters (in vitro). Has a preference for substrates with medium chain length (C10-C14). Inactive towards substrates with C18 or C20 aliphatic chains. Its physiological substrate is not known.
C9orf40	76	DSGDNSAPSGQER			0.00286	0.003032			0.25	0.63	Uncharacterized protein C9orf40
C9orf78	15	GDSESEEDEQD	0.003034	0.003277		0.003216	1.42	4.64		1.46	Uncharacterized protein C9orf78
C9orf78	15	GDSESEEDEQDSEEVR			0.002606	0.002762			0.46	0.52	Uncharacterized protein C9orf78
C9orf78	17	GDSESEEDEQD	0.003034	0.003277		0.003216	4.22	1.81		1.46	Uncharacterized protein C9orf78
C9orf78	17	GDSESEEDEQDSEEVR			0.002606	0.002762			0.46	0.52	Uncharacterized protein C9orf78
C9orf78	253	VGDTEKPEPERSPPNR			0.00265	0.002809			0.63	0.23	Uncharacterized protein C9orf78
C9orf82	203	GDNGMDSDMEEEA	0.002706	0.002921			5.27	8.28			Anti-apoptotic protein that modulates a caspase-10 dependent mitochondrial caspase-3/9 feedback amplification loop.
C9orf82	203	ILEGDNGMDSDMEEEADDGSK			0.002997	0.003176			0.28	0.6	Anti-apoptotic protein that modulates a caspase-10 dependent mitochondrial caspase-3/9 feedback amplification loop.
C9orf82	312	SVNEILGLAESSPNEPK			0.002684	0.002845			0.18	0.3	Anti-apoptotic protein that modulates a caspase-10 dependent mitochondrial caspase-3/9 feedback amplification loop.
CABIN1	1439	NEESLESTEGFR		0.002926				0.84			May be required for replication-independent chromatin assembly. May serve as a negative regulator of T-cell receptor (TCR) signaling via inhibition of calcineurin. Inhibition of activated calcineurin is dependent on both PKC and calcium signals. Acts as a negative regulator of p53/TP53 by keeping p53 in an inactive state on chromatin at promoters of a subset of it's target genes.
CABIN1	1442	NEESLESTEGFR	0.002709		0.002709		1.05		1.29		May be required for replication-independent chromatin assembly. May serve as a negative regulator of T-cell receptor (TCR) signaling via inhibition of calcineurin. Inhibition of activated calcineurin is dependent on both PKC and calcium signals. Acts as a negative regulator of p53/TP53 by keeping p53 in an inactive state on chromatin at promoters of a subset of it's target genes.
CABLES1	290	LISQRSSLETLE	0.00275		0.00275		0.83		0.73		Cyclin-dependent kinase binding protein. Enhances cyclin-dependent kinase tyrosine phosphorylation by nonreceptor tyrosine kinases, such as that of CDK5 by activated ABL1, which leads to increased CDK5 activity and is critical for neuronal development, and that of CDK2 by WEE1, which leads to decreased CDK2 activity and growth inhibition. Positively affects neuronal outgrowth. Plays a role as a r…
CABLES1	291	LISQRSSLETLE		0.00297		0.002915		0.83		0.73	Cyclin-dependent kinase binding protein. Enhances cyclin-dependent kinase tyrosine phosphorylation by nonreceptor tyrosine kinases, such as that of CDK5 by activated ABL1, which leads to increased CDK5 activity and is critical for neuronal development, and that of CDK2 by WEE1, which leads to decreased CDK2 activity and growth inhibition. Positively affects neuronal outgrowth. Plays a role as a r…
CAD	1859	ASDPGLPAEEPK	0.003102	0.00335	0.003102	0.003288	0.44	0.54	0.64	0.36	This protein is a "fusion" protein encoding four enzymatic activities of the pyrimidine pathway (GATase, CPSase, ATCase and DHOase).
CALM2	82	DTDSEEEIR			0.003412	0.003616			9.26	6.46	Calmodulin mediates the control of a large number of enzymes, ion channels, aquaporins and other proteins by Ca2+. Among the enzymes to be stimulated by the calmodulin-Ca2+ complex are a number of protein kinases and phosphatases. Together with CCP110 and centrin, is involved in a genetic pathway that regulates the centrosome cycle and progression through cytokinesis.
CALU	204	DIVVQETMEDIDK		0.003347	0.003099			1.05	1.28		Involved in regulation of vitamin K-dependent carboxylation of multiple N-terminal glutamate residues. Seems to inhibit gamma-carboxylase GGCX. Binds 7 calcium ions with a low affinity (By similarity).
CALU	227	YIGDMYSHDGNTD	0.003192	0.003447			2.27	5.03			Involved in regulation of vitamin K-dependent carboxylation of multiple N-terminal glutamate residues. Seems to inhibit gamma-carboxylase GGCX. Binds 7 calcium ions with a low affinity (By similarity).
CALU	269	DWILPSDYDHAE	0.003248		0.003248		1.17		1.33		Involved in regulation of vitamin K-dependent carboxylation of multiple N-terminal glutamate residues. Seems to inhibit gamma-carboxylase GGCX. Binds 7 calcium ions with a low affinity (By similarity).
CALU	308	YDLFVGSQATDFG	0.002669	0.002883			5.29	0.5			Involved in regulation of vitamin K-dependent carboxylation of multiple N-terminal glutamate residues. Seems to inhibit gamma-carboxylase GGCX. Binds 7 calcium ions with a low affinity (By similarity).
CALU	52	VHNDAQSFDYDHD	0.003046	0.00329			2.36	3.51			Involved in regulation of vitamin K-dependent carboxylation of multiple N-terminal glutamate residues. Seems to inhibit gamma-carboxylase GGCX. Binds 7 calcium ions with a low affinity (By similarity).
CAMK2D	330	ESTESSNTTIEDEDVK	0.002684	0.002899	0.002684	0.002845	0.87	0.18		0.53	Calcium/calmodulin-dependent protein kinase involved in the regulation of Ca2+ homeostatis and excitation-contraction coupling (ECC) in heart by targeting ion channels, transporters and accessory proteins involved in Ca2+ influx into the myocyte, Ca2+ release from the sarcoplasmic reticulum (SR), SR Ca2+ uptake and Na+ and K+ channel transport. Targets also transcription factors and signaling mol…
CAMK2D	331	ESTESSNTTIEDEDVK		0.002899		0.002845		0.73	0.56	0.42	Calcium/calmodulin-dependent protein kinase involved in the regulation of Ca2+ homeostatis and excitation-contraction coupling (ECC) in heart by targeting ion channels, transporters and accessory proteins involved in Ca2+ influx into the myocyte, Ca2+ release from the sarcoplasmic reticulum (SR), SR Ca2+ uptake and Na+ and K+ channel transport. Targets also transcription factors and signaling mol…
CAMK2D	333	ESTESSNTTIEDEDVK	0.002684		0.002684		0.73		0.54		Calcium/calmodulin-dependent protein kinase involved in the regulation of Ca2+ homeostatis and excitation-contraction coupling (ECC) in heart by targeting ion channels, transporters and accessory proteins involved in Ca2+ influx into the myocyte, Ca2+ release from the sarcoplasmic reticulum (SR), SR Ca2+ uptake and Na+ and K+ channel transport. Targets also transcription factors and signaling mol…
CAMK2D	337	ESTESSNTTIEDEDVK		0.002899		0.002845		0.73		0.53	Calcium/calmodulin-dependent protein kinase involved in the regulation of Ca2+ homeostatis and excitation-contraction coupling (ECC) in heart by targeting ion channels, transporters and accessory proteins involved in Ca2+ influx into the myocyte, Ca2+ release from the sarcoplasmic reticulum (SR), SR Ca2+ uptake and Na+ and K+ channel transport. Targets also transcription factors and signaling mol…
CAMK2G	146	ENLLLASKCK	0.00334	0.003607			0.2	0.38			Calcium/calmodulin-dependent protein kinase that functions autonomously after Ca2+/calmodulin-binding and autophosphorylation, and is involved in sarcoplsamic reticulum Ca2+ transport in skeletal muscle and may function in dendritic spine and synapse formation and neuronal plasticity. In slow-twitch muscles, is involved in regulation of sarcoplasmic reticulum (SR) Ca2+ transport and in fast-twitc…
CAMK2G	276	STVASMMHR		0.003932				0.74			Calcium/calmodulin-dependent protein kinase that functions autonomously after Ca2+/calmodulin-binding and autophosphorylation, and is involved in sarcoplsamic reticulum Ca2+ transport in skeletal muscle and may function in dendritic spine and synapse formation and neuronal plasticity. In slow-twitch muscles, is involved in regulation of sarcoplasmic reticulum (SR) Ca2+ transport and in fast-twitc…
CAMK2G	280	STVASMMHR	0.003641	0.003933	0.003641		0.34	0.47	0.59		Calcium/calmodulin-dependent protein kinase that functions autonomously after Ca2+/calmodulin-binding and autophosphorylation, and is involved in sarcoplsamic reticulum Ca2+ transport in skeletal muscle and may function in dendritic spine and synapse formation and neuronal plasticity. In slow-twitch muscles, is involved in regulation of sarcoplasmic reticulum (SR) Ca2+ transport and in fast-twitc…
CAMKK1	93	QAGPYATGPASHI	0.002966	0.003203			0.32	0.53			Calcium/calmodulin-dependent protein kinase that belongs to a proposed calcium-triggered signaling cascade involved in a number of cellular processes. Phosphorylates CAMK1, CAMK1D, CAMK1G and CAMK4. Involved in regulating cell apoptosis. Promotes cell survival by phosphorylating AKT1/PKB that inhibits pro-apoptotic BAD/Bcl2-antagonist of cell death.
CAMSAP1	733	YVSCSKSPNSHDS	0.002685				0.78				Probable microtubule-binding protein that plays a role in the regulation of cell morphology and cytoskeletal organization. Through interaction with spectrin may regulate neurite outgrowth.3
CAMSAP1	751	QDSDSDVVDIE		0.003322				1.17			Probable microtubule-binding protein that plays a role in the regulation of cell morphology and cytoskeletal organization. Through interaction with spectrin may regulate neurite outgrowth.3
CAMSAP1L1	462	GITRSISNEGLTL	0.002778		0.002778		1.2		1.36		Microtubule minus-end binding protein that may regulate the organization of non-centrosomal microtubules. May regulate the nucleation and the polymerization of microtubules. Indirectly, through the microtubule cytoskeleton, may regulate the organization of cellular organelles including the Golgi and the early endosomes.
CAMSAP1L1	464	GITRSISNEGLTL		0.003	0.002778			1.2	1.37		Microtubule minus-end binding protein that may regulate the organization of non-centrosomal microtubules. May regulate the nucleation and the polymerization of microtubules. Indirectly, through the microtubule cytoskeleton, may regulate the organization of cellular organelles including the Golgi and the early endosomes.
CANX	427	PMIDNPSYQGIWK		0.003318		0.003256		0.79		0.68	Calcium-binding protein that interacts with newly synthesized glycoproteins in the endoplasmic reticulum. It may act in assisting protein assembly and/or in the retention within the ER of unassembled protein subunits. It seems to play a major role in the quality control apparatus of the ER by the retention of incorrectly folded proteins. Associated with partial T-cell antigen receptor complexes t…
CANX	553	SDAEEDGGTVSQEEEDR			0.002588				0.68		Calcium-binding protein that interacts with newly synthesized glycoproteins in the endoplasmic reticulum. It may act in assisting protein assembly and/or in the retention within the ER of unassembled protein subunits. It seems to play a major role in the quality control apparatus of the ER by the retention of incorrectly folded proteins. Associated with partial T-cell antigen receptor complexes t…
CANX	554	SDAEEDGGTVSQEEEDR				0.002744				1.15	Calcium-binding protein that interacts with newly synthesized glycoproteins in the endoplasmic reticulum. It may act in assisting protein assembly and/or in the retention within the ER of unassembled protein subunits. It seems to play a major role in the quality control apparatus of the ER by the retention of incorrectly folded proteins. Associated with partial T-cell antigen receptor complexes t…
CANX	564	SDAEEDGGTVSQEEEDR			0.002588				1.13		Calcium-binding protein that interacts with newly synthesized glycoproteins in the endoplasmic reticulum. It may act in assisting protein assembly and/or in the retention within the ER of unassembled protein subunits. It seems to play a major role in the quality control apparatus of the ER by the retention of incorrectly folded proteins. Associated with partial T-cell antigen receptor complexes t…
CANX	583	AEEDEILNRS				0.00338				1.21	Calcium-binding protein that interacts with newly synthesized glycoproteins in the endoplasmic reticulum. It may act in assisting protein assembly and/or in the retention within the ER of unassembled protein subunits. It seems to play a major role in the quality control apparatus of the ER by the retention of incorrectly folded proteins. Associated with partial T-cell antigen receptor complexes t…
CANX	599	EDGGTVSQEEEDR		0.003531				1.23			Calcium-binding protein that interacts with newly synthesized glycoproteins in the endoplasmic reticulum. It may act in assisting protein assembly and/or in the retention within the ER of unassembled protein subunits. It seems to play a major role in the quality control apparatus of the ER by the retention of incorrectly folded proteins. Associated with partial T-cell antigen receptor complexes t…
CANX	618	DEILNRSPR		0.003666				1.17			Calcium-binding protein that interacts with newly synthesized glycoproteins in the endoplasmic reticulum. It may act in assisting protein assembly and/or in the retention within the ER of unassembled protein subunits. It seems to play a major role in the quality control apparatus of the ER by the retention of incorrectly folded proteins. Associated with partial T-cell antigen receptor complexes t…
CAP1	308	PFSAPKPQTSPSPK			0.003231	0.003424			0.25	0.55	Directly regulates filament dynamics and has been implicated in a number of complex developmental and morphological processes, including mRNA localization and the establishment of cell polarity.
CAPG	337	MQYAPNTQVEILPQGRESPIFK			0.003428	0.003634			0.47	0.29	Calcium-sensitive protein which reversibly blocks the barbed ends of actin filaments but does not sever preformed actin filaments. May play an important role in macrophage function. May play a role in regulating cytoplasmic and/or nuclear structures through potential interactions with actin. May bind DNA.
CAPN14	300	GDWSDSSSKWELLSPK			0.00263	0.002788			0.18	0.06	Calcium-regulated non-lysosomal thiol-protease.
CAPRIN1	8	PSATSHSGSGSK		0.003656				1.21			May regulate the transport and translation of mRNAs of proteins involved in synaptic plasticity in neurons and cell proliferation and migration in multiple cell types.
CASC3	197	GQTQEEEVR	0.003465		0.003465		0.83		0.73		Core component of the splicing-dependent multiprotein exon junction complex (EJC) deposited at splice junctions on mRNAs. The EJC is a dynamic structure consisting of core proteins and several peripheral nuclear and cytoplasmic associated factors that join the complex only transiently either during EJC assembly or during subsequent mRNA metabolism. The EJC marks the position of the exon-exon junc…
CASC5	60	RVSFADTIK		0.003873		0.003801		1.38		1.44	Performs two crucial functions during mitosis: it is essential for spindle-assembly checkpoint signaling and for correct chromosome alignment. Required for attachment of the kinetochores to the spindle microtubules. Directly links BUB1 and BUB1B to kinetochores. Part of the MIS12 complex, which may be fundamental for kinetochore formation and proper chromosome segregation during mitosis. Acts in …
CASP2	164	TDTVEHSLDNK	0.00299	0.00323		0.00317	0.35	0.45		0.63	Involved in the activation cascade of caspases responsible for apoptosis execution. Might function by either activating some proteins required for cell death or inactivating proteins necessary for cell survival.
CASP8AP2	404	TFSHNSSKYHLEE	0.003016	0.003257			0.28	0.57			Participates in TNF-alpha-induced blockade of glucocorticoid receptor (GR) transactivation at the nuclear receptor coactivator level, upstream and independently of NF-kappa-B. Suppresses both NCOA2- and NCOA3-induced enhancement of GR transactivation. Involved in TNF-alpha-induced activation of NF-kappa-B via a TRAF2-dependent pathway. Acts as a downstream mediator for CASP8-induced activation of…
CASP8AP2	422	DKSVNSHSF	0.003638	0.003929			3.17	3.95			Participates in TNF-alpha-induced blockade of glucocorticoid receptor (GR) transactivation at the nuclear receptor coactivator level, upstream and independently of NF-kappa-B. Suppresses both NCOA2- and NCOA3-induced enhancement of GR transactivation. Involved in TNF-alpha-induced activation of NF-kappa-B via a TRAF2-dependent pathway. Acts as a downstream mediator for CASP8-induced activation of…
CAT	517	NAIHTFVQSGSHLAAR			0.002797	0.002964			8.23	11.77	Occurs in almost all aerobically respiring organisms and serves to protect cells from the toxic effects of hydrogen peroxide. Promotes growth of cells including T-cells, B-cells, myeloid leukemia cells, melanoma cells, mastocytoma cells and normal and transformed fibroblast cells.
CBFA2T2	419	LVSRQHSPGSADS		0.003043	0.002818			1.15	1.31		May function as a complex with the chimeric protein RUNX1/AML1-CBFA2T1/MTG8 which is produced in acute myeloid leukemia with the chromosomal translocation t(8;21). May thus be involved in the repression of AML1-dependent transcription and the induction of G-CSF/CSF3-dependent cell growth. May be a tumor suppressor gene candidate involved in myeloid tumors with the deletion of the 20q11 region.
CBFA2T2	422	LVSRQHSPGSADS		0.003043	0.002818			1.17	1.33		May function as a complex with the chimeric protein RUNX1/AML1-CBFA2T1/MTG8 which is produced in acute myeloid leukemia with the chromosomal translocation t(8;21). May thus be involved in the repression of AML1-dependent transcription and the induction of G-CSF/CSF3-dependent cell growth. May be a tumor suppressor gene candidate involved in myeloid tumors with the deletion of the 20q11 region.
CBFB	173	QDPSPGSNLGGGD		0.003376		0.003314		0.82		0.7	CBF binds to the core site, 5'-PYGPYGGT-3', of a number of enhancers and promoters, including murine leukemia virus, polyomavirus enhancer, T-cell receptor enhancers, LCK, IL3 and GM-CSF promoters. CBFB enhances DNA binding by RUNX1.
CBFB	176	QDPSPGSNLGGGD	0.003126		0.003126		1.17		1.32		CBF binds to the core site, 5'-PYGPYGGT-3', of a number of enhancers and promoters, including murine leukemia virus, polyomavirus enhancer, T-cell receptor enhancers, LCK, IL3 and GM-CSF promoters. CBFB enhances DNA binding by RUNX1.
CBL	619	HSLPFSLPSQME	0.002756	0.002975	0.002756		0.18	0.39	0.62		Adapter protein that functions as a negative regulator of many signaling pathways that are triggered by activation of cell surface receptors. Acts as an E3 ubiquitin-protein ligase, which accepts ubiquitin from specific E2 ubiquitin-conjugating enzymes, and then transfers it to substrates promoting their degradation by the proteasome. Recognizes activated receptor tyrosine kinases, including KIT,…
CBL	623	HSLPFSLPSQME	0.002756	0.002975	0.002756		0.2	0.36	0.62		Adapter protein that functions as a negative regulator of many signaling pathways that are triggered by activation of cell surface receptors. Acts as an E3 ubiquitin-protein ligase, which accepts ubiquitin from specific E2 ubiquitin-conjugating enzymes, and then transfers it to substrates promoting their degradation by the proteasome. Recognizes activated receptor tyrosine kinases, including KIT,…
CBL	767	ANTGPEESENEDDGYDVPK				0.00346				1.57	Adapter protein that functions as a negative regulator of many signaling pathways that are triggered by activation of cell surface receptors. Acts as an E3 ubiquitin-protein ligase, which accepts ubiquitin from specific E2 ubiquitin-conjugating enzymes, and then transfers it to substrates promoting their degradation by the proteasome. Recognizes activated receptor tyrosine kinases, including KIT,…
CBLL1	201	ASLENVHPPIAPPPTEIPER			0.003121	0.003308			18.06	25.94	Promotes ubiquitination of several tyrosine-phosphorylated Src substrates, including CDH1, CTTN and DOK1. Targets CDH1 for endocytosis and degradation (By similarity).
CBX1	173	TWHSYPSEDDDK		0.003465				1.19			Component of heterochromatin. Recognizes and binds histone H3 tails methylated at 'Lys-9', leading to epigenetic repression. Interaction with lamin B receptor (LBR) can contribute to the association of the heterochromatin with the inner nuclear membrane.
CBX1	176	TWHSYPSEDDDK		0.003465				0.79			Component of heterochromatin. Recognizes and binds histone H3 tails methylated at 'Lys-9', leading to epigenetic repression. Interaction with lamin B receptor (LBR) can contribute to the association of the heterochromatin with the inner nuclear membrane.
CBX1	179	TWHSYPSEDDDK	0.003208				0.82				Component of heterochromatin. Recognizes and binds histone H3 tails methylated at 'Lys-9', leading to epigenetic repression. Interaction with lamin B receptor (LBR) can contribute to the association of the heterochromatin with the inner nuclear membrane.
CBX4	467	LLDSDLDEPIDLR			0.003139				1.13		Component of a Polycomb group (PcG) multiprotein PRC1-like complex, a complex class required to maintain the transcriptionally repressive state of many genes, including Hox genes, throughout development. PcG PRC1 complex acts via chromatin remodeling and modification of histones; it mediates monoubiquitination of histone H2A 'Lys-119', rendering chromatin heritably changed in its expressibility.
CCAR1	992	EENHEESESLQED		0.003266				0.79			Associates with components of the Mediator and p160 coactivator complexes that play a role as intermediaries transducing regulatory signals from upstream transcriptional activator proteins to basal transcription machinery at the core promoter. Recruited to endogenous nuclear receptor target genes in response to the appropriate hormone. Also functions as a p53 coactivator. May thus play an importa…
CCAR1	994	EENHEESESLQED	0.003024				0.73				Associates with components of the Mediator and p160 coactivator complexes that play a role as intermediaries transducing regulatory signals from upstream transcriptional activator proteins to basal transcription machinery at the core promoter. Recruited to endogenous nuclear receptor target genes in response to the appropriate hormone. Also functions as a p53 coactivator. May thus play an importa…
CCAR1	994	NHEESESLQEDML			0.00305				0.66		Associates with components of the Mediator and p160 coactivator complexes that play a role as intermediaries transducing regulatory signals from upstream transcriptional activator proteins to basal transcription machinery at the core promoter. Recruited to endogenous nuclear receptor target genes in response to the appropriate hormone. Also functions as a p53 coactivator. May thus play an importa…
CCDC102A	194	PPGSQELELV	0.003486				0.78				Coiled-coil domain-containing protein 102A
CCDC104	226	AAIMNNSQGDGEH	0.002812	0.003037		0.002981	0.23	0.57		0.64	Coiled-coil domain-containing protein 104
CCDC132	15	QGLKSPQESLS		0.003448				0.79			Coiled-coil domain-containing protein 132
CCDC132	19	SPQESLSDLGA		0.003654		0.003586		0.83		0.73	Coiled-coil domain-containing protein 132
CCDC132	494	SRSPSVSPSK	0.003602				1.23				Coiled-coil domain-containing protein 132
CCDC132	498	SRSPSVSPSK		0.00389				1.23			Coiled-coil domain-containing protein 132
CCDC132	559	QEYDSDSDVPEEL	0.003116				1.19				Coiled-coil domain-containing protein 132
CCDC132	561	QEYDSDSDVPEEL	0.003116	0.003365			0.97	2.7			Coiled-coil domain-containing protein 132
CCDC25	204	VENMSSNQDGNDSDEFM				0.002653				1.1	Coiled-coil domain-containing protein 25
CCDC43	139	AALLAQYADVTDEEDEADEK			0.003077	0.003262			11.92	20.34	Coiled-coil domain-containing protein 43
CCDC43	191	DSLRDESQR	0.003377	0.003647			0.32	0.63			Coiled-coil domain-containing protein 43
CCDC45	447	SHSLSPSPVNK		0.003508				1.2			Coiled-coil domain-containing protein 45
CCDC45	449	SHSLSPSPVNK		0.003508				0.73			Coiled-coil domain-containing protein 45
CCDC45	451	SHSLSPSPVNK	0.003248				1.2				Coiled-coil domain-containing protein 45
CCDC46	171	SHSLSPTHR	0.003635	0.003926			0.36	0.2			Coiled-coil domain-containing protein 46
CCDC46	173	SHSLSPTHR	0.003635	0.003926			0.17	0.36			Coiled-coil domain-containing protein 46
CCDC46	242	SSSFHDDHF	0.003456		0.003456		1.15		1.3		Coiled-coil domain-containing protein 46
CCDC46	318	GQTRSPSPKK	0.003435				1.17				Coiled-coil domain-containing protein 46
CCDC50	32	DHTLAHSLQEQEI	0.003126	0.003375			0.6	0.35			Coiled-coil domain-containing protein 50
CCDC51	70	ALGHSIQQR	0.003675				0.81				Coiled-coil domain-containing protein 51
CCDC55	275	VIETPENDFK			0.003148	0.003337			0.28	0.5	RNA-binding protein that mediates pre-mRNA alternative splicing regulation.
CCDC6	244	LDQPVSAPPSPR				0.003158				0.68	Coiled-coil domain-containing protein 6
CCDC75	115	GIGHEASLKR		0.003768				1.25			Coiled-coil domain-containing protein 75
CCDC82	131	HLSQEDNDL	0.00348	0.003758			0.61	13.26			Coiled-coil domain-containing protein 82
CCDC82	219	VEDEGSSVEMEQK	0.003235				1.17				Coiled-coil domain-containing protein 82
CCDC82	219	VVEDEGSSVEMEQ				0.003495				1.32	Coiled-coil domain-containing protein 82
CCDC82	220	VEDEGSSVEMEQK	0.003235	0.003494			5.28	8.04			Coiled-coil domain-containing protein 82
CCDC86	110	QPEYSPESPR	0.003153		0.003153		0.81		0.69		Coiled-coil domain-containing protein 86
CCDC86	113	QPEYSPESPR		0.003405	0.003153			0.79	0.68		Coiled-coil domain-containing protein 86
CCDC86	18	GGLRPESPESLTS		0.003067				0.78			Coiled-coil domain-containing protein 86
CCDC88A	1583	HASRPASLDSGR	0.003002				1.19				Plays a role as a key modulator of the AKT-mTOR signaling pathway controlling the tempo of the process of newborn neurons integration during adult neurogenesis, including correct neuron positioning, dendritic development and synapse formation. Enhances phosphoinositide 3-kinase (PI3K)-dependent phosphorylation and kinase activity of AKT1/PKB, but does not possess kinase activity itself. Phosphory…
CCDC88A	1587	HASRPASLDSGR		0.003242				0.84			Plays a role as a key modulator of the AKT-mTOR signaling pathway controlling the tempo of the process of newborn neurons integration during adult neurogenesis, including correct neuron positioning, dendritic development and synapse formation. Enhances phosphoinositide 3-kinase (PI3K)-dependent phosphorylation and kinase activity of AKT1/PKB, but does not possess kinase activity itself. Phosphory…
CCDC88B	597	SSLQSPASVAPPQGPGTK				0.002965				1.15	Coiled-coil domain-containing protein 88B
CCDC9	60	SVEKENVAVESEK			0.003275	0.003471			1.87	3.63	Coiled-coil domain-containing protein 9
CCDC97	264	DEEDQRSGK	0.003501		0.003501		1.17		1.32		Coiled-coil domain-containing protein 97
CCDC97	268	DEEDQRSGK		0.003781	0.003501			1.17	1.32		Coiled-coil domain-containing protein 97
CCNA2	408	PQHAQQSIR	0.003498			0.003708	0.73			0.67	Essential for the control of the cell cycle at the G1/S (start) and the G2/M (mitosis) transitions.
CCNB2	8	RPTVSSDLE	0.003695				1.18				Essential for the control of the cell cycle at the G2/M (mitosis) transition.
CCNK	340	AVVVSPKEENK	0.003128	0.003378			2.89	4.16			Regulatory subunit of cyclin-dependent kinases that mediates activation of target kinases. Plays a role in transcriptional regulation via its role in regulating the phosphorylation of the C-terminal domain (CTD) of the large subunit of RNA polymerase II (POLR2A).
CCNL1	352	AEEKSPISINVK				0.003042				0.7	Transcriptional regulator which participates in regulating the pre-mRNA splicing process. Seems to be involved in the regulation of RNA polymerase II (pol II). Functions in association with cyclin-dependent kinases (CDKs) and has a role in the second step of splicing. May be a candidate proto-oncogene in head and neck squamous cell carcinomas (HNSCC). Inhibited by the CDK-specific inhibitor p21.
CCNL2	330	GLLPGGTQVLDGTSGFSPAPK				0.003571				0.75	Transcriptional regulator which participates in regulating the pre-mRNA splicing process. Also modulates the expression of critical apoptotic factor, leading to cell apoptosis.
CCNL2	369	AKADSPVNGLPK				0.003324				0.72	Transcriptional regulator which participates in regulating the pre-mRNA splicing process. Also modulates the expression of critical apoptotic factor, leading to cell apoptosis.
CCNT1	336	WLSSQPSFK		0.003729	0.003453			1.23	1.39		Regulatory subunit of the cyclin-dependent kinase pair (CDK9/cyclin-T1) complex, also called positive transcription elongation factor B (P-TEFb), which is proposed to facilitate the transition from abortive to productive elongation by phosphorylating the CTD (carboxy-terminal domain) of the large subunit of RNA polymerase II (RNA Pol II). In case of HIV or SIV infections, binds to the transactiva…
CCNT1	337	WLSSQPSFK		0.003729				0.81			Regulatory subunit of the cyclin-dependent kinase pair (CDK9/cyclin-T1) complex, also called positive transcription elongation factor B (P-TEFb), which is proposed to facilitate the transition from abortive to productive elongation by phosphorylating the CTD (carboxy-terminal domain) of the large subunit of RNA polymerase II (RNA Pol II). In case of HIV or SIV infections, binds to the transactiva…
CCNT1	499	HNSVEDSVTK	0.003349	0.003617			0.58	0.19			Regulatory subunit of the cyclin-dependent kinase pair (CDK9/cyclin-T1) complex, also called positive transcription elongation factor B (P-TEFb), which is proposed to facilitate the transition from abortive to productive elongation by phosphorylating the CTD (carboxy-terminal domain) of the large subunit of RNA polymerase II (RNA Pol II). In case of HIV or SIV infections, binds to the transactiva…
CCNT1	549	GDPKHSSQTSNLA	0.002816	0.003041	0.002816		0.18	0.34	0.63		Regulatory subunit of the cyclin-dependent kinase pair (CDK9/cyclin-T1) complex, also called positive transcription elongation factor B (P-TEFb), which is proposed to facilitate the transition from abortive to productive elongation by phosphorylating the CTD (carboxy-terminal domain) of the large subunit of RNA polymerase II (RNA Pol II). In case of HIV or SIV infections, binds to the transactiva…
CCNY	326	SASADNLTLPR	0.003269				1.24				Positive regulatory subunit of the cyclin-dependent kinases CDK14/PFTK1 and CDK16. Acts as a cell-cycle regulator of Wnt signaling pathway during G2/M phase by recruiting CDK14/PFTK1 to the plasma membrane and promoting phosphorylation of LRP6, leading to the activation of the Wnt signaling pathway. Recruits CDK16 to the plasma membrane. Isoform 3 might play a role in the activation of MYC-mediat…
CCNYL1	344	SFSADNFIGIQR			0.00279				1.21		Cyclin-Y-like protein 1
CCT1	544	HGSYEDAVH		0.003951		0.003878		1.15		1.31	Molecular chaperone; assists the folding of proteins upon ATP hydrolysis. As part of the BBS/CCT complex may play a role in the assembly of BBSome, a complex involved in ciliogenesis regulating transports vesicles to the cilia. Known to play a role, in vitro, in the folding of actin and tubulin.
CCT3	252	GESQTDIEITR		0.003254				1.38			Molecular chaperone; assists the folding of proteins upon ATP hydrolysis. As part of the BBS/CCT complex may play a role in the assembly of BBSome, a complex involved in ciliogenesis regulating transports vesicles to the cilia. Known to play a role, in vitro, in the folding of actin and tubulin.
CCT3	254	GESQTDIEITR	0.003013	0.003254			4.7	9.17			Molecular chaperone; assists the folding of proteins upon ATP hydrolysis. As part of the BBS/CCT complex may play a role in the assembly of BBSome, a complex involved in ciliogenesis regulating transports vesicles to the cilia. Known to play a role, in vitro, in the folding of actin and tubulin.
CD2AP	510	FNGGHSPTHSPE		0.003211		0.003151		0.83		0.73	Seems to act as an adapter protein between membrane proteins and the actin cytoskeleton. In collaboration with CBLC, modulates the rate of RET turnover and may act as regulatory checkpoint that limits the potency of GDNF on neuronal survival. Controls CBLC function, converting it from an inhibitor to a promoter of RET degradation. May play a role in receptor clustering and cytoskeletal polarity i…
CD2AP	514	GHSPTHSPEK		0.003739				0.73			Seems to act as an adapter protein between membrane proteins and the actin cytoskeleton. In collaboration with CBLC, modulates the rate of RET turnover and may act as regulatory checkpoint that limits the potency of GDNF on neuronal survival. Controls CBLC function, converting it from an inhibitor to a promoter of RET degradation. May play a role in receptor clustering and cytoskeletal polarity i…
CD2AP	87	LVQRISTYGLPAG	0.002752	0.002971			0.18	0.34			Seems to act as an adapter protein between membrane proteins and the actin cytoskeleton. In collaboration with CBLC, modulates the rate of RET turnover and may act as regulatory checkpoint that limits the potency of GDNF on neuronal survival. Controls CBLC function, converting it from an inhibitor to a promoter of RET degradation. May play a role in receptor clustering and cytoskeletal polarity i…
CD2BP2	118	DAQIRDSWLDNID	0.003049		0.003049		1.22		1.4		Involved in pre-mRNA splicing as component of the U5 snRNP complex that is involved in spliceosome assembly.
CD2BP2	194	GPGQPSSPQR		0.003965	0.003671			0.79	0.68		Involved in pre-mRNA splicing as component of the U5 snRNP complex that is involved in spliceosome assembly.
CD2BP2	195	GPGQPSSPQR	0.003671			0.003892	0.71			0.66	Involved in pre-mRNA splicing as component of the U5 snRNP complex that is involved in spliceosome assembly.
CD2BP2	49	HSLDSDEEEDD		0.003155	0.002921			1.17	1.13		Involved in pre-mRNA splicing as component of the U5 snRNP complex that is involved in spliceosome assembly.
CD3EAP	66	HVPLSGSQIVK	0.003216		0.003216		0.79		0.68		DNA-dependent RNA polymerase catalyzes the transcription of DNA into RNA using the four ribonucleoside triphosphates as substrates. Component of RNA polymerase I which synthesizes ribosomal RNA precursors. Isoform 1 is involved in UBTF-activated transcription, presumably at a step following PIC formation.
CD3EAP	68	HVPLSGSQIVK	0.003216	0.003473		0.003409	0.24	0.61		0.62	DNA-dependent RNA polymerase catalyzes the transcription of DNA into RNA using the four ribonucleoside triphosphates as substrates. Component of RNA polymerase I which synthesizes ribosomal RNA precursors. Isoform 1 is involved in UBTF-activated transcription, presumably at a step following PIC formation.
CDC2	14	IGEGTYGVVYK	0.003163				1.23				Plays a key role in the control of the eukaryotic cell cycle by modulating the centrosome cycle as well as mitotic onset; promotes G2-M transition, and regulates G1 progress and G1-S transition via association with multiple interphase cyclins. Required in higher cells for entry into S-phase and mitosis. Phosphorylates PARVA/actopaxin, APC, AMPH, APC, BARD1, Bcl-xL/BCL2L1, BRCA2, CALD1, CASP8, CDC…
CDC20	69	SSKVQTTPSK	0.003504				0.81				Required for full ubiquitin ligase activity of the anaphase promoting complex/cyclosome (APC/C) and may confer substrate specificity upon the complex. Is regulated by MAD2L1: in metaphase the MAD2L1-CDC20-APC/C ternary complex is inactive and in anaphase the CDC20-APC/C binary complex is active in degrading substrates. The CDC20-APC/C complex positively regulates the formation of synaptic vesicle…
CDC20	70	SSKVQTTPSK		0.003784	0.003504			1.18	1.35		Required for full ubiquitin ligase activity of the anaphase promoting complex/cyclosome (APC/C) and may confer substrate specificity upon the complex. Is regulated by MAD2L1: in metaphase the MAD2L1-CDC20-APC/C ternary complex is inactive and in anaphase the CDC20-APC/C binary complex is active in degrading substrates. The CDC20-APC/C complex positively regulates the formation of synaptic vesicle…
CDC25C	294	GLYRSPSMPENLN		0.003469		0.003405		0.79		0.68	Functions as a dosage-dependent inducer in mitotic control. Tyrosine protein phosphatase required for progression of the cell cycle. When phosphorylated, highly effective in activating G2 cells into prophase. Directly dephosphorylates CDK1 and activates its kinase activity.
CDC26	78	PNNRSSQFGSLE	0.002828				1.22				Component of the anaphase promoting complex/cyclosome (APC/C), a cell cycle-regulated E3 ubiquitin ligase that controls progression through mitosis and the G1 phase of the cell cycle. The APC/C complex acts by mediating ubiquitination and subsequent degradation of target proteins: it mainly mediates the formation of 'Lys-11'-linked polyubiquitin chains and, to a lower extent, the formation of 'Ly…
CDC2L1	754	GTSPRPPEGGLGY	0.002927	0.003161			0.27	0.51			Appears to play multiple roles in cell cycle progression, cytokinesis and apoptosis. The p110 isoforms have been suggested to be involved in pre-mRNA splicing, potentially by phosphorylating the splicing protein SFRS7. The p58 isoform may act as a negative regulator of normal cell cycle progression.
CDC2L5	437	HSSISPSTLTLK		0.003201		0.003141		0.83		0.74	Cyclin-dependent kinase which displays CTD kinase activity and is required for RNA splicing. Has CTD kinase activity by hyperphosphorylating the C-terminal heptapeptide repeat domain (CTD) of the largest RNA polymerase II subunit RPB1, thereby acting as a key regulator of transcription elongation. Required for RNA splicing, probably by phosphorylating SRSF1/SF2. Required during hematopoiesis. In …
CDC2L5	439	HSSISPSTLTLK	0.002964				0.81				Cyclin-dependent kinase which displays CTD kinase activity and is required for RNA splicing. Has CTD kinase activity by hyperphosphorylating the C-terminal heptapeptide repeat domain (CTD) of the largest RNA polymerase II subunit RPB1, thereby acting as a key regulator of transcription elongation. Required for RNA splicing, probably by phosphorylating SRSF1/SF2. Required during hematopoiesis. In …
CDC2L5	441	HSSISPSTLTLK		0.003201		0.003141		0.83		0.74	Cyclin-dependent kinase which displays CTD kinase activity and is required for RNA splicing. Has CTD kinase activity by hyperphosphorylating the C-terminal heptapeptide repeat domain (CTD) of the largest RNA polymerase II subunit RPB1, thereby acting as a key regulator of transcription elongation. Required for RNA splicing, probably by phosphorylating SRSF1/SF2. Required during hematopoiesis. In …
CDC37	13	WDHIEVSDDEDET		0.003237				0.78			Co-chaperone that binds to numerous kinases and promotes their interaction with the Hsp90 complex, resulting in stabilization and promotion of their activity.
CDC42BPB	475	QSLHGSSRALSNS	0.002812	0.003037			0.47	2.02			Serine/threonine-protein kinase which is an important downstream effector of CDC42 and plays a role in the regulation of cytoskeleton reorganization and cell migration. Regulates actin cytoskeletal reorganization via phosphorylation of PPP1R12C and MYL9/MLC2. In concert with MYO18A and LURAP1, is involved in modulating lamellar actomyosin retrograde flow that is crucial to cell protrusion and mig…
CDC42BPB	479	QSLHGSSRALSNS		0.003037				1.21			Serine/threonine-protein kinase which is an important downstream effector of CDC42 and plays a role in the regulation of cytoskeleton reorganization and cell migration. Regulates actin cytoskeletal reorganization via phosphorylation of PPP1R12C and MYL9/MLC2. In concert with MYO18A and LURAP1, is involved in modulating lamellar actomyosin retrograde flow that is crucial to cell protrusion and mig…
CDC42BPB	481	QSLHGSSRALSNS	0.002812				1.2				Serine/threonine-protein kinase which is an important downstream effector of CDC42 and plays a role in the regulation of cytoskeleton reorganization and cell migration. Regulates actin cytoskeletal reorganization via phosphorylation of PPP1R12C and MYL9/MLC2. In concert with MYO18A and LURAP1, is involved in modulating lamellar actomyosin retrograde flow that is crucial to cell protrusion and mig…
CDC42EP1	195	SDSLLSFRLDLD	0.00274	0.002959			5.2	8.67			Probably involved in the organization of the actin cytoskeleton. Induced membrane extensions in fibroblasts.
CDC42EP1	350	ASWESLDEEWR		0.002906	0.002691			0.71	0.66		Probably involved in the organization of the actin cytoskeleton. Induced membrane extensions in fibroblasts.
CDC42EP1	353	ASWESLDEEWR		0.002906				1.18			Probably involved in the organization of the actin cytoskeleton. Induced membrane extensions in fibroblasts.
CDC42EP3	89	ANSTSDSVFTETPSPVLK			0.002553				1.25		Probably involved in the organization of the actin cytoskeleton. May act downstream of CDC42 to induce actin filament assembly leading to cell shape changes. Induces pseudopodia formation in fibroblasts.
CDC42EP4	10	QLVSSSVHSK	0.003477			0.003685	0.81			0.68	Probably involved in the organization of the actin cytoskeleton. May act downstream of CDC42 to induce actin filament assembly leading to cell shape changes. Induces pseudopodia formation, when overexpressed in fibroblasts.
CDC42EP4	105	DMLGSLRDSALFVK		0.003311				1.18			Probably involved in the organization of the actin cytoskeleton. May act downstream of CDC42 to induce actin filament assembly leading to cell shape changes. Induces pseudopodia formation, when overexpressed in fibroblasts.
CDC42EP4	109	DMLGSLRDSALFVK		0.003311				0.84			Probably involved in the organization of the actin cytoskeleton. May act downstream of CDC42 to induce actin filament assembly leading to cell shape changes. Induces pseudopodia formation, when overexpressed in fibroblasts.
CDC42EP4	11	QLVSSSVHSK	0.003477	0.003755		0.003685	0.72	0.13		0.62	Probably involved in the organization of the actin cytoskeleton. May act downstream of CDC42 to induce actin filament assembly leading to cell shape changes. Induces pseudopodia formation, when overexpressed in fibroblasts.
CDC42EP4	142	PKSLSSSPVKK		0.003493		0.003428		0.84		0.72	Probably involved in the organization of the actin cytoskeleton. May act downstream of CDC42 to induce actin filament assembly leading to cell shape changes. Induces pseudopodia formation, when overexpressed in fibroblasts.
CDC42EP4	174	GPHSPDPLLDEQAFGDLTDLPVVPK			0.003289	0.003486			0.52	0.2	Probably involved in the organization of the actin cytoskeleton. May act downstream of CDC42 to induce actin filament assembly leading to cell shape changes. Induces pseudopodia formation, when overexpressed in fibroblasts.
CDC42EP4	64	AGEPDGESLDEQPSSSSSK			0.002518	0.002669			1.42	3.06	Probably involved in the organization of the actin cytoskeleton. May act downstream of CDC42 to induce actin filament assembly leading to cell shape changes. Induces pseudopodia formation, when overexpressed in fibroblasts.
CDC73	178	SLSEAMSVEK			0.00345	0.003657			7.21	11.13	Tumor suppressor probably involved in transcriptional and post-transcriptional control pathways. May be involved in cell cycle progression through the regulation of cyclin D1/PRAD1 expression. Component of the PAF1 complex (PAF1C) which has multiple functions during transcription by RNA polymerase II and is implicated in regulation of development and maintenance of embryonic stem cell pluripotenc…
CDCA5	75	IVAHAVEVPAVQSPR			0.003027				0.54		Regulator of sister chromatid cohesion in mitosis stabilizing cohesin complex association with chromatin. May antagonize the action of WAPAL which stimulates cohesin dissociation from chromatin. Cohesion ensures that chromosome partitioning is accurate in both meiotic and mitotic cells and plays an important role in DNA repair. Required for efficient DNA double-stranded break repair.
CDCA7	190	ILGSLDALPMEE			0.002927	0.003103			30.45	22.55	Participates in MYC-mediated cell transformation and apoptosis; induces anchorage-independent growth and clonogenicity in lymphoblastoid cells. Insufficient to induce tumorigenicity when overexpressed but contributes to MYC-mediated tumorigenesis. May play a role as transcriptional regulator.
CDCA7L	21	EVADIFNAPSDDEEFVGFR			0.003131				0.73		Plays a role in transcriptional regulation as a repressor that inhibits monoamine oxidase A (MAOA) activity and gene expression by binding to the promoter. Plays an important oncogenic role in mediating the full transforming effect of MYC in medulloblastoma cells. Involved in apoptotic signaling pathways; May act downstream of P38-kinase and BCL-2, but upstream of CASP3/caspase-3 as well as CCND1…
CDCA8	219	IYNISGNGSPLADSK			0.003097				1.36		Component of the chromosomal passenger complex (CPC), a complex that acts as a key regulator of mitosis. The CPC complex has essential functions at the centromere in ensuring correct chromosome alignment and segregation and is required for chromatin-induced microtubule stabilization and spindle assembly. In the complex, it may be required to direct the CPC to centromeric DNA. Major effector of th…
CDH2	327; 332	TGDIITVAAGLDR			0.002739	0.002903			9.56	17.5	Cadherins are calcium-dependent cell adhesion proteins. They preferentially interact with themselves in a homophilic manner in connecting cells; cadherins may thus contribute to the sorting of heterogeneous cell types. Acts as a regulator of neural stem cells quiescence by mediating anchorage of neural stem cells to ependymocytes in the adult subependymal zone: upon cleavage by MMP24, CDH2-mediat…
CDK11	47	DSLEEGELR			0.003551	0.003764			0.33	0.63	Appears to play multiple roles in cell cycle progression, cytokinesis and apoptosis. The p110 isoforms have been suggested to be involved in pre-mRNA splicing, potentially by phosphorylating the splicing protein SFRS7. The p58 isoform may act as a negative regulator of normal cell cycle progression.
CDK12	1083	NSSPAPPQPAPGK			0.003015	0.003196			0.39	24.05	Cyclin-dependent kinase that phosphorylates the C-terminal domain (CTD) of the large subunit of RNA polymerase II (POLR2A), thereby acting as a key regulator of transcription elongation. Regulates the expression of genes involved in DNA repair and is required for the maintenance of genomic stability. Preferentially phosphorylates 'Ser-5' in CTD repeats that are already phosphorylated at 'Ser-7', …
CDK13	1246	ILELTPEPDRPR			0.00317				1.56		Cyclin-dependent kinase which displays CTD kinase activity and is required for RNA splicing. Has CTD kinase activity by hyperphosphorylating the C-terminal heptapeptide repeat domain (CTD) of the largest RNA polymerase II subunit RPB1, thereby acting as a key regulator of transcription elongation. Required for RNA splicing, probably by phosphorylating SRSF1/SF2. Required during hematopoiesis. In …
CDK13	525	IEHAPSPSSGGTLK				0.002905				1.43	Cyclin-dependent kinase which displays CTD kinase activity and is required for RNA splicing. Has CTD kinase activity by hyperphosphorylating the C-terminal heptapeptide repeat domain (CTD) of the largest RNA polymerase II subunit RPB1, thereby acting as a key regulator of transcription elongation. Required for RNA splicing, probably by phosphorylating SRSF1/SF2. Required during hematopoiesis. In …
CDK16	153	VSLSEIGFGK			0.003586				0.53		Protein kinase that plays a role in vesicle-mediated transport processes and exocytosis. Regulates GH1 release by brain neurons. Phosphorylates NSF, and thereby regulates NSF oligomerization. Required for normal spermatogenesis. Regulates neuron differentiation and dendrite development (By similarity). Plays a role in the regulation of insulin secretion in response to changes in blood glucose lev…
CDK17	180	ASLSEIGFGK			0.003678	0.003899			1.92	2.48	May play a role in terminally differentiated neurons. Has a Ser/Thr-phosphorylating activity for histone H1 (By similarity).
CDK2	158	TYTHEVVTL	0.003504	0.003784			0.47	0.7			Serine/threonine-protein kinase involved in the control of the cell cycle; essential for meiosis, but dispensable for mitosis. Phosphorylates CTNNB1, USP37, p53/TP53, NPM1, CDK7, RB1, BRCA2, MYC, NPAT, EZH2. Interacts with cyclins A, B1, B3, D, or E. Triggers duplication of centrosomes and DNA. Acts at the G1-S transition to promote the E2F transcriptional program and the initiation of DNA synthe…
CDK2	159	TYTHEVVTL	0.003504				0.81				Serine/threonine-protein kinase involved in the control of the cell cycle; essential for meiosis, but dispensable for mitosis. Phosphorylates CTNNB1, USP37, p53/TP53, NPM1, CDK7, RB1, BRCA2, MYC, NPAT, EZH2. Interacts with cyclins A, B1, B3, D, or E. Triggers duplication of centrosomes and DNA. Acts at the G1-S transition to promote the E2F transcriptional program and the initiation of DNA synthe…
CDK2	160	TYTHEVVTL	0.003504				0.81				Serine/threonine-protein kinase involved in the control of the cell cycle; essential for meiosis, but dispensable for mitosis. Phosphorylates CTNNB1, USP37, p53/TP53, NPM1, CDK7, RB1, BRCA2, MYC, NPAT, EZH2. Interacts with cyclins A, B1, B3, D, or E. Triggers duplication of centrosomes and DNA. Acts at the G1-S transition to promote the E2F transcriptional program and the initiation of DNA synthe…
CDK7	161	DFGLAKSFGSPNR		0.00293		0.002875		1.38		1.44	Serine/threonine kinase involved in cell cycle control and in RNA polymerase II-mediated RNA transcription. Cyclin-dependent kinases (CDKs) are activated by the binding to a cyclin and mediate the progression through the cell cycle. Each different complex controls a specific transition between 2 subsequent phases in the cell cycle. Required for both activation and complex formation of CDK1/cyclin…
CDK7	170	AYTHQVVTR		0.003744		0.003676		1.19		1.35	Serine/threonine kinase involved in cell cycle control and in RNA polymerase II-mediated RNA transcription. Cyclin-dependent kinases (CDKs) are activated by the binding to a cyclin and mediate the progression through the cell cycle. Each different complex controls a specific transition between 2 subsequent phases in the cell cycle. Required for both activation and complex formation of CDK1/cyclin…
CDK7	175	YTHQVVTR	0.003695	0.003991			7.62	5.31			Serine/threonine kinase involved in cell cycle control and in RNA polymerase II-mediated RNA transcription. Cyclin-dependent kinases (CDKs) are activated by the binding to a cyclin and mediate the progression through the cell cycle. Each different complex controls a specific transition between 2 subsequent phases in the cell cycle. Required for both activation and complex formation of CDK1/cyclin…
CDK9	303	SQPNRYTNR	0.003293				1.2				Protein kinase involved in the regulation of transcription. Member of the cyclin-dependent kinase pair (CDK9/cyclin-T) complex, also called positive transcription elongation factor b (P-TEFb), which facilitates the transition from abortive to productive elongation by phosphorylating the CTD (C-terminal domain) of the large subunit of RNA polymerase II (RNAP II) POLR2A, SUPT5H and RDBP. This compl…
CDKN2AIP	197	GISSSNEGVEEPSK			0.002669	0.002829			0.55	0.23	Regulates DNA damage response in a dose-dependent manner through a number of signaling pathways involved in cell proliferation, apoptosis and senescence.
CDV3	106	VQAMQISSEK	0.003335				1.17				Protein CDV3 homolog
CDV3	107	VQAMQISSEK		0.003602				1.18			Protein CDV3 homolog
CDYL	161	DHESKNSQLFAAS		0.00357				0.81			Acts as a RE1-silencing transcription factor (REST) corepressor that facilitates histone-lysine N-methyltransferase EHMT2 recruitment and H3K9 dimethylation at REST target genes for repression. Required for chromatin targeting and maximal enzymatic activity of polycomb repressive complex 2 (PRC2); acts as a positive regulator of PRC2 activity by bridging the pre-existing histone H3K27me3 and newl…
CDYL	164	DHESKNSQLFAAS		0.00357				0.82			Acts as a RE1-silencing transcription factor (REST) corepressor that facilitates histone-lysine N-methyltransferase EHMT2 recruitment and H3K9 dimethylation at REST target genes for repression. Required for chromatin targeting and maximal enzymatic activity of polycomb repressive complex 2 (PRC2); acts as a positive regulator of PRC2 activity by bridging the pre-existing histone H3K27me3 and newl…
CDYL	170	DHESKNSQLFAAS		0.00357				0.81			Acts as a RE1-silencing transcription factor (REST) corepressor that facilitates histone-lysine N-methyltransferase EHMT2 recruitment and H3K9 dimethylation at REST target genes for repression. Required for chromatin targeting and maximal enzymatic activity of polycomb repressive complex 2 (PRC2); acts as a positive regulator of PRC2 activity by bridging the pre-existing histone H3K27me3 and newl…
CEBPE	181	APLATAAPPCSPLLK			0.003271				0.59		C/EBP are DNA-binding proteins that recognize two different motifs: the CCAAT homology common to many promoters and the enhanced core homology common to many enhancers.
CEBPZ	629	SQLDDHPESDDEENF				0.002856				1.1	Stimulates transcription from the HSP70 promoter.
CENPC1	225	VSDEEDKTSEGQER			0.002963	0.00314			0.17	0.37	Component of the CENPA-NAC (nucleosome-associated) complex, a complex that plays a central role in assembly of kinetochore proteins, mitotic progression and chromosome segregation. The CENPA-NAC complex recruits the CENPA-CAD (nucleosome distal) complex and may be involved in incorporation of newly synthesized CENPA into centromeres. CENPC recruits DNA methylation and DNMT3B to both centromeric a…
CENPF	2384	ATEQSLDPPIE	0.003128		0.003128		0.79		0.68		Required for kinetochore function and chromosome segregation in mitosis. Required for kinetochore localization of dynein, LIS1, NDE1 and NDEL1. Regulates recycling of the plasma membrane by acting as a link between recycling vesicles and the microtubule network though its association with STX4 and SNAP25. Acts as a potential inhibitor of pocket protein-mediated cellular processes during developme…
CENPF	242	RDFSASYFSG	0.003291		0.003291		1.05		1.28		Required for kinetochore function and chromosome segregation in mitosis. Required for kinetochore localization of dynein, LIS1, NDE1 and NDEL1. Regulates recycling of the plasma membrane by acting as a link between recycling vesicles and the microtubule network though its association with STX4 and SNAP25. Acts as a potential inhibitor of pocket protein-mediated cellular processes during developme…
CENPF	3150	VAQRSPVDSGT	0.003346	0.003614			8.96	4.91			Required for kinetochore function and chromosome segregation in mitosis. Required for kinetochore localization of dynein, LIS1, NDE1 and NDEL1. Regulates recycling of the plasma membrane by acting as a link between recycling vesicles and the microtubule network though its association with STX4 and SNAP25. Acts as a potential inhibitor of pocket protein-mediated cellular processes during developme…
CENPF	834	LQNRVDSLEFSLE	0.00307	0.003316			6.28	13.67			Required for kinetochore function and chromosome segregation in mitosis. Required for kinetochore localization of dynein, LIS1, NDE1 and NDEL1. Regulates recycling of the plasma membrane by acting as a link between recycling vesicles and the microtubule network though its association with STX4 and SNAP25. Acts as a potential inhibitor of pocket protein-mediated cellular processes during developme…
CEP135	441	SPSRLDTFL		0.003876		0.003804		1.05		1.28	Centrosomal protein involved in centriole biogenesis. Acts as a scaffolding protein during early centriole biogenesis. Also required for centriole-centriole cohesion during interphase by acting as a platform protein for CEP250 at the centriole.
CEP135	565	ESTQTTAPHNIVSLMEK			0.002545				0.66		Centrosomal protein involved in centriole biogenesis. Acts as a scaffolding protein during early centriole biogenesis. Also required for centriole-centriole cohesion during interphase by acting as a platform protein for CEP250 at the centriole.
CEP170	1014	LGEASDSELAD	0.003374	0.003644	0.003374		0.52	3.1	1.45		Centrosomal protein of 170 kDa
CEP170	1047	NISRIDLLA	0.003658	0.003951	0.003658		0.57	0.21	0.64		Centrosomal protein of 170 kDa
CEP170	1112	LGEASDSELADADK				0.002827				0.73	Centrosomal protein of 170 kDa
CEP170	1114	LGEASDSELADADK		0.00288				0.84			Centrosomal protein of 170 kDa
CEP170	1265	RFPTDYASTS	0.003269	0.003531	0.003269		2.25	3.44	1.46		Centrosomal protein of 170 kDa
CEP170	1281	FGSNRNSPK	0.003685	0.00398		0.003906	2.02	3.48		1.46	Centrosomal protein of 170 kDa
CEP170	1409	HHSPGQTPTLGQP	0.002786	0.003009	0.002786		0.6	0.18	0.63		Centrosomal protein of 170 kDa
CEP170	252	EFQQPSQITEST	0.002714	0.002931		0.002877	0.38	0.14		0.62	Centrosomal protein of 170 kDa
CEP170	255	EFQQPSQITEST	0.002714			0.002877	0.81			0.69	Centrosomal protein of 170 kDa
CEP170	356	SIKSDVPVYLK			0.003013				1.27		Centrosomal protein of 170 kDa
CEP170	359	SIKSDVPVYLK	0.003013				0.79				Centrosomal protein of 170 kDa
CEP170	493	QTALLRSSGSLGH	0.002846				0.84				Centrosomal protein of 170 kDa
CEP170	494	TALLRSSGSLGHR	0.00279				1.21				Centrosomal protein of 170 kDa
CEP170	496	TALLRSSGSLGHR	0.00279				1.21				Centrosomal protein of 170 kDa
CEP170	781	SESLDPDSSMD	0.003171	0.003425			2.11	3.63			Centrosomal protein of 170 kDa
CEP170	783	SESLDPDSSMD	0.003171	0.003425			3.79	1.9			Centrosomal protein of 170 kDa
CEP350	2114	LSQDLETSPTAK		0.003157				0.81			Plays an essential role in centriole growth by stabilizing a procentriolar seed composed of at least, SASS6 and CENPJ. Required for anchoring microtubules to the centrosomes and for the integrity of the microtubule network. Recruits PPARA to discrete subcellular compartments and thereby modulates PPARA activity.
CEP350	2117	LSQDLETSPTAK		0.003157				0.81			Plays an essential role in centriole growth by stabilizing a procentriolar seed composed of at least, SASS6 and CENPJ. Required for anchoring microtubules to the centrosomes and for the integrity of the microtubule network. Recruits PPARA to discrete subcellular compartments and thereby modulates PPARA activity.
CEP350	878	AVTPPVKDDNEDVFSAR			0.002579	0.002733			0.25	0.35	Plays an essential role in centriole growth by stabilizing a procentriolar seed composed of at least, SASS6 and CENPJ. Required for anchoring microtubules to the centrosomes and for the integrity of the microtubule network. Recruits PPARA to discrete subcellular compartments and thereby modulates PPARA activity.
CEP97	734	GFHSSLTEQVHSL	0.003288				1.2				Acts as a key negative regulator of ciliogenesis in collaboration with CCP110 by capping the mother centriole thereby preventing cilia formation. Required for recruitment of CCP110 to the centrosome.
CEP97	743	VHSLQHSLDFEKS		0.003363				1.23			Acts as a key negative regulator of ciliogenesis in collaboration with CCP110 by capping the mother centriole thereby preventing cilia formation. Required for recruitment of CCP110 to the centrosome.
CETN2	14	ANMASSSQRK	0.003453			0.00366	0.82			0.7	Plays a fundamental role in microtubule organizing center structure and function. Required for centriole duplication and correct spindle formation. Has a role in regulating cytokinesis and genome stability via cooperation with CALM1 and CCP110.
CETN2	26	SPKPELTEEQK		0.003165				0.81			Plays a fundamental role in microtubule organizing center structure and function. Required for centriole duplication and correct spindle formation. Has a role in regulating cytokinesis and genome stability via cooperation with CALM1 and CCP110.
CFDP1	221	RSSGMSSLLGK	0.003329	0.003595	0.003329		0.33	0.52	0.62		May play a role during embryogenesis.
CFDP1	226	RSSGMSSLLGK	0.003329		0.003329		0.81		0.7		May play a role during embryogenesis.
CFDP1	250	SKLDWESFK		0.003545		0.003479		0.84		0.71	May play a role during embryogenesis.
CFTR	728	MNGIEEDSDEPLER			0.00292				0.01		Involved in the transport of chloride ions. May regulate bicarbonate secretion and salvage in epithelial cells by regulating the SLC4A7 transporter. Can inhibit the chloride channel activity of ANO1. Plays a role in the chloride and bicarbonate homeostasis during sperm epididymal maturation and capacitation.
CGN	137	SHSQASLAGPGP	0.003368				1.19				Probably plays a role in the formation and regulation of the tight junction (TJ) paracellular permeability barrier.
CGN	140	SHSQASLAGPGP		0.003637				1.19			Probably plays a role in the formation and regulation of the tight junction (TJ) paracellular permeability barrier.
CHAF1A	123	DLTEDSNEQPDSLVDHNK			0.003279				0.51		Core component of the CAF-1 complex, a complex thought to mediate chromatin assembly in DNA replication and DNA repair. Assembles histone octamers onto replicating DNA in vitro. CAF-1 performs the first step of the nucleosome assembly process, bringing newly synthesized histones H3 and H4 to replicating DNA; histones H2A/H2B can bind to this chromatin precursor subsequent to DNA replication to co…
CHAF1A	65	SPDLEASLDTLENNCHVGSDIDFR				0.0035				1.31	Core component of the CAF-1 complex, a complex thought to mediate chromatin assembly in DNA replication and DNA repair. Assembles histone octamers onto replicating DNA in vitro. CAF-1 performs the first step of the nucleosome assembly process, bringing newly synthesized histones H3 and H4 to replicating DNA; histones H2A/H2B can bind to this chromatin precursor subsequent to DNA replication to co…
CHAF1A	65	TSVQSKSPDLEAS	0.002802	0.003026			0.32	0.18			Core component of the CAF-1 complex, a complex thought to mediate chromatin assembly in DNA replication and DNA repair. Assembles histone octamers onto replicating DNA in vitro. CAF-1 performs the first step of the nucleosome assembly process, bringing newly synthesized histones H3 and H4 to replicating DNA; histones H2A/H2B can bind to this chromatin precursor subsequent to DNA replication to co…
CHAF1A	772	LSNHTGSPRSPST	0.002818				0.84				Core component of the CAF-1 complex, a complex thought to mediate chromatin assembly in DNA replication and DNA repair. Assembles histone octamers onto replicating DNA in vitro. CAF-1 performs the first step of the nucleosome assembly process, bringing newly synthesized histones H3 and H4 to replicating DNA; histones H2A/H2B can bind to this chromatin precursor subsequent to DNA replication to co…
CHAF1B	485	VTLNTLQAWSK	0.002986	0.003225			12.75	6.84			Complex that is thought to mediate chromatin assembly in DNA replication and DNA repair. Assembles histone octamers onto replicating DNA in vitro. CAF-1 performs the first step of the nucleosome assembly process, bringing newly synthesized histones H3 and H4 to replicating DNA; histones H2A/H2B can bind to this chromatin precursor subsequent to DNA replication to complete the histone octamer.
CHAF1B	488	VTLNTLQAWSK	0.002986	0.003225			6.35	12.11			Complex that is thought to mediate chromatin assembly in DNA replication and DNA repair. Assembles histone octamers onto replicating DNA in vitro. CAF-1 performs the first step of the nucleosome assembly process, bringing newly synthesized histones H3 and H4 to replicating DNA; histones H2A/H2B can bind to this chromatin precursor subsequent to DNA replication to complete the histone octamer.
CHCHD3	50	SQRYSGAYGAS	0.003264	0.003525		0.00346	1.12	2.5		1.46	Component of the MICOS complex, a large protein complex of the mitochondrial inner membrane that plays crucial roles in the maintenance of crista junctions, inner membrane architecture, and formation of contact sites to the outer membrane. Has also been shown to function as a transcription factor which binds to the BAG1 promoter and represses BAG1 transcription.
CHD4	1308	QEESVDPDYW		0.003209		0.003149		1.05		1.28	Component of the histone deacetylase NuRD complex which participates in the remodeling of chromatin by deacetylating histones.
CHD4	1565	SQPGSPSPKTPTP	0.002942	0.003177	0.002942		0.16	0.34	0.63		Component of the histone deacetylase NuRD complex which participates in the remodeling of chromatin by deacetylating histones.
CHD4	1570	IEENSLKEEESIEGEK			0.002575	0.002729			1.1	20.9	Component of the histone deacetylase NuRD complex which participates in the remodeling of chromatin by deacetylating histones.
CHD4	1598	IEENSLKEEES	0.002887	0.003118		0.00306	1.38	1.38		1.44	Component of the histone deacetylase NuRD complex which participates in the remodeling of chromatin by deacetylating histones.
CHD4	428	EDNSEGEEIL	0.003296	0.00356			2.32	3.15			Component of the histone deacetylase NuRD complex which participates in the remodeling of chromatin by deacetylating histones.
CHD4	44	PEEDLSETETPK				0.002917				1.2	Component of the histone deacetylase NuRD complex which participates in the remodeling of chromatin by deacetylating histones.
CHD8	1420	EFSDLESEDDER		0.003485	0.003227			1.05	1.26		DNA helicase that acts as a chromatin remodeling factor and regulates transcription. Acts as a transcription repressor by remodeling chromatin structure and recruiting histone H1 to target genes. Suppresses p53/TP53-mediated apoptosis by recruiting histone H1 and preventing p53/TP53 transactivation activity. Acts as a negative regulator of Wnt signaling pathway by regulating beta-catenin (CTNNB1)…
CHD8	1424	EFSDLESEDDER	0.003227			0.00342	1.05			1.26	DNA helicase that acts as a chromatin remodeling factor and regulates transcription. Acts as a transcription repressor by remodeling chromatin structure and recruiting histone H1 to target genes. Suppresses p53/TP53-mediated apoptosis by recruiting histone H1 and preventing p53/TP53 transactivation activity. Acts as a negative regulator of Wnt signaling pathway by regulating beta-catenin (CTNNB1)…
CHD9	550	VMSPENFPTASVEGK			0.002991				1.72		Acts as a transcriptional coactivator for PPARA and possibly other nuclear receptors. Proposed to be a ATP-dependent chromatin remodeling protein. Has DNA-dependent ATPase activity and binds to A/T-rich DNA. Associates with A/T-rich regulatory regions in promoters of genes that participate in the differentiation of progenitors during osteogenesis (By similarity).
CHERP	705	PRNSEGWEQN	0.003087	0.003335	0.003087		0.51	1.79	1.31		Involved in calcium homeostasis, growth and proliferation.
CHERP	904	NKSYSFIAR	0.003435	0.00371			5.26	7.67			Involved in calcium homeostasis, growth and proliferation.
CHMP2B	199	ATISDEEIER			0.003222				0.74		Probable core component of the endosomal sorting required for transport complex III (ESCRT-III) which is involved in multivesicular bodies (MVBs) formation and sorting of endosomal cargo proteins into MVBs. MVBs contain intraluminal vesicles (ILVs) that are generated by invagination and scission from the limiting membrane of the endosome and mostly are delivered to lysosomes enabling degradation …
CHRAC1	124	EEDEENDNDNESDHDEADS				0.003245				1.1	Forms a complex with DNA polymerase epsilon subunit POLE3 and binds naked DNA, which is then incorporated into chromatin, aided by the nucleosome remodeling activity of ISWI/SNF2H and ACF1.
CHTF18	871	VENSPQVDGSPPGLEGLLGGIGEK				0.003056				0.73	Chromosome cohesion factor involved in sister chromatid cohesion and fidelity of chromosome transmission. Component of one of the cell nuclear antigen loader complexes, CTF18-replication factor C (CTF18-RFC), which consists of CTF18, CTF8, DCC1, RFC2, RFC3, RFC4 and RFC5. The CTF18-RFC complex binds to single-stranded and primed DNAs and has weak ATPase activity that is stimulated by the presence…
CIAO1	161	HVVWHPSQELLAS		0.003414	0.003161			1.17	1.32		Key component of the cytosolic iron-sulfur protein assembly (CIA) complex, a multiprotein complex that mediates the incorporation of iron-sulfur cluster into extramitochondrial Fe/S proteins. Seems to specifically modulate the transactivation activity of WT1. As part of the mitotic spindle-associated MMXD complex it may play a role in chromosome segregation.
CIAO1	167	ELLASASYDDTVK	0.002683	0.002898		0.002844	0.72	1.37		1.27	Key component of the cytosolic iron-sulfur protein assembly (CIA) complex, a multiprotein complex that mediates the incorporation of iron-sulfur cluster into extramitochondrial Fe/S proteins. Seems to specifically modulate the transactivation activity of WT1. As part of the mitotic spindle-associated MMXD complex it may play a role in chromosome segregation.
CIAO1	169	ELLASASYDDTVK		0.002898	0.002683			1.05	1.27		Key component of the cytosolic iron-sulfur protein assembly (CIA) complex, a multiprotein complex that mediates the incorporation of iron-sulfur cluster into extramitochondrial Fe/S proteins. Seems to specifically modulate the transactivation activity of WT1. As part of the mitotic spindle-associated MMXD complex it may play a role in chromosome segregation.
CIC	1408	SAPEDPTSPK	0.003612		0.003612		0.84		0.72		Transcriptional repressor which may play a role in development of the central nervous system (CNS).
CIC	1409	SAPEDPTSPK		0.003901	0.003612			0.84	0.72		Transcriptional repressor which may play a role in development of the central nervous system (CNS).
CIRBP	143	DYYSSRSQSGG		0.003516				1.22			Cold-inducible mRNA binding protein that plays a protective role in the genotoxic stress response by stabilizing transcripts of genes involved in cell survival. Acts as a translational activator. Seems to play an essential role in cold-induced suppression of cell proliferation. Binds specifically to the 3'-untranslated regions (3'-UTRs) of stress-responsive transcripts RPA2 and TXN. Acts as a tra…
CIRBP	144	DYYSSRSQSGG	0.003256	0.003516			0.91	12.68			Cold-inducible mRNA binding protein that plays a protective role in the genotoxic stress response by stabilizing transcripts of genes involved in cell survival. Acts as a translational activator. Seems to play an essential role in cold-induced suppression of cell proliferation. Binds specifically to the 3'-untranslated regions (3'-UTRs) of stress-responsive transcripts RPA2 and TXN. Acts as a tra…
CIRBP	146	YSSRSQSGGYSDR		0.003533	0.003271			1.02	1.26		Cold-inducible mRNA binding protein that plays a protective role in the genotoxic stress response by stabilizing transcripts of genes involved in cell survival. Acts as a translational activator. Seems to play an essential role in cold-induced suppression of cell proliferation. Binds specifically to the 3'-untranslated regions (3'-UTRs) of stress-responsive transcripts RPA2 and TXN. Acts as a tra…
CIRBP	148	YSSRSQSGGYSDR		0.003533	0.003271			1.09	1.29		Cold-inducible mRNA binding protein that plays a protective role in the genotoxic stress response by stabilizing transcripts of genes involved in cell survival. Acts as a translational activator. Seems to play an essential role in cold-induced suppression of cell proliferation. Binds specifically to the 3'-untranslated regions (3'-UTRs) of stress-responsive transcripts RPA2 and TXN. Acts as a tra…
CIZ1	864	NPSPTTRPVSR	0.003099	0.003347			0.32	0.45			May regulate the subcellular localization of CIP/WAF1.
CIZ1	871	NPSPTTRPVSR	0.003099	0.003347			0.78	0.35			May regulate the subcellular localization of CIP/WAF1.
CKAP2	145	SQHMTLSQAFHLK	0.003112	0.003361			0.23	0.63			Possesses microtubule stabilizing properties. Involved in regulating aneuploidy, cell cycling, and cell death in a p53/TP53-dependent manner (By similarity).
CKAP4	512	VQEQVHTLLSQDQ		0.003367		0.003305		1.19		1.36	High-affinity epithelial cell surface receptor for APF.
CKAP4	515	VQEQVHTLLSQDQ	0.003118		0.003118		1.15		1.31		High-affinity epithelial cell surface receptor for APF.
CKAP5	1528	AVSPHFDDMHSNTASTI			0.00262				1.1		Binds to the plus end of microtubules and regulates microtubule dynamics and microtubule organization. Promotes cytoplasmic microtubule nucleation and elongation. Plays a major role in organizing spindle poles.
CKAP5	1868	KYSDADIEP				0.003798				1.4	Binds to the plus end of microtubules and regulates microtubule dynamics and microtubule organization. Promotes cytoplasmic microtubule nucleation and elongation. Plays a major role in organizing spindle poles.
CKAP5	234	FLRSQQELEA	0.003078				1.17				Binds to the plus end of microtubules and regulates microtubule dynamics and microtubule organization. Promotes cytoplasmic microtubule nucleation and elongation. Plays a major role in organizing spindle poles.
CKAP5	571	PAAPGAGNTGTK		0.003856				0.71			Binds to the plus end of microtubules and regulates microtubule dynamics and microtubule organization. Promotes cytoplasmic microtubule nucleation and elongation. Plays a major role in organizing spindle poles.
CLASP1	1196	FSFRSQEDLNE		0.002979				1.24			Microtubule plus-end tracking protein that promotes the stabilization of dynamic microtubules. Involved in the nucleation of noncentrosomal microtubules originating from the trans-Golgi network (TGN). Required for the polarization of the cytoplasmic microtubule arrays in migrating cells towards the leading edge of the cell. May act at the cell cortex to enhance the frequency of rescue of depolyme…
CLASP1	1528	QTTNSNSSSSSDV	0.002873	0.003102		0.003045	1.18	4.26		1.47	Microtubule plus-end tracking protein that promotes the stabilization of dynamic microtubules. Involved in the nucleation of noncentrosomal microtubules originating from the trans-Golgi network (TGN). Required for the polarization of the cytoplasmic microtubule arrays in migrating cells towards the leading edge of the cell. May act at the cell cortex to enhance the frequency of rescue of depolyme…
CLASP1	246	NFDDEDSVDGNR	0.002737		0.002737		0.71		0.67		Microtubule plus-end tracking protein that promotes the stabilization of dynamic microtubules. Involved in the nucleation of noncentrosomal microtubules originating from the trans-Golgi network (TGN). Required for the polarization of the cytoplasmic microtubule arrays in migrating cells towards the leading edge of the cell. May act at the cell cortex to enhance the frequency of rescue of depolyme…
CLASP1	646	QSSGSATNVAST		0.003635				1.25			Microtubule plus-end tracking protein that promotes the stabilization of dynamic microtubules. Involved in the nucleation of noncentrosomal microtubules originating from the trans-Golgi network (TGN). Required for the polarization of the cytoplasmic microtubule arrays in migrating cells towards the leading edge of the cell. May act at the cell cortex to enhance the frequency of rescue of depolyme…
CLASP1	646	QSSGSATNVASTPDNR			0.002993	0.003172			0.46	0.28	Microtubule plus-end tracking protein that promotes the stabilization of dynamic microtubules. Involved in the nucleation of noncentrosomal microtubules originating from the trans-Golgi network (TGN). Required for the polarization of the cytoplasmic microtubule arrays in migrating cells towards the leading edge of the cell. May act at the cell cortex to enhance the frequency of rescue of depolyme…
CLASP1	647	QSSGSATNVAST	0.003366			0.003567	1.05			1.29	Microtubule plus-end tracking protein that promotes the stabilization of dynamic microtubules. Involved in the nucleation of noncentrosomal microtubules originating from the trans-Golgi network (TGN). Required for the polarization of the cytoplasmic microtubule arrays in migrating cells towards the leading edge of the cell. May act at the cell cortex to enhance the frequency of rescue of depolyme…
CLASP1	797	VLSTSTDLEAAVADALK				0.002973				0.57	Microtubule plus-end tracking protein that promotes the stabilization of dynamic microtubules. Involved in the nucleation of noncentrosomal microtubules originating from the trans-Golgi network (TGN). Required for the polarization of the cytoplasmic microtubule arrays in migrating cells towards the leading edge of the cell. May act at the cell cortex to enhance the frequency of rescue of depolyme…
CLASP2	1176	QNFSFRSQEDMNE	0.002923				1.18				Microtubule plus-end tracking protein that promotes the stabilization of dynamic microtubules. Involved in the nucleation of noncentrosomal microtubules originating from the trans-Golgi network (TGN). Required for the polarization of the cytoplasmic microtubule arrays in migrating cells towards the leading edge of the cell. May act at the cell cortex to enhance the frequency of rescue of depolyme…
CLASP2	596	VLNTGSDVEEAVADALK			0.002763				0.72		Microtubule plus-end tracking protein that promotes the stabilization of dynamic microtubules. Involved in the nucleation of noncentrosomal microtubules originating from the trans-Golgi network (TGN). Required for the polarization of the cytoplasmic microtubule arrays in migrating cells towards the leading edge of the cell. May act at the cell cortex to enhance the frequency of rescue of depolyme…
CLASP2	759	SVSQGCSREASR	0.002973	0.003211	0.002973		0.36	0.49	0.62		Microtubule plus-end tracking protein that promotes the stabilization of dynamic microtubules. Involved in the nucleation of noncentrosomal microtubules originating from the trans-Golgi network (TGN). Required for the polarization of the cytoplasmic microtubule arrays in migrating cells towards the leading edge of the cell. May act at the cell cortex to enhance the frequency of rescue of depolyme…
CLASP2	763	SVSQGCSREASR	0.002973	0.003211	0.002973		0.2	0.65	0.62		Microtubule plus-end tracking protein that promotes the stabilization of dynamic microtubules. Involved in the nucleation of noncentrosomal microtubules originating from the trans-Golgi network (TGN). Required for the polarization of the cytoplasmic microtubule arrays in migrating cells towards the leading edge of the cell. May act at the cell cortex to enhance the frequency of rescue of depolyme…
CLEC16A	863	RGSSDPTVQR	0.003385				1.17				Regulator of mitophagy through the upstream regulation of the RNF41/NRDP1-PARK2 pathway. Mitophagy is a selective form of autophagy necessary for mitochondrial quality control. The RNF41/NRDP1-PARK2 pathway regulates autophagosome-lysosome fusion during late mitophagy. May protect RNF41/NRDP1 from proteosomal degradation, RNF41/NRDP1 which regulates proteosomal degradation of PARK2. Plays a key r…
CLINT1	166	VGVSSDSVGGFRYSER		0.003033	0.002808			1.21	1.38		Binds to membranes enriched in phosphatidylinositol 4,5-bisphosphate (PtdIns(4,5)P2). May have a role in transport via clathrin-coated vesicles from the trans-Golgi network to endosomes. Stimulates clathrin assembly.
CLINT1	173	VGVSSDSVGGFRYSER		0.003033		0.002976		0.78		0.67	Binds to membranes enriched in phosphatidylinositol 4,5-bisphosphate (PtdIns(4,5)P2). May have a role in transport via clathrin-coated vesicles from the trans-Golgi network to endosomes. Stimulates clathrin assembly.
CLINT1	299	YTGDKASPDQNAS	0.002792		0.002792		0.84		0.71		Binds to membranes enriched in phosphatidylinositol 4,5-bisphosphate (PtdIns(4,5)P2). May have a role in transport via clathrin-coated vesicles from the trans-Golgi network to endosomes. Stimulates clathrin assembly.
CLIP1	1310	SSGNTDTQADEDE	0.002763	0.002984			2.4	4.62			Binds to the plus end of microtubules and regulates the dynamics of the microtubule cytoskeleton. Promotes microtubule growth and microtubule bundling. Links cytoplasmic vesicles to microtubules and thereby plays an important role in intracellular vesicle trafficking. Plays a role macropinocytosis and endosome trafficking.
CLN3	12	FSDSEGEETVPEPR	0.003016	0.003257	0.003016		0.33	0.17	0.61		Involved in microtubule-dependent, anterograde transport of late endosomes and lysosomes.
CLN6	23	GAQLGASFLQAR	0.003082		0.003082		0.78		0.67		Ceroid-lipofuscinosis neuronal protein 6
CLN6	31	HGSVSADEAAR		0.003666		0.003598		1.18		1.34	Ceroid-lipofuscinosis neuronal protein 6
CLNS1A	102	EPVADEEEEDSDDDVEPITEFR		0.00286	0.003404	0.003608		0.79	0.67	0.25	Chaperone that regulates the assembly of spliceosomal U1, U2, U4 and U5 small nuclear ribonucleoproteins (snRNPs), the building blocks of the spliceosome. Thereby, plays an important role in the splicing of cellular pre-mRNAs. Most spliceosomal snRNPs contain a common set of Sm proteins SNRPB, SNRPD1, SNRPD2, SNRPD3, SNRPE, SNRPF and SNRPG that assemble in a heptameric protein ring on the Sm site…
CLNS1A	207	NMAGVRTEDSIR	0.002802				1.38				Chaperone that regulates the assembly of spliceosomal U1, U2, U4 and U5 small nuclear ribonucleoproteins (snRNPs), the building blocks of the spliceosome. Thereby, plays an important role in the splicing of cellular pre-mRNAs. Most spliceosomal snRNPs contain a common set of Sm proteins SNRPB, SNRPD1, SNRPD2, SNRPD3, SNRPE, SNRPF and SNRPG that assemble in a heptameric protein ring on the Sm site…
CLPX	256	GNALGASMQQQVN		0.003093				0.71			ATP-dependent specificity component of the Clp protease complex. Hydrolyzes ATP. Targets specific substrates for degradation by the Clp complex. Can perform chaperone functions in the absence of CLPP. Enhances the DNA-binding activity of TFAM and is required for maintaining a normal mitochondrial nucleoid structure.
CLPX	617	SEEEYDSGVEEEG	0.003252		0.003252		1.22		1.4		ATP-dependent specificity component of the Clp protease complex. Hydrolyzes ATP. Targets specific substrates for degradation by the Clp complex. Can perform chaperone functions in the absence of CLPP. Enhances the DNA-binding activity of TFAM and is required for maintaining a normal mitochondrial nucleoid structure.
CLSPN	1147	NIDDASQMDLFH	0.002694	0.00291		0.002856	0.9	0.24		0.66	Required for checkpoint mediated cell cycle arrest in response to inhibition of DNA replication or to DNA damage induced by both ionizing and UV irradiation. Adapter protein which binds to BRCA1 and the checkpoint kinase CHEK1 and facilitates the ATR-dependent phosphorylation of both proteins. Can also bind specifically to branched DNA structures and may associate with S-phase chromatin following…
CLSPN	1156	DLFHRDSDDDQTE	0.002991			0.003171	1.24			1.42	Required for checkpoint mediated cell cycle arrest in response to inhibition of DNA replication or to DNA damage induced by both ionizing and UV irradiation. Adapter protein which binds to BRCA1 and the checkpoint kinase CHEK1 and facilitates the ATR-dependent phosphorylation of both proteins. Can also bind specifically to branched DNA structures and may associate with S-phase chromatin following…
CLSPN	1289	NFVFHTLSPVK			0.002925	0.0031			2.56	5.02	Required for checkpoint mediated cell cycle arrest in response to inhibition of DNA replication or to DNA damage induced by both ionizing and UV irradiation. Adapter protein which binds to BRCA1 and the checkpoint kinase CHEK1 and facilitates the ATR-dependent phosphorylation of both proteins. Can also bind specifically to branched DNA structures and may associate with S-phase chromatin following…
CLSPN	808	TAGGFRSPSPGLF	0.002914	0.003147			0.59	0.36			Required for checkpoint mediated cell cycle arrest in response to inhibition of DNA replication or to DNA damage induced by both ionizing and UV irradiation. Adapter protein which binds to BRCA1 and the checkpoint kinase CHEK1 and facilitates the ATR-dependent phosphorylation of both proteins. Can also bind specifically to branched DNA structures and may associate with S-phase chromatin following…
CLSPN	954	TSQDASTPASSELNK			0.003097	0.003282			0.05	0.11	Required for checkpoint mediated cell cycle arrest in response to inhibition of DNA replication or to DNA damage induced by both ionizing and UV irradiation. Adapter protein which binds to BRCA1 and the checkpoint kinase CHEK1 and facilitates the ATR-dependent phosphorylation of both proteins. Can also bind specifically to branched DNA structures and may associate with S-phase chromatin following…
CNN3	259	ASQKGMSVYGLGR		0.003015	0.002792			0.84	0.71		Thin filament-associated protein that is implicated in the regulation and modulation of smooth muscle contraction. It is capable of binding to actin, calmodulin, troponin C and tropomyosin. The interaction of calponin with actin inhibits the actomyosin Mg-ATPase activity.
CNNM4	657	SPAHPTPLSR		0.003784	0.003504			0.83	0.74		Probable metal transporter. The interaction with the metal ion chaperone COX11 suggests that it may play a role in sensory neuron functions (By similarity). May play a role in biomineralization and retinal function.
CNOT1	318	SISAPGSGIWSDG		0.003291				0.78			Scaffolding component of the CCR4-NOT complex which is one of the major cellular mRNA deadenylases and is linked to various cellular processes including bulk mRNA degradation, miRNA-mediated repression, translational repression during translational initiation and general transcription regulation. Additional complex functions may be a consequence of its influence on mRNA expression. Its scaffoldin…
CNOT2	143	NMMNHSQVGQGI	0.002868	0.003097			0.57	0.25			Component of the CCR4-NOT complex which is one of the major cellular mRNA deadenylases and is linked to various cellular processes including bulk mRNA degradation, miRNA-mediated repression, translational repression during translational initiation and general transcription regulation. Additional complex functions may be a consequence of its influence on mRNA expression. Required for the CCR4-NOT …
CNOT2	155	IGIPSRTNSMSSS	0.002826	0.003052		0.002995	5.37	8.16		1.47	Component of the CCR4-NOT complex which is one of the major cellular mRNA deadenylases and is linked to various cellular processes including bulk mRNA degradation, miRNA-mediated repression, translational repression during translational initiation and general transcription regulation. Additional complex functions may be a consequence of its influence on mRNA expression. Required for the CCR4-NOT …
CNOT2	157	IGIPSRTNSMSSS	0.002826			0.002995	0.96			1.47	Component of the CCR4-NOT complex which is one of the major cellular mRNA deadenylases and is linked to various cellular processes including bulk mRNA degradation, miRNA-mediated repression, translational repression during translational initiation and general transcription regulation. Additional complex functions may be a consequence of its influence on mRNA expression. Required for the CCR4-NOT …
CNOT3	299	STDSEVSQSPAK			0.003043	0.003225			3.22	0.78	Component of the CCR4-NOT complex which is one of the major cellular mRNA deadenylases and is linked to various cellular processes including bulk mRNA degradation, miRNA-mediated repression, translational repression during translational initiation and general transcription regulation. Additional complex functions may be a consequence of its influence on mRNA expression. May be involved in metabol…
CNOT4	432	QDQPSLSPTSLQN	0.002678				1.21				Has E3 ubiquitin ligase activity. Involved in activation of the JAK/STAT pathway.
COBRA1	557	PSPAQAAETPALELPLPSV			0.002542				1.67		Essential component of the NELF complex, a complex that negatively regulates the elongation of transcription by RNA polymerase II. The NELF complex, which acts via an association with the DSIF complex and causes transcriptional pausing, is counteracted by the P-TEFb kinase complex. May be able to induce chromatin unfolding.
COG3	516	PSEASFSDVHLEE	0.003277		0.003277		0.84		0.72		Involved in ER-Golgi transport.
COG3	529	GESNSLTKSGSTE		0.003141	0.002908			0.84	0.72		Involved in ER-Golgi transport.
COIL	566	LIIESPSNTSSTEPA				0.003262				1.1	Component of nuclear coiled bodies, also known as Cajal bodies or CBs, which are involved in the modification and assembly of nucleoplasmic snRNPs.
COL14A1	1549	DGSPGQRGLPGK			0.003206	0.003399			0.32	0.18	Plays an adhesive role by integrating collagen bundles. It is probably associated with the surface of interstitial collagen fibrils via COL1. The COL2 domain may then serve as a rigid arm which sticks out from the fibril and protrudes the large N-terminal globular domain into the extracellular space, where it might interact with other matrix molecules or cell surface receptors (By similarity).
COL15A1	1070	TVVGPQGPPGAPGLPGPPGFGR			0.003348	0.003548			14.36	18.8	Structural protein that stabilizes microvessels and muscle cells, both in heart and in skeletal muscle.
COL4A3BP	347	DGDFLHSTNGNK	0.002891	0.003122			5.84	1.18			Shelters ceramides and diacylglycerol lipids inside its START domain and mediates the intracellular trafficking of ceramides and diacylglycerol lipids in a non-vesicular manner.
COL4A3BP	505	PYSRSSSMSSIDL	0.003314		0.003314		1.19		1.37		Shelters ceramides and diacylglycerol lipids inside its START domain and mediates the intracellular trafficking of ceramides and diacylglycerol lipids in a non-vesicular manner.
COL5A2	319	GLEGPKGEVGAPGSK			0.002737	0.002901			0.01	0.03	Type V collagen is a member of group I collagen (fibrillar forming collagen). It is a minor connective tissue component of nearly ubiquitous distribution. Type V collagen binds to DNA, heparan sulfate, thrombospondin, heparin, and insulin. Type V collagen is a key determinant in the assembly of tissue-specific matrices (By similarity).
COL9A1	786	PDSGATGLPGR	0.003615				0.82				Structural component of hyaline cartilage and vitreous of the eye.
COPA	765	NCGQKSLAYLTA	0.002968	0.003205		0.003146	0.39	1.64		1.25	The coatomer is a cytosolic protein complex that binds to dilysine motifs and reversibly associates with Golgi non-clathrin-coated vesicles, which further mediate biosynthetic protein transport from the ER, via the Golgi up to the trans Golgi network. Coatomer complex is required for budding from Golgi membranes, and is essential for the retrograde Golgi-to-ER transport of dilysine-tagged protein…
COPB2	847	DFQPSRSTAQQEL		0.003405		0.003342		1.22		1.39	The coatomer is a cytosolic protein complex that binds to dilysine motifs and reversibly associates with Golgi non-clathrin-coated vesicles, which further mediate biosynthetic protein transport from the ER, via the Golgi up to the trans Golgi network. Coatomer complex is required for budding from Golgi membranes, and is essential for the retrograde Golgi-to-ER transport of dilysine-tagged protein…
COPB2	859	LDGKPASPTPVIV	0.002914			0.003089	0.83			0.71	The coatomer is a cytosolic protein complex that binds to dilysine motifs and reversibly associates with Golgi non-clathrin-coated vesicles, which further mediate biosynthetic protein transport from the ER, via the Golgi up to the trans Golgi network. Coatomer complex is required for budding from Golgi membranes, and is essential for the retrograde Golgi-to-ER transport of dilysine-tagged protein…
COPB2	859	PASPTPVIVSHTANK			0.003129				0.61		The coatomer is a cytosolic protein complex that binds to dilysine motifs and reversibly associates with Golgi non-clathrin-coated vesicles, which further mediate biosynthetic protein transport from the ER, via the Golgi up to the trans Golgi network. Coatomer complex is required for budding from Golgi membranes, and is essential for the retrograde Golgi-to-ER transport of dilysine-tagged protein…
COPB2	861	PASPTPVIVSHTANK			0.003129	0.003317			0.21	0.39	The coatomer is a cytosolic protein complex that binds to dilysine motifs and reversibly associates with Golgi non-clathrin-coated vesicles, which further mediate biosynthetic protein transport from the ER, via the Golgi up to the trans Golgi network. Coatomer complex is required for budding from Golgi membranes, and is essential for the retrograde Golgi-to-ER transport of dilysine-tagged protein…
COPE	99	DSIVAELDR		0.00394	0.003648	0.003867		1.18	0.64	2.04	The coatomer is a cytosolic protein complex that binds to dilysine motifs and reversibly associates with Golgi non-clathrin-coated vesicles, which further mediate biosynthetic protein transport from the ER, via the Golgi up to the trans Golgi network. The coatomer complex is required for budding from Golgi membranes, and is essential for the retrograde Golgi-to-ER transport of dilysine-tagged pro…
COPS3	410	VQKSMGSQEDDSG	0.002765	0.002986	0.002765		0.67	1.63	1.31		Component of the COP9 signalosome complex (CSN), a complex involved in various cellular and developmental processes. The CSN complex is an essential regulator of the ubiquitin (Ubl) conjugation pathway by mediating the deneddylation of the cullin subunits of SCF-type E3 ligase complexes, leading to decrease the Ubl ligase activity of SCF-type complexes such as SCF, CSA or DDB2. The complex is als…
COPS7A	232	AAAAATSQDPEQH		0.003141	0.002908			0.81	0.69		Component of the COP9 signalosome complex (CSN), a complex involved in various cellular and developmental processes. The CSN complex is an essential regulator of the ubiquitin (Ubl) conjugation pathway by mediating the deneddylation of the cullin subunits of SCF-type E3 ligase complexes, leading to decrease the Ubl ligase activity of SCF-type complexes such as SCF, CSA or DDB2. The complex is als…
COPZ1	161	LTEQTVSQVLQSA		0.002914	0.002698			1.17	1.33		The coatomer is a cytosolic protein complex that binds to dilysine motifs and reversibly associates with Golgi non-clathrin-coated vesicles, which further mediate biosynthetic protein transport from the ER, via the Golgi up to the trans Golgi network. Coatomer complex is required for budding from Golgi membranes, and is essential for the retrograde Golgi-to-ER transport of dilysine-tagged protein…
CORO7	806	QSSLEPVAFR			0.003299	0.003497			12.39	17.69	F-actin regulator involved in anterograde Golgi to endosome transport: upon ubiquitination via 'Lys-33'-linked ubiquitin chains by the BCR(KLHL20) E3 ubiquitin ligase complex, interacts with EPS15 and localizes to the trans-Golgi network, where it promotes actin polymerization, thereby facilitating post-Golgi trafficking. May play a role in the maintenance of the Golgi apparatus morphology.
CORO7	915	DPLPQDSFEGVDE	0.003275	0.003537			0.68	0.15			F-actin regulator involved in anterograde Golgi to endosome transport: upon ubiquitination via 'Lys-33'-linked ubiquitin chains by the BCR(KLHL20) E3 ubiquitin ligase complex, interacts with EPS15 and localizes to the trans-Golgi network, where it promotes actin polymerization, thereby facilitating post-Golgi trafficking. May play a role in the maintenance of the Golgi apparatus morphology.
COX4I1	26	HESVVKSEDFSLP	0.00322				1.17				This protein is one of the nuclear-coded polypeptide chains of cytochrome c oxidase, the terminal oxidase in mitochondrial electron transport.
COX4I1	30	HESVVKSEDFSLP		0.003478				1.17			This protein is one of the nuclear-coded polypeptide chains of cytochrome c oxidase, the terminal oxidase in mitochondrial electron transport.
COX4I1	58	HLSASQKALK	0.003443	0.00372			3.02	4			This protein is one of the nuclear-coded polypeptide chains of cytochrome c oxidase, the terminal oxidase in mitochondrial electron transport.
CPD	1358	SLLSHEFQDETDT		0.003374		0.003311		1.17		1.33	Releases C-terminal Arg and Lys from polypeptides.
CPD	1361	SLLSHEFQDETDT		0.003374		0.003311		1.17		1.33	Releases C-terminal Arg and Lys from polypeptides.
CPD	1368	SLLSHEFQDETDT		0.003374		0.003311		1.17		1.33	Releases C-terminal Arg and Lys from polypeptides.
CPD	1370	SLLSHEFQDETDT	0.003124		0.003124		1.09		1.29		Releases C-terminal Arg and Lys from polypeptides.
CPSF2	419	EADIDSSDESDIE		0.003592				0.81			Component of the cleavage and polyadenylation specificity factor (CPSF) complex that play a key role in pre-mRNA 3'-end formation, recognizing the AAUAAA signal sequence and interacting with poly(A) polymerase and other factors to bring about cleavage and poly(A) addition. Involved in the histone 3' end pre-mRNA processing.
CPSF2	420	EADIDSSDESDIE	0.003326				0.81				Component of the cleavage and polyadenylation specificity factor (CPSF) complex that play a key role in pre-mRNA 3'-end formation, recognizing the AAUAAA signal sequence and interacting with poly(A) polymerase and other factors to bring about cleavage and poly(A) addition. Involved in the histone 3' end pre-mRNA processing.
CPSF2	423	EADIDSSDESDIE	0.003326				0.81				Component of the cleavage and polyadenylation specificity factor (CPSF) complex that play a key role in pre-mRNA 3'-end formation, recognizing the AAUAAA signal sequence and interacting with poly(A) polymerase and other factors to bring about cleavage and poly(A) addition. Involved in the histone 3' end pre-mRNA processing.
CPSF6	38	DDVISPSANNGDAPEDR			0.002702				1.34		Component of the cleavage factor Im complex (CFIm) that plays a key role in pre-mRNA 3'-processing. Involved in association with NUDT21/CPSF5 in pre-MRNA 3'-end poly(A) site cleavage and poly(A) addition. CPSF6 binds to cleavage and polyadenylation RNA substrates and promotes RNA looping.
CPSF7	458	SVGASGSSSRK		0.003921		0.003849		1.02		1.26	Component of the cleavage factor Im complex (CFIm) that plays a key role in pre-mRNA 3'-processing. Binds to cleavage and polyadenylation RNA substrates.
CREB1	142	ILNDLSSDAPGVPR				0.003458				0.6	Phosphorylation-dependent transcription factor that stimulates transcription upon binding to the DNA cAMP response element (CRE), a sequence present in many viral and cellular promoters. Transcription activation is enhanced by the TORC coactivators which act independently of Ser-133 phosphorylation. Involved in different cellular processes including the synchronization of circadian rhythmicity an…
CREB1	156	SEEETSAPAITTV			0.00283				1.71		Phosphorylation-dependent transcription factor that stimulates transcription upon binding to the DNA cAMP response element (CRE), a sequence present in many viral and cellular promoters. Transcription activation is enhanced by the TORC coactivators which act independently of Ser-133 phosphorylation. Involved in different cellular processes including the synchronization of circadian rhythmicity an…
CREB3L3	347	TESPGDFAPVR			0.003188	0.00338			16.03	27.97	Transcription factor that may act during endoplasmic reticulum stress by activating unfolded protein response target genes. Activated in response to cAMP stimulation. In vitro, binds to the cAMP response element (CRE) and box-B element. Activates transcription through box-B element. Activates transcription through CRE (By similarity). Seems to function synergistically with ATF6. In acute inflamma…
CRKRS	274	RQSVSPPYK	0.003507	0.003788	0.003507		0.69	0.26	0.65		Cyclin-dependent kinase that phosphorylates the C-terminal domain (CTD) of the large subunit of RNA polymerase II (POLR2A), thereby acting as a key regulator of transcription elongation. Regulates the expression of genes involved in DNA repair and is required for the maintenance of genomic stability. Preferentially phosphorylates 'Ser-5' in CTD repeats that are already phosphorylated at 'Ser-7', …
CRKRS	276	RQSVSPPYK	0.003507	0.003788	0.003507		0.54	0.41	0.65		Cyclin-dependent kinase that phosphorylates the C-terminal domain (CTD) of the large subunit of RNA polymerase II (POLR2A), thereby acting as a key regulator of transcription elongation. Regulates the expression of genes involved in DNA repair and is required for the maintenance of genomic stability. Preferentially phosphorylates 'Ser-5' in CTD repeats that are already phosphorylated at 'Ser-7', …
CRKRS	333	SSSPFLSKR	0.003678	0.003972			0.25	0.22			Cyclin-dependent kinase that phosphorylates the C-terminal domain (CTD) of the large subunit of RNA polymerase II (POLR2A), thereby acting as a key regulator of transcription elongation. Regulates the expression of genes involved in DNA repair and is required for the maintenance of genomic stability. Preferentially phosphorylates 'Ser-5' in CTD repeats that are already phosphorylated at 'Ser-7', …
CRKRS	383	SRHSSISPVR	0.003321				0.25				Cyclin-dependent kinase that phosphorylates the C-terminal domain (CTD) of the large subunit of RNA polymerase II (POLR2A), thereby acting as a key regulator of transcription elongation. Regulates the expression of genes involved in DNA repair and is required for the maintenance of genomic stability. Preferentially phosphorylates 'Ser-5' in CTD repeats that are already phosphorylated at 'Ser-7', …
CRKRS	385	SRHSSISPVR	0.003321		0.003321		0.79		0.67		Cyclin-dependent kinase that phosphorylates the C-terminal domain (CTD) of the large subunit of RNA polymerase II (POLR2A), thereby acting as a key regulator of transcription elongation. Regulates the expression of genes involved in DNA repair and is required for the maintenance of genomic stability. Preferentially phosphorylates 'Ser-5' in CTD repeats that are already phosphorylated at 'Ser-7', …
CRKRS	893	EESRPYTNK	0.003326	0.003592			0.72	0.42			Cyclin-dependent kinase that phosphorylates the C-terminal domain (CTD) of the large subunit of RNA polymerase II (POLR2A), thereby acting as a key regulator of transcription elongation. Regulates the expression of genes involved in DNA repair and is required for the maintenance of genomic stability. Preferentially phosphorylates 'Ser-5' in CTD repeats that are already phosphorylated at 'Ser-7', …
CRTC1	185	TQPESFSSGSQDV	0.002763			0.002929	1.22			1.41	Transcriptional coactivator for CREB1 which activates transcription through both consensus and variant cAMP response element (CRE) sites. Acts as a coactivator, in the SIK/TORC signaling pathway, being active when dephosphorylated and acts independently of CREB1 'Ser-133' phosphorylation. Enhances the interaction of CREB1 with TAF4. Regulates the expression of specific CREB-activated genes such a…
CRTC1	48	LQLQKSQYLQLG	0.002671				0.71				Transcriptional coactivator for CREB1 which activates transcription through both consensus and variant cAMP response element (CRE) sites. Acts as a coactivator, in the SIK/TORC signaling pathway, being active when dephosphorylated and acts independently of CREB1 'Ser-133' phosphorylation. Enhances the interaction of CREB1 with TAF4. Regulates the expression of specific CREB-activated genes such a…
CRTC2	433	VPLSPLSLLAGPADAR			0.00302	0.003201			3.96	5.42	Transcriptional coactivator for CREB1 which activates transcription through both consensus and variant cAMP response element (CRE) sites. Acts as a coactivator, in the SIK/TORC signaling pathway, being active when dephosphorylated and acts independently of CREB1 'Ser-133' phosphorylation. Enhances the interaction of CREB1 with TAF4. Regulates gluconeogenesis as a component of the LKB1/AMPK/TORC2 …
CRTC2	613	HCSRHGSGPNIIL	0.002722	0.00294	0.002722		0.3	0.17	0.63		Transcriptional coactivator for CREB1 which activates transcription through both consensus and variant cAMP response element (CRE) sites. Acts as a coactivator, in the SIK/TORC signaling pathway, being active when dephosphorylated and acts independently of CREB1 'Ser-133' phosphorylation. Enhances the interaction of CREB1 with TAF4. Regulates gluconeogenesis as a component of the LKB1/AMPK/TORC2 …
CRTC3	348	LFSLSNPSLSTTNLSGPSR			0.003403	0.003607			0.21	0.29	Transcriptional coactivator for CREB1 which activates transcription through both consensus and variant cAMP response element (CRE) sites. Acts as a coactivator, in the SIK/TORC signaling pathway, being active when dephosphorylated and acts independently of CREB1 'Ser-133' phosphorylation. Enhances the interaction of CREB1 with TAF4. Regulates gluconeogenesis as a component of the LKB1/AMPK/TORC2 …
CRTC3	62	TQYHGGSLPNVSQ	0.002727				0.82				Transcriptional coactivator for CREB1 which activates transcription through both consensus and variant cAMP response element (CRE) sites. Acts as a coactivator, in the SIK/TORC signaling pathway, being active when dephosphorylated and acts independently of CREB1 'Ser-133' phosphorylation. Enhances the interaction of CREB1 with TAF4. Regulates gluconeogenesis as a component of the LKB1/AMPK/TORC2 …
CRYBG3	340	NAWGSIERNR	0.003121			0.003308	0.84			0.72	Isoform vlAKAP: Anchoring protein that mediates the subcellular compartmentation of protein kinase A (PKA).
CSDA	201	EEEEEGSGSSEGF	0.002756	0.002976		0.002921	0.14	0.33		0.63	Binds to the GM-CSF promoter. Seems to act as a repressor. Binds also to full length mRNA and to short RNA sequences containing the consensus site 5'-UCCAUCA-3'. May have a role in translation repression (By similarity).
CSNK1D	328	GLPSTASGRLR	0.003351				1.19				Essential serine/threonine-protein kinase that regulates diverse cellular growth and survival processes including Wnt signaling, DNA repair and circadian rhythms. It can phosphorylate a large number of proteins. Casein kinases are operationally defined by their preferential utilization of acidic proteins such as caseins as substrates. Phosphorylates connexin-43/GJA1, MAP1A, SNAPIN, MAPT/TAU, TOP2…
CSNK1D	329	GLPSTASGRLR	0.003351	0.003619			0.17	0.3			Essential serine/threonine-protein kinase that regulates diverse cellular growth and survival processes including Wnt signaling, DNA repair and circadian rhythms. It can phosphorylate a large number of proteins. Casein kinases are operationally defined by their preferential utilization of acidic proteins such as caseins as substrates. Phosphorylates connexin-43/GJA1, MAP1A, SNAPIN, MAPT/TAU, TOP2…
CSNK1D	331	GLPSTASGRLR		0.003619	0.003351			1.19	1.36		Essential serine/threonine-protein kinase that regulates diverse cellular growth and survival processes including Wnt signaling, DNA repair and circadian rhythms. It can phosphorylate a large number of proteins. Casein kinases are operationally defined by their preferential utilization of acidic proteins such as caseins as substrates. Phosphorylates connexin-43/GJA1, MAP1A, SNAPIN, MAPT/TAU, TOP2…
CSNK1D	396	QDTSRMSTSQNSI	0.00326	0.003521			1.35	2.25			Essential serine/threonine-protein kinase that regulates diverse cellular growth and survival processes including Wnt signaling, DNA repair and circadian rhythms. It can phosphorylate a large number of proteins. Casein kinases are operationally defined by their preferential utilization of acidic proteins such as caseins as substrates. Phosphorylates connexin-43/GJA1, MAP1A, SNAPIN, MAPT/TAU, TOP2…
CSNK1D	398	QDTSRMSTSQNSI	0.00326	0.003521			0.6	0.23			Essential serine/threonine-protein kinase that regulates diverse cellular growth and survival processes including Wnt signaling, DNA repair and circadian rhythms. It can phosphorylate a large number of proteins. Casein kinases are operationally defined by their preferential utilization of acidic proteins such as caseins as substrates. Phosphorylates connexin-43/GJA1, MAP1A, SNAPIN, MAPT/TAU, TOP2…
CSNK1D	401	MSTSQNSIPFEHH	0.003138	0.003388	0.003138		0.49	0.65	0.65		Essential serine/threonine-protein kinase that regulates diverse cellular growth and survival processes including Wnt signaling, DNA repair and circadian rhythms. It can phosphorylate a large number of proteins. Casein kinases are operationally defined by their preferential utilization of acidic proteins such as caseins as substrates. Phosphorylates connexin-43/GJA1, MAP1A, SNAPIN, MAPT/TAU, TOP2…
CSNK1G1	361	DRPSQQQPLR	0.003068	0.003313		0.003252	0.32	5.08		1.46	Serine/threonine-protein kinase. Casein kinases are operationally defined by their preferential utilization of acidic proteins such as caseins as substrates. It can phosphorylate a large number of proteins. Participates in Wnt signaling. Regulates fast synaptic transmission mediated by glutamate (By similarity). Phosphorylates CLSPN.
CSRP1	192	GFGFGQGAGALVHSE			0.003306				1.1		Could play a role in neuronal development.
CSRP3	153	SLESTNVTDK			0.003411	0.003616			1.98	3.8	Positive regulator of myogenesis. Plays a crucial and specific role in the organization of cytosolic structures in cardiomyocytes. Could play a role in mechanical stretch sensing. May be a scaffold protein that promotes the assembly of interacting proteins at Z-line structures. It is essential for calcineurin anchorage to the Z line. Required for stress-induced calcineurin-NFAT activation (By sim…
CSTF3	691	PNEDSDEDEEK	0.002887	0.003118		0.00306	0.18	0.29		1.22	One of the multiple factors required for polyadenylation and 3'-end cleavage of mammalian pre-mRNAs.
CTBP1	300	SEPFSFSQGPLK	0.002852	0.00308	0.002852		0.29	0.65	0.65		Corepressor targeting diverse transcription regulators such as GLIS2 or BCL6. Has dehydrogenase activity. Involved in controlling the equilibrium between tubular and stacked structures in the Golgi complex. Functions in brown adipose tissue (BAT) differentiation.
CTBP1	422	GLPPVAHPPHAPSPGQTVK			0.002543	0.002696			0.24	0.36	Corepressor targeting diverse transcription regulators such as GLIS2 or BCL6. Has dehydrogenase activity. Involved in controlling the equilibrium between tubular and stacked structures in the Golgi complex. Functions in brown adipose tissue (BAT) differentiation.
CTDP1	869	DILGEGSDDSDSEK	0.003235		0.003235		1.17		1.33		Processively dephosphorylates 'Ser-2' and 'Ser-5' of the heptad repeats YSPTSPS in the C-terminal domain of the largest RNA polymerase II subunit. This promotes the activity of RNA polymerase II. Plays a role in the exit from mitosis by dephosphorylating crucial mitotic substrates (USP44, CDC20 and WEE1) that are required for M-phase-promoting factor (MPF)/CDK1 inactivation.
CTDP1	874	DILGEGSDDSDSEK	0.003235		0.003235		1.17		1.33		Processively dephosphorylates 'Ser-2' and 'Ser-5' of the heptad repeats YSPTSPS in the C-terminal domain of the largest RNA polymerase II subunit. This promotes the activity of RNA polymerase II. Plays a role in the exit from mitosis by dephosphorylating crucial mitotic substrates (USP44, CDC20 and WEE1) that are required for M-phase-promoting factor (MPF)/CDK1 inactivation.
CTDSPL2	104	SQVNGEAGSYEMT		0.002976		0.002921		1.17		1.32	Probable phosphatase.
CTDSPL2	28	YSEVDDSLPSGGEK		0.003458		0.003394		1.38		1.44	Probable phosphatase.
CTDSPL2	9	ASQQSNQIQTQR	0.002726	0.002943			0.47	3.13			Probable phosphatase.
CTNNA1	641	PEELDDSDFETED	0.003087				0.79				Associates with the cytoplasmic domain of a variety of cadherins. The association of catenins to cadherins produces a complex which is linked to the actin filament network, and which seems to be of primary importance for cadherins cell-adhesion properties. Can associate with both E- and N-cadherins. Originally believed to be a stable component of E-cadherin/catenin adhesion complexes and to media…
CTNNB1	191	HAIMRSPQMVSA	0.002844				1.22				Key downstream component of the canonical Wnt signaling pathway. In the absence of Wnt, forms a complex with AXIN1, AXIN2, APC, CSNK1A1 and GSK3B that promotes phosphorylation on N-terminal Ser and Thr residues and ubiquitination of CTNNB1 via BTRC and its subsequent degradation by the proteasome. In the presence of Wnt ligand, CTNNB1 is not ubiquitinated and accumulates in the nucleus, where it …
CTNNBL1	545	NIGDGRSPEFR		0.003256				0.79			Component of the PRP19-CDC5L complex that forms an integral part of the spliceosome and is required for activating pre-mRNA splicing. Participates in AID/AICDA-mediated Ig class switching recombination (CSR). May induce apoptosis.
CTNND1	225	DGYPGGSDNYGSL		0.00313				0.81			Binds to and inhibits the transcriptional repressor ZBTB33, which may lead to activation of target genes of the Wnt signaling pathway (By similarity). Associates with and regulates the cell adhesion properties of both C-, E- and N-cadherins, being critical for their surface stability. Implicated both in cell transformation by SRC and in ligand-induced receptor signaling through the EGF, PDGF, CSF…
CTNND1	269	VGGSSVDLHR	0.003618			0.003835	1.17			1.32	Binds to and inhibits the transcriptional repressor ZBTB33, which may lead to activation of target genes of the Wnt signaling pathway (By similarity). Associates with and regulates the cell adhesion properties of both C-, E- and N-cadherins, being critical for their surface stability. Implicated both in cell transformation by SRC and in ligand-induced receptor signaling through the EGF, PDGF, CSF…
CTNND1	436	GALKNISFGR	0.003504	0.003784	0.003504		1.04	1.06	1.29		Binds to and inhibits the transcriptional repressor ZBTB33, which may lead to activation of target genes of the Wnt signaling pathway (By similarity). Associates with and regulates the cell adhesion properties of both C-, E- and N-cadherins, being critical for their surface stability. Implicated both in cell transformation by SRC and in ligand-induced receptor signaling through the EGF, PDGF, CSF…
CTNND1	47	VRVSPQDANP	0.003444	0.00372			0.94	2.66			Binds to and inhibits the transcriptional repressor ZBTB33, which may lead to activation of target genes of the Wnt signaling pathway (By similarity). Associates with and regulates the cell adhesion properties of both C-, E- and N-cadherins, being critical for their surface stability. Implicated both in cell transformation by SRC and in ligand-induced receptor signaling through the EGF, PDGF, CSF…
CTNND1	59	PLMANGTLTR	0.00347	0.003749			1.43	2.17			Binds to and inhibits the transcriptional repressor ZBTB33, which may lead to activation of target genes of the Wnt signaling pathway (By similarity). Associates with and regulates the cell adhesion properties of both C-, E- and N-cadherins, being critical for their surface stability. Implicated both in cell transformation by SRC and in ligand-induced receptor signaling through the EGF, PDGF, CSF…
CTNND1	643	EDPANDTVDFPK	0.002804	0.003028	0.002804		0.32	0.13	0.63		Binds to and inhibits the transcriptional repressor ZBTB33, which may lead to activation of target genes of the Wnt signaling pathway (By similarity). Associates with and regulates the cell adhesion properties of both C-, E- and N-cadherins, being critical for their surface stability. Implicated both in cell transformation by SRC and in ligand-induced receptor signaling through the EGF, PDGF, CSF…
CTNND1	857	VNLNNASRSQSSH	0.00268	0.002894	0.00268		0.45	2.29	1.44		Binds to and inhibits the transcriptional repressor ZBTB33, which may lead to activation of target genes of the Wnt signaling pathway (By similarity). Associates with and regulates the cell adhesion properties of both C-, E- and N-cadherins, being critical for their surface stability. Implicated both in cell transformation by SRC and in ligand-induced receptor signaling through the EGF, PDGF, CSF…
CTNND1	864	SQSSHSYDDSTL	0.002846	0.003074		0.003017	0.81	0.81		0.69	Binds to and inhibits the transcriptional repressor ZBTB33, which may lead to activation of target genes of the Wnt signaling pathway (By similarity). Associates with and regulates the cell adhesion properties of both C-, E- and N-cadherins, being critical for their surface stability. Implicated both in cell transformation by SRC and in ligand-induced receptor signaling through the EGF, PDGF, CSF…
CTNND1	92	NGPQDHSHLLYST		0.003489				1.19			Binds to and inhibits the transcriptional repressor ZBTB33, which may lead to activation of target genes of the Wnt signaling pathway (By similarity). Associates with and regulates the cell adhesion properties of both C-, E- and N-cadherins, being critical for their surface stability. Implicated both in cell transformation by SRC and in ligand-induced receptor signaling through the EGF, PDGF, CSF…
CTNND1	98	NGPQDHSHLLYST	0.003231	0.003489			5.25	8.25			Binds to and inhibits the transcriptional repressor ZBTB33, which may lead to activation of target genes of the Wnt signaling pathway (By similarity). Associates with and regulates the cell adhesion properties of both C-, E- and N-cadherins, being critical for their surface stability. Implicated both in cell transformation by SRC and in ligand-induced receptor signaling through the EGF, PDGF, CSF…
CTPS	562	LSPRDTYSDR		0.003352				0.71			This enzyme is involved in the de novo synthesis of CTP, a precursor of DNA, RNA and phospholipids. Catalyzes the ATP-dependent amination of UTP to CTP with either L-glutamine or ammonia as a source of nitrogen. This enzyme and its product, CTP, play a crucial role in the proliferation of activated lymphocytes and therefore in immunity.
CTPS	568	DTYSDRSGSSSPD	0.002754				1.19				This enzyme is involved in the de novo synthesis of CTP, a precursor of DNA, RNA and phospholipids. Catalyzes the ATP-dependent amination of UTP to CTP with either L-glutamine or ammonia as a source of nitrogen. This enzyme and its product, CTP, play a crucial role in the proliferation of activated lymphocytes and therefore in immunity.
CTPS	571	DTYSDRSGSSSPD	0.002754				0.78				This enzyme is involved in the de novo synthesis of CTP, a precursor of DNA, RNA and phospholipids. Catalyzes the ATP-dependent amination of UTP to CTP with either L-glutamine or ammonia as a source of nitrogen. This enzyme and its product, CTP, play a crucial role in the proliferation of activated lymphocytes and therefore in immunity.
CTPS	573	DTYSDRSGSSSPD	0.002754		0.002754		1.09		1.29		This enzyme is involved in the de novo synthesis of CTP, a precursor of DNA, RNA and phospholipids. Catalyzes the ATP-dependent amination of UTP to CTP with either L-glutamine or ammonia as a source of nitrogen. This enzyme and its product, CTP, play a crucial role in the proliferation of activated lymphocytes and therefore in immunity.
CTPS	574	DTYSDRSGSSSPD	0.002754				1.19				This enzyme is involved in the de novo synthesis of CTP, a precursor of DNA, RNA and phospholipids. Catalyzes the ATP-dependent amination of UTP to CTP with either L-glutamine or ammonia as a source of nitrogen. This enzyme and its product, CTP, play a crucial role in the proliferation of activated lymphocytes and therefore in immunity.
CTPS	575	DTYSDRSGSSSPD		0.002974		0.002919		1.19		0.65	This enzyme is involved in the de novo synthesis of CTP, a precursor of DNA, RNA and phospholipids. Catalyzes the ATP-dependent amination of UTP to CTP with either L-glutamine or ammonia as a source of nitrogen. This enzyme and its product, CTP, play a crucial role in the proliferation of activated lymphocytes and therefore in immunity.
CTPS2	447	PGNLGGTMRLGIR	0.002816	0.00304	0.002815		0.8	0.82	0.69		Catalyzes the ATP-dependent amination of UTP to CTP with either L-glutamine or ammonia as the source of nitrogen. Constitutes the rate-limiting enzyme in the synthesis of cytosine nucleotides.
CTPS2	568	SSSDRYSDASDDS		0.002938		0.002883		1.02		1.26	Catalyzes the ATP-dependent amination of UTP to CTP with either L-glutamine or ammonia as the source of nitrogen. Constitutes the rate-limiting enzyme in the synthesis of cytosine nucleotides.
CTPS2	571	YSDASDDSFSE	0.003073	0.00332			5.26	8.02			Catalyzes the ATP-dependent amination of UTP to CTP with either L-glutamine or ammonia as the source of nitrogen. Constitutes the rate-limiting enzyme in the synthesis of cytosine nucleotides.
CTPS2	574	SDASDDSFSEPR	0.002875			0.003047	1.09			1.29	Catalyzes the ATP-dependent amination of UTP to CTP with either L-glutamine or ammonia as the source of nitrogen. Constitutes the rate-limiting enzyme in the synthesis of cytosine nucleotides.
CTR9	925	EFVNDDTDDDLPI		0.003403	0.003151			0.84	1.21		Component of the PAF1 complex (PAF1C) which has multiple functions during transcription by RNA polymerase II and is implicated in regulation of development and maintenance of embryonic stem cell pluripotency. PAF1C associates with RNA polymerase II through interaction with POLR2A CTD non-phosphorylated and 'Ser-2'- and 'Ser-5'-phosphorylated forms and is involved in transcriptional elongation, ac…
CTTN	11	SAGHAVSIAQDDA	0.003029		0.003029		0.83		0.73		Contributes to the organization of the actin cytoskeleton and cell shape (PubMed:21296879). Plays a role in the formation of lamellipodia and in cell migration. Plays a role in the regulation of neuron morphology, axon growth and formation of neuronal growth cones (By similarity). Through its interaction with CTTNBP2, involved in the regulation of neuronal spine density (By similarity). Plays a r…
CTTN	113	HCSQVDSVR	0.003605	0.003893		0.003822	0.8	4.55		1.46	Contributes to the organization of the actin cytoskeleton and cell shape (PubMed:21296879). Plays a role in the formation of lamellipodia and in cell migration. Plays a role in the regulation of neuron morphology, axon growth and formation of neuronal growth cones (By similarity). Through its interaction with CTTNBP2, involved in the regulation of neuronal spine density (By similarity). Plays a r…
CTTN	447	EPEPVYSMEAADY	0.003165	0.003418		0.003355	0.27	0.51		0.64	Contributes to the organization of the actin cytoskeleton and cell shape (PubMed:21296879). Plays a role in the formation of lamellipodia and in cell migration. Plays a role in the regulation of neuron morphology, axon growth and formation of neuronal growth cones (By similarity). Through its interaction with CTTNBP2, involved in the regulation of neuronal spine density (By similarity). Plays a r…
CTTN	68	VFQEHQTLK	0.00331				0.82				Contributes to the organization of the actin cytoskeleton and cell shape (PubMed:21296879). Plays a role in the formation of lamellipodia and in cell migration. Plays a role in the regulation of neuron morphology, axon growth and formation of neuronal growth cones (By similarity). Through its interaction with CTTNBP2, involved in the regulation of neuronal spine density (By similarity). Plays a r…
CTTNBP2NL	549	GDTSHSPTPGK	0.003441				0.82				CTTNBP2 N-terminal-like protein
CTU2	419	LSQMQSPIPLTETR			0.002977				1.24		Plays a central role in 2-thiolation of mcm5S2U at tRNA wobble positions of tRNA(Lys), tRNA(Glu) and tRNA(Gln). May act by forming a heterodimer with CTU1/ATPBD3 that ligates sulfur from thiocarboxylated URM1 onto the uridine of tRNAs at wobble position.
CUL1	479	LVHQNSASDDAE	0.002931	0.003165		0.003107	1.13	2.48		1.45	Core component of multiple cullin-RING-based SCF (SKP1-CUL1-F-box protein) E3 ubiquitin-protein ligase complexes, which mediate the ubiquitination of proteins involved in cell cycle progression, signal transduction and transcription. In the SCF complex, serves as a rigid scaffold that organizes the SKP1-F-box protein and RBX1 subunits. May contribute to catalysis through positioning of the substr…
CUL4A	10	KGSFSALVGR				0.003853				0.75	Core component of multiple cullin-RING-based E3 ubiquitin-protein ligase complexes which mediate the ubiquitination of target proteins. As a scaffold protein may contribute to catalysis through positioning of the substrate and the ubiquitin-conjugating enzyme. The E3 ubiquitin-protein ligase activity of the complex is dependent on the neddylation of the cullin subunit and is inhibited by the asso…
CUX1	1380	PAEQTEPPPSGTPGPDDAR			0.002503	0.002653			6.4	0.6	Probably has a broad role in mammalian development as a repressor of developmentally regulated gene expression. May act by preventing binding of positively-activing CCAAT factors to promoters. Component of nf-munr repressor; binds to the matrix attachment regions (MARs) (5' and 3') of the immunoglobulin heavy chain enhancer. Represses T-cell receptor (TCR) beta enhancer function by binding to MAR…
CUX1	1454	PSSLQSLFGLPEAAGAR			0.002809				0.51		Probably has a broad role in mammalian development as a repressor of developmentally regulated gene expression. May act by preventing binding of positively-activing CCAAT factors to promoters. Component of nf-munr repressor; binds to the matrix attachment regions (MARs) (5' and 3') of the immunoglobulin heavy chain enhancer. Represses T-cell receptor (TCR) beta enhancer function by binding to MAR…
CUX1	1465	PSSLQSLFGLPEAAGAR	0.002809	0.003034			1.5	3.85			Probably has a broad role in mammalian development as a repressor of developmentally regulated gene expression. May act by preventing binding of positively-activing CCAAT factors to promoters. Component of nf-munr repressor; binds to the matrix attachment regions (MARs) (5' and 3') of the immunoglobulin heavy chain enhancer. Represses T-cell receptor (TCR) beta enhancer function by binding to MAR…
CUX1	1497	AANLNSIIHR		0.003637				1.17			Probably has a broad role in mammalian development as a repressor of developmentally regulated gene expression. May act by preventing binding of positively-activing CCAAT factors to promoters. Component of nf-munr repressor; binds to the matrix attachment regions (MARs) (5' and 3') of the immunoglobulin heavy chain enhancer. Represses T-cell receptor (TCR) beta enhancer function by binding to MAR…
CUX1	1507	LEKAASREEPIE	0.002757	0.002978	0.002757		0.9	0.24	0.66		Probably has a broad role in mammalian development as a repressor of developmentally regulated gene expression. May act by preventing binding of positively-activing CCAAT factors to promoters. Component of nf-munr repressor; binds to the matrix attachment regions (MARs) (5' and 3') of the immunoglobulin heavy chain enhancer. Represses T-cell receptor (TCR) beta enhancer function by binding to MAR…
CWF19L2	598	HDDDNLSLNDLVK		0.003425				1.17			CWF19-like protein 2
CWF19L2	71	IEQFSQEHSVK	0.002836	0.003063			0.35	0.48			CWF19-like protein 2
CXCR1	28	LNFTGMPPADEDYSPCMLETETLNK			0.003109	0.003295			0.02	0.08	Receptor to interleukin-8, which is a powerful neutrophils chemotactic factor. Binding of IL-8 to the receptor causes activation of neutrophils. This response is mediated via a G-protein that activate a phosphatidylinositol-calcium second messenger system. This receptor binds to IL-8 with a high affinity and to MGSA (GRO) with a low affinity.
CXXC1	152	PLVATPSQHHQQQ		0.003484		0.00342		1.22		1.4	Transcriptional activator that exhibits a unique DNA binding specificity for CpG unmethylated motifs with a preference for CpGG.
CXorf26	181	ADSGEEENTK	0.003453	0.003729			1.53	2.01			Polysaccharide biosynthesis domain-containing protein 1
CXorf26	197	GADSGEEKEEGINR				0.003377				0.69	Polysaccharide biosynthesis domain-containing protein 1
CXorf57	656	PGMPSIFNR	0.003645				0.84				Uncharacterized protein CXorf57
CYP7B1	444	YLMPFGTGTSK	0.003124	0.003374			0.62	0.33			25-hydroxycholesterol 7-alpha-hydroxylase
CYP7B1	446	YLMPFGTGTSK	0.003124	0.003374			0.6	0.35			25-hydroxycholesterol 7-alpha-hydroxylase
CYTSA	220	GINEDHSEGDEK	0.00284				0.81				Involved in cytokinesis and spindle organization. May play a role in actin cytoskeleton organization and microtubule stabilization and hence required for proper cell adhesion and migration.
CYTSA	832	SSTSSEPTPTVK	0.003078				0.81				Involved in cytokinesis and spindle organization. May play a role in actin cytoskeleton organization and microtubule stabilization and hence required for proper cell adhesion and migration.
CYTSA	887	SPMQRHSISGPIS	0.002711			0.002873	1.18			1.35	Involved in cytokinesis and spindle organization. May play a role in actin cytoskeleton organization and microtubule stabilization and hence required for proper cell adhesion and migration.
CYTSB	215	PNVDGTSVSPGDTEPMIR			0.002563	0.002717			0.05	0.01	Cytospin-B
DAP	51	QEWESPSPPK	0.003166		0.003166		0.81		0.69		Negative regulator of autophagy. Involved in mediating interferon-gamma-induced cell death.
DAXX	507	SPMSSLQISNE	0.003146				0.79				Transcription corepressor known to repress transcriptional potential of several sumoylated transcription factors. Down-regulates basal and activated transcription. Its transcription repressor activity is modulated by recruiting it to subnuclear compartments like the nucleolus or PML/POD/ND10 nuclear bodies through interactions with MCSR1 and PML, respectively. Seems to regulate transcription in P…
DAXX	511	SPMSSLQISNE		0.003398				0.78			Transcription corepressor known to repress transcriptional potential of several sumoylated transcription factors. Down-regulates basal and activated transcription. Its transcription repressor activity is modulated by recruiting it to subnuclear compartments like the nucleolus or PML/POD/ND10 nuclear bodies through interactions with MCSR1 and PML, respectively. Seems to regulate transcription in P…
DBN1	142	GLARLSSPVLHR		0.00312				0.81			Drebrins might play some role in cell migration, extension of neuronal processes and plasticity of dendrites. Required for actin polymerization at immunological synapses (IS) and for CXCR4 recruitment to IS.
DBNL	141	ASGANYSFHK		0.003723	0.003447			0.83	0.72		Adapter protein that binds F-actin and DNM1, and thereby plays a role in receptor-mediated endocytosis. Plays a role in the reorganization of the actin cytoskeleton, formation of cell projections, such as neurites, in neuron morphogenesis and synapse formation via its interaction with WASL and COBL. Does not bind G-actin and promote actin polymerization by itself. Required for the formation of or…
DBNL	232	EQGGEASPQR	0.003517				1.17				Adapter protein that binds F-actin and DNM1, and thereby plays a role in receptor-mediated endocytosis. Plays a role in the reorganization of the actin cytoskeleton, formation of cell projections, such as neurites, in neuron morphogenesis and synapse formation via its interaction with WASL and COBL. Does not bind G-actin and promote actin polymerization by itself. Required for the formation of or…
DBNL	269	AMSTTSISSPQPGK		0.002938	0.00272	0.002883		0.7	2.72	4.16	Adapter protein that binds F-actin and DNM1, and thereby plays a role in receptor-mediated endocytosis. Plays a role in the reorganization of the actin cytoskeleton, formation of cell projections, such as neurites, in neuron morphogenesis and synapse formation via its interaction with WASL and COBL. Does not bind G-actin and promote actin polymerization by itself. Required for the formation of or…
DCAF8	99	SEEEEEEEEEEEEEQPR			0.00312				1.13		May function as a substrate receptor for CUL4-DDB1 E3 ubiquitin-protein ligase complex.
DCLK1	32	LPSPTHSAHCSFY	0.003277	0.003539			0.55	0.4			Probable kinase that may be involved in a calcium-signaling pathway controlling neuronal migration in the developing brain. May also participate in functions of the mature nervous system.
DCLK1	36	LPSPTHSAHCSFY	0.003277	0.003539			0.64	0.31			Probable kinase that may be involved in a calcium-signaling pathway controlling neuronal migration in the developing brain. May also participate in functions of the mature nervous system.
DCP1A	142	DKQSPSQANG	0.003602			0.003818	0.83			0.74	Necessary for the degradation of mRNAs, both in normal mRNA turnover and in nonsense-mediated mRNA decay. Removes the 7-methyl guanine cap structure from mRNA molecules, yielding a 5'-phosphorylated mRNA fragment and 7m-GDP. Contributes to the transactivation of target genes after stimulation by TGFB1.
DCP1A	451	VAASASLSNMVLAPLQSMQQNQ			0.002957				1.2		Necessary for the degradation of mRNAs, both in normal mRNA turnover and in nonsense-mediated mRNA decay. Removes the 7-methyl guanine cap structure from mRNA molecules, yielding a 5'-phosphorylated mRNA fragment and 7m-GDP. Contributes to the transactivation of target genes after stimulation by TGFB1.
DCP1A	545	SIILSKSQLQDTL	0.003279	0.003541		0.003476	0.31	0.47		0.64	Necessary for the degradation of mRNAs, both in normal mRNA turnover and in nonsense-mediated mRNA decay. Removes the 7-methyl guanine cap structure from mRNA molecules, yielding a 5'-phosphorylated mRNA fragment and 7m-GDP. Contributes to the transactivation of target genes after stimulation by TGFB1.
DCP1B	147	AHQGTGAGISPVILNSGEGK			0.002536	0.002688			0.35	0.63	May play a role in the degradation of mRNAs, both in normal mRNA turnover and in nonsense-mediated mRNA decay. May remove the 7-methyl guanine cap structure from mRNA molecules, yielding a 5'-phosphorylated mRNA fragment and 7m-GDP (By similarity).
DCP2	201	NIEWFSIEK		0.003471	0.003214			1.09	1.29		Decapping metalloenzyme that catalyzes the cleavage of the cap structure on mRNAs. Removes the 7-methyl guanine cap structure from mRNA molecules, yielding a 5'-phosphorylated mRNA fragment and 7m-GDP. Necessary for the degradation of mRNAs, both in normal mRNA turnover and in nonsense-mediated mRNA decay. Plays a role in replication-dependent histone mRNA degradation. Has higher activity towards…
DCTN1	1117	QLQHENSILK		0.003352				0.83			Required for the cytoplasmic dynein-driven retrograde movement of vesicles and organelles along microtubules. Dynein-dynactin interaction is a key component of the mechanism of axonal transport of vesicles and organelles.
DCTN1	422	LQEELSQAESTI	0.002804				1.24				Required for the cytoplasmic dynein-driven retrograde movement of vesicles and organelles along microtubules. Dynein-dynactin interaction is a key component of the mechanism of axonal transport of vesicles and organelles.
DCTN4	196	AGASISTLAGLSLK			0.002924	0.0031			7.78	14.84	Could have a dual role in dynein targeting and in ACTR1A/Arp1 subunit of dynactin pointed-end capping. Could be involved in ACTR1A pointed-end binding and in additional roles in linking dynein and dynactin to the cortical cytoskeleton.
DCUN1D5	9	SPGVAAAVAEDGGLKK		0.003486	0.003228	0.003422		1.19	0.21	0.39	DCUN1 domain-containing protein 5
DDA1	95	TDSPDMHEDT			0.003261				1.11		May be involved in ubiquitination and subsequent proteasomal degradation of target proteins. Component of the DDD-E2 complexes which may provide a platform for interaction with CUL4A and WD repeat proteins.
DDB2	26	SPLELEPEAK		0.003626	0.003357	0.003558		0.78	0.67	0.21	Required for DNA repair. Binds to DDB1 to form the UV-damaged DNA-binding protein complex (the UV-DDB complex). The UV-DDB complex may recognize UV-induced DNA damage and recruit proteins of the nucleotide excision repair pathway (the NER pathway) to initiate DNA repair. The UV-DDB complex preferentially binds to cyclobutane pyrimidine dimers (CPD), 6-4 photoproducts (6-4 PP), apurinic sites and …
DDI2	106	IDFSSIAVPGTSSPR				0.003286				1.13	Protein DDI1 homolog 2
DDI2	194	LFSADPFDLEAQAK				0.00325				0.51	Protein DDI1 homolog 2
DDX1	481	PGANSPEMWSE		0.003365				0.81			Acts as an ATP-dependent RNA helicase, able to unwind both RNA-RNA and RNA-DNA duplexes. Possesses 5' single-stranded RNA overhang nuclease activity. Possesses ATPase activity on various RNA, but not DNA polynucleotides. May play a role in RNA clearance at DNA double-strand breaks (DSBs), thereby facilitating the template-guided repair of transcriptionally active regions of the genome. Together w…
DDX10	831	SNSEVEDVGPTSHNR	0.00293			0.003105	1.08			1.29	Putative ATP-dependent RNA helicase.
DDX17	671	SSQSSSQQFSGI	0.003027		0.003027		1.05		1.27		RNA-dependent ATPase activity. Involved in transcriptional regulation. Transcriptional coactivator for estrogen receptor ESR1. Increases ESR1 AF-1 domain-mediated transactivation. Synergizes with DDX5 and SRA1 RNA to activate MYOD1 transcriptional activity and probably involved in skeletal muscle differentiation. Required for zinc-finger antiviral protein ZC3HAV1-mediated mRNA degradation.
DDX17	676	SSQSSSQQFSGI	0.003027		0.003027		0.78		0.67		RNA-dependent ATPase activity. Involved in transcriptional regulation. Transcriptional coactivator for estrogen receptor ESR1. Increases ESR1 AF-1 domain-mediated transactivation. Synergizes with DDX5 and SRA1 RNA to activate MYOD1 transcriptional activity and probably involved in skeletal muscle differentiation. Required for zinc-finger antiviral protein ZC3HAV1-mediated mRNA degradation.
DDX20	560	VENSTNSQHQVK		0.00298		0.002925		0.81		0.68	The SMN complex plays a catalyst role in the assembly of small nuclear ribonucleoproteins (snRNPs), the building blocks of the spliceosome. Thereby, plays an important role in the splicing of cellular pre-mRNAs. Most spliceosomal snRNPs contain a common set of Sm proteins SNRPB, SNRPD1, SNRPD2, SNRPD3, SNRPE, SNRPF and SNRPG that assemble in a heptameric protein ring on the Sm site of the small n…
DDX20	677	SYLEGSSDNQLK		0.003043				0.82			The SMN complex plays a catalyst role in the assembly of small nuclear ribonucleoproteins (snRNPs), the building blocks of the spliceosome. Thereby, plays an important role in the splicing of cellular pre-mRNAs. Most spliceosomal snRNPs contain a common set of Sm proteins SNRPB, SNRPD1, SNRPD2, SNRPD3, SNRPE, SNRPF and SNRPG that assemble in a heptameric protein ring on the Sm site of the small n…
DDX20	678	SYLEGSSDNQLK	0.002818				0.82				The SMN complex plays a catalyst role in the assembly of small nuclear ribonucleoproteins (snRNPs), the building blocks of the spliceosome. Thereby, plays an important role in the splicing of cellular pre-mRNAs. Most spliceosomal snRNPs contain a common set of Sm proteins SNRPB, SNRPD1, SNRPD2, SNRPD3, SNRPE, SNRPF and SNRPG that assemble in a heptameric protein ring on the Sm site of the small n…
DDX21	121	NEEPSEEEIDAPK			0.003194				1.15		RNA helicase that acts as a sensor of the transcriptional status of both RNA polymerase (Pol) I and II: promotes ribosomal RNA (rRNA) processing and transcription from polymerase II (Pol II) (PubMed:25470060). Binds various RNAs, such as rRNAs, snoRNAs, 7SK and, at lower extent, mRNAs (PubMed:25470060). In the nucleolus, localizes to rDNA locus, where it directly binds rRNAs and snoRNAs, and prom…
DDX21	71	AEPSEVDMNSPK	0.002893	0.003124	0.002893	0.003067	7.59	5.3	0.27	2.69	RNA helicase that acts as a sensor of the transcriptional status of both RNA polymerase (Pol) I and II: promotes ribosomal RNA (rRNA) processing and transcription from polymerase II (Pol II) (PubMed:25470060). Binds various RNAs, such as rRNAs, snoRNAs, 7SK and, at lower extent, mRNAs (PubMed:25470060). In the nucleolus, localizes to rDNA locus, where it directly binds rRNAs and snoRNAs, and prom…
DDX21	89	EEPSQNDISPK	0.003024	0.003267		0.003206	0.34	0.11		0.63	RNA helicase that acts as a sensor of the transcriptional status of both RNA polymerase (Pol) I and II: promotes ribosomal RNA (rRNA) processing and transcription from polymerase II (Pol II) (PubMed:25470060). Binds various RNAs, such as rRNAs, snoRNAs, 7SK and, at lower extent, mRNAs (PubMed:25470060). In the nucleolus, localizes to rDNA locus, where it directly binds rRNAs and snoRNAs, and prom…
DDX24	295	DDTVIESEALPSDIAAEAR				0.003566				1.07	ATP-dependent RNA helicase.
DDX24	82	AQAVSEEEEEEEGK				0.003227				0.66	ATP-dependent RNA helicase.
DDX39	80	GSYVSIHSSGFR	0.002908		0.002908		1.24		1.42		Isoform 1: Involved in pre-mRNA splicing. Required for the export of mRNA out of the nucleus.
DDX39	83	GSYVSIHSSGFR	0.002908		0.002908		1.05		1.28		Isoform 1: Involved in pre-mRNA splicing. Required for the export of mRNA out of the nucleus.
DDX39	87	GSYVSIHSSGFR	0.002908		0.002908		1.24		1.42		Isoform 1: Involved in pre-mRNA splicing. Required for the export of mRNA out of the nucleus.
DDX41	23	SEAEDEDDEDYVPYVPLR				0.003343				1.53	Probable ATP-dependent RNA helicase. Is required during post-transcriptional gene expression. May be involved in pre-mRNA splicing.
DDX42	109	PVDSDSDDDP	0.003508	0.003789			0.17	0.28			ATP-dependent RNA helicase. Binds to partially double-stranded RNAs (dsRNAs) in order to unwind RNA secondary structures. Unwinding is promoted in the presence of single-strand binding proteins. Mediates also RNA duplex formation thereby displacing the single-strand RNA binding protein. ATP and ADP modulate its activity: ATP binding and hydrolysis by DDX42 triggers RNA strand separation, whereas …
DDX42	111	PVDSDSDDDPLE	0.002893		0.002893		0.83		0.73		ATP-dependent RNA helicase. Binds to partially double-stranded RNAs (dsRNAs) in order to unwind RNA secondary structures. Unwinding is promoted in the presence of single-strand binding proteins. Mediates also RNA duplex formation thereby displacing the single-strand RNA binding protein. ATP and ADP modulate its activity: ATP binding and hydrolysis by DDX42 triggers RNA strand separation, whereas …
DDX42	715	SHFVAASLSNQK		0.003159		0.0031		0.78		0.67	ATP-dependent RNA helicase. Binds to partially double-stranded RNAs (dsRNAs) in order to unwind RNA secondary structures. Unwinding is promoted in the presence of single-strand binding proteins. Mediates also RNA duplex formation thereby displacing the single-strand RNA binding protein. ATP and ADP modulate its activity: ATP binding and hydrolysis by DDX42 triggers RNA strand separation, whereas …
DDX46	199	WSLEDDDDDEDD		0.003489	0.003231			0.84	0.72		Plays an essential role in splicing, either prior to, or during splicing A complex formation.
DDX5	480	LLQLVEDRGSGR			0.002813	0.002982			18.42	25.58	Involved in the alternative regulation of pre-mRNA splicing; its RNA helicase activity is necessary for increasing tau exon 10 inclusion and occurs in a RBM4-dependent manner. Binds to the tau pre-mRNA in the stem-loop region downstream of exon 10. The rate of ATP hydrolysis is highly stimulated by single-stranded RNA. Involved in transcriptional regulation; the function is independent of the RNA…
DDX51	83	VNDAEPGSPEAPQGK				0.003366				0.76	ATP-binding RNA helicase involved in the biogenesis of 60S ribosomal subunits.
DDX54	782	IDDRDSDEEGASDR				0.003657				1.28	Has RNA-dependent ATPase activity. Represses the transcriptional activity of nuclear receptors.
DDX55	544	EEGSDIEDEDMEELLNDTR			0.00302				0.6		Probable ATP-binding RNA helicase.
DDX6	55	NTINNGTQQQAQS	0.002698	0.002914	0.002698		0.35	0.6	0.65		In the process of mRNA degradation, may play a role in mRNA decapping.
DEF6	597	TPSPNSNEQQK			0.003057	0.00324			0.18	0.36	Phosphatidylinositol 3,4,5-trisphosphate-dependent guanine nucleotide exchange factor (GEF) which plays a role in the activation of Rho GTPases RAC1, RhoA and CDC42. Can regulate cell morphology in cooperation with activated RAC1. Plays a role in Th2 (T helper cells) development and/or activation, perhaps by interfering with ZAP70 signaling (By similarity).
DEK	32	EESEEEEDEDDEEEEEEEK				0.00301				0.7	Involved in chromatin organization.
DENND1A	603	PLGQAKSLEDLR	0.002846			0.003016	0.81			0.7	Guanine nucleotide exchange factor (GEF) regulating clathrin-mediated endocytosis through RAB35 activation. Promotes the exchange of GDP to GTP, converting inactive GDP-bound RAB35 into its active GTP-bound form. Regulates clathrin-mediated endocytosis of synaptic vesicles.
DENND1A	707	TPELGIVPPPPIPR			0.003201	0.003393			0.33	0.45	Guanine nucleotide exchange factor (GEF) regulating clathrin-mediated endocytosis through RAB35 activation. Promotes the exchange of GDP to GTP, converting inactive GDP-bound RAB35 into its active GTP-bound form. Regulates clathrin-mediated endocytosis of synaptic vesicles.
DENND3	472	MVVSMPNLQDIAMPELAPR				0.003387				1.38	Guanine nucleotide exchange factor (GEF) activating RAB12. Promotes the exchange of GDP to GTP, converting inactive GDP-bound RAB12 into its active GTP-bound form. Thereby, may play a role in protein transport from recycling endosomes to lysosomes regulating, for instance, the degradation of the transferrin receptor.
DENND4A	1128	VDSPVIFDLEDLDSETDVSK			0.003041				0.55		Probable guanine nucleotide exchange factor (GEF) which may activate RAB10. Promotes the exchange of GDP to GTP, converting inactive GDP-bound Rab proteins into their active GTP-bound form. According to PubMed:8056341, it may bind to ISRE-like element (interferon-stimulated response element) of MYC P2 promoter.
DENND4A	1195	IQRMNSSFSVK	0.002908	0.003141			4.49	0.87			Probable guanine nucleotide exchange factor (GEF) which may activate RAB10. Promotes the exchange of GDP to GTP, converting inactive GDP-bound Rab proteins into their active GTP-bound form. According to PubMed:8056341, it may bind to ISRE-like element (interferon-stimulated response element) of MYC P2 promoter.
DENND4A	1196	IQRMNSSFSVK		0.003141	0.002908			1.21	1.38		Probable guanine nucleotide exchange factor (GEF) which may activate RAB10. Promotes the exchange of GDP to GTP, converting inactive GDP-bound Rab proteins into their active GTP-bound form. According to PubMed:8056341, it may bind to ISRE-like element (interferon-stimulated response element) of MYC P2 promoter.
DENND4C	1041	SSLPLDHGSPAQENPESEK		0.003599		0.003532		0.83		0.74	Guanine nucleotide exchange factor (GEF) activating RAB10. Promotes the exchange of GDP to GTP, converting inactive GDP-bound RAB10 into its active GTP-bound form. Thereby, stimulates SLC2A4/GLUT4 glucose transporter-enriched vesicles delivery to the plasma membrane in response to insulin.
DENND4C	1042	SSLPLDHGSPAQENPESEK	0.003332				1.17				Guanine nucleotide exchange factor (GEF) activating RAB10. Promotes the exchange of GDP to GTP, converting inactive GDP-bound RAB10 into its active GTP-bound form. Thereby, stimulates SLC2A4/GLUT4 glucose transporter-enriched vesicles delivery to the plasma membrane in response to insulin.
DENND4C	1049	SSLPLDHGSPAQENPESEK		0.003599				1.17			Guanine nucleotide exchange factor (GEF) activating RAB10. Promotes the exchange of GDP to GTP, converting inactive GDP-bound RAB10 into its active GTP-bound form. Thereby, stimulates SLC2A4/GLUT4 glucose transporter-enriched vesicles delivery to the plasma membrane in response to insulin.
DENND4C	1057	SSLPLDHGSPAQENPESEK	0.003332	0.003599			3.91	9.02			Guanine nucleotide exchange factor (GEF) activating RAB10. Promotes the exchange of GDP to GTP, converting inactive GDP-bound RAB10 into its active GTP-bound form. Thereby, stimulates SLC2A4/GLUT4 glucose transporter-enriched vesicles delivery to the plasma membrane in response to insulin.
DENR	69	NEFAKLTVENSPK		0.003471		0.003407		1.22		1.4	May be involved in the translation of target mRNAs by scanning and recognition of the initiation codon. Involved in translation initiation; promotes recruitmnet of aminoacetyled initiator tRNA to P site of 40S ribosomes. Can promote release of deacylated tRNA and mRNA from recycled 40S subunits following ABCE1-mediated dissociation of post-termination ribosomal complexes into subunits. Plays a ro…
DENR	73	NEFAKLTVENSPK	0.003214		0.003214		1.36		1.44		May be involved in the translation of target mRNAs by scanning and recognition of the initiation codon. Involved in translation initiation; promotes recruitmnet of aminoacetyled initiator tRNA to P site of 40S ribosomes. Can promote release of deacylated tRNA and mRNA from recycled 40S subunits following ABCE1-mediated dissociation of post-termination ribosomal complexes into subunits. Plays a ro…
DEPDC5	230	SVDEFPEINR			0.003114	0.003301			1.82	2.76	As a component of the GATOR1 complex, inhibitor of the amino acid-sensing branch of the TORC1 pathway. The GATOR1 complex strongly increases GTP hydrolysis by RRAGA and RRAGB within RRAGC-containing heterodimers, thereby deactivating RRAGs, releasing mTORC1 from lysosomal surface and inhibiting mTORC1 signaling.
DERL1	201	NFLSTPQFLY		0.003302				0.84			Functional component of endoplasmic reticulum-associated degradation (ERAD) for misfolded lumenal proteins. May act by forming a channel that allows the retrotranslocation of misfolded proteins into the cytosol where they are ubiquitinated and degraded by the proteasome. May mediate the interaction between VCP and the degradation substrate. In case of infection by cytomegaloviruses, it plays a ce…
DGCR8	271	YGGDSDHPSDG	0.003374	0.003645			0.17	0.25			Component of the microprocessor complex that acts as a RNA- and heme-binding protein that is involved in the initial step of microRNA (miRNA) biogenesis. Component of the microprocessor complex that is required to process primary miRNA transcripts (pri-miRNAs) to release precursor miRNA (pre-miRNA) in the nucleus. Within the microprocessor complex, DGCR8 function as a molecular anchor necessary f…
DGCR8	275	GDSDHPSDGETSV	0.002896			0.003069	0.7			0.66	Component of the microprocessor complex that acts as a RNA- and heme-binding protein that is involved in the initial step of microRNA (miRNA) biogenesis. Component of the microprocessor complex that is required to process primary miRNA transcripts (pri-miRNAs) to release precursor miRNA (pre-miRNA) in the nucleus. Within the microprocessor complex, DGCR8 function as a molecular anchor necessary f…
DGCR8	279	HPSDGETSVQPMM	0.002676			0.002837	0.7			0.66	Component of the microprocessor complex that acts as a RNA- and heme-binding protein that is involved in the initial step of microRNA (miRNA) biogenesis. Component of the microprocessor complex that is required to process primary miRNA transcripts (pri-miRNAs) to release precursor miRNA (pre-miRNA) in the nucleus. Within the microprocessor complex, DGCR8 function as a molecular anchor necessary f…
DHCR7	14	AKSLDGVTNDR			0.003188				0.61		Production of cholesterol by reduction of C7-C8 double bond of 7-dehydrocholesterol (7-DHC).
DHX16	103	LLEDSEESSEE	0.002973	0.003211		0.003151	2.24	3.05		1.47	Probable ATP-binding RNA helicase involved in pre-mRNA splicing.
DHX16	106	LLEDSEESSEE	0.002973			0.003151	2.4			1.47	Probable ATP-binding RNA helicase involved in pre-mRNA splicing.
DHX16	107	LLEDSEESSEE	0.002973			0.003151	1.08			1.29	Probable ATP-binding RNA helicase involved in pre-mRNA splicing.
DHX16	160	PESEDEWER	0.003186				1.24				Probable ATP-binding RNA helicase involved in pre-mRNA splicing.
DHX34	749	EEQDGGSSDEDR	0.002852	0.00308	0.002852		0.36	0.47	0.62		Probable ATP-binding RNA helicase.
DHX34	750	EEQDGGSSDEDR	0.002852	0.00308	0.002852		0.24	0.59	0.62		Probable ATP-binding RNA helicase.
DHX57	127	DLQEQDADAGSER				0.003504				1.06	Probable ATP-binding RNA helicase.
DHX8	456	QSMDMSPIK		0.003873		0.003801		0.82		0.7	Facilitates nuclear export of spliced mRNA by releasing the RNA from the spliceosome.
DHX8	460	QSMDMSPIK		0.003873	0.003586			0.82	0.7		Facilitates nuclear export of spliced mRNA by releasing the RNA from the spliceosome.
DHX9	160	EQEVQATLESEEV	0.003186	0.00344			0.27	0.51			Unwinds double-stranded DNA and RNA in a 3' to 5' direction. Alteration of secondary structure may subsequently influence interactions with proteins or other nucleic acids. Functions as a transcriptional activator. Component of the CRD-mediated complex that promotes MYC mRNA stability. Involved with LARP6 in the stabilization of type I collagen mRNAs for CO1A1 and CO1A2. As component of a large P…
DHX9	163	VQATLESEEVDLN	0.003277	0.003539	0.003277		0.29	1.37	0.74		Unwinds double-stranded DNA and RNA in a 3' to 5' direction. Alteration of secondary structure may subsequently influence interactions with proteins or other nucleic acids. Functions as a transcriptional activator. Component of the CRD-mediated complex that promotes MYC mRNA stability. Involved with LARP6 in the stabilization of type I collagen mRNAs for CO1A1 and CO1A2. As component of a large P…
DIAPH1	22	SPDELPSAGGDGGK		0.003163		0.003105		0.82		0.7	Acts in a Rho-dependent manner to recruit PFY1 to the membrane. Required for the assembly of F-actin structures, such as actin cables and stress fibers. Nucleates actin filaments. Binds to the barbed end of the actin filament and slows down actin polymerization and depolymerization. Required for cytokinesis, and transcriptional activation of the serum response factor. DFR proteins couple Rho and …
DIAPH3	1091	QSLSPMSQR	0.003595		0.003595		1.24		1.42		Binds to GTP-bound form of Rho and to profilin. Acts in a Rho-dependent manner to recruit profilin to the membrane, where it promotes actin polymerization. It is required for cytokinesis, stress fiber formation, and transcriptional activation of the serum response factor. DFR proteins couple Rho and Src tyrosine kinase during signaling and the regulation of actin dynamics (By similarity).
DIAPH3	1096	QSLSPMSQR		0.003883		0.003811		1.24		1.42	Binds to GTP-bound form of Rho and to profilin. Acts in a Rho-dependent manner to recruit profilin to the membrane, where it promotes actin polymerization. It is required for cytokinesis, stress fiber formation, and transcriptional activation of the serum response factor. DFR proteins couple Rho and Src tyrosine kinase during signaling and the regulation of actin dynamics (By similarity).
DICER1	643	LPSDPFTHLAPK	0.002854	0.003082	0.002854		0.72	0.23	0.64		Double-stranded RNA (dsRNA) endoribonuclease playing a central role in short dsRNA-mediated post-transcriptional gene silencing. Cleaves naturally occurring long dsRNAs and short hairpin pre-microRNAs (miRNA) into fragments of twenty-one to twenty-three nucleotides with 3' overhang of two nucleotides, producing respectively short interfering RNAs (siRNA) and mature microRNAs. SiRNAs and miRNAs se…
DIDO1	1038	SPPEGDTTLFLSR			0.002669				0.75		Putative transcription factor, weakly pro-apoptotic when overexpressed (By similarity). Tumor suppressor. Required for early embryonic stem cell development.
DIDO1	1456	NSVERPAEPVAGAATPSLVEQQK	0.002849	0.003077	0.002849	0.00302	0.36	0.42	0.63	3.49	Putative transcription factor, weakly pro-apoptotic when overexpressed (By similarity). Tumor suppressor. Required for early embryonic stem cell development.
DIDO1	154	DTSDSDSDGLTLK	0.002792	0.003015			0.9	17.05			Putative transcription factor, weakly pro-apoptotic when overexpressed (By similarity). Tumor suppressor. Required for early embryonic stem cell development.
DIDO1	156	DTSDSDSDGLTLK	0.002792	0.003015			1.05	16.9			Putative transcription factor, weakly pro-apoptotic when overexpressed (By similarity). Tumor suppressor. Required for early embryonic stem cell development.
DIP2A	94	SDVHTEAVQAALAK	0.003292				1.35				May provide positional cues for axon pathfinding and patterning in the central nervous system.
DIP2B	100	SDIHTEAVQAALAK	0.003292				1.35				Disco-interacting protein 2 homolog B
DIRAS2	113	GDVESIPIMLVGNK				0.003418				0.01	Displays low GTPase activity and exist predominantly in the GTP-bound form.
DIS3	915	IMLDSSNLQHQK	0.00268	0.002894			0.53	0.25			Putative catalytic component of the RNA exosome complex which has 3'->5' exoribonuclease activity and participates in a multitude of cellular RNA processing and degradation events. In the nucleus, the RNA exosome complex is involved in proper maturation of stable RNA species such as rRNA, snRNA and snoRNA, in the elimination of RNA processing by-products and non-coding 'pervasive' transcripts, su…
DIS3	916	IMLDSSNLQHQK	0.00268	0.002894			0.62	0.33			Putative catalytic component of the RNA exosome complex which has 3'->5' exoribonuclease activity and participates in a multitude of cellular RNA processing and degradation events. In the nucleus, the RNA exosome complex is involved in proper maturation of stable RNA species such as rRNA, snRNA and snoRNA, in the elimination of RNA processing by-products and non-coding 'pervasive' transcripts, su…
DKC1	21	SLPEEDVAEIQH	0.002767	0.002988			0.35	0.78			Isoform 1: Required for ribosome biogenesis and telomere maintenance. Probable catalytic subunit of H/ACA small nucleolar ribonucleoprotein (H/ACA snoRNP) complex, which catalyzes pseudouridylation of rRNA. This involves the isomerization of uridine such that the ribose is subsequently attached to C5, instead of the normal N1. Each rRNA can contain up to 100 pseudouridine ('psi') residues, which …
DKC1	451	ESESESDETPP		0.003361				1.25			Isoform 1: Required for ribosome biogenesis and telomere maintenance. Probable catalytic subunit of H/ACA small nucleolar ribonucleoprotein (H/ACA snoRNP) complex, which catalyzes pseudouridylation of rRNA. This involves the isomerization of uridine such that the ribose is subsequently attached to C5, instead of the normal N1. Each rRNA can contain up to 100 pseudouridine ('psi') residues, which …
DKC1	453	ESESESDETPPA		0.003185		0.003126		1.05		1.29	Isoform 1: Required for ribosome biogenesis and telomere maintenance. Probable catalytic subunit of H/ACA small nucleolar ribonucleoprotein (H/ACA snoRNP) complex, which catalyzes pseudouridylation of rRNA. This involves the isomerization of uridine such that the ribose is subsequently attached to C5, instead of the normal N1. Each rRNA can contain up to 100 pseudouridine ('psi') residues, which …
DKC1	455	ESESESDETPPA	0.002949	0.003185		0.003126	0.61	1.84		1.4	Isoform 1: Required for ribosome biogenesis and telomere maintenance. Probable catalytic subunit of H/ACA small nucleolar ribonucleoprotein (H/ACA snoRNP) complex, which catalyzes pseudouridylation of rRNA. This involves the isomerization of uridine such that the ribose is subsequently attached to C5, instead of the normal N1. Each rRNA can contain up to 100 pseudouridine ('psi') residues, which …
DLG1	155	NLSEIENVHGFVSHSHISPIK				0.003062				1.34	Essential multidomain scaffolding protein required for normal development (By similarity). Recruits channels, receptors and signaling molecules to discrete plasma membrane domains in polarized cells. May play a role in adherens junction assembly, signal transduction, cell proliferation, synaptogenesis and lymphocyte activation. Regulates the excitability of cardiac myocytes by modulating the func…
DLG1	158	NLSEIENVHGFVSHSHISPIK			0.002889				1.34		Essential multidomain scaffolding protein required for normal development (By similarity). Recruits channels, receptors and signaling molecules to discrete plasma membrane domains in polarized cells. May play a role in adherens junction assembly, signal transduction, cell proliferation, synaptogenesis and lymphocyte activation. Regulates the excitability of cardiac myocytes by modulating the func…
DLG1	571	EQMMNSSISSGSGSLR				0.003029				1.67	Essential multidomain scaffolding protein required for normal development (By similarity). Recruits channels, receptors and signaling molecules to discrete plasma membrane domains in polarized cells. May play a role in adherens junction assembly, signal transduction, cell proliferation, synaptogenesis and lymphocyte activation. Regulates the excitability of cardiac myocytes by modulating the func…
DLG1	575	EQMMNSSISSGSGSLR			0.002858				1.36		Essential multidomain scaffolding protein required for normal development (By similarity). Recruits channels, receptors and signaling molecules to discrete plasma membrane domains in polarized cells. May play a role in adherens junction assembly, signal transduction, cell proliferation, synaptogenesis and lymphocyte activation. Regulates the excitability of cardiac myocytes by modulating the func…
DLG1	709	HVTSNASDSESSY	0.002735			0.002899	1.21			1.38	Essential multidomain scaffolding protein required for normal development (By similarity). Recruits channels, receptors and signaling molecules to discrete plasma membrane domains in polarized cells. May play a role in adherens junction assembly, signal transduction, cell proliferation, synaptogenesis and lymphocyte activation. Regulates the excitability of cardiac myocytes by modulating the func…
DLGAP5	774	NTASQNSILE	0.003462			0.003669	0.97			1.46	Potential cell cycle regulator that may play a role in carcinogenesis of cancer cells. Mitotic phosphoprotein regulated by the ubiquitin-proteasome pathway. Key regulator of adherens junction integrity and differentiation that may be involved in CDH1-mediated adhesion and signaling in epithelial cells.
DMXL2	1303	MQDHSTFKSNMLAR			0.002866				1.14		May serve as a scaffold protein for MADD and RAB3GA on synaptic vesicles.
DMXL2	326	SSVLVTHAELMP		0.003171	0.002935			1.24	1.41		May serve as a scaffold protein for MADD and RAB3GA on synaptic vesicles.
DNAJA3	167	GFDPGASGSQHSY	0.002881	0.003111		0.003054	1.27	1.42		1.43	Modulates apoptotic signal transduction or effector structures within the mitochondrial matrix. Affect cytochrome C release from the mitochondria and caspase 3 activation, but not caspase 8 activation. Isoform 1 increases apoptosis triggered by both TNF and the DNA-damaging agent mytomycin C; in sharp contrast, isoform 2 suppresses apoptosis. Can modulate IFN-gamma-mediated transcriptional activi…
DNAJA3	51	LSVPAFASSLTSCGPR			0.002991	0.00317			0.21	0.43	Modulates apoptotic signal transduction or effector structures within the mitochondrial matrix. Affect cytochrome C release from the mitochondria and caspase 3 activation, but not caspase 8 activation. Isoform 1 increases apoptosis triggered by both TNF and the DNA-damaging agent mytomycin C; in sharp contrast, isoform 2 suppresses apoptosis. Can modulate IFN-gamma-mediated transcriptional activi…
DNAJA3	54	LSVPAFASSLTSCGPR			0.002991	0.00317			0.21	0.43	Modulates apoptotic signal transduction or effector structures within the mitochondrial matrix. Affect cytochrome C release from the mitochondria and caspase 3 activation, but not caspase 8 activation. Isoform 1 increases apoptosis triggered by both TNF and the DNA-damaging agent mytomycin C; in sharp contrast, isoform 2 suppresses apoptosis. Can modulate IFN-gamma-mediated transcriptional activi…
DNAJB6	81	GGGGGGSHFDSPF		0.003435				1.25			Plays an indispensable role in the organization of KRT8/KRT18 filaments. Acts as an endogenous molecular chaperone for neuronal proteins including huntingtin. Suppresses aggregation and toxicity of polyglutamine-containing, aggregation-prone proteins. Isoform B but not isoform A inhibits huntingtin aggregation. Has a stimulatory effect on the ATPase activity of HSP70 in a dose-dependent and time-…
DNAJC1	430	AAEEEQEGDSGEQETGATDAR				0.003285				1.08	May modulate protein synthesis.
DNAJC1	479	AEQNESSDEESLR		0.003434		0.00337		1.22		1.4	May modulate protein synthesis.
DNAJC1	480	AEQNESSDEESLR		0.003434	0.00318			1.18	1.35		May modulate protein synthesis.
DNAJC1	484	AEQNESSDEESLR	0.00318		0.00318		1.02		1.26		May modulate protein synthesis.
DNAJC12	160	SVSPQNSDSSGFA	0.002938	0.003173			1.23	2.31			DnaJ homolog subfamily C member 12
DNAJC2	362	NSCKTWNHFSD	0.002822			0.002991	1.17			1.31	Acts both as a chaperone in the cytosol and as a chromatin regulator in the nucleus. When cytosolic, acts as a molecular chaperone: component of the ribosome-associated complex (RAC), a complex involved in folding or maintaining nascent polypeptides in a folding-competent state. In the RAC complex, stimulates the ATPase activity of the ribosome-associated pool of Hsp70-type chaperones HSPA14 that…
DNAJC2	47	NASASFQELEDK			0.002822				0.64		Acts both as a chaperone in the cytosol and as a chromatin regulator in the nucleus. When cytosolic, acts as a molecular chaperone: component of the ribosome-associated complex (RAC), a complex involved in folding or maintaining nascent polypeptides in a folding-competent state. In the RAC complex, stimulates the ATPase activity of the ribosome-associated pool of Hsp70-type chaperones HSPA14 that…
DNAJC2	49	NASASFQELEDK	0.002822	0.003048	0.002822		1.03	1.14	1.29		Acts both as a chaperone in the cytosol and as a chromatin regulator in the nucleus. When cytosolic, acts as a molecular chaperone: component of the ribosome-associated complex (RAC), a complex involved in folding or maintaining nascent polypeptides in a folding-competent state. In the RAC complex, stimulates the ATPase activity of the ribosome-associated pool of Hsp70-type chaperones HSPA14 that…
DNAJC5	10	SLSTSGESLY		0.003849				1.25			May have an important role in presynaptic function. May be involved in calcium-dependent neurotransmitter release at nerve endings (By similarity).
DNAJC5	11	SLSTSGESLY		0.003849				1.24			May have an important role in presynaptic function. May be involved in calcium-dependent neurotransmitter release at nerve endings (By similarity).
DNAJC9	109	ISLEDIQAFEK				0.003091				1.11	DnaJ homolog subfamily C member 9
DND1	333	LLQALSESGANL	0.00309				0.83				RNA-binding factor that positively regulates gene expression by prohibiting miRNA-mediated gene suppression. Relieves miRNA repression in germline cells (By similarity). Prohibits the function of several miRNAs by blocking the accessibility of target mRNAs. Sequence-specific RNA-binding factor that binds specifically to U-rich regions (URRs) in the 3' untranslated region (3'-UTR) of several mRNAs…
DNM1L	671	IPIMPASPQK		0.003722	0.003446			0.79	0.68		Functions in mitochondrial and peroxisomal division. Mediates membrane fission through oligomerization into membrane-associated tubular structures that wrap around the scission site to constrict and sever the mitochondrial membrane through a GTP hydrolysis-dependent mechanism. Through its function in mitochondrial division, ensures the survival of at least some types of postmitotic neurons, inclu…
DNMT1	1105	PPNHARSPGNK	0.003191			0.003382	0.83			0.74	Methylates CpG residues. Preferentially methylates hemimethylated DNA. Associates with DNA replication sites in S phase maintaining the methylation pattern in the newly synthesized strand, that is essential for epigenetic inheritance. Associates with chromatin during G2 and M phases to maintain DNA methylation independently of replication. It is responsible for maintaining methylation patterns es…
DNMT1	127	VGMADANSPPK		0.003707				1.16			Methylates CpG residues. Preferentially methylates hemimethylated DNA. Associates with DNA replication sites in S phase maintaining the methylation pattern in the newly synthesized strand, that is essential for epigenetic inheritance. Associates with chromatin during G2 and M phases to maintain DNA methylation independently of replication. It is responsible for maintaining methylation patterns es…
DNMT1	394	IFDANESGFESYE	0.003152	0.003403			1.06	4			Methylates CpG residues. Preferentially methylates hemimethylated DNA. Associates with DNA replication sites in S phase maintaining the methylation pattern in the newly synthesized strand, that is essential for epigenetic inheritance. Associates with chromatin during G2 and M phases to maintain DNA methylation independently of replication. It is responsible for maintaining methylation patterns es…
DNMT1	398	NESGFESYEALPQ		0.003485	0.003227			1.22	1.41		Methylates CpG residues. Preferentially methylates hemimethylated DNA. Associates with DNA replication sites in S phase maintaining the methylation pattern in the newly synthesized strand, that is essential for epigenetic inheritance. Associates with chromatin during G2 and M phases to maintain DNA methylation independently of replication. It is responsible for maintaining methylation patterns es…
DNMT1	714	EADDDEEVDDNIPEMPSPK				0.003337				1.9	Methylates CpG residues. Preferentially methylates hemimethylated DNA. Associates with DNA replication sites in S phase maintaining the methylation pattern in the newly synthesized strand, that is essential for epigenetic inheritance. Associates with chromatin during G2 and M phases to maintain DNA methylation independently of replication. It is responsible for maintaining methylation patterns es…
DNMT1	714	NIPEMPSPK	0.003665			0.003884	0.83			0.71	Methylates CpG residues. Preferentially methylates hemimethylated DNA. Associates with DNA replication sites in S phase maintaining the methylation pattern in the newly synthesized strand, that is essential for epigenetic inheritance. Associates with chromatin during G2 and M phases to maintain DNA methylation independently of replication. It is responsible for maintaining methylation patterns es…
DNMT3A	105	SEPQPEEGSPAGGQK			0.003171	0.003361			0.57	0.79	Required for genome-wide de novo methylation and is essential for the establishment of DNA methylation patterns during development. DNA methylation is coordinated with methylation of histones. It modifies DNA in a non-processive manner and also methylates non-CpG sites. May preferentially methylate DNA linker between 2 nucleosomal cores and is inhibited by histone H1. Plays a role in paternal and…
DNMT3A	179	GLGWESSLR		0.003987				0.81			Required for genome-wide de novo methylation and is essential for the establishment of DNA methylation patterns during development. DNA methylation is coordinated with methylation of histones. It modifies DNA in a non-processive manner and also methylates non-CpG sites. May preferentially methylate DNA linker between 2 nucleosomal cores and is inhibited by histone H1. Plays a role in paternal and…
DNTTIP2	141	TEEIVSEAESHVSGISR			0.002619						Regulates the transcriptional activity of DNTT and ESR1. May function as a chromatin remodeling protein.
DOCK10	1257	HANSVDTSFSK			0.003146				0.61		Potential guanine nucleotide exchange factor (GEF). GEF proteins activate some small GTPases by exchanging bound GDP for free GTP.
DOCK10	1292; 1295	ASLASLDSNPSTNEK			0.002954	0.003131			0.12	0.26	Potential guanine nucleotide exchange factor (GEF). GEF proteins activate some small GTPases by exchanging bound GDP for free GTP.
DOCK10	196	GNFNSTVNNTVTVR			0.003122	0.003309			0.51	0.87	Potential guanine nucleotide exchange factor (GEF). GEF proteins activate some small GTPases by exchanging bound GDP for free GTP.
DOCK2	1731	HEFMSDTNLSEHAAIPLK				0.003502				1.35	Involved in cytoskeletal rearrangements required for lymphocyte migration in response of chemokines. Activates RAC1 and RAC2, but not CDC42, by functioning as a guanine nucleotide exchange factor (GEF), which exchanges bound GDP for free GTP. May also participate in IL2 transcriptional activation via the activation of RAC2.
DOCK5	1789	LSPFHGSSPPQSTPLSPPPLTPK			0.002859	0.003031			0.32	0.54	Guanine nucleotide exchange factor (GEF) for Rho and Rac. GEF proteins activate small GTPases by exchanging bound GDP for free GTP.
DOCK7	1430	ASPPERSPSGSAF	0.002923				0.83				Functions as a guanine nucleotide exchange factor (GEF), which activates Rac1 and Rac3 Rho small GTPases by exchanging bound GDP for free GTP. Does not have a GEF activity for CDC42. Required for STMN1 'Ser-15' phosphorylation during axon formation and consequently for neuronal polarization (PubMed:16982419). Has a role in pigmentation (By similarity). Involved in the regulation of cortical neuro…
DOCK7	888	SAVRPASLNLNRS	0.002733	0.002952			5.63	7.3			Functions as a guanine nucleotide exchange factor (GEF), which activates Rac1 and Rac3 Rho small GTPases by exchanging bound GDP for free GTP. Does not have a GEF activity for CDC42. Required for STMN1 'Ser-15' phosphorylation during axon formation and consequently for neuronal polarization (PubMed:16982419). Has a role in pigmentation (By similarity). Involved in the regulation of cortical neuro…
DOCK7	896	SRSLSNSNPDI		0.003405	0.003153			0.83	0.71		Functions as a guanine nucleotide exchange factor (GEF), which activates Rac1 and Rac3 Rho small GTPases by exchanging bound GDP for free GTP. Does not have a GEF activity for CDC42. Required for STMN1 'Ser-15' phosphorylation during axon formation and consequently for neuronal polarization (PubMed:16982419). Has a role in pigmentation (By similarity). Involved in the regulation of cortical neuro…
DOCK7	898	SRSLSNSNPDI	0.003153		0.003153		0.83		0.71		Functions as a guanine nucleotide exchange factor (GEF), which activates Rac1 and Rac3 Rho small GTPases by exchanging bound GDP for free GTP. Does not have a GEF activity for CDC42. Required for STMN1 'Ser-15' phosphorylation during axon formation and consequently for neuronal polarization (PubMed:16982419). Has a role in pigmentation (By similarity). Involved in the regulation of cortical neuro…
DOCK7	929	GLDRSNSWVNTGG	0.002775				1.34				Functions as a guanine nucleotide exchange factor (GEF), which activates Rac1 and Rac3 Rho small GTPases by exchanging bound GDP for free GTP. Does not have a GEF activity for CDC42. Required for STMN1 'Ser-15' phosphorylation during axon formation and consequently for neuronal polarization (PubMed:16982419). Has a role in pigmentation (By similarity). Involved in the regulation of cortical neuro…
DOCK8	451	ALSLEENGVGSNFK				0.003433				0.7	Potential guanine nucleotide exchange factor (GEF). GEF proteins activate some small GTPases by exchanging bound GDP for free GTP (By similarity).
DOCK8	904	VMSSSNPDLAGTHSAADEEVK			0.003148				1.12		Potential guanine nucleotide exchange factor (GEF). GEF proteins activate some small GTPases by exchanging bound GDP for free GTP (By similarity).
DOK1	269	ADSHEGEVAEGK			0.003059				0.69		DOK proteins are enzymatically inert adaptor or scaffolding proteins. They provide a docking platform for the assembly of multimolecular signaling complexes. DOK1 appears to be a negative regulator of the insulin signaling pathway. Modulates integrin activation by competing with talin for the same binding site on ITGB3.
DOK3	330	ATSLPSLDTPGELR				0.003451				1.12	DOK proteins are enzymatically inert adaptor or scaffolding proteins. They provide a docking platform for the assembly of multimolecular signaling complexes. DOK3 is a negative regulator of JNK signaling in B-cells through interaction with INPP5D/SHIP1. May modulate ABL1 function (By similarity).
DOT1L	374	VAGPADAPMDSGAEEEK			0.002853				0.6		Histone methyltransferase. Methylates 'Lys-79' of histone H3. Nucleosomes are preferred as substrate compared to free histones. Binds to DNA.
DPF2	117	LISQDGSSLEALL	0.002808			0.002976	0.7			0.66	May be a transcription factor required for the apoptosis response following survival factor withdrawal from myeloid cells. Might also have a role in the development and maturation of lymphoid cells.
DPF2	142	VDDDSLGEFPVTNSR				0.003064				1.09	May be a transcription factor required for the apoptosis response following survival factor withdrawal from myeloid cells. Might also have a role in the development and maturation of lymphoid cells.
DPF2	176	DLDDEDYEEDTPK			0.003007	0.003188			0.25	0.41	May be a transcription factor required for the apoptosis response following survival factor withdrawal from myeloid cells. Might also have a role in the development and maturation of lymphoid cells.
DPYSL2	25	FFKNLGSGSPK	0.003173			0.003363	0.83			0.71	Plays a role in neuronal development and polarity, as well as in axon growth and guidance, neuronal growth cone collapse and cell migration. Necessary for signaling by class 3 semaphorins and subsequent remodeling of the cytoskeleton. May play a role in endocytosis.
DPYSL2	27	FFKNLGSGSPK		0.003427				0.7			Plays a role in neuronal development and polarity, as well as in axon growth and guidance, neuronal growth cone collapse and cell migration. Necessary for signaling by class 3 semaphorins and subsequent remodeling of the cytoskeleton. May play a role in endocytosis.
DPYSL4	537	NLHQSGFSLSG	0.003264				0.79				Necessary for signaling by class 3 semaphorins and subsequent remodeling of the cytoskeleton. Plays a role in axon guidance, neuronal growth cone collapse and cell migration (By similarity).
DPYSL4	540	NLHQSGFSLSG		0.003525				0.82			Necessary for signaling by class 3 semaphorins and subsequent remodeling of the cytoskeleton. Plays a role in axon guidance, neuronal growth cone collapse and cell migration (By similarity).
DPYSL4	544	NLHQSGFSLSG		0.003525				0.81			Necessary for signaling by class 3 semaphorins and subsequent remodeling of the cytoskeleton. Plays a role in axon guidance, neuronal growth cone collapse and cell migration (By similarity).
DPYSL5	538	SFSLSGSQIDDHV	0.00272		0.00272		1.24		1.42		May have a function in neuronal differentiation and/or axon growth.
DSG2	1005	SNPLEGTQHLQDV	0.003297		0.003297		0.82		0.7		Component of intercellular desmosome junctions. Involved in the interaction of plaque proteins and intermediate filaments mediating cell-cell adhesion.
DSN1	27	HDHQLESSLSPVE		0.003469				1.21			Part of the MIS12 complex which is required for normal chromosome alignment and segregation and kinetochore formation during mitosis.
DSN1	28	HDHQLESSLSPVE	0.003212				1.21				Part of the MIS12 complex which is required for normal chromosome alignment and segregation and kinetochore formation during mitosis.
DSN1	30	HDHQLESSLSPVE		0.003469				0.81			Part of the MIS12 complex which is required for normal chromosome alignment and segregation and kinetochore formation during mitosis.
DSN1	58	SEERIHLGSSPK		0.003046				1.22			Part of the MIS12 complex which is required for normal chromosome alignment and segregation and kinetochore formation during mitosis.
DSN1	77	SLHLSPQEQSA		0.003384				0.79			Part of the MIS12 complex which is required for normal chromosome alignment and segregation and kinetochore formation during mitosis.
DSN1	81	SLHLSPQEQSA	0.003133	0.003384			1.42	3.59			Part of the MIS12 complex which is required for normal chromosome alignment and segregation and kinetochore formation during mitosis.
DSN1	86	LSPQEQSASYQDR		0.003401		0.003338		1.04		1.27	Part of the MIS12 complex which is required for normal chromosome alignment and segregation and kinetochore formation during mitosis.
DSP	2209	SMSFQGIRQPV		0.003252		0.003191		0.83		0.74	Major high molecular weight protein of desmosomes. Involved in the organization of the desmosomal cadherin-plakoglobin complexes into discrete plasma membrane domains and in the anchoring of intermediate filaments to the desmosomes.
DST	4148	SFSEDVISHK	0.003258	0.00352		0.003454	1.37	2.17		1.45	Cytoskeletal linker protein. Acts as an integrator of intermediate filaments, actin and microtubule cytoskeleton networks. Required for anchoring either intermediate filaments to the actin cytoskeleton in neural and muscle cells or keratin-containing intermediate filaments to hemidesmosomes in epithelial cells. The proteins may self-aggregate to form filaments or a two-dimensional mesh.
DTD1	194	SASSGAEGDVSSER			0.002822	0.002991			0.01	0.03	ATPase involved in DNA replication, may facilitate loading of CDC45 onto pre-replication complexes. May hydrolyze D-tyrosyl-tRNA(Tyr) into D-tyrosine and free tRNA(Tyr), a possible defense mechanism against a harmful effect of D-tyrosine.
DTD1	205	SASSGAEGDVSSER			0.002822				1.34		ATPase involved in DNA replication, may facilitate loading of CDC45 onto pre-replication complexes. May hydrolyze D-tyrosyl-tRNA(Tyr) into D-tyrosine and free tRNA(Tyr), a possible defense mechanism against a harmful effect of D-tyrosine.
DTL	485	GSVSSVSPKPPSSFK		0.00344		0.003376		0.7		0.66	Substrate-specific adapter of a DCX (DDB1-CUL4-X-box) E3 ubiquitin-protein ligase complex required for cell cycle control, DNA damage response and translesion DNA synthesis. The DCX(DTL) complex, also named CRL4(CDT2) complex, mediates the polyubiquitination and subsequent degradation of CDT1, CDKN1A/p21(CIP1) and SETD8. CDT1 degradation in response to DNA damage is necessary to ensure proper cel…
DTL	679	ENPSPRSPSSQTP		0.002954		0.002899		0.79		0.68	Substrate-specific adapter of a DCX (DDB1-CUL4-X-box) E3 ubiquitin-protein ligase complex required for cell cycle control, DNA damage response and translesion DNA synthesis. The DCX(DTL) complex, also named CRL4(CDT2) complex, mediates the polyubiquitination and subsequent degradation of CDT1, CDKN1A/p21(CIP1) and SETD8. CDT1 degradation in response to DNA damage is necessary to ensure proper cel…
DTNA	504	LEHEQASQPTPEK	0.003179	0.003433	0.003179		0.37	0.55	0.65		May be involved in the formation and stability of synapses as well as being involved in the clustering of nicotinic acetylcholine receptors.
DUS2L	484	PFVALGSGEESPL	0.002895	0.003127			0.18	0.24			Dihydrouridine synthase. Catalyzes the synthesis of dihydrouridine, a modified base found in the D-loop of most tRNAs. Negatively regulates the activation of EIF2AK2/PKR.
DUT	7	PCSEETPAISPSK			0.002808	0.002976			0.54	0.2	This enzyme is involved in nucleotide metabolism: it produces dUMP, the immediate precursor of thymidine nucleotides and it decreases the intracellular concentration of dUTP so that uracil cannot be incorporated into DNA.
DVL3	125	PHAGGGSQENLDN		0.003143	0.00291			0.83	0.72		May play a role in the signal transduction pathway mediated by multiple Wnt genes.
DYNC1H1	2267	DHLYGTLDPNTR	0.002702				0.78				Cytoplasmic dynein 1 acts as a motor for the intracellular retrograde motility of vesicles and organelles along microtubules. Dynein has ATPase activity; the force-producing power stroke is thought to occur on release of ADP.
DYNC1H1	3257	VMSQEIQEQLHK		0.003487				1.19			Cytoplasmic dynein 1 acts as a motor for the intracellular retrograde motility of vesicles and organelles along microtubules. Dynein has ATPase activity; the force-producing power stroke is thought to occur on release of ADP.
DYNC1I2	101	SVSTPSEAGSQD	0.003217	0.003474			0.58	0.19			Acts as one of several non-catalytic accessory components of the cytoplasmic dynein 1 complex that are thought to be involved in linking dynein to cargos and to adapter proteins that regulate dynein function. Cytoplasmic dynein 1 acts as a motor for the intracellular retrograde motility of vesicles and organelles along microtubules. The intermediate chains mediate the binding of dynein to dynacti…
DYNC1I2	162	ETQTPVMAQP	0.003388				0.7				Acts as one of several non-catalytic accessory components of the cytoplasmic dynein 1 complex that are thought to be involved in linking dynein to cargos and to adapter proteins that regulate dynein function. Cytoplasmic dynein 1 acts as a motor for the intracellular retrograde motility of vesicles and organelles along microtubules. The intermediate chains mediate the binding of dynein to dynacti…
DYNC1I2	97	SVSTPSEAGSQD	0.003217				1.22				Acts as one of several non-catalytic accessory components of the cytoplasmic dynein 1 complex that are thought to be involved in linking dynein to cargos and to adapter proteins that regulate dynein function. Cytoplasmic dynein 1 acts as a motor for the intracellular retrograde motility of vesicles and organelles along microtubules. The intermediate chains mediate the binding of dynein to dynacti…
DYNC1LI1	207	DFQEYVEPGEDFPASPQR		0.003453	0.003197	0.003388		0.7	0.67	0.11	Acts as one of several non-catalytic accessory components of the cytoplasmic dynein 1 complex that are thought to be involved in linking dynein to cargos and to adapter proteins that regulate dynein function. Cytoplasmic dynein 1 acts as a motor for the intracellular retrograde motility of vesicles and organelles along microtubules. May play a role in binding dynein to membranous organelles or ch…
DYNC1LI1	510	PVTVSPTTPTSPTEGEAS			0.002722	0.002885			0.31	0.53	Acts as one of several non-catalytic accessory components of the cytoplasmic dynein 1 complex that are thought to be involved in linking dynein to cargos and to adapter proteins that regulate dynein function. Cytoplasmic dynein 1 acts as a motor for the intracellular retrograde motility of vesicles and organelles along microtubules. May play a role in binding dynein to membranous organelles or ch…
DYNC1LI2	194	EEGCQGSPQR	0.00342	0.003695			0.6	0.2			Acts as one of several non-catalytic accessory components of the cytoplasmic dynein 1 complex that are thought to be involved in linking dynein to cargos and to adapter proteins that regulate dynein function. Cytoplasmic dynein 1 acts as a motor for the intracellular retrograde motility of vesicles and organelles along microtubules. May play a role in binding dynein to membranous organelles or ch…
DYNC1LI2	435	LASFFNSLLSK		0.003309				1.25			Acts as one of several non-catalytic accessory components of the cytoplasmic dynein 1 complex that are thought to be involved in linking dynein to cargos and to adapter proteins that regulate dynein function. Cytoplasmic dynein 1 acts as a motor for the intracellular retrograde motility of vesicles and organelles along microtubules. May play a role in binding dynein to membranous organelles or ch…
DYNLL1	64	NFGSYVTHET	0.003243			0.003437	1.22			1.4	Acts as one of several non-catalytic accessory components of the cytoplasmic dynein 1 complex that are thought to be involved in linking dynein to cargos and to adapter proteins that regulate dynein function. Cytoplasmic dynein 1 acts as a motor for the intracellular retrograde motility of vesicles and organelles along microtubules. May play a role in changing or maintaining the spatial distribut…
EAP1	657	NSSSPVSPASVP	0.003312	0.003578			0.22	0.56			May contribute to the control of female reproductive function (By similarity). May play a role in gene transcription by transactivating GNRH1 promoter and repressing PENK promoter.
EAP1	659	RNSSSPVSPAS		0.0037		0.003632		0.83		0.73	May contribute to the control of female reproductive function (By similarity). May play a role in gene transcription by transactivating GNRH1 promoter and repressing PENK promoter.
EAPP	109	DDIYFDSDSEDEDR		0.003	0.002778			1.22	1.4		May play an important role in the fine-tuning of both major E2F1 activities, the regulation of the cell-cycle and the induction of apoptosis. Promotes S-phase entry, and inhibits p14(ARP) expression.
EAPP	111	DDIYFDSDSEDEDR		0.003		0.002945		1.22		1.4	May play an important role in the fine-tuning of both major E2F1 activities, the regulation of the cell-cycle and the induction of apoptosis. Promotes S-phase entry, and inhibits p14(ARP) expression.
EBAG9	36	LSGDQITLPTTVDYSSVPK			0.003333	0.003533			0.25	0.41	May participate in suppression of cell proliferation and induces apoptotic cell death through activation of interleukin-1-beta converting enzyme (ICE)-like proteases.
EBF1	22	EEPLGSGMNAVR			0.002988				0.73		Transcriptional activator which recognizes variations of the palindromic sequence 5'-ATTCCCNNGGGAATT-3'.
ECE1	25	ATLDEEDLVDSLSE	0.003097				0.82				Converts big endothelin-1 to endothelin-1.
ECE1	34	ATLDEEDLVDSLSE		0.003345				0.82			Converts big endothelin-1 to endothelin-1.
ECHS1	46	NNTVGLIQLNR	0.003029	0.003271	0.003029		0.67	0.26	0.65		Straight-chain enoyl-CoA thioesters from C4 up to at least C16 are processed, although with decreasing catalytic rate.
EDC3	150	HMESLSQSKSFR	0.003299	0.003563			8.51	3.55			Binds single-stranded RNA. In the process of mRNA degradation, may play a role in mRNA decapping. May play a role in spermiogenesis and oogenesis.
EDC3	152	HMESLSQSKSFR		0.003563		0.003497		1.25		1.43	Binds single-stranded RNA. In the process of mRNA degradation, may play a role in mRNA decapping. May play a role in spermiogenesis and oogenesis.
EDC4	486	HTEVLPAEEENDSLGA			0.002794	0.002961			0.26	0.5	In the process of mRNA degradation, seems to play a role in mRNA decapping. Component of a complex containing DCP2 and DCP1A which functions in decapping of ARE-containing mRNAs. Promotes complex formation between DCP1A and DCP2. Enhances the catalytic activity of DCP2 (in vitro).
EDC4	585	ADFLSLSSETK		0.003384				0.82			In the process of mRNA degradation, seems to play a role in mRNA decapping. Component of a complex containing DCP2 and DCP1A which functions in decapping of ARE-containing mRNAs. Promotes complex formation between DCP1A and DCP2. Enhances the catalytic activity of DCP2 (in vitro).
EDC4	725	QEVEPLGLPQASPSR			0.002964	0.003142			0.13	0.27	In the process of mRNA degradation, seems to play a role in mRNA decapping. Component of a complex containing DCP2 and DCP1A which functions in decapping of ARE-containing mRNAs. Promotes complex formation between DCP1A and DCP2. Enhances the catalytic activity of DCP2 (in vitro).
EDC4	727	TRSPDVISSASTAL	0.002696				1.18				In the process of mRNA degradation, seems to play a role in mRNA decapping. Component of a complex containing DCP2 and DCP1A which functions in decapping of ARE-containing mRNAs. Promotes complex formation between DCP1A and DCP2. Enhances the catalytic activity of DCP2 (in vitro).
EDC4	729	SPDVISSASTALSQDIPEIASEALSR		0.002776	0.003305	0.003503		1.22	0.32	0.46	In the process of mRNA degradation, seems to play a role in mRNA decapping. Component of a complex containing DCP2 and DCP1A which functions in decapping of ARE-containing mRNAs. Promotes complex formation between DCP1A and DCP2. Enhances the catalytic activity of DCP2 (in vitro).
EDC4	741	SASTALSQDIPEI		0.003063				1.19			In the process of mRNA degradation, seems to play a role in mRNA decapping. Component of a complex containing DCP2 and DCP1A which functions in decapping of ARE-containing mRNAs. Promotes complex formation between DCP1A and DCP2. Enhances the catalytic activity of DCP2 (in vitro).
EDC4	780	GFGSSAPEGLEPDSMASAASALHLLSPR				0.003366				0.55	In the process of mRNA degradation, seems to play a role in mRNA decapping. Component of a complex containing DCP2 and DCP1A which functions in decapping of ARE-containing mRNAs. Promotes complex formation between DCP1A and DCP2. Enhances the catalytic activity of DCP2 (in vitro).
EDC4	871	DSQDASAEQSDHDDEV	0.002737				1.16				In the process of mRNA degradation, seems to play a role in mRNA decapping. Component of a complex containing DCP2 and DCP1A which functions in decapping of ARE-containing mRNAs. Promotes complex formation between DCP1A and DCP2. Enhances the catalytic activity of DCP2 (in vitro).
EDC4	875	DSQDASAEQSDH		0.003157	0.002923	0.003098		1.15	1.31	0.37	In the process of mRNA degradation, seems to play a role in mRNA decapping. Component of a complex containing DCP2 and DCP1A which functions in decapping of ARE-containing mRNAs. Promotes complex formation between DCP1A and DCP2. Enhances the catalytic activity of DCP2 (in vitro).
EDC4	879	DSQDASAEQSDH	0.002923		0.002923	0.003098	1.23		0.47	0.19	In the process of mRNA degradation, seems to play a role in mRNA decapping. Component of a complex containing DCP2 and DCP1A which functions in decapping of ARE-containing mRNAs. Promotes complex formation between DCP1A and DCP2. Enhances the catalytic activity of DCP2 (in vitro).
EDC4	967	LAELRHSQEELLQ	0.00304	0.003283	0.00304		0.64	1.53	1.29		In the process of mRNA degradation, seems to play a role in mRNA decapping. Component of a complex containing DCP2 and DCP1A which functions in decapping of ARE-containing mRNAs. Promotes complex formation between DCP1A and DCP2. Enhances the catalytic activity of DCP2 (in vitro).
EEF1A1	286	FAPVNVTTEVK		0.003365	0.003116			0.7	0.66		This protein promotes the GTP-dependent binding of aminoacyl-tRNA to the A-site of ribosomes during protein biosynthesis. With PARP1 and TXK, forms a complex that acts as a T helper 1 (Th1) cell-specific transcription factor and binds the promoter of IFN-gamma to directly regulate its transcription, and is thus involved importantly in Th1 cytokine production.
EEF1A1	396	SGDAAIVDMVPGK	0.002988				1.25				This protein promotes the GTP-dependent binding of aminoacyl-tRNA to the A-site of ribosomes during protein biosynthesis. With PARP1 and TXK, forms a complex that acts as a T helper 1 (Th1) cell-specific transcription factor and binds the promoter of IFN-gamma to directly regulate its transcription, and is thus involved importantly in Th1 cytokine production.
EEF1A2	133	NGQTREHALL	0.003285			0.003482	0.69			0.66	This protein promotes the GTP-dependent binding of aminoacyl-tRNA to the A-site of ribosomes during protein biosynthesis.
EEF1A2	142	HALLAYTLGVK		0.003416	0.003163			0.7	0.66		This protein promotes the GTP-dependent binding of aminoacyl-tRNA to the A-site of ribosomes during protein biosynthesis.
EEF1A2	21	HVDSGKSTTTGHL	0.00282				0.81				This protein promotes the GTP-dependent binding of aminoacyl-tRNA to the A-site of ribosomes during protein biosynthesis.
EEF1A2	432	DMRQTVAVGVIK		0.003095				1.16			This protein promotes the GTP-dependent binding of aminoacyl-tRNA to the A-site of ribosomes during protein biosynthesis.
EEF1B2	106	DIDLFGSDDEEES	0.003227				1.19				EF-1-beta and EF-1-delta stimulate the exchange of GDP bound to EF-1-alpha to GTP.
EEF1B2	90	VEDTTGSGATDSK		0.003208				1.17			EF-1-beta and EF-1-delta stimulate the exchange of GDP bound to EF-1-alpha to GTP.
EEF1B2	93	VEDTTGSGATDSK	0.00297				1.17				EF-1-beta and EF-1-delta stimulate the exchange of GDP bound to EF-1-alpha to GTP.
EEF1B2	95	VEDTTGSGATDSK	0.00297	0.003209			0.54	0.38			EF-1-beta and EF-1-delta stimulate the exchange of GDP bound to EF-1-alpha to GTP.
EEF1D	60	SLAGSSGPGASSGTSGDHGELVVR			0.003092	0.003277			5.03	9.64	Isoform 1: EF-1-beta and EF-1-delta stimulate the exchange of GDP bound to EF-1-alpha to GTP, regenerating EF-1-alpha for another round of transfer of aminoacyl-tRNAs to the ribosome.
EEF2	435	IMGPNYTPGK	0.003459				0.79				Catalyzes the GTP-dependent ribosomal translocation step during translation elongation. During this step, the ribosome changes from the pre-translocational (PRE) to the post-translocational (POST) state as the newly formed A-site-bound peptidyl-tRNA and P-site-bound deacylated tRNA move to the P and E sites, respectively. Catalyzes the coordinated movement of the two tRNA molecules, the mRNA and …
EEF2	59	AGETRFTDTR	0.003245	0.003505			0.68	0.94			Catalyzes the GTP-dependent ribosomal translocation step during translation elongation. During this step, the ribosome changes from the pre-translocational (PRE) to the post-translocational (POST) state as the newly formed A-site-bound peptidyl-tRNA and P-site-bound deacylated tRNA move to the P and E sites, respectively. Catalyzes the coordinated movement of the two tRNA molecules, the mRNA and …
EEF2K	423	DLDNMASRDHDHL		0.003338	0.003091			0.83	0.71		Threonine kinase that regulates protein synthesis by controlling the rate of peptide chain elongation. Upon activation by a variety of upstream kinases including AMPK or TRPM7, phosphorylates the elongation factor EEF2 at a single site, renders it unable to bind ribosomes and thus inactive. In turn, the rate of protein synthesis is reduced.
EEF2K	470	YESDEDSLGSSGR			0.002702	0.002864			0.22	0.34	Threonine kinase that regulates protein synthesis by controlling the rate of peptide chain elongation. Upon activation by a variety of upstream kinases including AMPK or TRPM7, phosphorylates the elongation factor EEF2 at a single site, renders it unable to bind ribosomes and thus inactive. In turn, the rate of protein synthesis is reduced.
EEF2K	474	YESDEDSLGSSGR			0.002702	0.002864			0.22	0.34	Threonine kinase that regulates protein synthesis by controlling the rate of peptide chain elongation. Upon activation by a variety of upstream kinases including AMPK or TRPM7, phosphorylates the elongation factor EEF2 at a single site, renders it unable to bind ribosomes and thus inactive. In turn, the rate of protein synthesis is reduced.
EEF2K	491	WNLLNSSRLHLPR	0.002968				0.84				Threonine kinase that regulates protein synthesis by controlling the rate of peptide chain elongation. Upon activation by a variety of upstream kinases including AMPK or TRPM7, phosphorylates the elongation factor EEF2 at a single site, renders it unable to bind ribosomes and thus inactive. In turn, the rate of protein synthesis is reduced.
EFCAB4B	206	IISVEEDPLPQLLDGGFEQPLSK			0.003457				1.15		Ca2+-binding protein that plays a key role in store-operated Ca2+ entry (SOCE) in T-cells by regulating CRAC channel activation. Acts as a cytoplasmic calcium-sensor that facilitates the clustering of ORAI1 and STIM1 at the junctional regions between the plasma membrane and the endoplasmic reticulum upon low Ca2+ concentration. It thereby regulates CRAC channel activation, including translocation…
EFTUD2	86	IVQEEDTQPLTEP	0.003169	0.003423		0.003359	0.28	0.64		0.64	Component of the U5 snRNP and the U4/U6-U5 tri-snRNP complex required for pre-mRNA splicing. Binds GTP.
EGLN1	420	LNKPSDSVGK	0.00356	0.003845			2.61	4.14			Cellular oxygen sensor that catalyzes, under normoxic conditions, the post-translational formation of 4-hydroxyproline in hypoxia-inducible factor (HIF) alpha proteins. Hydroxylates a specific proline found in each of the oxygen-dependent degradation (ODD) domains (N-terminal, NODD, and C-terminal, CODD) of HIF1A. Also hydroxylates HIF2A. Has a preference for the CODD site for both HIF1A and HIF1…
EHBP1	1058	PSEDEVLNK			0.003605				0.76		May play a role in actin reorganization. Links clathrin-mediated endocytosis to the actin cytoskeleton.
EHBP1	171	DMQSLASLMSMK		0.003041	0.002816			1.22	1.4		May play a role in actin reorganization. Links clathrin-mediated endocytosis to the actin cytoskeleton.
EHBP1	174	DMQSLASLMSMK		0.003041		0.002985		1.22		1.4	May play a role in actin reorganization. Links clathrin-mediated endocytosis to the actin cytoskeleton.
EHBP1	299	TEDSFYNNSY	0.003034	0.003277		0.003216	0.22	0.56		0.63	May play a role in actin reorganization. Links clathrin-mediated endocytosis to the actin cytoskeleton.
EHBP1	302	TEDSFYNNSY	0.003034	0.003277			0.16	0.26			May play a role in actin reorganization. Links clathrin-mediated endocytosis to the actin cytoskeleton.
EHBP1	694	AETLELSDLYVSDK			0.003009				1.22		May play a role in actin reorganization. Links clathrin-mediated endocytosis to the actin cytoskeleton.
EHBP1L1	191	DDFAESDEDEAHGPGAPEAR			0.003191				1.2		EH domain-binding protein 1-like protein 1
EHBP1L1	310	PPVPQGEDEVPK			0.002918	0.003093			0.37	0.61	EH domain-binding protein 1-like protein 1
EHD1	456	EIFYTLSPVNGK		0.002986				1.25			Acts in early endocytic membrane fusion and membrane trafficking of recycling endosomes. Plays a role in myoblast fusion. Recruited to endosomal membranes upon nerve growth factor stimulation, indirectly regulates neurite outgrowth.
EHD4	459	ELFYTLSPINGK		0.002986				1.23			Plays a role in early endosomal transport.
EHMT2	40	VHGSLGDTPR		0.003865				1.17			Histone methyltransferase that specifically mono- and dimethylates 'Lys-9' of histone H3 (H3K9me1 and H3K9me2, respectively) in euchromatin. H3K9me represents a specific tag for epigenetic transcriptional repression by recruiting HP1 proteins to methylated histones. Also mediates monomethylation of 'Lys-56' of histone H3 (H3K56me1) in G1 phase, leading to promote interaction between histone H3 an…
EI24	326	FPSPHPSPAK			0.003498	0.003708			1.51	1.69	Acts as a negative growth regulator via p53-mediated apoptosis pathway. Regulates formation of degradative autolysosomes during autophagy (By similarity).
EIF1	9	AIQNLHSFDPFAD	0.003218	0.003475		0.003411	0.73	0.19		0.64	Necessary for scanning and involved in initiation site selection. Promotes the assembly of 48S ribosomal complexes at the authentic initiation codon of a conventional capped mRNA.
EIF1AD	155	HESEEESEEEEAA	0.003158	0.00341			5.24	7.65			Plays a role into cellular response to oxidative stress. Decreases cell proliferation.
EIF1AD	159	HESEEESEEEEAA	0.003158	0.00341			3.89	8.99			Plays a role into cellular response to oxidative stress. Decreases cell proliferation.
EIF2A	506	SPDLAPTPAPQSTPR				0.003284				0.71	Functions in the early steps of protein synthesis of a small number of specific mRNAs. Acts by directing the binding of methionyl-tRNAi to 40S ribosomal subunits. In contrast to the eIF-2 complex, it binds methionyl-tRNAi to 40 S subunits in a codon-dependent manner, whereas the eIF-2 complex binds methionyl-tRNAi to 40 S subunits in a GTP-dependent manner. May act by impiging the expression of s…
EIF2A	550	NTVSQSISGDPE		0.003291	0.003047			1.19	1.36		Functions in the early steps of protein synthesis of a small number of specific mRNAs. Acts by directing the binding of methionyl-tRNAi to 40S ribosomal subunits. In contrast to the eIF-2 complex, it binds methionyl-tRNAi to 40 S subunits in a codon-dependent manner, whereas the eIF-2 complex binds methionyl-tRNAi to 40 S subunits in a GTP-dependent manner. May act by impiging the expression of s…
EIF2AK1	295	FGESDTENQN	0.00328			0.003477	1.08			1.29	Inhibits protein synthesis at the translation initiation level, in response to various stress conditions, including oxidative stress, heme deficiency, osmotic shock and heat shock. Exerts its function through the phosphorylation of EIF2S1 at 'Ser-48' and 'Ser-51', thus preventing its recycling. Binds hemin forming a 1:1 complex through a cysteine thiolate and histidine nitrogenous coordination. T…
EIF2AK4	667	PAGPGTPPPDSGPLAK			0.003252				1.21		Can phosphorylate the alpha subunit of EIF2 and may mediate translational control.
EIF2B4	212	QNSLTQFMSIPS		0.003018				0.79			Catalyzes the exchange of eukaryotic initiation factor 2-bound GDP for GTP.
EIF2S2	33	DTQTEETQPSETK		0.003433		0.00337		1.23		1.41	eIF-2 functions in the early steps of protein synthesis by forming a ternary complex with GTP and initiator tRNA. This complex binds to a 40S ribosomal subunit, followed by mRNA binding to form a 43S preinitiation complex. Junction of the 60S ribosomal subunit to form the 80S initiation complex is preceded by hydrolysis of the GTP bound to eIF-2 and release of an eIF-2-GDP binary complex. In orde…
EIF2S2	36	DTQTEETQPSETK		0.003433		0.00337		1.02		1.26	eIF-2 functions in the early steps of protein synthesis by forming a ternary complex with GTP and initiator tRNA. This complex binds to a 40S ribosomal subunit, followed by mRNA binding to form a 43S preinitiation complex. Junction of the 60S ribosomal subunit to form the 80S initiation complex is preceded by hydrolysis of the GTP bound to eIF-2 and release of an eIF-2-GDP binary complex. In orde…
EIF3A	488	HTSRTLSFGSDLN	0.003303				1.17				Component of the eukaryotic translation initiation factor 3 (eIF-3) complex, which is required for several steps in the initiation of protein synthesis. The eIF-3 complex associates with the 40S ribosome and facilitates the recruitment of eIF-1, eIF-1A, eIF-2:GTP:methionyl-tRNAi and eIF-5 to form the 43S preinitiation complex (43S PIC). The eIF-3 complex stimulates mRNA recruitment to the 43S PIC…
EIF3A	492	HTSRTLSFGSDLN		0.003567				1.17			Component of the eukaryotic translation initiation factor 3 (eIF-3) complex, which is required for several steps in the initiation of protein synthesis. The eIF-3 complex associates with the 40S ribosome and facilitates the recruitment of eIF-1, eIF-1A, eIF-2:GTP:methionyl-tRNAi and eIF-5 to form the 43S preinitiation complex (43S PIC). The eIF-3 complex stimulates mRNA recruitment to the 43S PIC…
EIF3A	516	HLQSMPSEQIR	0.002848		0.002848		0.83		0.73		Component of the eukaryotic translation initiation factor 3 (eIF-3) complex, which is required for several steps in the initiation of protein synthesis. The eIF-3 complex associates with the 40S ribosome and facilitates the recruitment of eIF-1, eIF-1A, eIF-2:GTP:methionyl-tRNAi and eIF-5 to form the 43S preinitiation complex (43S PIC). The eIF-3 complex stimulates mRNA recruitment to the 43S PIC…
EIF3A	584	ERLESLNIQR		0.003231	0.002992			1.08	1.29		Component of the eukaryotic translation initiation factor 3 (eIF-3) complex, which is required for several steps in the initiation of protein synthesis. The eIF-3 complex associates with the 40S ribosome and facilitates the recruitment of eIF-1, eIF-1A, eIF-2:GTP:methionyl-tRNAi and eIF-5 to form the 43S preinitiation complex (43S PIC). The eIF-3 complex stimulates mRNA recruitment to the 43S PIC…
EIF3B	164	FVDDVSEEELLGDVLK				0.00281				0.76	Component of the eukaryotic translation initiation factor 3 (eIF-3) complex, which is required for several steps in the initiation of protein synthesis. The eIF-3 complex associates with the 40S ribosome and facilitates the recruitment of eIF-1, eIF-1A, eIF-2:GTP:methionyl-tRNAi and eIF-5 to form the 43S pre-initiation complex (43S PIC). The eIF-3 complex stimulates mRNA recruitment to the 43S PI…
EIF3CL	139	NNAKALSTLR	0.003429	0.003703			0.9	0.24			Component of the eukaryotic translation initiation factor 3 (eIF-3) complex, which is required for several steps in the initiation of protein synthesis. The eIF-3 complex associates with the 40S ribosome and facilitates the recruitment of eIF-1, eIF-1A, eIF-2:GTP:methionyl-tRNAi and eIF-5 to form the 43S preinitiation complex (43S PIC). The eIF-3 complex stimulates mRNA recruitment to the 43S PIC…
EIF3CL	158	DFESHITSYK	0.003064	0.003309			1.04	3.93			Component of the eukaryotic translation initiation factor 3 (eIF-3) complex, which is required for several steps in the initiation of protein synthesis. The eIF-3 complex associates with the 40S ribosome and facilitates the recruitment of eIF-1, eIF-1A, eIF-2:GTP:methionyl-tRNAi and eIF-5 to form the 43S preinitiation complex (43S PIC). The eIF-3 complex stimulates mRNA recruitment to the 43S PIC…
EIF3CL	178	NEEDSEGSSDE		0.003385				1.34			Component of the eukaryotic translation initiation factor 3 (eIF-3) complex, which is required for several steps in the initiation of protein synthesis. The eIF-3 complex associates with the 40S ribosome and facilitates the recruitment of eIF-1, eIF-1A, eIF-2:GTP:methionyl-tRNAi and eIF-5 to form the 43S preinitiation complex (43S PIC). The eIF-3 complex stimulates mRNA recruitment to the 43S PIC…
EIF3CL	181	NEEDSEGSSDE	0.003134				1.34				Component of the eukaryotic translation initiation factor 3 (eIF-3) complex, which is required for several steps in the initiation of protein synthesis. The eIF-3 complex associates with the 40S ribosome and facilitates the recruitment of eIF-1, eIF-1A, eIF-2:GTP:methionyl-tRNAi and eIF-5 to form the 43S preinitiation complex (43S PIC). The eIF-3 complex stimulates mRNA recruitment to the 43S PIC…
EIF3CL	182	NEEDSEGSSDE		0.003385				1.34			Component of the eukaryotic translation initiation factor 3 (eIF-3) complex, which is required for several steps in the initiation of protein synthesis. The eIF-3 complex associates with the 40S ribosome and facilitates the recruitment of eIF-1, eIF-1A, eIF-2:GTP:methionyl-tRNAi and eIF-5 to form the 43S preinitiation complex (43S PIC). The eIF-3 complex stimulates mRNA recruitment to the 43S PIC…
EIF3CL	39	QPLLLSEDEEDT		0.002944				0.79			Component of the eukaryotic translation initiation factor 3 (eIF-3) complex, which is required for several steps in the initiation of protein synthesis. The eIF-3 complex associates with the 40S ribosome and facilitates the recruitment of eIF-1, eIF-1A, eIF-2:GTP:methionyl-tRNAi and eIF-5 to form the 43S preinitiation complex (43S PIC). The eIF-3 complex stimulates mRNA recruitment to the 43S PIC…
EIF3E	399	MGNNAVSPYQQVI		0.00288	0.002667			1.21	1.38		Component of the eukaryotic translation initiation factor 3 (eIF-3) complex, which is required for several steps in the initiation of protein synthesis. The eIF-3 complex associates with the 40S ribosome and facilitates the recruitment of eIF-1, eIF-1A, eIF-2:GTP:methionyl-tRNAi and eIF-5 to form the 43S preinitiation complex (43S PIC). The eIF-3 complex stimulates mRNA recruitment to the 43S PIC…
EIF3G	228	GESMQPNRR		0.003745				1.19			Component of the eukaryotic translation initiation factor 3 (eIF-3) complex, which is required for several steps in the initiation of protein synthesis. The eIF-3 complex associates with the 40S ribosome and facilitates the recruitment of eIF-1, eIF-1A, eIF-2:GTP:methionyl-tRNAi and eIF-5 to form the 43S preinitiation complex (43S PIC). The eIF-3 complex stimulates mRNA recruitment to the 43S PIC…
EIF3J	11	AAAAGDSDSWDAD	0.003006			0.003187	0.81			0.7	Component of the eukaryotic translation initiation factor 3 (eIF-3) complex, which is required for several steps in the initiation of protein synthesis. The eIF-3 complex associates with the 40S ribosome and facilitates the recruitment of eIF-1, eIF-1A, eIF-2:GTP:methionyl-tRNAi and eIF-5 to form the 43S preinitiation complex (43S PIC). The eIF-3 complex stimulates mRNA recruitment to the 43S PIC…
EIF3J	13	AAGDSDSWDADAF		0.003072				0.81			Component of the eukaryotic translation initiation factor 3 (eIF-3) complex, which is required for several steps in the initiation of protein synthesis. The eIF-3 complex associates with the 40S ribosome and facilitates the recruitment of eIF-1, eIF-1A, eIF-2:GTP:methionyl-tRNAi and eIF-5 to form the 43S preinitiation complex (43S PIC). The eIF-3 complex stimulates mRNA recruitment to the 43S PIC…
EIF3S3	197	EKDFSPEALK		0.003477				1.22			Component of the eukaryotic translation initiation factor 3 (eIF-3) complex, which is required for several steps in the initiation of protein synthesis. The eIF-3 complex associates with the 40S ribosome and facilitates the recruitment of eIF-1, eIF-1A, eIF-2:GTP:methionyl-tRNAi and eIF-5 to form the 43S preinitiation complex (43S PIC). The eIF-3 complex stimulates mRNA recruitment to the 43S PIC…
EIF3S3	268	VDEMSQDIVK	0.003219				0.82				Component of the eukaryotic translation initiation factor 3 (eIF-3) complex, which is required for several steps in the initiation of protein synthesis. The eIF-3 complex associates with the 40S ribosome and facilitates the recruitment of eIF-1, eIF-1A, eIF-2:GTP:methionyl-tRNAi and eIF-5 to form the 43S preinitiation complex (43S PIC). The eIF-3 complex stimulates mRNA recruitment to the 43S PIC…
EIF4A1	205	LNSNTQVVLLSAT		0.003002				0.69			ATP-dependent RNA helicase which is a subunit of the eIF4F complex involved in cap recognition and is required for mRNA binding to ribosome. In the current model of translation initiation, eIF4A unwinds RNA secondary structures in the 5'-UTR of mRNAs which is necessary to allow efficient binding of the small ribosomal subunit, and subsequent scanning for the initiator codon.
EIF4A3	163	QHVVAGTPGR		0.003926				1.23			ATP-dependent RNA helicase. Core component of the splicing-dependent multiprotein exon junction complex (EJC) deposited at splice junctions on mRNAs. The EJC is a dynamic structure consisting of core proteins and several peripheral nuclear and cytoplasmic associated factors that join the complex only transiently either during EJC assembly or during subsequent mRNA metabolism. The EJC marks the po…
EIF4B	219	GDDSFGDKYR	0.00323		0.00323		1.18		1.34		Required for the binding of mRNA to ribosomes. Functions in close association with EIF4-F and EIF4-A. Binds near the 5'-terminal cap of mRNA in presence of EIF-4F and ATP. Promotes the ATPase activity and the ATP-dependent RNA unwinding activity of both EIF4-A and EIF4-F.
EIF4B	359	AASIFGGAKPVDTAAR			0.003104	0.00329			4.72	7.5	Required for the binding of mRNA to ribosomes. Functions in close association with EIF4-F and EIF4-A. Binds near the 5'-terminal cap of mRNA in presence of EIF-4F and ATP. Promotes the ATPase activity and the ATP-dependent RNA unwinding activity of both EIF4-A and EIF4-F.
EIF4B	359	QSTRAASIFGGAK		0.003147				1.21			Required for the binding of mRNA to ribosomes. Functions in close association with EIF4-F and EIF4-A. Binds near the 5'-terminal cap of mRNA in presence of EIF-4F and ATP. Promotes the ATPase activity and the ATP-dependent RNA unwinding activity of both EIF4-A and EIF4-F.
EIF4B	450	ESEKSLENETL		0.003183	0.002946			1.25	1.43		Required for the binding of mRNA to ribosomes. Functions in close association with EIF4-F and EIF4-A. Binds near the 5'-terminal cap of mRNA in presence of EIF-4F and ATP. Promotes the ATPase activity and the ATP-dependent RNA unwinding activity of both EIF4-A and EIF4-F.
EIF4B	459	EEDCHSPTSK			0.003302	0.0035			0.18	0.36	Required for the binding of mRNA to ribosomes. Functions in close association with EIF4-F and EIF4-A. Binds near the 5'-terminal cap of mRNA in presence of EIF-4F and ATP. Promotes the ATPase activity and the ATP-dependent RNA unwinding activity of both EIF4-A and EIF4-F.
EIF4B	495	SQSSDTEQQSPTSGGGK				0.003012				1.15	Required for the binding of mRNA to ribosomes. Functions in close association with EIF4-F and EIF4-A. Binds near the 5'-terminal cap of mRNA in presence of EIF-4F and ATP. Promotes the ATPase activity and the ATP-dependent RNA unwinding activity of both EIF4-A and EIF4-F.
EIF4B	497	SQSSDTEQQSPTSGGGK			0.002841	0.003012			0.54	0.12	Required for the binding of mRNA to ribosomes. Functions in close association with EIF4-F and EIF4-A. Binds near the 5'-terminal cap of mRNA in presence of EIF-4F and ATP. Promotes the ATPase activity and the ATP-dependent RNA unwinding activity of both EIF4-A and EIF4-F.
EIF4EBP1	37	GDYSTTPGGTLFSTTPGGTR			0.003412	0.003616			0.62	0.37	Repressor of translation initiation that regulates EIF4E activity by preventing its assembly into the eIF4F complex: hypophosphorylated form competes with EIF4G1/EIF4G3 and strongly binds to EIF4E, leading to repress translation. In contrast, hyperphosphorylated form dissociates from EIF4E, allowing interaction between EIF4G1/EIF4G3 and EIF4E, leading to initiation of translation. Mediates the re…
EIF4EBP1	46	GDYSTTPGGTLFSTTPGGTR			0.003412	0.003616			0.62	0.37	Repressor of translation initiation that regulates EIF4E activity by preventing its assembly into the eIF4F complex: hypophosphorylated form competes with EIF4G1/EIF4G3 and strongly binds to EIF4E, leading to repress translation. In contrast, hyperphosphorylated form dissociates from EIF4E, allowing interaction between EIF4G1/EIF4G3 and EIF4E, leading to initiation of translation. Mediates the re…
EIF4EBP1	70	NSPVTKTPPR			0.003402	0.003607			0.14	0.3	Repressor of translation initiation that regulates EIF4E activity by preventing its assembly into the eIF4F complex: hypophosphorylated form competes with EIF4G1/EIF4G3 and strongly binds to EIF4E, leading to repress translation. In contrast, hyperphosphorylated form dissociates from EIF4E, allowing interaction between EIF4G1/EIF4G3 and EIF4E, leading to initiation of translation. Mediates the re…
EIF4EBP1	77	DLPTIPGVTSPSS				0.003142				0.56	Repressor of translation initiation that regulates EIF4E activity by preventing its assembly into the eIF4F complex: hypophosphorylated form competes with EIF4G1/EIF4G3 and strongly binds to EIF4E, leading to repress translation. In contrast, hyperphosphorylated form dissociates from EIF4E, allowing interaction between EIF4G1/EIF4G3 and EIF4E, leading to initiation of translation. Mediates the re…
EIF4EBP2	37	GTLFSTTPGGTR			0.003141	0.003329			0.23	0.07	Repressor of translation initiation involved in synaptic plasticity, learning and memory formation (By similarity). Regulates EIF4E activity by preventing its assembly into the eIF4F complex: hypophosphorylated form of EIF4EBP2 competes with EIF4G1/EIF4G3 and strongly binds to EIF4E, leading to repress translation. In contrast, hyperphosphorylated form dissociates from EIF4E, allowing interaction…
EIF4ENIF1	345	WFSNPSRSGSR		0.003177				0.83			Nucleoplasmic shuttling protein. Mediates the nuclear import of EIF4E by a piggy-back mechanism.
EIF4ENIF1	564	APSPPLSQVFQTR			0.003319				0.62		Nucleoplasmic shuttling protein. Mediates the nuclear import of EIF4E by a piggy-back mechanism.
EIF4ENIF1	74	PASGRSSPVESLK		0.0031		0.003042		1.16		1.33	Nucleoplasmic shuttling protein. Mediates the nuclear import of EIF4E by a piggy-back mechanism.
EIF4ENIF1	77	PASGRSSPVESLK	0.00287	0.0031	0.00287		5.61	7.27	1.48		Nucleoplasmic shuttling protein. Mediates the nuclear import of EIF4E by a piggy-back mechanism.
EIF4ENIF1	78	PASGRSSPVESLK	0.00287		0.00287		1.16		1.33		Nucleoplasmic shuttling protein. Mediates the nuclear import of EIF4E by a piggy-back mechanism.
EIF4ENIF1	82	PASGRSSPVESLK	0.00287			0.003042	1.02			1.26	Nucleoplasmic shuttling protein. Mediates the nuclear import of EIF4E by a piggy-back mechanism.
EIF4G1	1124	EAARPATSTLNR		0.003163				0.81			Component of the protein complex eIF4F, which is involved in the recognition of the mRNA cap, ATP-dependent unwinding of 5'-terminal secondary structure and recruitment of mRNA to the ribosome.
EIF4G1	1185	SFSKEVEER				0.003564				1.1	Component of the protein complex eIF4F, which is involved in the recognition of the mRNA cap, ATP-dependent unwinding of 5'-terminal secondary structure and recruitment of mRNA to the ribosome.
EIF4G1	1187	SFSKEVEER				0.003564				0.65	Component of the protein complex eIF4F, which is involved in the recognition of the mRNA cap, ATP-dependent unwinding of 5'-terminal secondary structure and recruitment of mRNA to the ribosome.
EIF4G1	1231	EAALPPVSPLK			0.003331				1.11		Component of the protein complex eIF4F, which is involved in the recognition of the mRNA cap, ATP-dependent unwinding of 5'-terminal secondary structure and recruitment of mRNA to the ribosome.
EIF4G1	1603	EAEEESDHN	0.003514	0.003795			8.48	3.54			Component of the protein complex eIF4F, which is involved in the recognition of the mRNA cap, ATP-dependent unwinding of 5'-terminal secondary structure and recruitment of mRNA to the ribosome.
EIF4G1	314	LSPEPTPLAEPI			0.002979				1.67		Component of the protein complex eIF4F, which is involved in the recognition of the mRNA cap, ATP-dependent unwinding of 5'-terminal secondary structure and recruitment of mRNA to the ribosome.
EIF4G1	995	VLDLRGSNWVPR	0.002683		0.002683		0.84		0.72		Component of the protein complex eIF4F, which is involved in the recognition of the mRNA cap, ATP-dependent unwinding of 5'-terminal secondary structure and recruitment of mRNA to the ribosome.
EIF4G3	1201	DLLDNQSQEEQR	0.003218	0.003475			0.59	0.33			Probable component of the protein complex eIF4F, which is involved in the recognition of the mRNA cap, ATP-dependent unwinding of 5'-terminal secondary structure and recruitment of mRNA to the ribosome. Thought to be a functional homolog of EIF4G1.
EIF4G3	494	SPVPAQIAITVPK	0.002858	0.003087		0.003029	0.66	0.84		0.65	Probable component of the protein complex eIF4F, which is involved in the recognition of the mRNA cap, ATP-dependent unwinding of 5'-terminal secondary structure and recruitment of mRNA to the ribosome. Thought to be a functional homolog of EIF4G1.
EIF4H	14	DDRAYSSFGGGR		0.003161				1.21			Stimulates the RNA helicase activity of EIF4A in the translation initiation complex. Binds weakly mRNA.
EIF5	389	EAEEESSGGEEED	0.002711				1.21				Catalyzes the hydrolysis of GTP bound to the 40S ribosomal initiation complex (40S.mRNA.Met-tRNA[F].eIF-2.GTP) with the subsequent joining of a 60S ribosomal subunit resulting in the release of eIF-2 and the guanine nucleotide. The subsequent joining of a 60S ribosomal subunit results in the formation of a functional 80S initiation complex (80S.mRNA.Met-tRNA[F]).
EIF5	390	EAEEESSGGEEED	0.002711				1.21				Catalyzes the hydrolysis of GTP bound to the 40S ribosomal initiation complex (40S.mRNA.Met-tRNA[F].eIF-2.GTP) with the subsequent joining of a 60S ribosomal subunit resulting in the release of eIF-2 and the guanine nucleotide. The subsequent joining of a 60S ribosomal subunit results in the formation of a functional 80S initiation complex (80S.mRNA.Met-tRNA[F]).
EIF5B	107	QSFDDNDSEELEDK			0.002858				0.31		Function in general translation initiation by promoting the binding of the formylmethionine-tRNA to ribosomes. Seems to function along with eIF-2 (By similarity).
EIF5B	107	SFDDNDSEELEDK	0.003084				0.84				Function in general translation initiation by promoting the binding of the formylmethionine-tRNA to ribosomes. Seems to function along with eIF-2 (By similarity).
EIF5B	113	QSFDDNDSEELEDK			0.002858				0.31		Function in general translation initiation by promoting the binding of the formylmethionine-tRNA to ribosomes. Seems to function along with eIF-2 (By similarity).
EIF5B	113	SFDDNDSEELEDK	0.003084	0.00333			1.21	3.69			Function in general translation initiation by promoting the binding of the formylmethionine-tRNA to ribosomes. Seems to function along with eIF-2 (By similarity).
EIF5B	135	VEMYSGSDDDDDF		0.003432		0.003368		1.15		1.3	Function in general translation initiation by promoting the binding of the formylmethionine-tRNA to ribosomes. Seems to function along with eIF-2 (By similarity).
EIF5B	137	VEMYSGSDDDDDF	0.003178			0.003368	1.16			1.32	Function in general translation initiation by promoting the binding of the formylmethionine-tRNA to ribosomes. Seems to function along with eIF-2 (By similarity).
EIF5B	164	WDGSEEDEDN	0.003139	0.00339			1.41	3.5			Function in general translation initiation by promoting the binding of the formylmethionine-tRNA to ribosomes. Seems to function along with eIF-2 (By similarity).
EIF5B	214	PGPNIESGNEDDD		0.003006	0.002783			0.78	0.67		Function in general translation initiation by promoting the binding of the formylmethionine-tRNA to ribosomes. Seems to function along with eIF-2 (By similarity).
EIF5B	214	PGPNIESGNEDDDASFK			0.002673				0.76		Function in general translation initiation by promoting the binding of the formylmethionine-tRNA to ribosomes. Seems to function along with eIF-2 (By similarity).
EIF5B	438	EVPSKDSLPK	0.003394		0.003394		0.79		0.68		Function in general translation initiation by promoting the binding of the formylmethionine-tRNA to ribosomes. Seems to function along with eIF-2 (By similarity).
EIF5B	775	DSDVAATLKK	0.003551			0.003764	1.22			1.4	Function in general translation initiation by promoting the binding of the formylmethionine-tRNA to ribosomes. Seems to function along with eIF-2 (By similarity).
ELAC2	199	HQPWQSPER	0.003217			0.00341	0.83			0.73	Zinc phosphodiesterase, which displays mitochondrial tRNA 3'-processing endonuclease activity. Involved in tRNA maturation, by removing a 3'-trailer from precursor tRNA.
ELAC2	205	PLSRLSPER	0.003529	0.003811	0.003529		0.36	0.07	0.63		Zinc phosphodiesterase, which displays mitochondrial tRNA 3'-processing endonuclease activity. Involved in tRNA maturation, by removing a 3'-trailer from precursor tRNA.
ELAC2	212	LSPERSSDSESNE	0.003299	0.003563			0.71	0.43			Zinc phosphodiesterase, which displays mitochondrial tRNA 3'-processing endonuclease activity. Involved in tRNA maturation, by removing a 3'-trailer from precursor tRNA.
ELAC2	213	LSPERSSDSESNE	0.003299	0.003563			0.65	0.49			Zinc phosphodiesterase, which displays mitochondrial tRNA 3'-processing endonuclease activity. Involved in tRNA maturation, by removing a 3'-trailer from precursor tRNA.
ELAVL1	126	VSYARPSSEVIK		0.003054				1.23			RNA-binding protein that binds to the 3'-UTR region of mRNAs and increases their stability. Involved in embryonic stem cells (ESCs) differentiation: preferentially binds mRNAs that are not methylated by N6-methyladenosine (m6A), stabilizing them, promoting ESCs differentiation. Binds to poly-U elements and AU-rich elements (AREs) in the 3'-UTR of target mRNAs. Binds avidly to the AU-rich element …
ELAVL1	127	SYARPSSEVIK	0.00304		0.00304		1.16		1.34		RNA-binding protein that binds to the 3'-UTR region of mRNAs and increases their stability. Involved in embryonic stem cells (ESCs) differentiation: preferentially binds mRNAs that are not methylated by N6-methyladenosine (m6A), stabilizing them, promoting ESCs differentiation. Binds to poly-U elements and AU-rich elements (AREs) in the 3'-UTR of target mRNAs. Binds avidly to the AU-rich element …
ELAVL1	202	NVALLSQLYHSPAR			0.003034	0.003216			0.24	0.1	RNA-binding protein that binds to the 3'-UTR region of mRNAs and increases their stability. Involved in embryonic stem cells (ESCs) differentiation: preferentially binds mRNAs that are not methylated by N6-methyladenosine (m6A), stabilizing them, promoting ESCs differentiation. Binds to poly-U elements and AU-rich elements (AREs) in the 3'-UTR of target mRNAs. Binds avidly to the AU-rich element …
ELAVL1	29	NTMSNGYEDH		0.003466		0.003402		0.79		0.68	RNA-binding protein that binds to the 3'-UTR region of mRNAs and increases their stability. Involved in embryonic stem cells (ESCs) differentiation: preferentially binds mRNAs that are not methylated by N6-methyladenosine (m6A), stabilizing them, promoting ESCs differentiation. Binds to poly-U elements and AU-rich elements (AREs) in the 3'-UTR of target mRNAs. Binds avidly to the AU-rich element …
ELF1	110	EAAEALLNMDSPGPMLDEK			0.003318				0.56		Transcription factor that activates the LYN and BLK promoters. Appears to be required for the T-cell-receptor-mediated trans activation of HIV-2 gene expression. Binds specifically to two purine-rich motifs in the HIV-2 enhancer.
ELMO1	344	IAFDAESEPNNSSGSMEK			0.00251				0.66		Involved in cytoskeletal rearrangements required for phagocytosis of apoptotic cells and cell motility. Acts in assocation with DOCK1 and CRK. Was initially proposed to be required in complex with DOCK1 to activate Rac Rho small GTPases. May enhance the guanine nucleotide exchange factor (GEF) activity of DOCK1.
ELMO2	523	MSQDDFQSPPIVELR		0.002933				0.69			Involved in cytoskeletal rearrangements required for phagocytosis of apoptotic cells and cell motility. Acts in assocation with DOCK1 and CRK. Was initially proposed to be required in complex with DOCK1 to activate Rac Rho small GTPases. May enhance the guanine nucleotide exchange factor (GEF) activity of DOCK1.
ELOVL5	300	DHQNGSMAAVNG		0.003376				0.78			Catalyzes the first and rate-limiting reaction of the four that constitute the long-chain fatty acids elongation cycle. This endoplasmic reticulum-bound enzymatic process, allows the addition of 2 carbons to the chain of long- and very long-chain fatty acids/VLCFAs per cycle. Condensing enzyme that acts specifically toward polyunsaturated acyl-CoA with the higher activity toward C18:3(n-6) acyl-C…
ELOVL5	308	VNGHTNSFSPLEN		0.00289		0.002837		0.81		0.69	Catalyzes the first and rate-limiting reaction of the four that constitute the long-chain fatty acids elongation cycle. This endoplasmic reticulum-bound enzymatic process, allows the addition of 2 carbons to the chain of long- and very long-chain fatty acids/VLCFAs per cycle. Condensing enzyme that acts specifically toward polyunsaturated acyl-CoA with the higher activity toward C18:3(n-6) acyl-C…
ELOVL5	310	VNGHTNSFSPLEN		0.00289				1.23			Catalyzes the first and rate-limiting reaction of the four that constitute the long-chain fatty acids elongation cycle. This endoplasmic reticulum-bound enzymatic process, allows the addition of 2 carbons to the chain of long- and very long-chain fatty acids/VLCFAs per cycle. Condensing enzyme that acts specifically toward polyunsaturated acyl-CoA with the higher activity toward C18:3(n-6) acyl-C…
EMD	29	YNIPHGPVVGSTR	0.002711	0.002927	0.002711	0.002873	0.28	0.52	0.62	3.72	Stabilizes and promotes the formation of a nuclear actin cortical network. Stimulates actin polymerization in vitro by binding and stabilizing the pointed end of growing filaments. Inhibits beta-catenin activity by preventing its accumulation in the nucleus. Acts by influencing the nuclear accumulation of beta-catenin through a CRM1-dependent export pathway. Links centrosomes to the nuclear envel…
EML3	176	AISSANLLVR			0.003563	0.003777			0.26	1.12	May modify the assembly dynamics of microtubules, such that microtubules are slightly longer, but more dynamic.
EML4	132	EESHSNDQSPQ	0.002993	0.003232			0.61	0.37			May modify the assembly dynamics of microtubules, such that microtubules are slightly longer, but more dynamic.
EML4	134	EESHSNDQSPQ	0.002993				0.78				May modify the assembly dynamics of microtubules, such that microtubules are slightly longer, but more dynamic.
EML4	144	SPQIRASPSPQPS	0.002796	0.00302	0.002796		0.6	0.32	0.64		May modify the assembly dynamics of microtubules, such that microtubules are slightly longer, but more dynamic.
EML4	181	PSPAEKSHNSWEN		0.003458				1.16			May modify the assembly dynamics of microtubules, such that microtubules are slightly longer, but more dynamic.
EML4	94	PSHTSAVSIAGK			0.003242	0.003437			6.39	9.33	May modify the assembly dynamics of microtubules, such that microtubules are slightly longer, but more dynamic.
ENAH	155	QVQNGPSQEELEI	0.003227	0.003484		0.00342	10.16	1.86		0.69	Ena/VASP proteins are actin-associated proteins involved in a range of processes dependent on cytoskeleton remodeling and cell polarity such as axon guidance and lamellipodial and filopodial dynamics in migrating cells. ENAH induces the formation of F-actin rich outgrowths in fibroblasts. Acts synergistically with BAIAP2-alpha and downstream of NTN1 to promote filipodia formation (By similarity).
ENAH	747	PWERTNTMNGS		0.00315	0.002916			1.22	1.39		Ena/VASP proteins are actin-associated proteins involved in a range of processes dependent on cytoskeleton remodeling and cell polarity such as axon guidance and lamellipodial and filopodial dynamics in migrating cells. ENAH induces the formation of F-actin rich outgrowths in fibroblasts. Acts synergistically with BAIAP2-alpha and downstream of NTN1 to promote filipodia formation (By similarity).
ENGASE	49	SIKDEEEETVFR			0.003204	0.003396			10.34	4.32	Endoglycosidase that releases N-glycans from glycoproteins by cleaving the beta-1,4-glycosidic bond in the N,N'-diacetylchitobiose core. Involved in the processing of free oligosaccharides in the cytosol.
ENO1	254	SGKYDLDFK	0.003474			0.003682	1.25			1.43	Multifunctional enzyme that, as well as its role in glycolysis, plays a part in various processes such as growth control, hypoxia tolerance and allergic responses. May also function in the intravascular and pericellular fibrinolytic system due to its ability to serve as a receptor and activator of plasminogen on the cell surface of several cell-types such as leukocytes and neurons. Stimulates imm…
ENSA	67	YFDSGDYNMAK			0.002879	0.003051			0.16	0.34	Protein phosphatase inhibitor that specifically inhibits protein phosphatase 2A (PP2A) during mitosis. When phosphorylated at Ser-67 during mitosis, specifically interacts with PPP2R2D (PR55-delta) and inhibits its activity, leading to inactivation of PP2A, an essential condition to keep cyclin-B1-CDK1 activity high during M phase (By similarity). Also acts as a stimulator of insulin secretion by…
EPB41	14	VTEAENSQHQQK		0.002924				1.23			Protein 4.1 is a major structural element of the erythrocyte membrane skeleton. It plays a key role in regulating membrane physical properties of mechanical stability and deformability by stabilizing spectrin-actin interaction. Recruits DLG1 to membranes.
EPB41	188	IEVKEESPQSK	0.002957				1.21				Protein 4.1 is a major structural element of the erythrocyte membrane skeleton. It plays a key role in regulating membrane physical properties of mechanical stability and deformability by stabilizing spectrin-actin interaction. Recruits DLG1 to membranes.
EPB41	542	SLDGAAAVDSADR			0.003015	0.003196			0.55	0.39	Protein 4.1 is a major structural element of the erythrocyte membrane skeleton. It plays a key role in regulating membrane physical properties of mechanical stability and deformability by stabilizing spectrin-actin interaction. Recruits DLG1 to membranes.
EPB41	60	ASNGDTPTHEDL	0.002995		0.002995		1.34		1.43		Protein 4.1 is a major structural element of the erythrocyte membrane skeleton. It plays a key role in regulating membrane physical properties of mechanical stability and deformability by stabilizing spectrin-actin interaction. Recruits DLG1 to membranes.
EPB41L2	103	EPTQAVVEEQVLDK	0.003005				0.82				Generally expressed protein 4.1
EPB41L2	55	PPPAAESQSSLR	0.003033		0.003033		0.69		0.66		Generally expressed protein 4.1
EPB41L2	682	SLQTQGSSHETLN		0.002918		0.002864		1.34		0.67	Generally expressed protein 4.1
EPB41L2	766	VTEGTIREEQE	0.002921			0.003096	0.78			0.63	Generally expressed protein 4.1
EPB41L2	87	QKSYTLVVAK	0.00329				1.16				Generally expressed protein 4.1
EPB41L2	987	EQHPDMSVTR		0.003379	0.003129			1.34	1.44		Generally expressed protein 4.1
EPB41L3	420	ASALIDRPAPYFER	0.002968				0.83				Tumor suppressor that inhibits cell proliferation and promotes apoptosis. Modulates the activity of protein arginine N-methyltransferases, including PRMT3 and PRMT5.
EPB41L3	443	YTMSRSLDGASV	0.002929				1.33				Tumor suppressor that inhibits cell proliferation and promotes apoptosis. Modulates the activity of protein arginine N-methyltransferases, including PRMT3 and PRMT5.
EPB41L3	448	SLDGASVNENHE	0.002962				1.21				Tumor suppressor that inhibits cell proliferation and promotes apoptosis. Modulates the activity of protein arginine N-methyltransferases, including PRMT3 and PRMT5.
EPB41L3	579	LSTSPVRLAA		0.003951				1.19			Tumor suppressor that inhibits cell proliferation and promotes apoptosis. Modulates the activity of protein arginine N-methyltransferases, including PRMT3 and PRMT5.
EPB41L3	581	LSTSPVRLAA	0.003658				1.23				Tumor suppressor that inhibits cell proliferation and promotes apoptosis. Modulates the activity of protein arginine N-methyltransferases, including PRMT3 and PRMT5.
EPB41L3	7	MTTESGSDSESK	0.002991	0.00323			0.61	0.19			Tumor suppressor that inhibits cell proliferation and promotes apoptosis. Modulates the activity of protein arginine N-methyltransferases, including PRMT3 and PRMT5.
EPHA2	635	GMLKTSSGKK			0.003586	0.003801			3.87	7.73	Receptor tyrosine kinase which binds promiscuously membrane-bound ephrin-A family ligands residing on adjacent cells, leading to contact-dependent bidirectional signaling into neighboring cells. The signaling pathway downstream of the receptor is referred to as forward signaling while the signaling pathway downstream of the ephrin ligand is referred to as reverse signaling. Activated by the ligan…
EPHA2	636	GMLKTSSGKK			0.003586	0.003801			3.87	7.73	Receptor tyrosine kinase which binds promiscuously membrane-bound ephrin-A family ligands residing on adjacent cells, leading to contact-dependent bidirectional signaling into neighboring cells. The signaling pathway downstream of the receptor is referred to as forward signaling while the signaling pathway downstream of the ephrin ligand is referred to as reverse signaling. Activated by the ligan…
EPN1	470	TPESFLGPNAALVDLDSLVSR			0.00307	0.003254			0.42	0.32	Binds to membranes enriched in phosphatidylinositol 4,5-bisphosphate (PtdIns(4,5)P2). Modifies membrane curvature and facilitates the formation of clathrin-coated invaginations (By similarity). Regulates receptor-mediated endocytosis.B
EPN2	173	GSSQPNLSTSHSE	0.002838				0.81				Plays a role in the formation of clathrin-coated invaginations and endocytosis.
EPN2	192	AGGSPASYHGSTS		0.003435	0.003181			0.82	0.7		Plays a role in the formation of clathrin-coated invaginations and endocytosis.
EPN2	195	AGGSPASYHGSTS		0.003435	0.003181			0.81	0.7		Plays a role in the formation of clathrin-coated invaginations and endocytosis.
EPPK1	2716	QVSASELHTSGILG	0.002707				1.18				450 kDa epidermal antigen
EPRS	1029	NLADWYSQVITK		0.003561		0.003495		0.82		0.7	Catalyzes the attachment of the cognate amino acid to the corresponding tRNA in a two-step reaction: the amino acid is first activated by ATP to form a covalent intermediate with AMP and is then transferred to the acceptor end of the cognate tRNA. Component of the GAIT (gamma interferon-activated inhibitor of translation) complex which mediates interferon-gamma-induced transcript-selective transl…
EPRS	434	LNLNNTVLSK			0.003348	0.003549			16.42	38.58	Catalyzes the attachment of the cognate amino acid to the corresponding tRNA in a two-step reaction: the amino acid is first activated by ATP to form a covalent intermediate with AMP and is then transferred to the acceptor end of the cognate tRNA. Component of the GAIT (gamma interferon-activated inhibitor of translation) complex which mediates interferon-gamma-induced transcript-selective transl…
EPRS	888	EYIPGQPPLSQSSDSSPTR			0.003294	0.003492			0.19	0.47	Catalyzes the attachment of the cognate amino acid to the corresponding tRNA in a two-step reaction: the amino acid is first activated by ATP to form a covalent intermediate with AMP and is then transferred to the acceptor end of the cognate tRNA. Component of the GAIT (gamma interferon-activated inhibitor of translation) complex which mediates interferon-gamma-induced transcript-selective transl…
EPRS	910	LFDKVASQGEVVR		0.003537				0.78			Catalyzes the attachment of the cognate amino acid to the corresponding tRNA in a two-step reaction: the amino acid is first activated by ATP to form a covalent intermediate with AMP and is then transferred to the acceptor end of the cognate tRNA. Component of the GAIT (gamma interferon-activated inhibitor of translation) complex which mediates interferon-gamma-induced transcript-selective transl…
EPRS	944	AQYKSLIGVEY	0.002964	0.003201			0.95	0.19			Catalyzes the attachment of the cognate amino acid to the corresponding tRNA in a two-step reaction: the amino acid is first activated by ATP to form a covalent intermediate with AMP and is then transferred to the acceptor end of the cognate tRNA. Component of the GAIT (gamma interferon-activated inhibitor of translation) complex which mediates interferon-gamma-induced transcript-selective transl…
EPS15	485	QQHLQDSQQEISS		0.003361				0.84			Involved in cell growth regulation. May be involved in the regulation of mitogenic signals and control of cell proliferation. Involved in the internalization of ligand-inducible receptors of the receptor tyrosine kinase (RTK) type, in particular EGFR. Plays a role in the assembly of clathrin-coated pits (CCPs). Acts as a clathrin adapter required for post-Golgi trafficking. Seems to be involved i…
EPS15	790	SINKLDSPDPFK			0.002778	0.002945			3.24	5.92	Involved in cell growth regulation. May be involved in the regulation of mitogenic signals and control of cell proliferation. Involved in the internalization of ligand-inducible receptors of the receptor tyrosine kinase (RTK) type, in particular EGFR. Plays a role in the assembly of clathrin-coated pits (CCPs). Acts as a clathrin adapter required for post-Golgi trafficking. Seems to be involved i…
EPS15	814	LNDPFQPFPGNDSPK			0.002854	0.003025			8.85	1.63	Involved in cell growth regulation. May be involved in the regulation of mitogenic signals and control of cell proliferation. Involved in the internalization of ligand-inducible receptors of the receptor tyrosine kinase (RTK) type, in particular EGFR. Plays a role in the assembly of clathrin-coated pits (CCPs). Acts as a clathrin adapter required for post-Golgi trafficking. Seems to be involved i…
EPS15L1	255	STPSHGSVSSLNSTGSLSPK			0.003485	0.003693			0.33	0.55	Seems to be a constitutive component of clathrin-coated pits that is required for receptor-mediated endocytosis. Involved in endocytosis of integrin beta-1 (ITGB1) and transferrin receptor (TFR); internalization of ITGB1 as DAB2-dependent cargo but not TFR seems to require association with DAB2.
ERBB2IP	1106	PEGDYLSYR	0.003394			0.003598	1.08			1.29	Acts as an adapter for the receptor ERBB2, in epithelia. By binding the unphosphorylated 'Tyr-1248' of receptor ERBB2, it may contribute to stabilize this unphosphorylated state.
ERBB2IP	1179	VGSEHSLLDPPGK	0.002828			0.002997	0.69			0.66	Acts as an adapter for the receptor ERBB2, in epithelia. By binding the unphosphorylated 'Tyr-1248' of receptor ERBB2, it may contribute to stabilize this unphosphorylated state.
ERBB2IP	602	EESEELSSDEEMK	0.003085	0.003332	0.003085		1.28	2.25	1.45		Acts as an adapter for the receptor ERBB2, in epithelia. By binding the unphosphorylated 'Tyr-1248' of receptor ERBB2, it may contribute to stabilize this unphosphorylated state.
ERBB2IP	603	EESEELSSDEEMK	0.003085	0.003332	0.003085		1.53	2	1.45		Acts as an adapter for the receptor ERBB2, in epithelia. By binding the unphosphorylated 'Tyr-1248' of receptor ERBB2, it may contribute to stabilize this unphosphorylated state.
ERC1	45	GGSSGSSVGGGSGK		0.003726				1.25			Regulatory subunit of the IKK complex. Probably recruits IkappaBalpha/NFKBIA to the complex. May be involved in the organization of the cytomatrix at the nerve terminals active zone (CAZ) which regulates neurotransmitter release. May be involved in vesicle trafficking at the CAZ. May be involved in Rab-6 regulated endosomes to Golgi transport.
ERC1	554	GTQAGEIHDLK			0.003206	0.003399			0.02	0.12	Regulatory subunit of the IKK complex. Probably recruits IkappaBalpha/NFKBIA to the complex. May be involved in the organization of the cytomatrix at the nerve terminals active zone (CAZ) which regulates neurotransmitter release. May be involved in vesicle trafficking at the CAZ. May be involved in Rab-6 regulated endosomes to Golgi transport.
ERC1	554	MAEEKGTQAGEIH	0.002703	0.002919			0.59	0.21			Regulatory subunit of the IKK complex. Probably recruits IkappaBalpha/NFKBIA to the complex. May be involved in the organization of the cytomatrix at the nerve terminals active zone (CAZ) which regulates neurotransmitter release. May be involved in vesicle trafficking at the CAZ. May be involved in Rab-6 regulated endosomes to Golgi transport.
ERC1	7	MYGSARSVGK	0.003526	0.003808	0.003526		0.71	0.26	0.63		Regulatory subunit of the IKK complex. Probably recruits IkappaBalpha/NFKBIA to the complex. May be involved in the organization of the cytomatrix at the nerve terminals active zone (CAZ) which regulates neurotransmitter release. May be involved in vesicle trafficking at the CAZ. May be involved in Rab-6 regulated endosomes to Golgi transport.
ERC1	824	EDNLNDSSQQLQD	0.003155				1.18				Regulatory subunit of the IKK complex. Probably recruits IkappaBalpha/NFKBIA to the complex. May be involved in the organization of the cytomatrix at the nerve terminals active zone (CAZ) which regulates neurotransmitter release. May be involved in vesicle trafficking at the CAZ. May be involved in Rab-6 regulated endosomes to Golgi transport.
ERCC5	133	DEALPSLTQVR			0.003059	0.003243			5.11	2.19	Single-stranded structure-specific DNA endonuclease involved in DNA excision repair. Makes the 3'incision in DNA nucleotide excision repair (NER). Acts as a cofactor for a DNA glycosylase that removes oxidized pyrimidines from DNA. May also be involved in transcription-coupled repair of this kind of damage, in transcription by RNA polymerase II, and perhaps in other processes too.
ERCC5	341	EPDATPPSPR			0.003492				1.11		Single-stranded structure-specific DNA endonuclease involved in DNA excision repair. Makes the 3'incision in DNA nucleotide excision repair (NER). Acts as a cofactor for a DNA glycosylase that removes oxidized pyrimidines from DNA. May also be involved in transcription-coupled repair of this kind of damage, in transcription by RNA polymerase II, and perhaps in other processes too.
ERCC5	384	NAPAAVDEGSISPR				0.002899				1.55	Single-stranded structure-specific DNA endonuclease involved in DNA excision repair. Makes the 3'incision in DNA nucleotide excision repair (NER). Acts as a cofactor for a DNA glycosylase that removes oxidized pyrimidines from DNA. May also be involved in transcription-coupled repair of this kind of damage, in transcription by RNA polymerase II, and perhaps in other processes too.
ERCC5	562	FDSSLLSSDDETK				0.003481				1.75	Single-stranded structure-specific DNA endonuclease involved in DNA excision repair. Makes the 3'incision in DNA nucleotide excision repair (NER). Acts as a cofactor for a DNA glycosylase that removes oxidized pyrimidines from DNA. May also be involved in transcription-coupled repair of this kind of damage, in transcription by RNA polymerase II, and perhaps in other processes too.
ERCC6	429	DDDFFPSSGEEAE	0.003282				0.69				Essential factor involved in transcription-coupled nucleotide excision repair which allows RNA polymerase II-blocking lesions to be rapidly removed from the transcribed strand of active genes. Upon DNA-binding, it locally modifies DNA conformation by wrapping the DNA around itself, thereby modifying the interface between stalled RNA polymerase II and DNA. It is required for transcription-coupled …
ERCC6	430	DDDFFPSSGEEAE	0.003282				0.69				Essential factor involved in transcription-coupled nucleotide excision repair which allows RNA polymerase II-blocking lesions to be rapidly removed from the transcribed strand of active genes. Upon DNA-binding, it locally modifies DNA conformation by wrapping the DNA around itself, thereby modifying the interface between stalled RNA polymerase II and DNA. It is required for transcription-coupled …
ERICH1	238	EEDGADASEEDLTR			0.003095				1.11		Glutamate-rich protein 1
ESF1	153	FKIDSNISPK	0.003258		0.003258	0.003454	0.83		0.26	1.2	May constitute a novel regulatory system for basal transcription. Negatively regulates ABT1 (By similarity).
ESF1	180	QHTTDSSLEEK	0.002955	0.003191			0.33	0.47			May constitute a novel regulatory system for basal transcription. Negatively regulates ABT1 (By similarity).
ESF1	311	GNIETSSEDEDDT	0.002684	0.002899			0.55	0.21			May constitute a novel regulatory system for basal transcription. Negatively regulates ABT1 (By similarity).
ESF1	312	GNIETSSEDEDDT	0.002684	0.002899			0.22	0.56			May constitute a novel regulatory system for basal transcription. Negatively regulates ABT1 (By similarity).
ESF1	313	GNIETSSEDEDDT	0.002684	0.002899			0.55	0.23			May constitute a novel regulatory system for basal transcription. Negatively regulates ABT1 (By similarity).
ESF1	694	DGTSPEEEIEIER				0.003349				1.28	May constitute a novel regulatory system for basal transcription. Negatively regulates ABT1 (By similarity).
[truncated: 3,178 more rows]
