# Supplementary material for: Oncogenic functions of protein kinase D2 and D3 in regulating multiple cancer‐related pathways in breast cancer
Source: Cancer Med. 2019 Jan 16;8(2):729–41. doi: 10.1002/cam4.1938 (PMC6504119; doi:10.1002/cam4.1938)
Supplement: Supplementary file 13 [file CAM4-8-729-s013.xlsx]

## Sheet: Table S6-1
Table S6-1. Summarry
Sample Name	Phosphosites	Phosphopeptides	Phosphoproteins
PKD2 siRNA	3082	2334	1370
PKD2 siRNA + PKD3 siRNA	3034	2565	1623

## Sheet: Table S6-2
Table S6-2. PKD2 phospho-dataset
Protein name	Mw(exp1)	Mw(exp2)	Mw(cal)	Mw(cal,dephospho-)	Phospho- sites	Phospho- peptides	p-value(exp1)	p-value(exp2)	Ratio(mean)	Ratio(exp1)	Ratio(exp2)	Protein description
AAK1		1806.86	1806.91	1726.93	637	ILSDVTHSAVFGVPASK		0.002988	1.2193		1.2193	Regulates clathrin-mediated endocytosis by phosphorylating the AP2M1/mu2 subunit of the adaptor protein complex 2 (AP-2) which ensures high affinity binding of AP-2 to cargo membrane proteins during the initial stages of endocytosis. Isoform 1 and isoform 2 display similar levels of kinase activity towards AP2M1. Regulates phosphorylation of other AP-2 subunits as well as AP-2 localization and AP…
AARSD1	1577.6	1577.7	1577.65	1497.67	257	EQADHFTQTPLDP	0.003169	0.003423	0.594937	0.265823	0.924051	Functions in trans to edit the amino acid moiety from incorrectly charged tRNA(Ala).
AARSD1	1360.65	1360.73	1360.69	1280.71	265	TPLDPGSQVLVR	0.00294	0.003175	0.594937	0.708861	0.481013	Functions in trans to edit the amino acid moiety from incorrectly charged tRNA(Ala).
AASDHPPT	1334.57	1334.5	1334.53	1254.55	258	HQDVPSQDDSK	0.002997	0.003237	0.594937	0.367089	0.822785	Catalyzes the post-translational modification of target proteins by phosphopantetheine. Can transfer the 4'-phosphopantetheine moiety from coenzyme A to a serine residue of a broad range of acceptors, such as the acyl carrier domain of FASN.
ABCC5		1091.58	1091.55	1011.57	513	QNSPKLTPK		0.003957	1.02885		1.02885	Acts as a multispecific organic anion pump which can transport nucleotide analogs.
ABCC5	1515.71	1515.81	1515.76	1435.78	509	HSSIQNSPKLTPK	0.003299	0.003563	7.90984	6.09836	9.72131	Acts as a multispecific organic anion pump which can transport nucleotide analogs.
ABCC5		1551.6	1551.65	1471.67	505	WDSSHSSIQNSPK		0.00348	0.837209		0.837209	Acts as a multispecific organic anion pump which can transport nucleotide analogs.
ABCF1	2432.79		2432.86	2352.88	228	AEQGSEEEGEGEEEEEEGGESK	0.002877		1.25424	1.25424		Isoform 2 is required for efficient Cap- and IRES-mediated mRNA translation initiation. Isoform 2 is not involved in the ribosome biogenesis.
ABCF1		1137.57	1137.54	1057.56	254	DPYAHLSKK		0.003797	0.777778		0.777778	Isoform 2 is required for efficient Cap- and IRES-mediated mRNA translation initiation. Isoform 2 is not involved in the ribosome biogenesis.
ABCF2		1122.58	1122.55	1042.57	349	FGHGSAKLAR		0.003848	0.823529		0.823529	ATP-binding cassette sub-family F member 2
ABI1		1276.61	1276.57	1196.59	226	LGSQHSPGRTAS		0.003384	0.837209		0.837209	May act in negative regulation of cell growth and transformation by interacting with nonreceptor tyrosine kinases ABL1 and/or ABL2. May play a role in regulation of EGF-induced Erk pathway activation. Involved in cytoskeletal reorganization and EGFR signaling. Together with EPS8 participates in transduction of signals from Ras to Rac. In vitro, a trimeric complex of ABI1, EPS8 and SOS1 exhibits R…
ABI1	1484.6	1484.68	1484.64	1404.66	324	QISRHNSTTSSTS	0.002694	0.00291	3.13223	2.1157	4.14876	May act in negative regulation of cell growth and transformation by interacting with nonreceptor tyrosine kinases ABL1 and/or ABL2. May play a role in regulation of EGF-induced Erk pathway activation. Involved in cytoskeletal reorganization and EGFR signaling. Together with EPS8 participates in transduction of signals from Ras to Rac. In vitro, a trimeric complex of ABI1, EPS8 and SOS1 exhibits R…
ABL1	1266.53	1266.46	1266.49	1186.51	938	PSQSPSQEAAGE	0.003158	0.003411	0.5	0.423077	0.576923	Non-receptor tyrosine-protein kinase that plays a role in many key processes linked to cell growth and survival such as cytoskeleton remodeling in response to extracellular stimuli, cell motility and adhesion, receptor endocytosis, autophagy, DNA damage response and apoptosis. Coordinates actin remodeling through tyrosine phosphorylation of proteins controlling cytoskeleton dynamics like WASF3 (i…
ABL2		1214.57	1214.53	1134.55	655	GGFFSSFMKK		0.003556	1.23276		1.23276	Non-receptor tyrosine-protein kinase that plays an ABL1-overlapping role in key processes linked to cell growth and survival such as cytoskeleton remodeling in response to extracellular stimuli, cell motility and adhesion and receptor endocytosis. Coordinates actin remodeling through tyrosine phosphorylation of proteins controlling cytoskeleton dynamics like MYH10 (involved in movement); CTTN (in…
ABLIM1	1318.6		1318.56	1238.58	483	STSQGSINSPVY	0.003034		0.7625	0.7625		May act as scaffold protein (By similarity). May play a role in the development of the retina. Has been suggested to play a role in axon guidance.
ABLIM1		1496.62	1496.66	1416.68	480	MIHRSTSQGSINS		0.002887	0.7625		0.7625	May act as scaffold protein (By similarity). May play a role in the development of the retina. Has been suggested to play a role in axon guidance.
ACIN1	1136.63		1136.6	1056.62	828	ISVVSATKGVP	0.003519		1.04717	1.04717		Auxiliary component of the splicing-dependent multiprotein exon junction complex (EJC) deposited at splice junction on mRNAs. The EJC is a dynamic structure consisting of core proteins and several peripheral nuclear and cytoplasmic associated factors that join the complex only transiently either during EJC assembly or during subsequent mRNA metabolism. Component of the ASAP complexes which bind R…
ACIN1	1557.67		1557.72	1477.74	116	NLQKHSTPHAAFQ	0.00321		0.821429	0.845238		Auxiliary component of the splicing-dependent multiprotein exon junction complex (EJC) deposited at splice junction on mRNAs. The EJC is a dynamic structure consisting of core proteins and several peripheral nuclear and cytoplasmic associated factors that join the complex only transiently either during EJC assembly or during subsequent mRNA metabolism. Component of the ASAP complexes which bind R…
ACIN1	1558.66		1558.71	1478.73	115	ENLQKHSTPHAAF	0.003208		0.821429	0.821429		Auxiliary component of the splicing-dependent multiprotein exon junction complex (EJC) deposited at splice junction on mRNAs. The EJC is a dynamic structure consisting of core proteins and several peripheral nuclear and cytoplasmic associated factors that join the complex only transiently either during EJC assembly or during subsequent mRNA metabolism. Component of the ASAP complexes which bind R…
ACIN1	1580.56		1580.61	1500.63	895	DLHADDSRISEDE	0.003163		0.792683	0.792683		Auxiliary component of the splicing-dependent multiprotein exon junction complex (EJC) deposited at splice junction on mRNAs. The EJC is a dynamic structure consisting of core proteins and several peripheral nuclear and cytoplasmic associated factors that join the complex only transiently either during EJC assembly or during subsequent mRNA metabolism. Component of the ASAP complexes which bind R…
ACIN1	1267.53		1267.49	1187.51	838	GVPAGNSDTEGGQ	0.003156		0.807229	0.807229		Auxiliary component of the splicing-dependent multiprotein exon junction complex (EJC) deposited at splice junction on mRNAs. The EJC is a dynamic structure consisting of core proteins and several peripheral nuclear and cytoplasmic associated factors that join the complex only transiently either during EJC assembly or during subsequent mRNA metabolism. Component of the ASAP complexes which bind R…
ACIN1		1137.55	1137.52	1057.54	240	AAKLSEGSQPA		0.003797	1.14815		1.14815	Auxiliary component of the splicing-dependent multiprotein exon junction complex (EJC) deposited at splice junction on mRNAs. The EJC is a dynamic structure consisting of core proteins and several peripheral nuclear and cytoplasmic associated factors that join the complex only transiently either during EJC assembly or during subsequent mRNA metabolism. Component of the ASAP complexes which bind R…
ACIN1		1500.57	1500.61	1420.63	125	AAFQPNSQIGEEM		0.003599	0.777778		0.777778	Auxiliary component of the splicing-dependent multiprotein exon junction complex (EJC) deposited at splice junction on mRNAs. The EJC is a dynamic structure consisting of core proteins and several peripheral nuclear and cytoplasmic associated factors that join the complex only transiently either during EJC assembly or during subsequent mRNA metabolism. Component of the ASAP complexes which bind R…
ACIN1	1202.56	1202.5	1202.52	1122.54	343	FTRSQEEAR	0.003326	0.003592	3.13223	2.00826	4.2562	Auxiliary component of the splicing-dependent multiprotein exon junction complex (EJC) deposited at splice junction on mRNAs. The EJC is a dynamic structure consisting of core proteins and several peripheral nuclear and cytoplasmic associated factors that join the complex only transiently either during EJC assembly or during subsequent mRNA metabolism. Component of the ASAP complexes which bind R…
ACIN1		1218.67	1218.63	1138.65	729	LQPERGSPKK		0.003545	0.837209		0.837209	Auxiliary component of the splicing-dependent multiprotein exon junction complex (EJC) deposited at splice junction on mRNAs. The EJC is a dynamic structure consisting of core proteins and several peripheral nuclear and cytoplasmic associated factors that join the complex only transiently either during EJC assembly or during subsequent mRNA metabolism. Component of the ASAP complexes which bind R…
ACIN1	1254.52	1254.45	1254.48	1174.5	243	LSEGSQPAEEE	0.003188	0.003444	0.44	0.72	0.16	Auxiliary component of the splicing-dependent multiprotein exon junction complex (EJC) deposited at splice junction on mRNAs. The EJC is a dynamic structure consisting of core proteins and several peripheral nuclear and cytoplasmic associated factors that join the complex only transiently either during EJC assembly or during subsequent mRNA metabolism. Component of the ASAP complexes which bind R…
ACIN1	1601.58	1601.68	1601.63	1521.65	885	ADDSRISEDETER	0.003122	0.003372	1.90833	1.01667	2.8	Auxiliary component of the splicing-dependent multiprotein exon junction complex (EJC) deposited at splice junction on mRNAs. The EJC is a dynamic structure consisting of core proteins and several peripheral nuclear and cytoplasmic associated factors that join the complex only transiently either during EJC assembly or during subsequent mRNA metabolism. Component of the ASAP complexes which bind R…
ACIN1	1317.51	1317.44	1317.47	1237.49	216	SEEKGDSDDEK	0.003036	0.003279	0.315789	0.407895	0.223684	Auxiliary component of the splicing-dependent multiprotein exon junction complex (EJC) deposited at splice junction on mRNAs. The EJC is a dynamic structure consisting of core proteins and several peripheral nuclear and cytoplasmic associated factors that join the complex only transiently either during EJC assembly or during subsequent mRNA metabolism. Component of the ASAP complexes which bind R…
ACO2		1389.58	1389.62	1309.64	584	GQHVDVSPTSQR		0.003109	0.777778		0.777778	Catalyzes the isomerization of citrate to isocitrate via cis-aconitate.
ACOX1	1175.58		1175.54	1095.56	26	THILDGSPEK	0.003403		0.833333	0.833333		Catalyzes the desaturation of acyl-CoAs to 2-trans-enoyl-CoAs. Isoform 1 shows highest activity against medium-chain fatty acyl-CoAs and activity decreases with increasing chain length. Isoform 2 is active against a much broader range of substrates and shows activity towards very long-chain acyl-CoAs. Isoform 2 is twice as active as isoform 1 against 16-hydroxy-palmitoyl-CoA and is 25% more activ…
ACSL1	1422.65	1422.73	1422.69	1342.71	410	GIIRNNSLWDR	0.002812	0.003036	7.90984	5.38525	10.4344	Activation of long-chain fatty acids for both synthesis of cellular lipids, and degradation via beta-oxidation. Preferentially uses palmitoleate, oleate and linoleate.
ACTA2	1225.69	1225.63	1225.65	1145.67	68	GILTLKYPIE	0.003263	0.003525	0.5	0.846154	0.153846	Actins are highly conserved proteins that are involved in various types of cell motility and are ubiquitously expressed in all eukaryotic cells.
ACTL6A	1578.69		1578.74	1498.76	233	EAVREGSPANWKR	0.003167		1.21053	1.21053		Involved in transcriptional activation and repression of select genes by chromatin remodeling (alteration of DNA-nucleosome topology). Required for maximal ATPase activity of SMARCA4/BRG1/BAF190A and for association of the SMARCA4/BRG1/BAF190A containing remodeling complex BAF with chromatin/nuclear matrix. Belongs to the neural progenitors-specific chromatin remodeling complex (npBAF complex) an…
ACTN4		1167.56	1167.53	1087.55	69	KAGTQIENID		0.0037	0.833333		0.833333	F-actin cross-linking protein which is thought to anchor actin to a variety of intracellular structures. This is a bundling protein (Probable). Probably involved in vesicular trafficking via its association with the CART complex. The CART complex is necessary for efficient transferrin receptor recycling but not for EGFR degradation (PubMed:15772161). Involved in tight junction assembly in epithel…
ACTR8	1562.6		1562.65	1482.67	412	TTLQHRSQGDPED	0.0032		0.777778	0.777778		Proposed core component of the chromatin remodeling INO80 complex which is involved in transcriptional regulation, DNA replication and probably DNA repair. Involved in DNA double-strand break repair and UV-damage excision repair.
ADAM17	1495.61		1495.65	1415.67	791	SFEDLTDHPVTR	0.002674		1.19643	1.19643		Cleaves the membrane-bound precursor of TNF-alpha to its mature soluble form. Responsible for the proteolytical release of soluble JAM3 from endothelial cells surface. Responsible for the proteolytic release of several other cell-surface proteins, including p75 TNF-receptor, interleukin 1 receptor type II, p55 TNF-receptor, transforming growth factor-alpha, L-selectin, growth hormone receptor, MU…
ADAM9		1507.73	1507.78	1427.8	761	SVPRHVSPVTPPR		0.003581	0.582278		0.582278	Probable zinc protease. May mediate cell-cell or cell-matrix interactions. Isoform 2 displays alpha-secretase activity for APP
ADAM9	1507.73	1507.83	1507.78	1427.8	758	SVPRHVSPVTPPR	0.003316	0.003581	0.582278	0.696203	0.468354	Probable zinc protease. May mediate cell-cell or cell-matrix interactions. Isoform 2 displays alpha-secretase activity for APP
ADD1	1197.56		1197.52	1117.54	464	EGQNGSSPKSK	0.00334		1.21053	1.21053		Membrane-cytoskeleton-associated protein that promotes the assembly of the spectrin-actin network. Binds to calmodulin.
ADD1		1197.56	1197.52	1117.54	465	EGQNGSSPKSK		0.003607	0.821429		0.821429	Membrane-cytoskeleton-associated protein that promotes the assembly of the spectrin-actin network. Binds to calmodulin.
ADD2	1291.59		1291.55	1211.57	585	ETAPEEPGSPAK	0.003097		0.792683	0.792683		Membrane-cytoskeleton-associated protein that promotes the assembly of the spectrin-actin network. Binds to calmodulin.
ADD2	1311.56		1311.52	1231.54	693	VTSGPMSPEGSPS	0.00305		0.83908	0.83908		Membrane-cytoskeleton-associated protein that promotes the assembly of the spectrin-actin network. Binds to calmodulin.
ADD2		1394.62	1394.66	1314.68	699	SPEGSPSKSPSKK		0.003097	0.821429		0.821429	Membrane-cytoskeleton-associated protein that promotes the assembly of the spectrin-actin network. Binds to calmodulin.
ADNP	1541.46	1541.56	1541.51	1461.53	955	MHNASDSEVDQDD	0.003244	0.003502	1.02885	1.30769	0.75	Potential transcription factor. May mediate some of the neuroprotective peptide VIP-associated effects involving normal growth and cancer proliferation.
ADNP	1541.46	1541.56	1541.51	1461.53	953	MHNASDSEVDQDD	0.003244	0.003502	1.02885	0.423077	1.63462	Potential transcription factor. May mediate some of the neuroprotective peptide VIP-associated effects involving normal growth and cancer proliferation.
ADRBK1	1190.66		1190.62	1110.64	670	PRSPVVELSK	0.003359		1.21053	1.21053		Specifically phosphorylates the agonist-occupied form of the beta-adrenergic and closely related receptors, probably inducing a desensitization of them. Key regulator of LPAR1 signaling. Competes with RALA for binding to LPAR1 thus affecting the signaling properties of the receptor. Desensitizes LPAR1 and LPAR2 in a phosphorylation-independent manner.
ADSL		1256.6	1256.56	1176.58	19	SPLASRYASPE		0.003438	0.821429		0.821429	Catalyzes two non-sequential steps in de novo AMP synthesis: converts (S)-2-(5-amino-1-(5-phospho-D-ribosyl)imidazole-4-carboxamido)succinate (SAICAR) to fumarate plus 5-amino-1-(5-phospho-D-ribosyl)imidazole-4-carboxamide, and thereby also contributes to de novo IMP synthesis, and converts succinyladenosine monophosphate (SAMP) to AMP and fumarate.
ADSL	1297.53	1297.46	1297.49	1217.51	9	AGGDHGSPDSYR	0.003083	0.00333	4.14634	3.98878	4.3039	Catalyzes two non-sequential steps in de novo AMP synthesis: converts (S)-2-(5-amino-1-(5-phospho-D-ribosyl)imidazole-4-carboxamido)succinate (SAICAR) to fumarate plus 5-amino-1-(5-phospho-D-ribosyl)imidazole-4-carboxamide, and thereby also contributes to de novo IMP synthesis, and converts succinyladenosine monophosphate (SAMP) to AMP and fumarate.
AEBP2		1575.67	1575.72	1495.74	359	FSQQNSSKVSSQP		0.003427	0.829545		0.829545	DNA-binding transcriptional repressor. May interact with and stimulate the activity of the PRC2 complex, which methylates 'Lys-9' and 'Lys-27' residues of histone H3.
AFF1		1507.63	1507.68	1427.7	399	PFPTKDSQHVSSV		0.003581	1.04762		1.04762	RNA-binding protein. Might be involved in alternative splicing regulation through an interaction with G-quartet RNA structure.
AFF4	1226.62		1226.58	1146.6	70	DFIGDRSIPK	0.003261		1.23932	1.23932		RNA-binding protein. Might be involved in alternative splicing regulation through an interaction with G-quartet RNA structure.
AGAP3		1178.6	1178.56	1098.58	237	RDLLGSDAPR		0.003666	1.23276		1.23276	GTPase-activating protein for the ADP ribosylation factor family (Potential). GTPase which may be involved in the degradation of expanded polyglutamine proteins through the ubiquitin-proteasome pathway.
AGFG1	1163.58		1163.55	1083.57	181	GTPSQSPVVGR	0.003438		0.807229	0.807229		Required for vesicle docking or fusion during acrosome biogenesis (By similarity). May play a role in RNA trafficking or localization. In case of infection by HIV-1, acts as a cofactor for viral Rev and promotes movement of Rev-responsive element-containing RNAs from the nuclear periphery to the cytoplasm. This step is essential for HIV-1 replication.
AGFG1		1456.68	1456.72	1376.74	177	LHLNKGTPSQSPV		0.002966	0.807229		0.807229	Required for vesicle docking or fusion during acrosome biogenesis (By similarity). May play a role in RNA trafficking or localization. In case of infection by HIV-1, acts as a cofactor for viral Rev and promotes movement of Rev-responsive element-containing RNAs from the nuclear periphery to the cytoplasm. This step is essential for HIV-1 replication.
AGFG1	1483.58	1483.66	1483.62	1403.64	317	NFPKSSSADFGTF	0.002696	0.002912	3.9639	3.1678	4.76	Required for vesicle docking or fusion during acrosome biogenesis (By similarity). May play a role in RNA trafficking or localization. In case of infection by HIV-1, acts as a cofactor for viral Rev and promotes movement of Rev-responsive element-containing RNAs from the nuclear periphery to the cytoplasm. This step is essential for HIV-1 replication.
AGK		1142.52	1142.49	1062.51	285	LASYWAQPQ		0.003781	1.25424		1.25424	Lipid kinase that can phosphorylate both monoacylglycerol and diacylglycerol to form lysophosphatidic acid (LPA) and phosphatidic acid (PA), respectively. Does not phosphorylate sphingosine. Overexpression increases the formation and secretion of LPA, resulting in transactivation of EGFR and activation of the downstream MAPK signaling pathway, leading to increased cell growth.
AGTRAP	1283.58		1283.54	1203.56	126	HTGFLGSSQDR	0.003116		1.23276	1.23276		Appears to be a negative regulator of type-1 angiotensin II receptor-mediated signaling by regulating receptor internalisation as well as mechanism of receptor desensitization such as phosphorylation. Induces also a decrease in cell proliferation and angiotensin II-stimulated transcriptional activity.
AGTRAP	1283.58		1283.54	1203.56	127	HTGFLGSSQDR	0.003116		1.17273	1.17273		Appears to be a negative regulator of type-1 angiotensin II receptor-mediated signaling by regulating receptor internalisation as well as mechanism of receptor desensitization such as phosphorylation. Induces also a decrease in cell proliferation and angiotensin II-stimulated transcriptional activity.
AHCTF1	1642.67		1642.72	1562.74	1318	TSFFLNSPEKEHQ	0.003044		1.17273	1.17273		Required for the assembly of a functional nuclear pore complex (NPC) on the surface of chromosomes as nuclei form at the end of mitosis. May initiate NPC assembly by binding to chromatin and recruiting the Nup107-160 subcomplex of the NPC. Also required for the localization of the Nup107-160 subcomplex of the NPC to the kinetochore during mitosis and for the completion of cytokinesis.
AHCTF1	1459.53		1459.57	1379.59	1330	QEMDEGSQSLEK	0.002741		1.23932	1.23932		Required for the assembly of a functional nuclear pore complex (NPC) on the surface of chromosomes as nuclei form at the end of mitosis. May initiate NPC assembly by binding to chromatin and recruiting the Nup107-160 subcomplex of the NPC. Also required for the localization of the Nup107-160 subcomplex of the NPC to the kinetochore during mitosis and for the completion of cytokinesis.
AHCTF1	1459.53	1459.61	1459.57	1379.59	1332	QEMDEGSQSLEK	0.002741	0.002959	10.763	9.4248	12.1013	Required for the assembly of a functional nuclear pore complex (NPC) on the surface of chromosomes as nuclei form at the end of mitosis. May initiate NPC assembly by binding to chromatin and recruiting the Nup107-160 subcomplex of the NPC. Also required for the localization of the Nup107-160 subcomplex of the NPC to the kinetochore during mitosis and for the completion of cytokinesis.
AHNAK		1516.54	1516.59	1436.61	5841	GHYEVTGSDDETK		0.003561	1.22609		1.22609	May be required for neuronal cell differentiation.
AHNAK	1516.54	1516.64	1516.59	1436.61	5839	GHYEVTGSDDETK	0.003297	0.003561	1.88333	1.65	2.11667	May be required for neuronal cell differentiation.
AHSA1		1295.64	1295.6	1215.62	69	LDGEASINNRK		0.003334	1.17273		1.17273	Cochaperone that stimulates HSP90 ATPase activity (By similarity). May affect a step in the endoplasmic reticulum to Golgi trafficking.
AHSA1	1462.54	1462.62	1462.58	1382.6	258	MVDGNVSGEFTDL	0.002735	0.002954	1.23932	0.581197	1.89744	Cochaperone that stimulates HSP90 ATPase activity (By similarity). May affect a step in the endoplasmic reticulum to Golgi trafficking.
AKAP1		1435.67	1435.71	1355.73	273	VLELENSKGPSLA		0.003009	1.23276		1.23276	Binds to type I and II regulatory subunits of protein kinase A and anchors them to the cytoplasmic face of the mitochondrial outer membrane.
AKAP10	1448.68		1448.72	1368.74	52	ASISVHSPQKSTK	0.002761		0.81	0.81		Differentially targeted protein that binds to type I and II regulatory subunits of protein kinase A and anchors them to the mitochondria or the plasma membrane. Although the physiological relevance between PKA and AKAPS with mitochondria is not fully understood, one idea is that BAD, a proapoptotic member, is phosphorylated and inactivated by mitochondria-anchored PKA. It cannot be excluded too t…
AKAP12	1340.57		1340.53	1260.55	887	ELSESQVHMMA	0.002984		1.22609	1.22609		Anchoring protein that mediates the subcellular compartmentation of protein kinase A (PKA) and protein kinase C (PKC).
AKAP12		1546.74	1546.79	1466.81	1578	LTSELQTQAHVIK		0.003492	1.21053		1.21053	Anchoring protein that mediates the subcellular compartmentation of protein kinase A (PKA) and protein kinase C (PKC).
AKAP12	1268.55	1268.48	1268.51	1188.53	1674	GGAGTKSVPEDDG	0.003153	0.003405	0.415584	0.233766	0.597403	Anchoring protein that mediates the subcellular compartmentation of protein kinase A (PKA) and protein kinase C (PKC).
AKAP12	1286.57	1286.5	1286.53	1206.55	505	EVEMLSSQER	0.003109	0.003358	0.315789	0.421053	0.210526	Anchoring protein that mediates the subcellular compartmentation of protein kinase A (PKA) and protein kinase C (PKC).
AKAP12	1409.51	1409.59	1409.55	1329.57	557	PADSPDSQEEQK	0.002838	0.003065	0.5	0.641026	0.358974	Anchoring protein that mediates the subcellular compartmentation of protein kinase A (PKA) and protein kinase C (PKC).
AKAP12	1481.53	1481.61	1481.57	1401.59	554	TQVPADSPDSQEE	0.0027	0.002916	0.44	0.253333	0.626667	Anchoring protein that mediates the subcellular compartmentation of protein kinase A (PKA) and protein kinase C (PKC).
AKAP13	1249.55		1249.51	1169.53	1109	ENISHNTQDI	0.003201		0.777778	0.777778		Anchors cAMP-dependent protein kinase (PKA) and acts as an adapter protein to selectively couple G alpha-13 and Rho. Augments gene activation by the estrogen receptor in an element-specific and ligand-dependent manner. Activates estrogen receptor beta by a p38 MAPK-dependent pathway. Stimulates exchange activity on Rho proteins in vitro, but not on CDC42, Ras or Rac and may bind calcium ions.
AKAP13	1583.55		1583.6	1503.62	2349	EDEGIPSENEEEK	0.003157		1.16514	1.16514		Anchors cAMP-dependent protein kinase (PKA) and acts as an adapter protein to selectively couple G alpha-13 and Rho. Augments gene activation by the estrogen receptor in an element-specific and ligand-dependent manner. Activates estrogen receptor beta by a p38 MAPK-dependent pathway. Stimulates exchange activity on Rho proteins in vitro, but not on CDC42, Ras or Rac and may bind calcium ions.
AKAP13	1327.63		1327.59	1247.61	1933	FLSHSTDSLNK	0.003013		1.41176	1.41176		Anchors cAMP-dependent protein kinase (PKA) and acts as an adapter protein to selectively couple G alpha-13 and Rho. Augments gene activation by the estrogen receptor in an element-specific and ligand-dependent manner. Activates estrogen receptor beta by a p38 MAPK-dependent pathway. Stimulates exchange activity on Rho proteins in vitro, but not on CDC42, Ras or Rac and may bind calcium ions.
AKAP13		1219.67	1219.63	1139.65	1123	IPNVLLSQEK		0.003542	0.777778		0.777778	Anchors cAMP-dependent protein kinase (PKA) and acts as an adapter protein to selectively couple G alpha-13 and Rho. Augments gene activation by the estrogen receptor in an element-specific and ligand-dependent manner. Activates estrogen receptor beta by a p38 MAPK-dependent pathway. Stimulates exchange activity on Rho proteins in vitro, but not on CDC42, Ras or Rac and may bind calcium ions.
AKAP9		1587.63	1587.68	1507.7	687	GLQNEMSQKIETM		0.003401	1.16514		1.16514	Binds to type II regulatory subunits of protein kinase A and anchors/targets them.
AKIRIN2	1144.64		1144.61	1064.63	21	PLLSPASPKR	0.003495		0.792683	0.792683		Required for the innate immune response. Downstream effector of the Toll-like receptor (TLR), TNF and IL-1 beta signaling pathways leading to the production of IL-6. Forms a complex with YWHAB that acts to repress transcription of DUSP1 (By similarity).
AKT3		1462.58	1462.62	1382.64	473	HFPQFSYSASGR		0.002954	0.68		0.68	AKT3 is one of 3 closely related serine/threonine-protein kinases (AKT1, AKT2 and AKT3) called the AKT kinase, and which regulate many processes including metabolism, proliferation, cell survival, growth and angiogenesis. This is mediated through serine and/or threonine phosphorylation of a range of downstream substrates. Over 100 substrate candidates have been reported so far, but for most of th…
AKT3		1462.58	1462.62	1382.64	473	HFPQFSYSASGR		0.002954	0.65		0.65	AKT3 is one of 3 closely related serine/threonine-protein kinases (AKT1, AKT2 and AKT3) called the AKT kinase, and which regulate many processes including metabolism, proliferation, cell survival, growth and angiogenesis. This is mediated through serine and/or threonine phosphorylation of a range of downstream substrates. Over 100 substrate candidates have been reported so far, but for most of th…
AKTIP	1526.65		1526.7	1446.72	267	EEQHNKSVHVAGL	0.003275		0.72	0.72		Component of the FTS/Hook/FHIP complex (FHF complex). The FHF complex may function to promote vesicle trafficking and/or fusion via the homotypic vesicular protein sorting complex (the HOPS complex). Regulates apoptosis by enhancing phosphorylation and activation of AKT1. Increases release of TNFSF6 via the AKT1/GSK3B/NFATC1 signaling cascade.
ALDH18A1	1128.59		1128.56	1048.58	429	LSLSTSKLNS	0.003544		0.75	0.75		Bifunctional enzyme that converts glutamate to glutamate 5-semialdehyde, an intermediate in the biosynthesis of proline, ornithine and arginine.
ALDH18A1	1260.68		1260.64	1180.66	134	HEILLSQSVR	0.003173		0.83908	0.83908		Bifunctional enzyme that converts glutamate to glutamate 5-semialdehyde, an intermediate in the biosynthesis of proline, ornithine and arginine.
ALDH18A1		1119.54	1119.51	1039.53	60	THGKSFAHR		0.003859	0.821429		0.821429	Bifunctional enzyme that converts glutamate to glutamate 5-semialdehyde, an intermediate in the biosynthesis of proline, ornithine and arginine.
ALDH18A1		1153.57	1153.54	1073.56	65	SFAHRSELK		0.003744	0.821429		0.821429	Bifunctional enzyme that converts glutamate to glutamate 5-semialdehyde, an intermediate in the biosynthesis of proline, ornithine and arginine.
ALDH18A1	1307.54	1307.47	1307.5	1227.52	772	DHVVSDFSEHG	0.003059	0.003304	0.44	0.253333	0.626667	Bifunctional enzyme that converts glutamate to glutamate 5-semialdehyde, an intermediate in the biosynthesis of proline, ornithine and arginine.
ALDH18A1		1640.65	1640.7	1560.72	779	DFSEHGSLKYLHE		0.003292	1.16514		1.16514	Bifunctional enzyme that converts glutamate to glutamate 5-semialdehyde, an intermediate in the biosynthesis of proline, ornithine and arginine.
ALKBH5	1217.48		1217.44	1137.46	64	YQEDSDPER	0.003285		0.83908	0.83908		Dioxygenase that demethylates RNA by oxidative demethylation: specifically demethylates N(6)-methyladenosine (m6A) RNA, the most prevalent internal modification of messenger RNA (mRNA) in higher eukaryotes (PubMed:23177736, PubMed:24778178, PubMed:24616105, PubMed:24489119). Can also demethylate N(6)-methyladenosine in single-stranded DNA (in vitro) (PubMed:24616105). Requires molecular oxygen, a…
ALKBH5	1439.56		1439.6	1359.62	361	GSFSSENYWRK	0.002779		1.40336	1.40336		Dioxygenase that demethylates RNA by oxidative demethylation: specifically demethylates N(6)-methyladenosine (m6A) RNA, the most prevalent internal modification of messenger RNA (mRNA) in higher eukaryotes (PubMed:23177736, PubMed:24778178, PubMed:24616105, PubMed:24489119). Can also demethylate N(6)-methyladenosine in single-stranded DNA (in vitro) (PubMed:24616105). Requires molecular oxygen, a…
ALKBH5	1439.56		1439.6	1359.62	364	GSFSSENYWRK	0.002779		1.17273	1.17273		Dioxygenase that demethylates RNA by oxidative demethylation: specifically demethylates N(6)-methyladenosine (m6A) RNA, the most prevalent internal modification of messenger RNA (mRNA) in higher eukaryotes (PubMed:23177736, PubMed:24778178, PubMed:24616105, PubMed:24489119). Can also demethylate N(6)-methyladenosine in single-stranded DNA (in vitro) (PubMed:24616105). Requires molecular oxygen, a…
ALS2	1580.71		1580.76	1500.78	1342	PEILSRSQTQTLE	0.003163		1.19643	1.19643		May act as a GTPase regulator. Controls survival and growth of spinal motoneurons (By similarity).
ALS2	1445.74	1445.82	1445.78	1365.8	492	LSLPGLLSQVSPR	0.002767	0.002988	0.5	0.730769	0.269231	May act as a GTPase regulator. Controls survival and growth of spinal motoneurons (By similarity).
AMOT	1126.55		1126.52	1046.54	787	PAKSLMSISN	0.003551		0.833333	0.833333		Plays a central role in tight junction maintenance via the complex formed with ARHGAP17, which acts by regulating the uptake of polarity proteins at tight junctions. Appears to regulate endothelial cell migration and tube formation. May also play a role in the assembly of endothelial cell-cell junctions.
AMOT	1112.58	1112.53	1112.55	1032.57	229	PLPNQHSLK	0.003595	0.003883	0.415584	0.324675	0.506494	Plays a central role in tight junction maintenance via the complex formed with ARHGAP17, which acts by regulating the uptake of polarity proteins at tight junctions. Appears to regulate endothelial cell migration and tube formation. May also play a role in the assembly of endothelial cell-cell junctions.
AMOT		1500.59	1500.63	1420.65	714	TTVISHSPNTSYD		0.003599	1.21053		1.21053	Plays a central role in tight junction maintenance via the complex formed with ARHGAP17, which acts by regulating the uptake of polarity proteins at tight junctions. Appears to regulate endothelial cell migration and tube formation. May also play a role in the assembly of endothelial cell-cell junctions.
AMOT	1463.62	1463.7	1463.66	1383.68	116	EEAKVQSQYFR	0.002733	0.002952	0.415584	0.701299	0.12987	Plays a central role in tight junction maintenance via the complex formed with ARHGAP17, which acts by regulating the uptake of polarity proteins at tight junctions. Appears to regulate endothelial cell migration and tube formation. May also play a role in the assembly of endothelial cell-cell junctions.
AMPD2	1575.63		1575.68	1495.7	190	DFLKTDSDSDLQL	0.003173		1.19643	1.19643		AMP deaminase plays a critical role in energy metabolism. Catalyzes the deamination of AMP to IMP and plays an important role in the purine nucleotide cycle.
AMPD2		1294.68	1294.64	1214.66	168	LERQISQDVK		0.003337	1.20354		1.20354	AMP deaminase plays a critical role in energy metabolism. Catalyzes the deamination of AMP to IMP and plays an important role in the purine nucleotide cycle.
ANAPC1	1232.62		1232.58	1152.6	377	ISSHNQSPKR	0.003245		1.21053	1.21053		Component of the anaphase promoting complex/cyclosome (APC/C), a cell cycle-regulated E3 ubiquitin ligase that controls progression through mitosis and the G1 phase of the cell cycle. The APC/C complex acts by mediating ubiquitination and subsequent degradation of target proteins: it mainly mediates the formation of 'Lys-11'-linked polyubiquitin chains and, to a lower extent, the formation of 'Ly…
ANAPC1	1629.66	1629.76	1629.71	1549.73	324	PFQNYSSIHSQSR	0.003068	0.003313	0.315789	0.486842	0.144737	Component of the anaphase promoting complex/cyclosome (APC/C), a cell cycle-regulated E3 ubiquitin ligase that controls progression through mitosis and the G1 phase of the cell cycle. The APC/C complex acts by mediating ubiquitination and subsequent degradation of target proteins: it mainly mediates the formation of 'Lys-11'-linked polyubiquitin chains and, to a lower extent, the formation of 'Ly…
ANGPTL2	1221.64	1221.58	1221.6	1141.62	477	FRGGSYSLKK	0.003274	0.003536	0.5	0.538462	0.461538	Induces sprouting in endothelial cells through an autocrine and paracrine action.
ANKLE2	1276.58		1276.54	1196.56	665	NNSPPTVGAFGH	0.003133		0.75	0.75		Involved in mitotic nuclear envelope reassembly by promoting dephosphorylation of BAF/BANF1 during mitotic exit. Coordinates the control of BAF/BANF1 dephosphorylation by inhibiting VRK1 kinase and promoting dephosphorylation of BAF/BANF1 by protein phosphatase 2A (PP2A), thereby facilitating nuclear envelope assembly. It is unclear whether it acts as a real PP2A regulatory subunit or whether it …
ANKLE2	1276.58	1276.51	1276.54	1196.56	662	NNSPPTVGAFGH	0.003133	0.003385	0.487179	0.320513	0.653846	Involved in mitotic nuclear envelope reassembly by promoting dephosphorylation of BAF/BANF1 during mitotic exit. Coordinates the control of BAF/BANF1 dephosphorylation by inhibiting VRK1 kinase and promoting dephosphorylation of BAF/BANF1 by protein phosphatase 2A (PP2A), thereby facilitating nuclear envelope assembly. It is unclear whether it acts as a real PP2A regulatory subunit or whether it …
ANKRD17		1373.61	1373.65	1293.67	834	NAQLQSLELAHA		0.003145	1.04717		1.04717	Could play pivotal roles in cell cycle and DNA regulation (PubMed:19150984). Involved in innate immune defense against viruse by positively regulating the viral dsRNA receptors DDX58 and IFIH1 signaling pathways (PubMed:22328336). Involves in NOD2- and NOD1-mediated responses to bacteria suggesting a role in innate antibacterial immune pathways too (PubMed:23711367). Target of enterovirus 71 whic…
ANKS1A	1104.42		1104.39	1024.41	663	SPSFASEWD	0.003622		1.1875	1.1875		Q05CP0_HUMAN
ANKS1A	1104.42		1104.39	1024.41	666	SPSFASEWD	0.003622		0.809524	0.809524		Q05CP0_HUMAN
ANKS1A		1104.42	1104.39	1024.41	661	SPSFASEWD		0.003912	1.1875		1.1875	Q05CP0_HUMAN
ANLN	1217.53	1217.47	1217.49	1137.51	793	NKASPQSEFM	0.003285	0.003549	0.315789	0.486842	0.144737	Required for cytokinesis (PubMed:16040610). Essential for the structural integrity of the cleavage furrow and for completion of cleavage furrow ingression. May play a significant role in podocyte cell migration (PubMed:24676636).
ANLN	1301.53	1301.46	1301.49	1221.51	662	AESGDSLGSEDR	0.003073	0.003319	0.315789	0.355263	0.276316	Required for cytokinesis (PubMed:16040610). Essential for the structural integrity of the cleavage furrow and for completion of cleavage furrow ingression. May play a significant role in podocyte cell migration (PubMed:24676636).
ANXA2		1424.57	1424.61	1344.63	40	DHSTPPSAYGSVK		0.003033	0.75		0.75	Calcium-regulated membrane-binding protein whose affinity for calcium is greatly enhanced by anionic phospholipids. It binds two calcium ions with high affinity. May be involved in heat-stress response.
AP1GBP1	1447.49	1447.57	1447.53	1367.55	906	NTPSGKSDDDFAD	0.002763	0.002984	0.44	0.36	0.52	May play a role in endocytosis and/or membrane trafficking at the trans-Golgi network (TGN). May act by linking the adapter protein complex AP-1 to other proteins.
AP1GBP1	1479.61	1479.69	1479.65	1399.67	989	HVMSDSSLDLPTV	0.002703	0.002919	0.302632	0.236842	0.368421	May play a role in endocytosis and/or membrane trafficking at the trans-Golgi network (TGN). May act by linking the adapter protein complex AP-1 to other proteins.
AP3B1		1596.56	1596.61	1516.63	276	NFYESDDDQKEK		0.003383	1.04762		1.04762	Subunit of non-clathrin- and clathrin-associated adaptor protein complex 3 (AP-3) that plays a role in protein sorting in the late-Golgi/trans-Golgi network (TGN) and/or endosomes. The AP complexes mediate both the recruitment of clathrin to membranes and the recognition of sorting signals within the cytosolic tails of transmembrane cargo molecules. AP-3 appears to be involved in the sorting of a…
AP3D1	1199.56		1199.52	1119.54	829	NTETSKSPEK	0.003335		1.20354	1.20354		Part of the AP-3 complex, an adaptor-related complex which is not clathrin-associated. The complex is associated with the Golgi region as well as more peripheral structures. It facilitates the budding of vesicles from the Golgi membrane and may be directly involved in trafficking to lysosomes. In concert with the BLOC-1 complex, AP-3 is required to target cargos into vesicles assembled at cell bo…
AP3S1	1474.75		1474.79	1394.81	283	INIGDISIKVPNL	0.002712		1.25424	1.25424		Part of the AP-3 complex, an adaptor-related complex which is not clathrin-associated. The complex is associated with the Golgi region as well as more peripheral structures. It facilitates the budding of vesicles from the Golgi membrane and may be directly involved in trafficking to lysosomes. In concert with the BLOC-1 complex, AP-3 is required to target cargos into vesicles assembled at cell bo…
APBB1	1153.6		1153.57	1073.59	699	GVQSLWGSLK	0.003467		1.20354	1.20354		Transcription coregulator that can have both coactivator and corepressor functions. Adapter protein that forms a transcriptionally active complex with the gamma-secretase-derived amyloid precursor protein (APP) intracellular domain. Plays a central role in the response to DNA damage by translocating to the nucleus and inducing apoptosis. May act by specifically recognizing and binding histone H2A…
APBB1	1433.62		1433.66	1353.68	141	PGLIISTQEQGPD	0.00279		0.777778	0.777778		Transcription coregulator that can have both coactivator and corepressor functions. Adapter protein that forms a transcriptionally active complex with the gamma-secretase-derived amyloid precursor protein (APP) intracellular domain. Plays a central role in the response to DNA damage by translocating to the nucleus and inducing apoptosis. May act by specifically recognizing and binding histone H2A…
APBB1		1153.6	1153.57	1073.59	695	GVQSLWGSLK		0.003744	1.20354		1.20354	Transcription coregulator that can have both coactivator and corepressor functions. Adapter protein that forms a transcriptionally active complex with the gamma-secretase-derived amyloid precursor protein (APP) intracellular domain. Plays a central role in the response to DNA damage by translocating to the nucleus and inducing apoptosis. May act by specifically recognizing and binding histone H2A…
APC	1512.5		1512.55	1432.57	2093	DSEHGLSPDSENF	0.003306		0.823529	0.823529		Tumor suppressor. Promotes rapid degradation of CTNNB1 and participates in Wnt signaling as a negative regulator. APC activity is correlated with its phosphorylation state. Activates the GEF activity of SPATA13 and ARHGEF4. Plays a role in hepatocyte growth factor (HGF)-induced cell migration. Required for MMP9 up-regulation via the JNK signaling pathway in colorectal tumor cells. Acts as a media…
APC	1529.61	1529.71	1529.66	1449.68	2088	DIQRPDSEHGLSP	0.003269	0.003531	0.487179	0.602564	0.371795	Tumor suppressor. Promotes rapid degradation of CTNNB1 and participates in Wnt signaling as a negative regulator. APC activity is correlated with its phosphorylation state. Activates the GEF activity of SPATA13 and ARHGEF4. Plays a role in hepatocyte growth factor (HGF)-induced cell migration. Required for MMP9 up-regulation via the JNK signaling pathway in colorectal tumor cells. Acts as a media…
APC		1551.64	1551.69	1471.71	1042	LNSGRQSPSQNER		0.00348	1.22414		1.22414	Tumor suppressor. Promotes rapid degradation of CTNNB1 and participates in Wnt signaling as a negative regulator. APC activity is correlated with its phosphorylation state. Activates the GEF activity of SPATA13 and ARHGEF4. Plays a role in hepatocyte growth factor (HGF)-induced cell migration. Required for MMP9 up-regulation via the JNK signaling pathway in colorectal tumor cells. Acts as a media…
APC	1610.6	1610.7	1610.65	1530.67	2096	HGLSPDSENFDWK	0.003104	0.003352	0.302632	0.460526	0.144737	Tumor suppressor. Promotes rapid degradation of CTNNB1 and participates in Wnt signaling as a negative regulator. APC activity is correlated with its phosphorylation state. Activates the GEF activity of SPATA13 and ARHGEF4. Plays a role in hepatocyte growth factor (HGF)-induced cell migration. Required for MMP9 up-regulation via the JNK signaling pathway in colorectal tumor cells. Acts as a media…
APC		1409.56	1409.6	1329.62	895	VMEEVSAIHTSQ		0.003065	0.833333		0.833333	Tumor suppressor. Promotes rapid degradation of CTNNB1 and participates in Wnt signaling as a negative regulator. APC activity is correlated with its phosphorylation state. Activates the GEF activity of SPATA13 and ARHGEF4. Plays a role in hepatocyte growth factor (HGF)-induced cell migration. Required for MMP9 up-regulation via the JNK signaling pathway in colorectal tumor cells. Acts as a media…
API5		1383.56	1383.6	1303.62	464	ASEDTTSGSPPKK		0.003122	0.807229		0.807229	Antiapoptotic factor that may have a role in protein assembly. Negatively regulates ACIN1. By binding to ACIN1, it suppresses ACIN1 cleavage from CASP3 and ACIN1-mediated DNA fragmentation. Also known to efficiently suppress E2F1-induced apoptosis. Its depletion enhances the cytotoxic action of the chemotherapeutic drugs.
APIP		1094.54	1094.51	1014.53	104	DISGPSPSKK		0.003947	0.807229		0.807229	Catalyzes the dehydration of methylthioribulose-1-phosphate (MTRu-1-P) into 2,3-diketo-5-methylthiopentyl-1-phosphate (DK-MTP-1-P). Functions in the methionine salvage pathway, which plays a key role in cancer, apoptosis, microbial proliferation and inflammation. May inhibit the CASP1-related inflammatory response (pyroptosis), the CASP9-dependent apoptotic pathway and the cytochrome c-dependent …
APPL1		1416.54	1416.58	1336.6	693	VLSSSQSEESDLG		0.00305	0.777778		0.777778	May play a role in postsynaptic function. The C-terminal gamma-secretase processed fragment, ALID1, activates transcription activation through APBB1 (Fe65) binding (By similarity). Couples to JIP signal transduction through C-terminal binding. May interact with cellular G-protein signaling pathways. Can regulate neurite outgrowth through binding to components of the extracellular matrix such as h…
ARAF		1460.65	1460.69	1380.71	585	IERSASEPSLHR		0.002958	1.17273		1.17273	Involved in the transduction of mitogenic signals from the cell membrane to the nucleus. May also regulate the TOR signaling cascade.
ARFGAP2	1448.53		1448.57	1368.59	371	LGESFGSRWDTD	0.002761		0.833333	0.833333		GTPase-activating protein (GAP) for ADP ribosylation factor 1 (ARF1). Implicated in coatomer-mediated protein transport between the Golgi complex and the endoplasmic reticulum. Hydrolysis of ARF1-bound GTP may lead to dissociation of coatomer from Golgi-derived membranes to allow fusion with target membranes.
ARFGAP2	1246.58	1246.52	1246.54	1166.56	340	SSRSQLDLFD	0.003209	0.003466	0.44	0.546667	0.333333	GTPase-activating protein (GAP) for ADP ribosylation factor 1 (ARF1). Implicated in coatomer-mediated protein transport between the Golgi complex and the endoplasmic reticulum. Hydrolysis of ARF1-bound GTP may lead to dissociation of coatomer from Golgi-derived membranes to allow fusion with target membranes.
ARFGAP2	1272.64	1272.57	1272.6	1192.62	146	SAVPNHSPEKK	0.003143	0.003394	0.487179	0.333333	0.641026	GTPase-activating protein (GAP) for ADP ribosylation factor 1 (ARF1). Implicated in coatomer-mediated protein transport between the Golgi complex and the endoplasmic reticulum. Hydrolysis of ARF1-bound GTP may lead to dissociation of coatomer from Golgi-derived membranes to allow fusion with target membranes.
ARFGAP2		1491.58	1491.62	1411.64	368	DNPFSLGESFGSR		0.002897	1.18018		1.18018	GTPase-activating protein (GAP) for ADP ribosylation factor 1 (ARF1). Implicated in coatomer-mediated protein transport between the Golgi complex and the endoplasmic reticulum. Hydrolysis of ARF1-bound GTP may lead to dissociation of coatomer from Golgi-derived membranes to allow fusion with target membranes.
ARFGAP2	1491.58	1491.66	1491.62	1411.64	364	DNPFSLGESFGSR	0.002682	0.002897	3.09917	2.33884	3.8595	GTPase-activating protein (GAP) for ADP ribosylation factor 1 (ARF1). Implicated in coatomer-mediated protein transport between the Golgi complex and the endoplasmic reticulum. Hydrolysis of ARF1-bound GTP may lead to dissociation of coatomer from Golgi-derived membranes to allow fusion with target membranes.
ARFGAP3	1096.38		1096.35	1016.37	367	SSSFSSWDD	0.003648		1.18018	1.18018		GTPase-activating protein (GAP) for ADP ribosylation factor 1 (ARF1). Implicated in coatomer-mediated protein transport between the Golgi complex and the endoplasmic reticulum. Hydrolysis of ARF1-bound GTP may lead to dissociation of coatomer from Golgi-derived membranes to allow fusion with target membranes.
ARFGEF2	1554.69		1554.74	1474.76	1511	VDLDRQSLSSIDK	0.003216		1.40336	1.40336		Promotes guanine-nucleotide exchange on ARF1 and ARF3 and to a lower extend on ARF5 and ARF6. Promotes the activation of ARF1/ARF5/ARF6 through replacement of GDP with GTP. Involved in the regulation of Golgi vesicular transport. Required for the integrity of the endosomal compartment. Involved in trafficking from the trans-Golgi network (TGN) to endosomes and is required for membrane association…
ARFGEF2	1554.69		1554.74	1474.76	1513	VDLDRQSLSSIDK	0.003216		1.16514	1.16514		Promotes guanine-nucleotide exchange on ARF1 and ARF3 and to a lower extend on ARF5 and ARF6. Promotes the activation of ARF1/ARF5/ARF6 through replacement of GDP with GTP. Involved in the regulation of Golgi vesicular transport. Required for the integrity of the endosomal compartment. Involved in trafficking from the trans-Golgi network (TGN) to endosomes and is required for membrane association…
ARFGEF2		1554.69	1554.74	1474.76	1514	VDLDRQSLSSIDK		0.003473	1.16514		1.16514	Promotes guanine-nucleotide exchange on ARF1 and ARF3 and to a lower extend on ARF5 and ARF6. Promotes the activation of ARF1/ARF5/ARF6 through replacement of GDP with GTP. Involved in the regulation of Golgi vesicular transport. Required for the integrity of the endosomal compartment. Involved in trafficking from the trans-Golgi network (TGN) to endosomes and is required for membrane association…
ARFGEF2		1389.57	1389.61	1309.63	240	HSQAQSKPTTPE		0.003109	1.02885		1.02885	Promotes guanine-nucleotide exchange on ARF1 and ARF3 and to a lower extend on ARF5 and ARF6. Promotes the activation of ARF1/ARF5/ARF6 through replacement of GDP with GTP. Involved in the regulation of Golgi vesicular transport. Required for the integrity of the endosomal compartment. Involved in trafficking from the trans-Golgi network (TGN) to endosomes and is required for membrane association…
ARFGEF2		1445.7	1445.74	1365.76	218	IQSKPQSPVIQAA		0.002988	1.40336		1.40336	Promotes guanine-nucleotide exchange on ARF1 and ARF3 and to a lower extend on ARF5 and ARF6. Promotes the activation of ARF1/ARF5/ARF6 through replacement of GDP with GTP. Involved in the regulation of Golgi vesicular transport. Required for the integrity of the endosomal compartment. Involved in trafficking from the trans-Golgi network (TGN) to endosomes and is required for membrane association…
ARFGEF2	1479.61	1479.69	1479.65	1399.67	1525	PSERGQSQLSNPT	0.002703	0.002919	0.582278	0.810127	0.35443	Promotes guanine-nucleotide exchange on ARF1 and ARF3 and to a lower extend on ARF5 and ARF6. Promotes the activation of ARF1/ARF5/ARF6 through replacement of GDP with GTP. Involved in the regulation of Golgi vesicular transport. Required for the integrity of the endosomal compartment. Involved in trafficking from the trans-Golgi network (TGN) to endosomes and is required for membrane association…
ARFIP1	1175.58		1175.54	1095.56	39	HSLPSGLGLSE	0.003403		1.23932	1.23932		Putative target protein of ADP-ribosylation factor.
ARFIP1	1175.58		1175.54	1095.56	36	HSLPSGLGLSE	0.003403		1.20354	1.20354		Putative target protein of ADP-ribosylation factor.
ARFIP1	1378.59	1378.67	1378.63	1298.65	46	GLGLSETQITSHG	0.002902	0.003133	0.487179	0.794872	0.179487	Putative target protein of ADP-ribosylation factor.
ARGLU1	1093.5	1093.45	1093.47	1013.49	77	ERASSPPDR	0.003658	0.003951	0.582278	0.848101	0.316456	Required for the estrogen-dependent expression of ESR1 target genes. Can act in cooperation with MED1.
ARHGAP1	1430.55		1430.59	1350.61	51	SDDSKSSSPELVT	0.002796		0.837209	0.837209		GTPase activator for the Rho, Rac and Cdc42 proteins, converting them to the putatively inactive GDP-bound state. Cdc42 seems to be the preferred substrate.
ARHGAP1	1430.55	1430.63	1430.59	1350.61	50	SDDSKSSSPELVT	0.002796	0.00302	0.302632	0.421053	0.184211	GTPase activator for the Rho, Rac and Cdc42 proteins, converting them to the putatively inactive GDP-bound state. Cdc42 seems to be the preferred substrate.
ARHGAP12	1604.73		1604.78	1524.8	103	SLHLQRSTENVNK	0.003116		0.837209	0.837209		Rho GTPase-activating protein 12
ARHGAP12	1482.52		1482.56	1402.58	215	IHQDSESGDELSS	0.002698		0.823529	0.823529		Rho GTPase-activating protein 12
ARHGAP12	1309.6	1309.53	1309.56	1229.58	163	GKFNNDSHSPK	0.003054	0.003299	1.22609	0.652174	1.8	Rho GTPase-activating protein 12
ARHGAP12		1482.52	1482.56	1402.58	213	IHQDSESGDELSS		0.002914	0.823529		0.823529	Rho GTPase-activating protein 12
ARHGAP5	1546.52		1546.57	1466.59	1129	NSFVNNTQGDEEN	0.003233		0.823529	0.823529		GTPase-activating protein for Rho family members. May play a role in the reduction of the p21rasGTPase-activating potential of RASA1/p120GAP.
ARHGEF11	1445.71		1445.75	1365.77	596	TFHIPLSPVEVK	0.002767		0.837209	0.837209		May play a role in the regulation of RhoA GTPase by guanine nucleotide-binding alpha-12 (GNA12) and alpha-13 (GNA13). Acts as guanine nucleotide exchange factor (GEF) for RhoA GTPase and may act as GTPase-activating protein (GAP) for GNA12 and GNA13. Involved in neurotrophin-induced neurite outgrowth.
ARHGEF12	1241.69		1241.65	1161.67	22	PIRHGSILNR	0.003221		1.17273	1.17273		May play a role in the regulation of RhoA GTPase by guanine nucleotide-binding alpha-12 (GNA12) and alpha-13 (GNA13). Acts as guanine nucleotide exchange factor (GEF) for RhoA GTPase and may act as GTPase-activating protein (GAP) for GNA12 and GNA13.
ARHGEF16	1433.66		1433.7	1353.72	107	TPARHQSFGAAVL	0.00279		1.04717	1.04717		Guanyl-nucleotide exchange factor of the RHOG GTPase stimulating the exchange of RHOG-associated GDP for GTP. May play a role in chemotactic cell migration by mediating the activation of RAC1 by EPHA2. May also activate CDC42 and mediate activation of CDC42 by the viral protein HPV16 E6.
ARID1A		1386.65	1386.69	1306.71	1948	GISPAQSHRNIK		0.003116	1.21053		1.21053	Involved in transcriptional activation and repression of select genes by chromatin remodeling (alteration of DNA-nucleosome topology). Binds DNA non-specifically. Also involved in vitamin D-coupled transcription regulation via its association with the WINAC complex, a chromatin-remodeling complex recruited by vitamin D receptor (VDR), which is required for the ligand-bound VDR-mediated transrepre…
ARID1A	1966.8	1966.92	1966.86	1886.88	363	SHHAPMSPGSSGGGGQPLAR	0.002542	0.002745	0.302632	0.486842	0.118421	Involved in transcriptional activation and repression of select genes by chromatin remodeling (alteration of DNA-nucleosome topology). Binds DNA non-specifically. Also involved in vitamin D-coupled transcription regulation via its association with the WINAC complex, a chromatin-remodeling complex recruited by vitamin D receptor (VDR), which is required for the ligand-bound VDR-mediated transrepre…
ARID3A	1533.48		1533.53	1453.55	119	HFEDMASDEDMK	0.003261		0.831461	0.831461		Transcription factor which may be involved in the control of cell cycle progression by the RB1/E2F1 pathway and in B-cell differentiation.
ARID3A	1339.6	1339.53	1339.56	1259.58	353	QSFGGSLFAYSP	0.002986	0.003225	0.487179	0.628205	0.346154	Transcription factor which may be involved in the control of cell cycle progression by the RB1/E2F1 pathway and in B-cell differentiation.
ARID3A	1339.6	1339.53	1339.56	1259.58	357	QSFGGSLFAYSP	0.002986	0.003225	0.487179	0.346154	0.628205	Transcription factor which may be involved in the control of cell cycle progression by the RB1/E2F1 pathway and in B-cell differentiation.
ARID4B	1522.49		1522.54	1442.56	793	EVLSEDTDYEED	0.003284		1.04717	1.04717		Acts as a transcriptional repressor. May function in the assembly and/or enzymatic activity of the Sin3A corepressor complex or in mediating interactions between the complex and other regulatory complexes.
ARID4B	1279.71		1279.67	1199.69	468	ENIKPSLGSKK	0.003126		1.40336	1.40336		Acts as a transcriptional repressor. May function in the assembly and/or enzymatic activity of the Sin3A corepressor complex or in mediating interactions between the complex and other regulatory complexes.
ARID4B		1522.49	1522.54	1442.56	790	EVLSEDTDYEED		0.003547	1.04717		1.04717	Acts as a transcriptional repressor. May function in the assembly and/or enzymatic activity of the Sin3A corepressor complex or in mediating interactions between the complex and other regulatory complexes.
ARL2BP	1352.66	1352.59	1352.62	1272.64	157	SSSLPASQNNLR	0.002957	0.003194	3.9639	4.45317	3.47463	Together with ARL2, plays a role in the nuclear translocation, retention and transcriptional activity of STAT3. May play a role as an effector of ARL2.
ARMC1		1205.6	1205.56	1125.58	137	AQFFLGTTNK		0.003583	0.809524		0.809524	Armadillo repeat-containing protein 1
ARNT	1220.49		1220.45	1140.47	77	FARSDDEQSS	0.003277		1.1028	1.1028		Required for activity of the Ah (dioxin) receptor. This protein is required for the ligand-binding subunit to translocate from the cytosol to the nucleus after ligand binding. The complex then initiates transcription of genes involved in the activation of PAH procarcinogens. The heterodimer with HIF1A or EPAS1/HIF2A functions as a transcriptional regulator of the adaptive response to hypoxia.
ARRB1	1495.57		1495.61	1415.63	412	EEDGTGSPQLNNR	0.002675		0.7375	0.7375		Functions in regulating agonist-mediated G-protein coupled receptor (GPCR) signaling by mediating both receptor desensitization and resensitization processes. During homologous desensitization, beta-arrestins bind to the GPRK-phosphorylated receptor and sterically preclude its coupling to the cognate G-protein; the binding appears to require additional receptor determinants exposed only in the ac…
ASCC2	1299.58	1299.51	1299.54	1219.56	706	GYRHDSSTAVAG	0.003078	0.003324	3.09917	1.42149	4.77686	Enhances NF-kappa-B, SRF and AP1 transactivation.
ASMTL	1419.48		1419.52	1339.54	239	DTFEDLSDVEGGG	0.002818		0.83908	0.83908		Unknown. The presence of the putative catalytic domain of S-adenosyl-L-methionine binding argues for a methyltransferase activity.
ASMTL	1319.63	1319.56	1319.59	1239.61	228	SVKHDSIPAADT	0.003031	0.003273	0.582278	0.936709	0.227848	Unknown. The presence of the putative catalytic domain of S-adenosyl-L-methionine binding argues for a methyltransferase activity.
ATE1	1568.64	1568.74	1568.69	1488.71	169	PQELLQSQDFVGE	0.003187	0.003442	9.97152	0.31824	19.6248	Involved in the post-translational conjugation of arginine to the N-terminal aspartate or glutamate of a protein. This arginylation is required for degradation of the protein via the ubiquitin pathway. Does not arginylate cysteine residues (By similarity).
ATF7IP	1369.59	1369.67	1369.63	1289.65	342	QIQSKDSLDEK	0.002921	0.003154	7.83607	5.78689	9.88525	Recruiter that couples transcriptional factors to general transcription apparatus and thereby modulates transcription regulation and chromatin formation. Can both act as an activator or a repressor depending on the context. Mediates MBD1-dependent transcriptional repression, probably by recruiting complexes containing SETDB1. Required to stimulate histone methyltransferase activity of SETDB1 and …
ATG2B	1489.6		1489.64	1409.66	1579	YISPHSSPSHTPT	0.002685		0.807229	0.807229		Required for both autophagosome formation and regulation of lipid droplet morphology and dispersion.
ATG2B	1489.6		1489.64	1409.66	1576	YISPHSSPSHTPT	0.002685		0.7375	0.7375		Required for both autophagosome formation and regulation of lipid droplet morphology and dispersion.
ATG2B		1410.62	1410.66	1330.68	497	LPSRSVSVDESR		0.003063	1.04762		1.04762	Required for both autophagosome formation and regulation of lipid droplet morphology and dispersion.
ATG2B	1410.62	1410.7	1410.66	1330.68	495	LPSRSVSVDESR	0.002836	0.003062	3.08264	3.35537	2.80992	Required for both autophagosome formation and regulation of lipid droplet morphology and dispersion.
ATG2B		1489.6	1489.64	1409.66	1583	YISPHSSPSHTPT		0.0029	0.807229		0.807229	Required for both autophagosome formation and regulation of lipid droplet morphology and dispersion.
ATG2B		1489.6	1489.64	1409.66	1585	YISPHSSPSHTPT		0.0029	0.7375		0.7375	Required for both autophagosome formation and regulation of lipid droplet morphology and dispersion.
ATG9A	1461.46		1461.5	1381.52	14	EASYSDSPPGEED	0.002737		0.83908	0.83908		Involved in autophagy and cytoplasm to vacuole transport (Cvt) vesicle formation. Plays a key role in the organization of the preautophagosomal structure/phagophore assembly site (PAS), the nucleating site for formation of the sequestering vesicle. Cycles between a juxta-nuclear trans-Golgi network compartment and late endosomes. Nutrient starvation induces accumulation on autophagosomes. Starvat…
ATG9A		1461.46	1461.5	1381.52	18	EASYSDSPPGEED		0.002956	0.792683		0.792683	Involved in autophagy and cytoplasm to vacuole transport (Cvt) vesicle formation. Plays a key role in the organization of the preautophagosomal structure/phagophore assembly site (PAS), the nucleating site for formation of the sequestering vesicle. Cycles between a juxta-nuclear trans-Golgi network compartment and late endosomes. Nutrient starvation induces accumulation on autophagosomes. Starvat…
ATP1A1	1500.62	1500.7	1500.66	1420.68	16	YEPAAVSEQGDKK	0.003332	0.003599	3.88927	3.2839	4.49463	This is the catalytic component of the active enzyme, which catalyzes the hydrolysis of ATP coupled with the exchange of sodium and potassium ions across the plasma membrane. This action creates the electrochemical gradient of sodium and potassium ions, providing the energy for active transport of various nutrients.
ATP1A1		1310.69	1310.65	1230.67	491	TNKYQLSIHK		0.003296	0.777778		0.777778	This is the catalytic component of the active enzyme, which catalyzes the hydrolysis of ATP coupled with the exchange of sodium and potassium ions across the plasma membrane. This action creates the electrochemical gradient of sodium and potassium ions, providing the energy for active transport of various nutrients.
ATP5C1	1405.66		1405.7	1325.72	73	IYGLGSLALYEK	0.002846		0.829545	0.829545		Mitochondrial membrane ATP synthase (F1F0 ATP synthase or Complex V) produces ATP from ADP in the presence of a proton gradient across the membrane which is generated by electron transport complexes of the respiratory chain. F-type ATPases consist of two structural domains, F1 - containing the extramembraneous catalytic core, and F0 - containing the membrane proton channel, linked together by a c…
ATP8A1		1666.71	1666.76	1586.78	1124	HVNLYRSESLQQN		0.00324	1.16514		1.16514	Catalytic component of a P4-ATPase flippase complex which catalyzes the hydrolysis of ATP coupled to the transport of aminophospholipids from the outer to the inner leaflet of various membranes and ensures the maintenance of asymmetric distribution of phospholipids. Phospholipid translocation seems also to be implicated in vesicle formation and in uptake of lipid signaling molecules. In vitro, it…
ATPAF1		1166.59	1166.56	1086.58	133	DALGKQSVNR		0.003703	0.7375		0.7375	May play an essential role for the assembly of the mitochondrial F1-F0 complex.
ATR	1167.61		1167.58	1087.6	435	RLSSSLNPSK	0.003426		1.17273	1.17273		Serine/threonine protein kinase which activates checkpoint signaling upon genotoxic stresses such as ionizing radiation (IR), ultraviolet light (UV), or DNA replication stalling, thereby acting as a DNA damage sensor. Recognizes the substrate consensus sequence [ST]-Q. Phosphorylates BRCA1, CHEK1, MCM2, RAD17, RPA2, SMC1 and p53/TP53, which collectively inhibit DNA replication and mitosis and pro…
ATR	1167.61	1167.56	1167.58	1087.6	437	RLSSSLNPSK	0.003426	0.0037	9.97152	5.15712	14.7859	Serine/threonine protein kinase which activates checkpoint signaling upon genotoxic stresses such as ionizing radiation (IR), ultraviolet light (UV), or DNA replication stalling, thereby acting as a DNA damage sensor. Recognizes the substrate consensus sequence [ST]-Q. Phosphorylates BRCA1, CHEK1, MCM2, RAD17, RPA2, SMC1 and p53/TP53, which collectively inhibit DNA replication and mitosis and pro…
ATR		1167.61	1167.58	1087.6	436	RLSSSLNPSK		0.0037	1.1028		1.1028	Serine/threonine protein kinase which activates checkpoint signaling upon genotoxic stresses such as ionizing radiation (IR), ultraviolet light (UV), or DNA replication stalling, thereby acting as a DNA damage sensor. Recognizes the substrate consensus sequence [ST]-Q. Phosphorylates BRCA1, CHEK1, MCM2, RAD17, RPA2, SMC1 and p53/TP53, which collectively inhibit DNA replication and mitosis and pro…
ATRIP	1496.61	1496.69	1496.65	1416.67	518	SLVHRLSDGDMTS	0.002673	0.002887	7.63115	8.35246	6.90984	Required for checkpoint signaling after DNA damage. Required for ATR expression, possibly by stabilizing the protein.
ATRX	1197.51	1197.45	1197.47	1117.49	34	ESEETSSPPR	0.00334	0.003607	0.415584	0.220779	0.61039	Involved in transcriptional regulation and chromatin remodeling. Facilitates DNA replication in multiple cellular environments and is required for efficient replication of a subset of genomic loci. Binds to DNA tandem repeat sequences in both telomeres and euchromatin and in vitro binds DNA quadruplex structures. May help stabilizing G-rich regions into regular chromatin structures by remodeling …
ATXN2L	1380.52	1380.6	1380.56	1300.58	390	PHHLDNSSPGPGS	0.002897	0.003129	0.487179	0.346154	0.628205	Ataxin-2 domain protein
ATXN2L		1911.81	1911.87	1831.89	594	EVDGLLTSEPMGSPVSSK		0.002824	0.831461		0.831461	Ataxin-2 domain protein
ATXN3		1475.53	1475.57	1395.59	269	NISQDMTQTSGTN		0.002928	1.18018		1.18018	Deubiquitinating enzyme involved in protein homeostasis maintenance, transcription, cytoskeleton regulation, myogenesis and degradation of misfolded chaperone substrates. Binds long polyubiquitin chains and trims them, while it has weak or no activity against chains of 4 or less ubiquitins. Involved in degradation of misfolded chaperone substrates via its interaction with STUB1/CHIP: recruited to…
ATXN3	1475.53	1475.61	1475.57	1395.59	265	NISQDMTQTSGTN	0.002711	0.002928	1.86667	1.18333	2.55	Deubiquitinating enzyme involved in protein homeostasis maintenance, transcription, cytoskeleton regulation, myogenesis and degradation of misfolded chaperone substrates. Binds long polyubiquitin chains and trims them, while it has weak or no activity against chains of 4 or less ubiquitins. Involved in degradation of misfolded chaperone substrates via its interaction with STUB1/CHIP: recruited to…
AXIN1	1325.65	1325.58	1325.61	1245.63	486	TPGRQSPGPGHR	0.003017	0.003259	0.302632	0.486842	0.118421	Component of the beta-catenin destruction complex required for regulating CTNNB1 levels through phosphorylation and ubiquitination, and modulating Wnt-signaling. Controls dorsoventral patterning via two opposing effects; down-regulates CTNNB1 to inhibit the Wnt signaling pathway and ventralize embryos, but also dorsalizes embryos by activating a Wnt-independent JNK signaling pathway. In Wnt signa…
AXIN1	1325.65	1325.58	1325.61	1245.63	481	TPGRQSPGPGHR	0.003017	0.003259	0.289474	0.171053	0.407895	Component of the beta-catenin destruction complex required for regulating CTNNB1 levels through phosphorylation and ubiquitination, and modulating Wnt-signaling. Controls dorsoventral patterning via two opposing effects; down-regulates CTNNB1 to inhibit the Wnt signaling pathway and ventralize embryos, but also dorsalizes embryos by activating a Wnt-independent JNK signaling pathway. In Wnt signa…
BAD	1270.55	1270.48	1270.51	1190.53	75	SRHSSYPAGTE	0.003148	0.0034	0.289474	0.394737	0.184211	Promotes cell death. Successfully competes for the binding to Bcl-X(L), Bcl-2 and Bcl-W, thereby affecting the level of heterodimerization of these proteins with BAX. Can reverse the death repressor activity of Bcl-X(L), but not that of Bcl-2 (By similarity). Appears to act as a link between growth factor receptor signaling and the apoptotic pathways.
BAD		1270.55	1270.51	1190.53	71	SRHSSYPAGTE		0.0034	0.73		0.73	Promotes cell death. Successfully competes for the binding to Bcl-X(L), Bcl-2 and Bcl-W, thereby affecting the level of heterodimerization of these proteins with BAX. Can reverse the death repressor activity of Bcl-X(L), but not that of Bcl-2 (By similarity). Appears to act as a link between growth factor receptor signaling and the apoptotic pathways.
BAD	1280.59	1280.52	1280.55	1200.57	124	SDEFVDSFKK	0.003124	0.003374	0.27	0.31	0.23	Promotes cell death. Successfully competes for the binding to Bcl-X(L), Bcl-2 and Bcl-W, thereby affecting the level of heterodimerization of these proteins with BAX. Can reverse the death repressor activity of Bcl-X(L), but not that of Bcl-2 (By similarity). Appears to act as a link between growth factor receptor signaling and the apoptotic pathways.
BAG1	1359.49		1359.53	1279.55	123	SQEVTRDEEST	0.002942		1.1875	1.1875		Inhibits the chaperone activity of HSP70/HSC70 by promoting substrate release. Inhibits the pro-apoptotic function of PPP1R15A, and has anti-apoptotic activity. Markedly increases the anti-cell death function of BCL2 induced by various stimuli.
BAG1		1359.49	1359.53	1279.55	119	SQEVTRDEEST		0.003177	1.16514		1.16514	Inhibits the chaperone activity of HSP70/HSC70 by promoting substrate release. Inhibits the pro-apoptotic function of PPP1R15A, and has anti-apoptotic activity. Markedly increases the anti-cell death function of BCL2 induced by various stimuli.
BAG2	1606.67		1606.72	1526.74	62	LLEMIHSIQNSQD	0.003112		1.02885	1.02885		Bcl-2-associated athanogene 2
BAG2	1407.57	1407.65	1407.61	1327.63	66	IHSIQNSQDMR	0.002842	0.003069	3.79805	2.68683	4.90927	Bcl-2-associated athanogene 2
BAG3	1359.56	1359.64	1359.6	1279.62	269	ASPFRSSVQGASS	0.002942	0.003177	0.415584	0.350649	0.480519	Bcl-2-associated athanogene 3
BAIAP2	1460.6	1460.68	1460.64	1380.66	499	VAVPAFSQGLDDY	0.002739	0.002957	0.289474	0.184211	0.394737	Adapter protein that links membrane-bound small G-proteins to cytoplasmic effector proteins. Necessary for CDC42-mediated reorganization of the actin cytoskeleton and for RAC1-mediated membrane ruffling. Involved in the regulation of the actin cytoskeleton by WASF family members and the Arp2/3 complex. Plays a role in neurite growth. Acts syngeristically with ENAH to promote filipodia formation. …
BAT1	1270.61	1270.54	1270.57	1190.59	38	DVKGSYVSIHS	0.003148	0.0034	3.78976	2.96049	4.61902	Involved in the high-affinity, sodium-independent transport of cystine and neutral and dibasic amino acids (system b(0,+)-like activity). Thought to be responsible for the high-affinity reabsorption of cystine in the kidney tubule.
BAT1		1446.63	1446.67	1366.69	41	VKGSYVSIHSSGF		0.002986	1.04717		1.04717	Involved in the high-affinity, sodium-independent transport of cystine and neutral and dibasic amino acids (system b(0,+)-like activity). Thought to be responsible for the high-affinity reabsorption of cystine in the kidney tubule.
BAT2	1274.57		1274.53	1194.55	342	LKFSDEEDGR	0.003138		1.20354	1.20354		May play a role in the regulation of pre-mRNA splicing.
BAT2	1314.48		1314.44	1234.46	1108	GSETGSETHESD	0.003043		1.04717	1.04717		May play a role in the regulation of pre-mRNA splicing.
BAT2	1480.59		1480.63	1400.65	198	ESAEQSSGPGPSLR	0.002702		1.23932	1.23932		May play a role in the regulation of pre-mRNA splicing.
BAT2	1480.59		1480.63	1400.65	188	ESAEQSSGPGPSLR	0.002702		1.21053	1.21053		May play a role in the regulation of pre-mRNA splicing.
BAT2		1516.45	1516.5	1436.52	350	EEDGRDSDEEGAE		0.003561	1.20354		1.20354	May play a role in the regulation of pre-mRNA splicing.
BAT2		1250.45	1250.41	1170.43	764	SDSGGSSSEPFD		0.003455	1.16514		1.16514	May play a role in the regulation of pre-mRNA splicing.
BAT2		1314.48	1314.44	1234.46	1110	GSETGSETHESD		0.003286	1.22609		1.22609	May play a role in the regulation of pre-mRNA splicing.
BAT2	1330.6	1330.53	1330.56	1250.58	146	SWAQASVTHGAH	0.003006	0.003246	0.44	0.773333	0.106667	May play a role in the regulation of pre-mRNA splicing.
BAT2		1428.73	1428.77	1348.79	46	HGLQSLGKVAIAR		0.003024	1.22414		1.22414	May play a role in the regulation of pre-mRNA splicing.
BAT2D1	1201.58		1201.54	1121.56	635	VFTRQDSNR	0.003329		0.823529	0.823529		BAT2 domain-containing protein 1
BAT2D1		1165.59	1165.56	1085.58	25	TLSLFNTYK		0.003707	1.1028		1.1028	BAT2 domain-containing protein 1
BAT2D1		1424.63	1424.67	1344.69	1102	TLAQKPSQDTEK		0.003033	0.823529		0.823529	BAT2 domain-containing protein 1
BAT2L	1301.55		1301.51	1221.53	1452	PGGGDTSPRYES	0.003073		0.809524	0.809524		HLA-B-associated transcript 2-like 1
BAT2L	1319.53		1319.49	1239.51	388	LKFSDDEEEE	0.003031		1.22414	1.22414		HLA-B-associated transcript 2-like 1
BBX	1138.53	1138.48	1138.5	1058.52	844	VSPAGGTLDDK	0.003513	0.003794	0.44	0.36	0.52	Transcription factor that is necessary for cell cycle progression from G1 to S phase.
BBX	1138.53	1138.48	1138.5	1058.52	849	VSPAGGTLDDK	0.003513	0.003794	0.426667	0.333333	0.52	Transcription factor that is necessary for cell cycle progression from G1 to S phase.
BBX		1244.58	1244.54	1164.56	175	LWAFPSDSSR		0.003471	1.21053		1.21053	Transcription factor that is necessary for cell cycle progression from G1 to S phase.
BCCIP	1550.42		1550.47	1470.49	112	TDVSEDSNDDMDE	0.003225		0.837209	0.837209		May promote cell cycle arrest by enhancing the inhibition of CDK2 activity by CDKN1A. May be required for repair of DNA damage by homologous recombination in conjunction with BRCA2. May not be involved in non-homologous end joining (NHEJ).
BCCIP	1550.42		1550.47	1470.49	115	TDVSEDSNDDMDE	0.003225		0.837209	0.837209		May promote cell cycle arrest by enhancing the inhibition of CDK2 activity by CDKN1A. May be required for repair of DNA damage by homologous recombination in conjunction with BRCA2. May not be involved in non-homologous end joining (NHEJ).
BCCIP		1443.59	1443.63	1363.65	109	GSVIKQTDVSEDS		0.002993	0.83908		0.83908	May promote cell cycle arrest by enhancing the inhibition of CDK2 activity by CDKN1A. May be required for repair of DNA damage by homologous recombination in conjunction with BRCA2. May not be involved in non-homologous end joining (NHEJ).
BCKDHA	1611.6		1611.65	1531.67	335	IGHHSTSDDSSAYR	0.003103		1.04762	1.04762		The branched-chain alpha-keto dehydrogenase complex catalyzes the overall conversion of alpha-keto acids to acyl-CoA and CO2. It contains multiple copies of three enzymatic components: branched-chain alpha-keto acid decarboxylase (E1), lipoamide acyltransferase (E2) and lipoamide dehydrogenase (E3).
BCL7A	1213.5		1213.46	1133.48	224	LEASQQNSEE	0.003296		1.23932	1.23932		B-cell CLL/lymphoma 7 protein family member A
BCL7A	1528.48		1528.53	1448.55	157	ASDEQNSQSSMEH	0.003271		1.1875	1.1875		B-cell CLL/lymphoma 7 protein family member A
BCL7A		1528.48	1528.53	1448.55	154	ASDEQNSQSSMEH		0.003533	1.40336		1.40336	B-cell CLL/lymphoma 7 protein family member A
BCL7A		1528.48	1528.53	1448.55	156	ASDEQNSQSSMEH		0.003533	1.18018		1.18018	B-cell CLL/lymphoma 7 protein family member A
BCL7A	1528.48	1528.58	1528.53	1448.55	149	ASDEQNSQSSMEH	0.003271	0.003533	0.487179	0.333333	0.641026	B-cell CLL/lymphoma 7 protein family member A
BCL7C	1527.6		1527.65	1447.67	103	SNQSFHSEGSLQK	0.003273		1.21053	1.21053		May play an anti-apoptotic role.
BCL7C	1527.6	1527.7	1527.65	1447.67	106	SNQSFHSEGSLQK	0.003273	0.003535	1.86667	1.35	2.38333	May play an anti-apoptotic role.
BCL9L	1257.54		1257.5	1177.52	118	DRSVSVDSGEQ	0.003181		0.7375	0.7375		Transcriptional regulator that acts as an activator. Promotes beta-catenin transcriptional activity. Plays a role in tumorigenesis. Enhances the neoplastic transforming activity of CTNNB1 (By similarity).
BCLAF1	1208.67		1208.63	1128.65	666	IDISPSTLRK	0.003309		0.809524	0.809524		Death-promoting transcriptional repressor. May be involved in cyclin-D1/CCND1 mRNA stability through the SNARP complex which associates with both the 3'end of the CCND1 gene and its mRNA.
BCLAF1	1625.59		1625.64	1545.66	203	EHDPSESIDEFNK	0.003076		0.831461	0.831461		Death-promoting transcriptional repressor. May be involved in cyclin-D1/CCND1 mRNA stability through the SNARP complex which associates with both the 3'end of the CCND1 gene and its mRNA.
BCLAF1	1631.57		1631.62	1551.64	201	TFEHDPSESIDEF	0.003065		0.809524	0.809524		Death-promoting transcriptional repressor. May be involved in cyclin-D1/CCND1 mRNA stability through the SNARP complex which associates with both the 3'end of the CCND1 gene and its mRNA.
BCLAF1		1121.46	1121.43	1041.45	325	GRSSFYPDGG		0.003852	0.831461		0.831461	Death-promoting transcriptional repressor. May be involved in cyclin-D1/CCND1 mRNA stability through the SNARP complex which associates with both the 3'end of the CCND1 gene and its mRNA.
BCLAF1	1124.52	1124.47	1124.49	1044.51	501	ETQSPEQVK	0.003557	0.003842	0.426667	0.413333	0.44	Death-promoting transcriptional repressor. May be involved in cyclin-D1/CCND1 mRNA stability through the SNARP complex which associates with both the 3'end of the CCND1 gene and its mRNA.
BCLAF1		1139.5	1139.47	1059.49	394	YFSDKESGK		0.003791	1.04717		1.04717	Death-promoting transcriptional repressor. May be involved in cyclin-D1/CCND1 mRNA stability through the SNARP complex which associates with both the 3'end of the CCND1 gene and its mRNA.
BCLAF1	1179.54	1179.48	1179.5	1099.52	803	PRGTFHDDR	0.003391	0.003662	0.402597	0.558442	0.246753	Death-promoting transcriptional repressor. May be involved in cyclin-D1/CCND1 mRNA stability through the SNARP complex which associates with both the 3'end of the CCND1 gene and its mRNA.
BCLAF1		1508.62	1508.67	1428.69	262	VHSAKNTPSQHSH		0.003579	0.7375		0.7375	Death-promoting transcriptional repressor. May be involved in cyclin-D1/CCND1 mRNA stability through the SNARP complex which associates with both the 3'end of the CCND1 gene and its mRNA.
BCLAF1	1207.41	1207.35	1207.37	1127.39	402	FNDSEGDDTE	0.003313	0.003578	7.51639	5.90984	9.12295	Death-promoting transcriptional repressor. May be involved in cyclin-D1/CCND1 mRNA stability through the SNARP complex which associates with both the 3'end of the CCND1 gene and its mRNA.
BCLAF1		1208.67	1208.63	1128.65	663	IDISPSTLRK		0.003574	0.83908		0.83908	Death-promoting transcriptional repressor. May be involved in cyclin-D1/CCND1 mRNA stability through the SNARP complex which associates with both the 3'end of the CCND1 gene and its mRNA.
BCLAF1		1538.59	1538.64	1458.66	267	NTPSQHSHSIQHS		0.00351	0.83908		0.83908	Death-promoting transcriptional repressor. May be involved in cyclin-D1/CCND1 mRNA stability through the SNARP complex which associates with both the 3'end of the CCND1 gene and its mRNA.
BCLAF1	1549.59	1549.69	1549.64	1469.66	264	PSQHSHSIQHSPE	0.003227	0.003484	0.582278	0.506329	0.658228	Death-promoting transcriptional repressor. May be involved in cyclin-D1/CCND1 mRNA stability through the SNARP complex which associates with both the 3'end of the CCND1 gene and its mRNA.
BCLAF1	1549.59	1549.69	1549.64	1469.66	269	PSQHSHSIQHSPE	0.003227	0.003484	0.415584	0.194805	0.636364	Death-promoting transcriptional repressor. May be involved in cyclin-D1/CCND1 mRNA stability through the SNARP complex which associates with both the 3'end of the CCND1 gene and its mRNA.
BCLAF1		1256.58	1256.54	1176.56	273	SHSIQHSPER		0.003438	0.7375		0.7375	Death-promoting transcriptional repressor. May be involved in cyclin-D1/CCND1 mRNA stability through the SNARP complex which associates with both the 3'end of the CCND1 gene and its mRNA.
BCLAF1	1411.59	1411.67	1411.63	1331.65	427	LADQGKSFATASH	0.002834	0.003061	0.582278	0.721519	0.443038	Death-promoting transcriptional repressor. May be involved in cyclin-D1/CCND1 mRNA stability through the SNARP complex which associates with both the 3'end of the CCND1 gene and its mRNA.
BCLAF1		1428.54	1428.58	1348.6	432	SFATASHRNTEE		0.003024	0.833333		0.833333	Death-promoting transcriptional repressor. May be involved in cyclin-D1/CCND1 mRNA stability through the SNARP complex which associates with both the 3'end of the CCND1 gene and its mRNA.
BCOR		1121.54	1121.51	1041.53	423	DGSSPPLLEK		0.003852	0.777778		0.777778	Transcriptional corepressor. May specifically inhibit gene expression when recruited to promoter regions by sequence-specific DNA-binding proteins such as BCL6 and MLLT3. This repression may be mediated at least in part by histone deacetylase activities which can associate with this corepressor. Involved in the repression of TFAP2A; impairs binding of BCL6 and KDM2B to TFAP2A promoter regions. Vi…
BCOR	1238.63	1238.57	1238.59	1158.61	1290	LPVFSGSPPMK	0.003229	0.003488	0.582278	0.936709	0.227848	Transcriptional corepressor. May specifically inhibit gene expression when recruited to promoter regions by sequence-specific DNA-binding proteins such as BCL6 and MLLT3. This repression may be mediated at least in part by histone deacetylase activities which can associate with this corepressor. Involved in the repression of TFAP2A; impairs binding of BCL6 and KDM2B to TFAP2A promoter regions. Vi…
BCR	1422.54		1422.58	1342.6	463	DDSPSSSPHLSSK	0.002812		0.807229	0.807229		GTPase-activating protein for RAC1 and CDC42. Promotes the exchange of RAC or CDC42-bound GDP by GTP, thereby activating them. Displays serine/threonine kinase activity.
BCR	1422.54	1422.62	1422.58	1342.6	461	DDSPSSSPHLSSK	0.002812	0.003037	0.289474	0.184211	0.394737	GTPase-activating protein for RAC1 and CDC42. Promotes the exchange of RAC or CDC42-bound GDP by GTP, thereby activating them. Displays serine/threonine kinase activity.
BCR		1493.58	1493.62	1413.64	459	LPYIDDSPSSSPH		0.002892	0.807229		0.807229	GTPase-activating protein for RAC1 and CDC42. Promotes the exchange of RAC or CDC42-bound GDP by GTP, thereby activating them. Displays serine/threonine kinase activity.
BDP1		1567.68	1567.73	1487.75	599	VDLKNNSLEIDQT		0.003444	0.807229		0.807229	General activator of RNA polymerase III transcription. Requires for transcription from all three types of polymerase III promoters. Requires for transcription of genes with internal promoter elements and with promoter elements upstream of the initiation site.
BET1L	1494.59	1494.67	1494.63	1414.65	9	DWARAQSPGAVEE	0.002676	0.00289	7.51639	9.04918	5.98361	Vesicle SNARE required for targeting and fusion of retrograde transport vesicles with the Golgi complex. Required for the integrity of the Golgi complex (By similarity).
BICC1		1433.55	1433.59	1353.61	633	EVGMPRSPSHSGN		0.003013	1.1875		1.1875	Putative RNA-binding protein. Acts as a negative regulator of Wnt signaling. May be involved in regulating gene expression during embryonic development.
BICD2	1179.57		1179.53	1099.55	567	QGGAGRTSPGGR	0.003391		1.21053	1.21053		May play a role in the dynein-dynactin interactions on the surface of membranous organelles, by associating with these complexes. Regulates coat complex coatomer protein I (COPI)-independent Golgi-endoplasmic reticulum transport by recruiting the dynein-dynactin motor complex (By similarity).
BICD2		1193.57	1193.53	1113.55	574	SPGGRTSPEAR		0.003619	1.1028		1.1028	May play a role in the dynein-dynactin interactions on the surface of membranous organelles, by associating with these complexes. Regulates coat complex coatomer protein I (COPI)-independent Golgi-endoplasmic reticulum transport by recruiting the dynein-dynactin motor complex (By similarity).
BIRC6	1506.54		1506.59	1426.61	488	SEEHSRSDSVTGH	0.003319		6.79452	0.962419		Anti-apoptotic protein which can regulate cell death by controlling caspases and by acting as an E3 ubiquitin-protein ligase. Has an unusual ubiquitin conjugation system in that it could combine in a single polypeptide, ubiquitin conjugating (E2) with ubiquitin ligase (E3) activity, forming a chimeric E2/E3 ubiquitin ligase. Its tragets include CASP9 and DIABLO/SMAC. Acts as an inhibitor of CASP3…
BIRC6	2226.79		2226.86	2146.88	482	LEGDSDDLLEDSDSEEHSR	0.003144		1.17273	1.17273		Anti-apoptotic protein which can regulate cell death by controlling caspases and by acting as an E3 ubiquitin-protein ligase. Has an unusual ubiquitin conjugation system in that it could combine in a single polypeptide, ubiquitin conjugating (E2) with ubiquitin ligase (E3) activity, forming a chimeric E2/E3 ubiquitin ligase. Its tragets include CASP9 and DIABLO/SMAC. Acts as an inhibitor of CASP3…
BIRC6		2226.79	2226.86	2146.88	480	LEGDSDDLLEDSDSEEHSR		0.003396	1.17273		1.17273	Anti-apoptotic protein which can regulate cell death by controlling caspases and by acting as an E3 ubiquitin-protein ligase. Has an unusual ubiquitin conjugation system in that it could combine in a single polypeptide, ubiquitin conjugating (E2) with ubiquitin ligase (E3) activity, forming a chimeric E2/E3 ubiquitin ligase. Its tragets include CASP9 and DIABLO/SMAC. Acts as an inhibitor of CASP3…
BMI1		1387.49	1387.53	1307.55	394	NAGELESDSGSDK		0.003114	1.20354		1.20354	Component of a Polycomb group (PcG) multiprotein PRC1-like complex, a complex class required to maintain the transcriptionally repressive state of many genes, including Hox genes, throughout development. PcG PRC1 complex acts via chromatin remodeling and modification of histones; it mediates monoubiquitination of histone H2A 'Lys-119', rendering chromatin heritably changed in its expressibility. …
BMI1		1387.49	1387.53	1307.55	398	NAGELESDSGSDK		0.003114	1.20354		1.20354	Component of a Polycomb group (PcG) multiprotein PRC1-like complex, a complex class required to maintain the transcriptionally repressive state of many genes, including Hox genes, throughout development. PcG PRC1 complex acts via chromatin remodeling and modification of histones; it mediates monoubiquitination of histone H2A 'Lys-119', rendering chromatin heritably changed in its expressibility. …
BMI1	1387.49	1387.57	1387.53	1307.55	396	NAGELESDSGSDK	0.002883	0.003114	1.20354	1.42478	0.982301	Component of a Polycomb group (PcG) multiprotein PRC1-like complex, a complex class required to maintain the transcriptionally repressive state of many genes, including Hox genes, throughout development. PcG PRC1 complex acts via chromatin remodeling and modification of histones; it mediates monoubiquitination of histone H2A 'Lys-119', rendering chromatin heritably changed in its expressibility. …
BMP2K	1319.58	1319.51	1319.54	1239.56	1032	DSQSSNEFLTI	0.003031	0.003273	3.72341	1.89073	5.5561	May play a role in the dynein-dynactin interactions on the surface of membranous organelles, by associating with these complexes. Regulates coat complex coatomer protein I (COPI)-independent Golgi-endoplasmic reticulum transport by recruiting the dynein-dynactin motor complex (By similarity).
BMP2K		1319.58	1319.54	1239.56	1029	DSQSSNEFLTI		0.003273	1.23932		1.23932	May play a role in the dynein-dynactin interactions on the surface of membranous organelles, by associating with these complexes. Regulates coat complex coatomer protein I (COPI)-independent Golgi-endoplasmic reticulum transport by recruiting the dynein-dynactin motor complex (By similarity).
BNIP3L	1225.47		1225.43	1145.45	118	DHSSQSEEEV	0.003264		0.823529	0.823529		Induces apoptosis. Interacts with viral and cellular anti-apoptosis proteins. Can overcome the suppressors BCL-2 and BCL-XL, although high levels of BCL-XL expression will inhibit apoptosis. Inhibits apoptosis induced by BNIP3. Involved in mitochondrial quality control via its interaction with SPATA18/MIEAP: in response to mitochondrial damage, participates to mitochondrial protein catabolic proc…
BNIP3L	1442.59		1442.63	1362.65	62	GLEHVPSSSSIHN	0.002773		0.837209	0.837209		Induces apoptosis. Interacts with viral and cellular anti-apoptosis proteins. Can overcome the suppressors BCL-2 and BCL-XL, although high levels of BCL-XL expression will inhibit apoptosis. Inhibits apoptosis induced by BNIP3. Involved in mitochondrial quality control via its interaction with SPATA18/MIEAP: in response to mitochondrial damage, participates to mitochondrial protein catabolic proc…
BNIP3L	1442.59		1442.63	1362.65	63	GLEHVPSSSSIHN	0.002773		0.792683	0.792683		Induces apoptosis. Interacts with viral and cellular anti-apoptosis proteins. Can overcome the suppressors BCL-2 and BCL-XL, although high levels of BCL-XL expression will inhibit apoptosis. Inhibits apoptosis induced by BNIP3. Involved in mitochondrial quality control via its interaction with SPATA18/MIEAP: in response to mitochondrial damage, participates to mitochondrial protein catabolic proc…
BNIP3L	1442.59		1442.63	1362.65	65	GLEHVPSSSSIHN	0.002773		0.792683	0.792683		Induces apoptosis. Interacts with viral and cellular anti-apoptosis proteins. Can overcome the suppressors BCL-2 and BCL-XL, although high levels of BCL-XL expression will inhibit apoptosis. Inhibits apoptosis induced by BNIP3. Involved in mitochondrial quality control via its interaction with SPATA18/MIEAP: in response to mitochondrial damage, participates to mitochondrial protein catabolic proc…
BOP1	1636.54	1636.64	1636.59	1556.61	126	EYAEDSSDEEDIR	0.003055	0.003299	1.83333	1.6	2.06667	Component of the PeBoW complex, which is required for maturation of 28S and 5.8S ribosomal RNAs and formation of the 60S ribosome.
BOP1	1636.54	1636.64	1636.59	1556.61	127	EYAEDSSDEEDIR	0.003055	0.003299	1.83333	1.475	2.19167	Component of the PeBoW complex, which is required for maturation of 28S and 5.8S ribosomal RNAs and formation of the 60S ribosome.
BPTF	1582.64		1582.69	1502.71	572	DIDNVKSPEETEK	0.003159		1.1875	1.1875		Histone-binding component of NURF (nucleosome-remodeling factor), a complex which catalyzes ATP-dependent nucleosome sliding and facilitates transcription of chromatin. Specifically recognizes H3 tails trimethylated on 'Lys-4' (H3K4me3), which mark transcription start sites of virtually all active genes. May also regulate transcription through direct binding to DNA or transcription factors.
BRAF	1142.42		1142.39	1062.41	447	DSSDDWEIP	0.003501		1.23932	1.23932		Protein kinase involved in the transduction of mitogenic signals from the cell membrane to the nucleus. May play a role in the postsynaptic responses of hippocampal neuron. Phosphorylates MAP2K1, and thereby contributes to the MAP kinase signal transduction pathway.
BRAF	1261.6		1261.56	1181.58	365	DRSSSAPNVHI	0.003171		0.837209	0.837209		Protein kinase involved in the transduction of mitogenic signals from the cell membrane to the nucleus. May play a role in the postsynaptic responses of hippocampal neuron. Phosphorylates MAP2K1, and thereby contributes to the MAP kinase signal transduction pathway.
BRAF	1142.42	1142.37	1142.39	1062.41	446	DSSDDWEIP	0.003501	0.003781	3.64878	2.91073	4.38683	Protein kinase involved in the transduction of mitogenic signals from the cell membrane to the nucleus. May play a role in the postsynaptic responses of hippocampal neuron. Phosphorylates MAP2K1, and thereby contributes to the MAP kinase signal transduction pathway.
BRCA1	1207.54	1207.48	1207.5	1127.52	1328	HQSESQGVGLS	0.003313	0.003578	7.51639	4.68852	10.3443	E3 ubiquitin-protein ligase that specifically mediates the formation of 'Lys-6'-linked polyubiquitin chains and plays a central role in DNA repair by facilitating cellular responses to DNA damage. It is unclear whether it also mediates the formation of other types of polyubiquitin chains. The E3 ubiquitin-protein ligase activity is required for its tumor suppressor function. The BRCA1-BARD1 heter…
BRCA1		1207.54	1207.5	1127.52	1330	HQSESQGVGLS		0.003578	0.831461		0.831461	E3 ubiquitin-protein ligase that specifically mediates the formation of 'Lys-6'-linked polyubiquitin chains and plays a central role in DNA repair by facilitating cellular responses to DNA damage. It is unclear whether it also mediates the formation of other types of polyubiquitin chains. The E3 ubiquitin-protein ligase activity is required for its tumor suppressor function. The BRCA1-BARD1 heter…
BRCA1		1299.63	1299.59	1219.61	1546	NYPSQEELIK		0.003324	0.831461		0.831461	E3 ubiquitin-protein ligase that specifically mediates the formation of 'Lys-6'-linked polyubiquitin chains and plays a central role in DNA repair by facilitating cellular responses to DNA damage. It is unclear whether it also mediates the formation of other types of polyubiquitin chains. The E3 ubiquitin-protein ligase activity is required for its tumor suppressor function. The BRCA1-BARD1 heter…
BRD4	1171.53		1171.49	1091.51	1201	NMGSWASLVQ	0.003414		1.09346	1.09346		Chromatin reader protein that recognizes and binds acetylated histones and plays a key role in transmission of epigenetic memory across cell divisions and transcription regulation. Remains associated with acetylated chromatin throughout the entire cell cycle and provides epigenetic memory for postmitotic G1 gene transcription by preserving acetylated chromatin status and maintaining high-order ch…
BRD9	1454.64		1454.68	1374.7	566	HHLGSPSRLSVGE	0.00275		0.7375	0.7375		May play a role in chromatin remodeling and regulation of transcription.
BRD9		1454.64	1454.68	1374.7	568	HHLGSPSRLSVGE		0.00297	0.777778		0.777778	May play a role in chromatin remodeling and regulation of transcription.
BRSK2		1361.57	1361.61	1281.63	416	AMFSKSLDIAEA		0.003173	1.21053		1.21053	Serine/threonine-protein kinase that plays a key role in polarization of neurons and axonogenesis, cell cycle progress and insulin secretion. Phosphorylates CDK16, CDC25C, MAPT/TAU, PAK1 and WEE1. Following phosphorylation and activation by STK11/LKB1, acts as a key regulator of polarization of cortical neurons, probably by mediating phosphorylation of microtubule-associated proteins such as MAPT…
BRWD2	1223.58		1223.54	1143.56	205	VYISSPHSSPA	0.003269		1.04762	1.04762		Bromodomain and WD repeat-containing protein 2
BRWD2	1503.61	1503.71	1503.66	1423.68	208	YISSPHSSPAHNK	0.003325	0.003591	6.78629	5.3879	8.18468	Bromodomain and WD repeat-containing protein 2
BSG		1356.48	1356.52	1276.54	362	DDDDAGSAPLKSS		0.003185	0.809524		0.809524	Plays an important role in targeting the monocarboxylate transporters SLC16A1, SLC16A3 and SLC16A8 to the plasma membrane. Plays pivotal roles in spermatogenesis, embryo implantation, neural network formation and tumor progression. Stimulates adjacent fibroblasts to produce matrix metalloproteinases (MMPS). Seems to be a receptor for oligomannosidic glycans. In vitro, promotes outgrowth of astroc…
BTF3	1507.7		1507.75	1427.77	149	LTEMLPSILNQLG	0.003316		0.83908	0.83908		When associated with NACA, prevents inappropriate targeting of non-secretory polypeptides to the endoplasmic reticulum (ER). Binds to nascent polypeptide chains as they emerge from the ribosome and blocks their interaction with the signal recognition particle (SRP), which normally targets nascent secretory peptides to the ER. BTF3 is also a general transcription factor that can form a stable comp…
BUB1	1227.61		1227.57	1147.59	655	FSPIQEKSPK	0.003258		1.14815	1.14815		Serine/threonine-protein kinase that performs 2 crucial functions during mitosis: it is essential for spindle-assembly checkpoint signaling and for correct chromosome alignment. Has a key role in the assembly of checkpoint proteins at the kinetochore, being required for the subsequent localization of CENPF, BUB1B, CENPE and MAD2L1. Required for the kinetochore localization of PLK1. Plays an impor…
BUB1	1382.59		1382.63	1302.65	596	LAPSPKSPGDFTS	0.002893		1.1875	1.1875		Serine/threonine-protein kinase that performs 2 crucial functions during mitosis: it is essential for spindle-assembly checkpoint signaling and for correct chromosome alignment. Has a key role in the assembly of checkpoint proteins at the kinetochore, being required for the subsequent localization of CENPF, BUB1B, CENPE and MAD2L1. Required for the kinetochore localization of PLK1. Plays an impor…
BUD13		1277.6	1277.56	1197.58	235	HGSSDISSPRR		0.003381	1.21053		1.21053	BUD13 homolog
BUD13		1277.6	1277.56	1197.58	239	HGSSDISSPRR		0.003381	1.21053		1.21053	BUD13 homolog
BZW2		1141.59	1141.56	1061.58	206	ANSVTSSLRK		0.003784	0.837209		0.837209	May be involved in neuronal differentiation.
BZW2		1545.46	1545.51	1465.53	412	QNAEEESESEGEE		0.003494	1.16514		1.16514	May be involved in neuronal differentiation.
C10orf12	1281.58		1281.54	1201.56	294	PNLSSSPRSEE	0.003121		0.792683	0.792683		Uncharacterized protein C10orf12
C10orf12	1301.63		1301.59	1221.61	745	HAHSLGSLDASK	0.003073		0.823529	0.823529		Uncharacterized protein C10orf12
C10orf12	1301.63	1301.56	1301.59	1221.61	738	HAHSLGSLDASK	0.003073	0.003319	0.487179	0.346154	0.628205	Uncharacterized protein C10orf12
C10orf12	1301.63	1301.56	1301.59	1221.61	741	HAHSLGSLDASK	0.003073	0.003319	0.487179	0.346154	0.628205	Uncharacterized protein C10orf12
C10orf18	1151.53		1151.5	1071.52	685	NGTKSPEAATP	0.003474		0.837209	0.837209		Uncharacterized protein C10orf18
C12orf41	1585.51	1585.61	1585.56	1505.58	149	LDEDSWSDGEQEP	0.003154	0.003405	0.487179	0.589744	0.384615	As part of the NSL complex it is involved in acetylation of nucleosomal histone H4 on several lysine residues and therefore may be involved in the regulation of transcription.
C12orf41	1585.51	1585.61	1585.56	1505.58	147	LDEDSWSDGEQEP	0.003154	0.003405	0.487179	0.525641	0.448718	As part of the NSL complex it is involved in acetylation of nucleosomal histone H4 on several lysine residues and therefore may be involved in the regulation of transcription.
C14orf43		1465.69	1465.73	1385.75	461	ASQEANLLTLAQK		0.002947	1.02885		1.02885	ELM2 and SANT domain-containing protein 1
C15orf42	1336.63		1336.59	1256.61	1583	IDPSSSLEAEPL	0.002993		1.18018	1.18018		Regulator of DNA replication and S/M and G2/M checkpoints. Regulates the triggering of DNA replication initiation via its interaction with TOPBP1 by participating in CDK2-mediated loading of CDC45L onto replication origins. Required for the transition from pre-replication complex (pre-RC) to pre-initiation complex (pre-IC). Required to prevent mitotic entry after treatment with ionizing radiation.
C16orf14	1416.52		1416.56	1336.58	78	APSTSPSFEGTQE	0.002824		1.1875	1.1875		Protein FAM195A
C16orf14	1416.52		1416.56	1336.58	80	APSTSPSFEGTQE	0.002824		1.17273	1.17273		Protein FAM195A
C16orf14		1416.52	1416.56	1336.58	82	APSTSPSFEGTQE		0.00305	1.37815		1.37815	Protein FAM195A
C17orf49		1777.78	1777.83	1697.85	96	VYEDSGIPLPAESPK		0.003037	0.829545		0.829545	Component of chromatin complexes such as the MLL1/MLL and NURF complexes.
C17orf56	1414.5		1414.54	1334.56	196	ELDSGPSSQNSSQ	0.002828		0.807229	0.807229		AP-4 complex accessory subunit tepsin
C18orf25	1447.55		1447.59	1367.61	67	SSESQLASTESDK	0.002763		0.823529	0.823529		Uncharacterized protein C18orf25
C18orf25	1282.63	1282.56	1282.59	1202.61	39	GSVELESQVQK	0.003119	0.003369	0.402597	0.662338	0.142857	Uncharacterized protein C18orf25
C18orf25		1447.55	1447.59	1367.61	76	SSESQLASTESDK		0.002984	1.01923		1.01923	Uncharacterized protein C18orf25
C18orf25	1447.55	1447.63	1447.59	1367.61	69	SSESQLASTESDK	0.002763	0.002984	0.582278	0.822785	0.341772	Uncharacterized protein C18orf25
C1orf144	1367.52	1367.6	1367.56	1287.58	89	ILGSASPEEEQE	0.002925	0.003159	0.7375	0.6625	0.8125	Putative MAPK-activating protein PM18/PM20/PM22
C1orf174		1124.42	1124.39	1044.41	148	HSAGSGAEESN		0.003842	1.22414		1.22414	UPF0688 protein C1orf174
C1orf226	1194.63	1194.57	1194.59	1114.61	266	RASSPSLIER	0.003348	0.003616	3.03306	1.45455	4.61157	Uncharacterized protein C1orf226
C1orf226		1449.69	1449.73	1369.75	61	LQASRSFPHLSK		0.00298	1.24576		1.24576	Uncharacterized protein C1orf226
C1orf226		1493.61	1493.65	1413.67	250	DLIHKDSQDESK		0.002892	0.829545		0.829545	Uncharacterized protein C1orf226
C1orf52		1330.53	1330.49	1250.51	158	GEETLESDDEK		0.003246	0.809524		0.809524	UPF0690 protein C1orf52
C1orf55	1133.48		1133.45	1053.47	274	VVNTDHGSPE	0.003529		0.83908	0.83908		Protein SDE2 homolog
C1orf55		1516.62	1516.67	1436.69	278	VNTDHGSPEQLQI		0.003561	0.823529		0.823529	Protein SDE2 homolog
C1QBP		1335.58	1335.54	1255.56	225	DTNYTLNTDSL		0.003235	1.04762		1.04762	Is believed to be a multifunctional and multicompartmental protein involved in inflammation and infection processes, ribosome biogenesis, regulation of apoptosis, transcriptional regulation and pre-mRNA splicing. At the cell surface is thought to act as an endothelial receptor for plasma proteins of the complement and kallikrein-kinin cascades. Putative receptor for C1q; specifically binds to the…
C20orf74	1260.55		1260.51	1180.53	376	LSNSSLCSIEE	0.003173		0.725	0.725		Catalytic subunit of the heterodimeric RalGAP2 complex which acts as a GTPase activator for the Ras-like small GTPases RALA and RALB.
C20orf74		1260.55	1260.51	1180.53	373	LSNSSLCSIEE		0.003427	0.725		0.725	Catalytic subunit of the heterodimeric RalGAP2 complex which acts as a GTPase activator for the Ras-like small GTPases RALA and RALB.
C22orf9		1182.47	1182.43	1102.45	329	KSHSANDSEE		0.003654	1.09346		1.09346	Uncharacterized protein KIAA0930
C22orf9	1228.65	1228.59	1228.61	1148.63	311	PAFFSPSLKR	0.003256	0.003516	0.487179	0.217949	0.75641	Uncharacterized protein KIAA0930
C22orf9		1228.65	1228.61	1148.63	309	PAFFSPSLKR		0.003516	0.807229		0.807229	Uncharacterized protein KIAA0930
C22orf9	1351.75	1351.68	1351.71	1271.73	367	SLVGSWLKLNR	0.002959	0.003196	7.44262	5.95082	8.93443	Uncharacterized protein KIAA0930
C2CD2L	1152.56		1152.53	1072.55	468	LDSPSRSPSK	0.003471		1.09346	1.09346		C2 domain-containing protein 2-like
C2CD2L		1152.56	1152.53	1072.55	464	LDSPSRSPSK		0.003749	1.22414		1.22414	C2 domain-containing protein 2-like
C2orf44	1256.52		1256.48	1176.5	690	DSFSHSPGAVSS	0.003183		1.04717	1.04717		WD repeat and coiled-coil-containing protein C2orf44
C3orf63		1536.59	1536.64	1456.66	342	FVPSSRSNSFNTD		0.003514	0.807229		0.807229	Protein FAM208A
C3orf63	1380.54	1380.62	1380.58	1300.6	927	TGGNARSPEDQLG	0.002897	0.003129	0.402597	0.584416	0.220779	Protein FAM208A
C4orf32		1566.51	1566.56	1486.58	56	EQDVEDSQNHTGE		0.003447	1.23932		1.23932	Uncharacterized protein C4orf32
C6orf47		1569.61	1569.66	1489.68	99	WDQPISSTQESGR		0.003441	1.1875		1.1875	Uncharacterized protein C6orf47
C6orf47		1569.61	1569.66	1489.68	98	WDQPISSTQESGR		0.003441	1.1875		1.1875	Uncharacterized protein C6orf47
C7orf43	1511.62	1511.72	1511.67	1431.69	515	QASLGRSQSFSHQ	0.003308	0.003572	1.01923	0.509615	1.52885	Uncharacterized protein C7orf43
C8orf33	1141.55		1141.52	1061.54	66	LGDEGGTASKK	0.003504		1.22414	1.22414		UPF0488 protein C8orf33
C8orf33	1141.55		1141.52	1061.54	68	LGDEGGTASKK	0.003504		1.18018	1.18018		UPF0488 protein C8orf33
C9orf142		1166.58	1166.55	1086.57	148	AEETAVSPRK		0.003703	1.23932		1.23932	Uncharacterized protein C9orf142
C9orf156	1220.63		1220.59	1140.61	380	AIEAVLSADPR	0.003277		0.83908	0.83908		Hydrolyzes acyl-CoA thioesters (in vitro). Has a preference for substrates with medium chain length (C10-C14). Inactive towards substrates with C18 or C20 aliphatic chains. Its physiological substrate is not known.
C9orf78	1318.43	1318.36	1318.39	1238.41	17	GDSESEEDEQD	0.003034	0.003277	3.01653	4.22314	1.80992	Uncharacterized protein C9orf78
C9orf78	1318.43	1318.36	1318.39	1238.41	15	GDSESEEDEQD	0.003034	0.003277	3.03306	1.42149	4.64463	Uncharacterized protein C9orf78
C9orf82	1478.4	1478.48	1478.44	1398.46	203	GDNGMDSDMEEEA	0.002706	0.002921	6.77806	5.27274	8.28339	Anti-apoptotic protein that modulates a caspase-10 dependent mitochondrial caspase-3/9 feedback amplification loop.
CABIN1	1476.55		1476.59	1396.61	1442	NEESLESTEGFR	0.002709		1.04717	1.04717		May be required for replication-independent chromatin assembly. May serve as a negative regulator of T-cell receptor (TCR) signaling via inhibition of calcineurin. Inhibition of activated calcineurin is dependent on both PKC and calcium signals. Acts as a negative regulator of p53/TP53 by keeping p53 in an inactive state on chromatin at promoters of a subset of it's target genes.
CABIN1		1476.55	1476.59	1396.61	1439	NEESLESTEGFR		0.002926	0.837209		0.837209	May be required for replication-independent chromatin assembly. May serve as a negative regulator of T-cell receptor (TCR) signaling via inhibition of calcineurin. Inhibition of activated calcineurin is dependent on both PKC and calcium signals. Acts as a negative regulator of p53/TP53 by keeping p53 in an inactive state on chromatin at promoters of a subset of it's target genes.
CABLES1	1454.68		1454.72	1374.74	290	LISQRSSLETLE	0.00275		0.831461	0.831461		Cyclin-dependent kinase binding protein. Enhances cyclin-dependent kinase tyrosine phosphorylation by nonreceptor tyrosine kinases, such as that of CDK5 by activated ABL1, which leads to increased CDK5 activity and is critical for neuronal development, and that of CDK2 by WEE1, which leads to decreased CDK2 activity and growth inhibition. Positively affects neuronal outgrowth. Plays a role as a r…
CABLES1		1454.68	1454.72	1374.74	291	LISQRSSLETLE		0.00297	0.831461		0.831461	Cyclin-dependent kinase binding protein. Enhances cyclin-dependent kinase tyrosine phosphorylation by nonreceptor tyrosine kinases, such as that of CDK5 by activated ABL1, which leads to increased CDK5 activity and is critical for neuronal development, and that of CDK2 by WEE1, which leads to decreased CDK2 activity and growth inhibition. Positively affects neuronal outgrowth. Plays a role as a r…
CAD	1289.61	1289.54	1289.57	1209.59	1859	ASDPGLPAEEPK	0.003102	0.00335	0.487179	0.435897	0.538462	This protein is a "fusion" protein encoding four enzymatic activities of the pyrimidine pathway (GATase, CPSase, ATCase and DHOase).
CALU	1539.56		1539.61	1459.63	269	DWILPSDYDHAE	0.003248		1.17273	1.17273		Involved in regulation of vitamin K-dependent carboxylation of multiple N-terminal glutamate residues. Seems to inhibit gamma-carboxylase GGCX. Binds 7 calcium ions with a low affinity (By similarity).
CALU	1566.5	1566.6	1566.55	1486.57	227	YIGDMYSHDGNTD	0.003192	0.003447	3.64878	2.2722	5.02537	Involved in regulation of vitamin K-dependent carboxylation of multiple N-terminal glutamate residues. Seems to inhibit gamma-carboxylase GGCX. Binds 7 calcium ions with a low affinity (By similarity).
CALU		1613.65	1613.7	1533.72	204	DIVVQETMEDIDK		0.003347	1.04762		1.04762	Involved in regulation of vitamin K-dependent carboxylation of multiple N-terminal glutamate residues. Seems to inhibit gamma-carboxylase GGCX. Binds 7 calcium ions with a low affinity (By similarity).
CALU	1641.54	1641.64	1641.59	1561.61	52	VHNDAQSFDYDHD	0.003046	0.00329	2.93388	2.35537	3.5124	Involved in regulation of vitamin K-dependent carboxylation of multiple N-terminal glutamate residues. Seems to inhibit gamma-carboxylase GGCX. Binds 7 calcium ions with a low affinity (By similarity).
CALU	1498.58	1498.66	1498.62	1418.64	308	YDLFVGSQATDFG	0.002669	0.002883	2.89256	5.28926	0.495868	Involved in regulation of vitamin K-dependent carboxylation of multiple N-terminal glutamate residues. Seems to inhibit gamma-carboxylase GGCX. Binds 7 calcium ions with a low affinity (By similarity).
CAMK2D	1862.68		1862.74	1782.76	333	ESTESSNTTIEDEDVK	0.002684		0.73	0.73		Calcium/calmodulin-dependent protein kinase involved in the regulation of Ca2+ homeostatis and excitation-contraction coupling (ECC) in heart by targeting ion channels, transporters and accessory proteins involved in Ca2+ influx into the myocyte, Ca2+ release from the sarcoplasmic reticulum (SR), SR Ca2+ uptake and Na+ and K+ channel transport. Targets also transcription factors and signaling mol…
CAMK2D		1862.68	1862.74	1782.76	337	ESTESSNTTIEDEDVK		0.002899	0.73		0.73	Calcium/calmodulin-dependent protein kinase involved in the regulation of Ca2+ homeostatis and excitation-contraction coupling (ECC) in heart by targeting ion channels, transporters and accessory proteins involved in Ca2+ influx into the myocyte, Ca2+ release from the sarcoplasmic reticulum (SR), SR Ca2+ uptake and Na+ and K+ channel transport. Targets also transcription factors and signaling mol…
CAMK2D		1862.68	1862.74	1782.76	331	ESTESSNTTIEDEDVK		0.002899	0.73		0.73	Calcium/calmodulin-dependent protein kinase involved in the regulation of Ca2+ homeostatis and excitation-contraction coupling (ECC) in heart by targeting ion channels, transporters and accessory proteins involved in Ca2+ influx into the myocyte, Ca2+ release from the sarcoplasmic reticulum (SR), SR Ca2+ uptake and Na+ and K+ channel transport. Targets also transcription factors and signaling mol…
CAMK2D	1862.68	1862.8	1862.74	1782.76	330	ESTESSNTTIEDEDVK	0.002684	0.002899	0.53	0.87	0.18	Calcium/calmodulin-dependent protein kinase involved in the regulation of Ca2+ homeostatis and excitation-contraction coupling (ECC) in heart by targeting ion channels, transporters and accessory proteins involved in Ca2+ influx into the myocyte, Ca2+ release from the sarcoplasmic reticulum (SR), SR Ca2+ uptake and Na+ and K+ channel transport. Targets also transcription factors and signaling mol…
CAMK2G	1098.48	1098.43	1098.45	1018.47	280	STVASMMHR	0.003641	0.003933	0.402597	0.337662	0.467532	Calcium/calmodulin-dependent protein kinase that functions autonomously after Ca2+/calmodulin-binding and autophosphorylation, and is involved in sarcoplsamic reticulum Ca2+ transport in skeletal muscle and may function in dendritic spine and synapse formation and neuronal plasticity. In slow-twitch muscles, is involved in regulation of sarcoplasmic reticulum (SR) Ca2+ transport and in fast-twitc…
CAMK2G		1098.48	1098.45	1018.47	276	STVASMMHR		0.003932	0.74		0.74	Calcium/calmodulin-dependent protein kinase that functions autonomously after Ca2+/calmodulin-binding and autophosphorylation, and is involved in sarcoplsamic reticulum Ca2+ transport in skeletal muscle and may function in dendritic spine and synapse formation and neuronal plasticity. In slow-twitch muscles, is involved in regulation of sarcoplasmic reticulum (SR) Ca2+ transport and in fast-twitc…
CAMK2G	1197.64	1197.58	1197.6	1117.62	146	ENLLLASKCK	0.00334	0.003607	0.289474	0.197368	0.381579	Calcium/calmodulin-dependent protein kinase that functions autonomously after Ca2+/calmodulin-binding and autophosphorylation, and is involved in sarcoplsamic reticulum Ca2+ transport in skeletal muscle and may function in dendritic spine and synapse formation and neuronal plasticity. In slow-twitch muscles, is involved in regulation of sarcoplasmic reticulum (SR) Ca2+ transport and in fast-twitc…
CAMKK1	1348.63	1348.56	1348.59	1268.61	93	QAGPYATGPASHI	0.002966	0.003203	0.426667	0.32	0.533333	Calcium/calmodulin-dependent protein kinase that belongs to a proposed calcium-triggered signaling cascade involved in a number of cellular processes. Phosphorylates CAMK1, CAMK1D, CAMK1G and CAMK4. Involved in regulating cell apoptosis. Promotes cell survival by phosphorylating AKT1/PKB that inhibits pro-apoptotic BAD/Bcl2-antagonist of cell death.
CAMSAP1	1489.53		1489.57	1409.59	733	YVSCSKSPNSHDS	0.002685		0.777778	0.777778		Probable microtubule-binding protein that plays a role in the regulation of cell morphology and cytoskeletal organization. Through interaction with spectrin may regulate neurite outgrowth.3
CAMSAP1		1300.52	1300.48	1220.5	751	QDSDSDVVDIE		0.003322	1.16514		1.16514	Probable microtubule-binding protein that plays a role in the regulation of cell morphology and cytoskeletal organization. Through interaction with spectrin may regulate neurite outgrowth.3
CAMSAP1L1	1439.68		1439.72	1359.74	462	GITRSISNEGLTL	0.002778		1.20354	1.20354		Microtubule minus-end binding protein that may regulate the organization of non-centrosomal microtubules. May regulate the nucleation and the polymerization of microtubules. Indirectly, through the microtubule cytoskeleton, may regulate the organization of cellular organelles including the Golgi and the early endosomes.
CAMSAP1L1		1439.68	1439.72	1359.74	464	GITRSISNEGLTL		0.003	1.20354		1.20354	Microtubule minus-end binding protein that may regulate the organization of non-centrosomal microtubules. May regulate the nucleation and the polymerization of microtubules. Indirectly, through the microtubule cytoskeleton, may regulate the organization of cellular organelles including the Golgi and the early endosomes.
CANX		1178.6	1178.56	1098.58	618	DEILNRSPR		0.003666	1.16514		1.16514	Calcium-binding protein that interacts with newly synthesized glycoproteins in the endoplasmic reticulum. It may act in assisting protein assembly and/or in the retention within the ER of unassembled protein subunits. It seems to play a major role in the quality control apparatus of the ER by the retention of incorrectly folded proteins. Associated with partial T-cell antigen receptor complexes t…
CANX		1529.52	1529.57	1449.59	599	EDGGTVSQEEEDR		0.003531	1.22609		1.22609	Calcium-binding protein that interacts with newly synthesized glycoproteins in the endoplasmic reticulum. It may act in assisting protein assembly and/or in the retention within the ER of unassembled protein subunits. It seems to play a major role in the quality control apparatus of the ER by the retention of incorrectly folded proteins. Associated with partial T-cell antigen receptor complexes t…
CANX		1627.67	1627.72	1547.74	427	PMIDNPSYQGIWK		0.003318	0.792683		0.792683	Calcium-binding protein that interacts with newly synthesized glycoproteins in the endoplasmic reticulum. It may act in assisting protein assembly and/or in the retention within the ER of unassembled protein subunits. It seems to play a major role in the quality control apparatus of the ER by the retention of incorrectly folded proteins. Associated with partial T-cell antigen receptor complexes t…
CAPRIN1		1181.52	1181.48	1101.5	8	PSATSHSGSGSK		0.003656	1.21053		1.21053	May regulate the transport and translation of mRNAs of proteins involved in synaptic plasticity in neurons and cell proliferation and migration in multiple cell types.
CASC3	1154.5		1154.47	1074.49	197	GQTQEEEVR	0.003465		0.831461	0.831461		Core component of the splicing-dependent multiprotein exon junction complex (EJC) deposited at splice junctions on mRNAs. The EJC is a dynamic structure consisting of core proteins and several peripheral nuclear and cytoplasmic associated factors that join the complex only transiently either during EJC assembly or during subsequent mRNA metabolism. The EJC marks the position of the exon-exon junc…
CASC5		1115.58	1115.55	1035.57	60	RVSFADTIK		0.003873	1.37815		1.37815	Performs two crucial functions during mitosis: it is essential for spindle-assembly checkpoint signaling and for correct chromosome alignment. Required for attachment of the kinetochores to the spindle microtubules. Directly links BUB1 and BUB1B to kinetochores. Part of the MIS12 complex, which may be fundamental for kinetochore formation and proper chromosome segregation during mitosis. Acts in …
CASP2	1337.6	1337.53	1337.56	1257.58	164	TDTVEHSLDNK	0.00299	0.00323	0.402597	0.350649	0.454545	Involved in the activation cascade of caspases responsible for apoptosis execution. Might function by either activating some proteins required for cell death or inactivating proteins necessary for cell survival.
CASP8AP2	1099.48	1099.43	1099.45	1019.47	422	DKSVNSHSF	0.003638	0.003929	3.55756	3.1678	3.94732	Participates in TNF-alpha-induced blockade of glucocorticoid receptor (GR) transactivation at the nuclear receptor coactivator level, upstream and independently of NF-kappa-B. Suppresses both NCOA2- and NCOA3-induced enhancement of GR transactivation. Involved in TNF-alpha-induced activation of NF-kappa-B via a TRAF2-dependent pathway. Acts as a downstream mediator for CASP8-induced activation of…
CASP8AP2	1657.64	1657.74	1657.69	1577.71	404	TFSHNSSKYHLEE	0.003016	0.003257	0.426667	0.28	0.573333	Participates in TNF-alpha-induced blockade of glucocorticoid receptor (GR) transactivation at the nuclear receptor coactivator level, upstream and independently of NF-kappa-B. Suppresses both NCOA2- and NCOA3-induced enhancement of GR transactivation. Involved in TNF-alpha-induced activation of NF-kappa-B via a TRAF2-dependent pathway. Acts as a downstream mediator for CASP8-induced activation of…
CBFA2T2		1419.59	1419.63	1339.65	422	LVSRQHSPGSADS		0.003043	1.17273		1.17273	May function as a complex with the chimeric protein RUNX1/AML1-CBFA2T1/MTG8 which is produced in acute myeloid leukemia with the chromosomal translocation t(8;21). May thus be involved in the repression of AML1-dependent transcription and the induction of G-CSF/CSF3-dependent cell growth. May be a tumor suppressor gene candidate involved in myeloid tumors with the deletion of the 20q11 region.
CBFA2T2		1419.59	1419.63	1339.65	419	LVSRQHSPGSADS		0.003043	1.14815		1.14815	May function as a complex with the chimeric protein RUNX1/AML1-CBFA2T1/MTG8 which is produced in acute myeloid leukemia with the chromosomal translocation t(8;21). May thus be involved in the repression of AML1-dependent transcription and the induction of G-CSF/CSF3-dependent cell growth. May be a tumor suppressor gene candidate involved in myeloid tumors with the deletion of the 20q11 region.
CBFB	1279.53		1279.49	1199.51	176	QDPSPGSNLGGGD	0.003126		1.16514	1.16514		CBF binds to the core site, 5'-PYGPYGGT-3', of a number of enhancers and promoters, including murine leukemia virus, polyomavirus enhancer, T-cell receptor enhancers, LCK, IL3 and GM-CSF promoters. CBFB enhances DNA binding by RUNX1.
CBFB		1279.53	1279.49	1199.51	173	QDPSPGSNLGGGD		0.003376	0.823529		0.823529	CBF binds to the core site, 5'-PYGPYGGT-3', of a number of enhancers and promoters, including murine leukemia virus, polyomavirus enhancer, T-cell receptor enhancers, LCK, IL3 and GM-CSF promoters. CBFB enhances DNA binding by RUNX1.
CBL	1451.59	1451.67	1451.63	1371.65	623	HSLPFSLPSQME	0.002756	0.002975	0.276316	0.197368	0.355263	Adapter protein that functions as a negative regulator of many signaling pathways that are triggered by activation of cell surface receptors. Acts as an E3 ubiquitin-protein ligase, which accepts ubiquitin from specific E2 ubiquitin-conjugating enzymes, and then transfers it to substrates promoting their degradation by the proteasome. Recognizes activated receptor tyrosine kinases, including KIT,…
CBL	1451.59	1451.67	1451.63	1371.65	619	HSLPFSLPSQME	0.002756	0.002975	0.289474	0.184211	0.394737	Adapter protein that functions as a negative regulator of many signaling pathways that are triggered by activation of cell surface receptors. Acts as an E3 ubiquitin-protein ligase, which accepts ubiquitin from specific E2 ubiquitin-conjugating enzymes, and then transfers it to substrates promoting their degradation by the proteasome. Recognizes activated receptor tyrosine kinases, including KIT,…
CBX1	1558.52		1558.57	1478.59	179	TWHSYPSEDDDK	0.003208		0.823529	0.823529		Component of heterochromatin. Recognizes and binds histone H3 tails methylated at 'Lys-9', leading to epigenetic repression. Interaction with lamin B receptor (LBR) can contribute to the association of the heterochromatin with the inner nuclear membrane.
CBX1		1558.52	1558.57	1478.59	173	TWHSYPSEDDDK		0.003465	1.1875		1.1875	Component of heterochromatin. Recognizes and binds histone H3 tails methylated at 'Lys-9', leading to epigenetic repression. Interaction with lamin B receptor (LBR) can contribute to the association of the heterochromatin with the inner nuclear membrane.
CBX1		1558.52	1558.57	1478.59	176	TWHSYPSEDDDK		0.003465	0.792683		0.792683	Component of heterochromatin. Recognizes and binds histone H3 tails methylated at 'Lys-9', leading to epigenetic repression. Interaction with lamin B receptor (LBR) can contribute to the association of the heterochromatin with the inner nuclear membrane.
CCAR1	1653.53		1653.58	1573.6	994	EENHEESESLQED	0.003024		0.725	0.725		Associates with components of the Mediator and p160 coactivator complexes that play a role as intermediaries transducing regulatory signals from upstream transcriptional activator proteins to basal transcription machinery at the core promoter. Recruited to endogenous nuclear receptor target genes in response to the appropriate hormone. Also functions as a p53 coactivator. May thus play an importa…
CCAR1		1653.53	1653.58	1573.6	992	EENHEESESLQED		0.003266	0.792683		0.792683	Associates with components of the Mediator and p160 coactivator complexes that play a role as intermediaries transducing regulatory signals from upstream transcriptional activator proteins to basal transcription machinery at the core promoter. Recruited to endogenous nuclear receptor target genes in response to the appropriate hormone. Also functions as a p53 coactivator. May thus play an importa…
CCDC102A	1147.56		1147.53	1067.55	194	PPGSQELELV	0.003486		0.777778	0.777778		Coiled-coil domain-containing protein 102A
CCDC104	1422.5	1422.58	1422.54	1342.56	226	AAIMNNSQGDGEH	0.002812	0.003037	0.402597	0.233766	0.571429	Coiled-coil domain-containing protein 104
CCDC132	1110.55		1110.52	1030.54	494	SRSPSVSPSK	0.003602		1.22609	1.22609		Coiled-coil domain-containing protein 132
CCDC132	1604.54		1604.59	1524.61	559	QEYDSDSDVPEEL	0.003116		1.1875	1.1875		Coiled-coil domain-containing protein 132
CCDC132		1110.55	1110.52	1030.54	498	SRSPSVSPSK		0.00389	1.22609		1.22609	Coiled-coil domain-containing protein 132
CCDC132		1182.53	1182.49	1102.51	19	SPQESLSDLGA		0.003654	0.829545		0.829545	Coiled-coil domain-containing protein 132
CCDC132		1252.62	1252.58	1172.6	15	QGLKSPQESLS		0.003448	0.792683		0.792683	Coiled-coil domain-containing protein 132
CCDC132	1604.54	1604.64	1604.59	1524.61	561	QEYDSDSDVPEEL	0.003116	0.003365	1.83333	0.966667	2.7	Coiled-coil domain-containing protein 132
CCDC43	1184.54	1184.48	1184.5	1104.52	191	DSLRDESQR	0.003377	0.003647	0.474359	0.320513	0.628205	Coiled-coil domain-containing protein 43
CCDC45	1231.61		1231.57	1151.59	451	SHSLSPSPVNK	0.003248		1.20354	1.20354		Coiled-coil domain-containing protein 45
CCDC45		1231.61	1231.57	1151.59	447	SHSLSPSPVNK		0.003508	1.20354		1.20354	Coiled-coil domain-containing protein 45
CCDC45		1231.61	1231.57	1151.59	449	SHSLSPSPVNK		0.003508	0.725		0.725	Coiled-coil domain-containing protein 45
CCDC46	1157.43		1157.4	1077.42	242	SSSFHDDHF	0.003456		1.14815	1.14815		Coiled-coil domain-containing protein 46
CCDC46	1164.61		1164.58	1084.6	318	GQTRSPSPKK	0.003435		1.17273	1.17273		Coiled-coil domain-containing protein 46
CCDC46	1100.52	1100.47	1100.49	1020.51	171	SHSLSPTHR	0.003635	0.003926	0.276316	0.355263	0.197368	Coiled-coil domain-containing protein 46
CCDC46	1100.52	1100.47	1100.49	1020.51	173	SHSLSPTHR	0.003635	0.003926	0.263158	0.171053	0.355263	Coiled-coil domain-containing protein 46
CCDC50	1599.66	1599.76	1599.71	1519.73	32	DHTLAHSLQEQEI	0.003126	0.003375	0.474359	0.602564	0.346154	Coiled-coil domain-containing protein 50
CCDC51	1088.56		1088.53	1008.55	70	ALGHSIQQR	0.003675		0.807229	0.807229		Coiled-coil domain-containing protein 51
CCDC75		1146.6	1146.57	1066.59	115	GIGHEASLKR		0.003768	1.24576		1.24576	Coiled-coil domain-containing protein 75
CCDC82	1545.55		1545.6	1465.62	219	VEDEGSSVEMEQK	0.003235		1.16514	1.16514		Coiled-coil domain-containing protein 82
CCDC82	1149.48	1149.43	1149.45	1069.47	131	HLSQEDNDL	0.00348	0.003758	6.93443	0.606557	13.2623	Coiled-coil domain-containing protein 82
CCDC82	1545.55	1545.65	1545.6	1465.62	220	VEDEGSSVEMEQK	0.003235	0.003494	6.6629	5.28097	8.04484	Coiled-coil domain-containing protein 82
CCDC86	1268.56		1268.52	1188.54	110	QPEYSPESPR	0.003153		0.809524	0.809524		Coiled-coil domain-containing protein 86
CCDC86		1268.56	1268.52	1188.54	113	QPEYSPESPR		0.003405	0.792683		0.792683	Coiled-coil domain-containing protein 86
CCDC86		1408.6	1408.64	1328.66	18	GGLRPESPESLTS		0.003067	0.777778		0.777778	Coiled-coil domain-containing protein 86
CCDC88A	1332.65		1332.61	1252.63	1583	HASRPASLDSGR	0.003002		1.1875	1.1875		Plays a role as a key modulator of the AKT-mTOR signaling pathway controlling the tempo of the process of newborn neurons integration during adult neurogenesis, including correct neuron positioning, dendritic development and synapse formation. Enhances phosphoinositide 3-kinase (PI3K)-dependent phosphorylation and kinase activity of AKT1/PKB, but does not possess kinase activity itself. Phosphory…
CCDC88A		1332.65	1332.61	1252.63	1587	HASRPASLDSGR		0.003242	0.83908		0.83908	Plays a role as a key modulator of the AKT-mTOR signaling pathway controlling the tempo of the process of newborn neurons integration during adult neurogenesis, including correct neuron positioning, dendritic development and synapse formation. Enhances phosphoinositide 3-kinase (PI3K)-dependent phosphorylation and kinase activity of AKT1/PKB, but does not possess kinase activity itself. Phosphory…
CCDC97	1142.47		1142.44	1062.46	264	DEEDQRSGK	0.003501		1.16514	1.16514		Coiled-coil domain-containing protein 97
CCDC97		1142.47	1142.44	1062.46	268	DEEDQRSGK		0.003781	1.16514		1.16514	Coiled-coil domain-containing protein 97
CCNA2	1143.56		1143.53	1063.55	408	PQHAQQSIR	0.003498		0.725	0.725		Essential for the control of the cell cycle at the G1/S (start) and the G2/M (mitosis) transitions.
CCNB2	1082.51		1082.48	1002.5	8	RPTVSSDLE	0.003695		1.18018	1.18018		Essential for the control of the cell cycle at the G2/M (mitosis) transition.
CCNK	1278.68	1278.61	1278.64	1198.66	340	AVVVSPKEENK	0.003128	0.003378	3.52439	2.88585	4.16293	Regulatory subunit of cyclin-dependent kinases that mediates activation of target kinases. Plays a role in transcriptional regulation via its role in regulating the phosphorylation of the C-terminal domain (CTD) of the large subunit of RNA polymerase II (POLR2A).
CCNT1		1158.55	1158.52	1078.54	336	WLSSQPSFK		0.003729	1.22609		1.22609	Regulatory subunit of the cyclin-dependent kinase pair (CDK9/cyclin-T1) complex, also called positive transcription elongation factor B (P-TEFb), which is proposed to facilitate the transition from abortive to productive elongation by phosphorylating the CTD (carboxy-terminal domain) of the large subunit of RNA polymerase II (RNA Pol II). In case of HIV or SIV infections, binds to the transactiva…
CCNT1		1158.55	1158.52	1078.54	337	WLSSQPSFK		0.003729	0.809524		0.809524	Regulatory subunit of the cyclin-dependent kinase pair (CDK9/cyclin-T1) complex, also called positive transcription elongation factor B (P-TEFb), which is proposed to facilitate the transition from abortive to productive elongation by phosphorylating the CTD (carboxy-terminal domain) of the large subunit of RNA polymerase II (RNA Pol II). In case of HIV or SIV infections, binds to the transactiva…
CCNT1	1194.55	1194.49	1194.51	1114.53	499	HNSVEDSVTK	0.003349	0.003617	0.38961	0.584416	0.194805	Regulatory subunit of the cyclin-dependent kinase pair (CDK9/cyclin-T1) complex, also called positive transcription elongation factor B (P-TEFb), which is proposed to facilitate the transition from abortive to productive elongation by phosphorylating the CTD (carboxy-terminal domain) of the large subunit of RNA polymerase II (RNA Pol II). In case of HIV or SIV infections, binds to the transactiva…
CCNT1	1420.56	1420.64	1420.6	1340.62	549	GDPKHSSQTSNLA	0.002816	0.003041	0.263158	0.184211	0.342105	Regulatory subunit of the cyclin-dependent kinase pair (CDK9/cyclin-T1) complex, also called positive transcription elongation factor B (P-TEFb), which is proposed to facilitate the transition from abortive to productive elongation by phosphorylating the CTD (carboxy-terminal domain) of the large subunit of RNA polymerase II (RNA Pol II). In case of HIV or SIV infections, binds to the transactiva…
CCNY	1223.61		1223.57	1143.59	326	SASADNLTLPR	0.003269		1.23932	1.23932		Positive regulatory subunit of the cyclin-dependent kinases CDK14/PFTK1 and CDK16. Acts as a cell-cycle regulator of Wnt signaling pathway during G2/M phase by recruiting CDK14/PFTK1 to the plasma membrane and promoting phosphorylation of LRP6, leading to the activation of the Wnt signaling pathway. Recruits CDK16 to the plasma membrane. Isoform 3 might play a role in the activation of MYC-mediat…
CCT1		1093.43	1093.4	1013.42	544	HGSYEDAVH		0.003951	1.14815		1.14815	Molecular chaperone; assists the folding of proteins upon ATP hydrolysis. As part of the BBS/CCT complex may play a role in the assembly of BBSome, a complex involved in ciliogenesis regulating transports vesicles to the cilia. Known to play a role, in vitro, in the folding of actin and tubulin.
CCT3	1327.62	1327.55	1327.58	1247.6	254	GESQTDIEITR	0.003013	0.003254	6.93443	4.69672	9.17213	Molecular chaperone; assists the folding of proteins upon ATP hydrolysis. As part of the BBS/CCT complex may play a role in the assembly of BBSome, a complex involved in ciliogenesis regulating transports vesicles to the cilia. Known to play a role, in vitro, in the folding of actin and tubulin.
CCT3		1327.62	1327.58	1247.6	252	GESQTDIEITR		0.003254	1.37815		1.37815	Molecular chaperone; assists the folding of proteins upon ATP hydrolysis. As part of the BBS/CCT complex may play a role in the assembly of BBSome, a complex involved in ciliogenesis regulating transports vesicles to the cilia. Known to play a role, in vitro, in the folding of actin and tubulin.
CD2AP		1155.51	1155.48	1075.5	514	GHSPTHSPEK		0.003739	0.725		0.725	Seems to act as an adapter protein between membrane proteins and the actin cytoskeleton. In collaboration with CBLC, modulates the rate of RET turnover and may act as regulatory checkpoint that limits the potency of GDNF on neuronal survival. Controls CBLC function, converting it from an inhibitor to a promoter of RET degradation. May play a role in receptor clustering and cytoskeletal polarity i…
CD2AP		1345.56	1345.52	1265.54	510	FNGGHSPTHSPE		0.003211	0.831461		0.831461	Seems to act as an adapter protein between membrane proteins and the actin cytoskeleton. In collaboration with CBLC, modulates the rate of RET turnover and may act as regulatory checkpoint that limits the potency of GDNF on neuronal survival. Controls CBLC function, converting it from an inhibitor to a promoter of RET degradation. May play a role in receptor clustering and cytoskeletal polarity i…
CD2AP	1453.71	1453.79	1453.75	1373.77	87	LVQRISTYGLPAG	0.002752	0.002971	0.263158	0.184211	0.342105	Seems to act as an adapter protein between membrane proteins and the actin cytoskeleton. In collaboration with CBLC, modulates the rate of RET turnover and may act as regulatory checkpoint that limits the potency of GDNF on neuronal survival. Controls CBLC function, converting it from an inhibitor to a promoter of RET degradation. May play a role in receptor clustering and cytoskeletal polarity i…
CD2BP2	1089.5		1089.47	1009.49	195	GPGQPSSPQR	0.003671		0.7125	0.7125		Involved in pre-mRNA splicing as component of the U5 snRNP complex that is involved in spliceosome assembly.
CD2BP2	1639.65		1639.7	1559.72	118	DAQIRDSWLDNID	0.003049		1.22414	1.22414		Involved in pre-mRNA splicing as component of the U5 snRNP complex that is involved in spliceosome assembly.
CD2BP2		1089.5	1089.47	1009.49	194	GPGQPSSPQR		0.003965	0.792683		0.792683	Involved in pre-mRNA splicing as component of the U5 snRNP complex that is involved in spliceosome assembly.
CD2BP2		1369.39	1369.43	1289.45	49	HSLDSDEEEDD		0.003155	1.16514		1.16514	Involved in pre-mRNA splicing as component of the U5 snRNP complex that is involved in spliceosome assembly.
CD3EAP	1243.69		1243.65	1163.67	66	HVPLSGSQIVK	0.003216		0.792683	0.792683		DNA-dependent RNA polymerase catalyzes the transcription of DNA into RNA using the four ribonucleoside triphosphates as substrates. Component of RNA polymerase I which synthesizes ribosomal RNA precursors. Isoform 1 is involved in UBTF-activated transcription, presumably at a step following PIC formation.
CD3EAP	1243.69	1243.63	1243.65	1163.67	68	HVPLSGSQIVK	0.003216	0.003473	0.426667	0.24	0.613333	DNA-dependent RNA polymerase catalyzes the transcription of DNA into RNA using the four ribonucleoside triphosphates as substrates. Component of RNA polymerase I which synthesizes ribosomal RNA precursors. Isoform 1 is involved in UBTF-activated transcription, presumably at a step following PIC formation.
CDC2	1264.63		1264.59	1184.61	14	IGEGTYGVVYK	0.003163		1.22609	1.22609		Plays a key role in the control of the eukaryotic cell cycle by modulating the centrosome cycle as well as mitotic onset; promotes G2-M transition, and regulates G1 progress and G1-S transition via association with multiple interphase cyclins. Required in higher cells for entry into S-phase and mitosis. Phosphorylates PARVA/actopaxin, APC, AMPH, APC, BARD1, Bcl-xL/BCL2L1, BRCA2, CALD1, CASP8, CDC…
CDC20	1141.58		1141.55	1061.57	69	SSKVQTTPSK	0.003504		0.807229	0.807229		Required for full ubiquitin ligase activity of the anaphase promoting complex/cyclosome (APC/C) and may confer substrate specificity upon the complex. Is regulated by MAD2L1: in metaphase the MAD2L1-CDC20-APC/C ternary complex is inactive and in anaphase the CDC20-APC/C binary complex is active in degrading substrates. The CDC20-APC/C complex positively regulates the formation of synaptic vesicle…
CDC20		1141.58	1141.55	1061.57	70	SSKVQTTPSK		0.003784	1.18018		1.18018	Required for full ubiquitin ligase activity of the anaphase promoting complex/cyclosome (APC/C) and may confer substrate specificity upon the complex. Is regulated by MAD2L1: in metaphase the MAD2L1-CDC20-APC/C ternary complex is inactive and in anaphase the CDC20-APC/C binary complex is active in degrading substrates. The CDC20-APC/C complex positively regulates the formation of synaptic vesicle…
CDC25C		1556.63	1556.68	1476.7	294	GLYRSPSMPENLN		0.003469	0.792683		0.792683	Functions as a dosage-dependent inducer in mitotic control. Tyrosine protein phosphatase required for progression of the cell cycle. When phosphorylated, highly effective in activating G2 cells into prophase. Directly dephosphorylates CDK1 and activates its kinase activity.
CDC26	1414.56		1414.6	1334.62	78	PNNRSSQFGSLE	0.002828		1.22414	1.22414		Component of the anaphase promoting complex/cyclosome (APC/C), a cell cycle-regulated E3 ubiquitin ligase that controls progression through mitosis and the G1 phase of the cell cycle. The APC/C complex acts by mediating ubiquitination and subsequent degradation of target proteins: it mainly mediates the formation of 'Lys-11'-linked polyubiquitin chains and, to a lower extent, the formation of 'Ly…
CDC2L1	1366.57	1366.65	1366.61	1286.63	754	GTSPRPPEGGLGY	0.002927	0.003161	0.38961	0.272727	0.506494	Appears to play multiple roles in cell cycle progression, cytokinesis and apoptosis. The p110 isoforms have been suggested to be involved in pre-mRNA splicing, potentially by phosphorylating the splicing protein SFRS7. The p58 isoform may act as a negative regulator of normal cell cycle progression.
CDC2L5	1349.71		1349.67	1269.69	439	HSSISPSTLTLK	0.002964		0.809524	0.809524		Cyclin-dependent kinase which displays CTD kinase activity and is required for RNA splicing. Has CTD kinase activity by hyperphosphorylating the C-terminal heptapeptide repeat domain (CTD) of the largest RNA polymerase II subunit RPB1, thereby acting as a key regulator of transcription elongation. Required for RNA splicing, probably by phosphorylating SRSF1/SF2. Required during hematopoiesis. In …
CDC2L5		1349.71	1349.67	1269.69	437	HSSISPSTLTLK		0.003201	0.831461		0.831461	Cyclin-dependent kinase which displays CTD kinase activity and is required for RNA splicing. Has CTD kinase activity by hyperphosphorylating the C-terminal heptapeptide repeat domain (CTD) of the largest RNA polymerase II subunit RPB1, thereby acting as a key regulator of transcription elongation. Required for RNA splicing, probably by phosphorylating SRSF1/SF2. Required during hematopoiesis. In …
CDC2L5		1349.71	1349.67	1269.69	441	HSSISPSTLTLK		0.003201	0.831461		0.831461	Cyclin-dependent kinase which displays CTD kinase activity and is required for RNA splicing. Has CTD kinase activity by hyperphosphorylating the C-terminal heptapeptide repeat domain (CTD) of the largest RNA polymerase II subunit RPB1, thereby acting as a key regulator of transcription elongation. Required for RNA splicing, probably by phosphorylating SRSF1/SF2. Required during hematopoiesis. In …
CDC37		1668.55	1668.6	1588.62	13	WDHIEVSDDEDET		0.003237	0.777778		0.777778	Co-chaperone that binds to numerous kinases and promotes their interaction with the Hsp90 complex, resulting in stabilization and promotion of their activity.
CDC42BPB	1422.6		1422.64	1342.66	481	QSLHGSSRALSNS	0.002812		1.20354	1.20354		Serine/threonine-protein kinase which is an important downstream effector of CDC42 and plays a role in the regulation of cytoskeleton reorganization and cell migration. Regulates actin cytoskeletal reorganization via phosphorylation of PPP1R12C and MYL9/MLC2. In concert with MYO18A and LURAP1, is involved in modulating lamellar actomyosin retrograde flow that is crucial to cell protrusion and mig…
CDC42BPB		1422.6	1422.64	1342.66	479	QSLHGSSRALSNS		0.003037	1.21053		1.21053	Serine/threonine-protein kinase which is an important downstream effector of CDC42 and plays a role in the regulation of cytoskeleton reorganization and cell migration. Regulates actin cytoskeletal reorganization via phosphorylation of PPP1R12C and MYL9/MLC2. In concert with MYO18A and LURAP1, is involved in modulating lamellar actomyosin retrograde flow that is crucial to cell protrusion and mig…
CDC42BPB	1422.6	1422.68	1422.64	1342.66	475	QSLHGSSRALSNS	0.002812	0.003037	1.24576	0.474576	2.01695	Serine/threonine-protein kinase which is an important downstream effector of CDC42 and plays a role in the regulation of cytoskeleton reorganization and cell migration. Regulates actin cytoskeletal reorganization via phosphorylation of PPP1R12C and MYL9/MLC2. In concert with MYO18A and LURAP1, is involved in modulating lamellar actomyosin retrograde flow that is crucial to cell protrusion and mig…
CDC42EP1	1459.63	1459.71	1459.67	1379.69	195	SDSLLSFRLDLD	0.00274	0.002959	6.93443	5.19672	8.67213	Probably involved in the organization of the actin cytoskeleton. Induced membrane extensions in fibroblasts.
CDC42EP1		1486.55	1486.59	1406.61	353	ASWESLDEEWR		0.002906	1.18018		1.18018	Probably involved in the organization of the actin cytoskeleton. Induced membrane extensions in fibroblasts.
CDC42EP1		1486.55	1486.59	1406.61	350	ASWESLDEEWR		0.002906	0.7125		0.7125	Probably involved in the organization of the actin cytoskeleton. Induced membrane extensions in fibroblasts.
CDC42EP4	1150.58		1150.55	1070.57	10	QLVSSSVHSK	0.003477		0.807229	0.807229		Probably involved in the organization of the actin cytoskeleton. May act downstream of CDC42 to induce actin filament assembly leading to cell shape changes. Induces pseudopodia formation, when overexpressed in fibroblasts.
CDC42EP4	1150.58	1150.53	1150.55	1070.57	11	QLVSSSVHSK	0.003477	0.003755	0.426667	0.72	0.133333	Probably involved in the organization of the actin cytoskeleton. May act downstream of CDC42 to induce actin filament assembly leading to cell shape changes. Induces pseudopodia formation, when overexpressed in fibroblasts.
CDC42EP4		1236.7	1236.66	1156.68	142	PKSLSSSPVKK		0.003493	0.83908		0.83908	Probably involved in the organization of the actin cytoskeleton. May act downstream of CDC42 to induce actin filament assembly leading to cell shape changes. Induces pseudopodia formation, when overexpressed in fibroblasts.
CDC42EP4		1630.74	1630.79	1550.81	105	DMLGSLRDSALFVK		0.003311	1.18018		1.18018	Probably involved in the organization of the actin cytoskeleton. May act downstream of CDC42 to induce actin filament assembly leading to cell shape changes. Induces pseudopodia formation, when overexpressed in fibroblasts.
CDC42EP4		1630.74	1630.79	1550.81	109	DMLGSLRDSALFVK		0.003311	0.837209		0.837209	Probably involved in the organization of the actin cytoskeleton. May act downstream of CDC42 to induce actin filament assembly leading to cell shape changes. Induces pseudopodia formation, when overexpressed in fibroblasts.
CDK2	1141.55		1141.52	1061.54	160	TYTHEVVTL	0.003504		0.807229	0.807229		Serine/threonine-protein kinase involved in the control of the cell cycle; essential for meiosis, but dispensable for mitosis. Phosphorylates CTNNB1, USP37, p53/TP53, NPM1, CDK7, RB1, BRCA2, MYC, NPAT, EZH2. Interacts with cyclins A, B1, B3, D, or E. Triggers duplication of centrosomes and DNA. Acts at the G1-S transition to promote the E2F transcriptional program and the initiation of DNA synthe…
CDK2	1141.55		1141.52	1061.54	159	TYTHEVVTL	0.003504		0.807229	0.807229		Serine/threonine-protein kinase involved in the control of the cell cycle; essential for meiosis, but dispensable for mitosis. Phosphorylates CTNNB1, USP37, p53/TP53, NPM1, CDK7, RB1, BRCA2, MYC, NPAT, EZH2. Interacts with cyclins A, B1, B3, D, or E. Triggers duplication of centrosomes and DNA. Acts at the G1-S transition to promote the E2F transcriptional program and the initiation of DNA synthe…
CDK2	1141.55	1141.5	1141.52	1061.54	158	TYTHEVVTL	0.003504	0.003784	0.582278	0.468354	0.696203	Serine/threonine-protein kinase involved in the control of the cell cycle; essential for meiosis, but dispensable for mitosis. Phosphorylates CTNNB1, USP37, p53/TP53, NPM1, CDK7, RB1, BRCA2, MYC, NPAT, EZH2. Interacts with cyclins A, B1, B3, D, or E. Triggers duplication of centrosomes and DNA. Acts at the G1-S transition to promote the E2F transcriptional program and the initiation of DNA synthe…
CDK7	1082.53	1082.48	1082.5	1002.52	175	YTHQVVTR	0.003695	0.003991	6.46548	7.6171	5.31387	Serine/threonine kinase involved in cell cycle control and in RNA polymerase II-mediated RNA transcription. Cyclin-dependent kinases (CDKs) are activated by the binding to a cyclin and mediate the progression through the cell cycle. Each different complex controls a specific transition between 2 subsequent phases in the cell cycle. Required for both activation and complex formation of CDK1/cyclin…
CDK7		1153.57	1153.54	1073.56	170	AYTHQVVTR		0.003744	1.1875		1.1875	Serine/threonine kinase involved in cell cycle control and in RNA polymerase II-mediated RNA transcription. Cyclin-dependent kinases (CDKs) are activated by the binding to a cyclin and mediate the progression through the cell cycle. Each different complex controls a specific transition between 2 subsequent phases in the cell cycle. Required for both activation and complex formation of CDK1/cyclin…
CDK7		1474.63	1474.67	1394.69	161	DFGLAKSFGSPNR		0.00293	1.37815		1.37815	Serine/threonine kinase involved in cell cycle control and in RNA polymerase II-mediated RNA transcription. Cyclin-dependent kinases (CDKs) are activated by the binding to a cyclin and mediate the progression through the cell cycle. Each different complex controls a specific transition between 2 subsequent phases in the cell cycle. Required for both activation and complex formation of CDK1/cyclin…
CDK9	1214.57		1214.53	1134.55	303	SQPNRYTNR	0.003293		1.20354	1.20354		Protein kinase involved in the regulation of transcription. Member of the cyclin-dependent kinase pair (CDK9/cyclin-T) complex, also called positive transcription elongation factor b (P-TEFb), which facilitates the transition from abortive to productive elongation by phosphorylating the CTD (C-terminal domain) of the large subunit of RNA polymerase II (RNAP II) POLR2A, SUPT5H and RDBP. This compl…
CDV3	1199.58		1199.54	1119.56	106	VQAMQISSEK	0.003335		1.17273	1.17273		Protein CDV3 homolog
CDV3		1199.58	1199.54	1119.56	107	VQAMQISSEK		0.003602	1.18018		1.18018	Protein CDV3 homolog
CDYL		1512.59	1512.64	1432.66	164	DHESKNSQLFAAS		0.00357	0.823529		0.823529	Acts as a RE1-silencing transcription factor (REST) corepressor that facilitates histone-lysine N-methyltransferase EHMT2 recruitment and H3K9 dimethylation at REST target genes for repression. Required for chromatin targeting and maximal enzymatic activity of polycomb repressive complex 2 (PRC2); acts as a positive regulator of PRC2 activity by bridging the pre-existing histone H3K27me3 and newl…
CDYL		1512.59	1512.64	1432.66	170	DHESKNSQLFAAS		0.00357	0.809524		0.809524	Acts as a RE1-silencing transcription factor (REST) corepressor that facilitates histone-lysine N-methyltransferase EHMT2 recruitment and H3K9 dimethylation at REST target genes for repression. Required for chromatin targeting and maximal enzymatic activity of polycomb repressive complex 2 (PRC2); acts as a positive regulator of PRC2 activity by bridging the pre-existing histone H3K27me3 and newl…
CDYL		1512.59	1512.64	1432.66	161	DHESKNSQLFAAS		0.00357	0.807229		0.807229	Acts as a RE1-silencing transcription factor (REST) corepressor that facilitates histone-lysine N-methyltransferase EHMT2 recruitment and H3K9 dimethylation at REST target genes for repression. Required for chromatin targeting and maximal enzymatic activity of polycomb repressive complex 2 (PRC2); acts as a positive regulator of PRC2 activity by bridging the pre-existing histone H3K27me3 and newl…
CENPF	1215.51		1215.47	1135.49	242	RDFSASYFSG	0.003291		1.04717	1.04717		Required for kinetochore function and chromosome segregation in mitosis. Required for kinetochore localization of dynein, LIS1, NDE1 and NDEL1. Regulates recycling of the plasma membrane by acting as a link between recycling vesicles and the microtubule network though its association with STX4 and SNAP25. Acts as a potential inhibitor of pocket protein-mediated cellular processes during developme…
CENPF	1278.59		1278.55	1198.57	2384	ATEQSLDPPIE	0.003128		0.792683	0.792683		Required for kinetochore function and chromosome segregation in mitosis. Required for kinetochore localization of dynein, LIS1, NDE1 and NDEL1. Regulates recycling of the plasma membrane by acting as a link between recycling vesicles and the microtubule network though its association with STX4 and SNAP25. Acts as a potential inhibitor of pocket protein-mediated cellular processes during developme…
CENPF	1195.58	1195.52	1195.54	1115.56	3150	VAQRSPVDSGT	0.003346	0.003614	6.93443	8.95902	4.90984	Required for kinetochore function and chromosome segregation in mitosis. Required for kinetochore localization of dynein, LIS1, NDE1 and NDEL1. Regulates recycling of the plasma membrane by acting as a link between recycling vesicles and the microtubule network though its association with STX4 and SNAP25. Acts as a potential inhibitor of pocket protein-mediated cellular processes during developme…
CENPF	1628.71	1628.81	1628.76	1548.78	834	LQNRVDSLEFSLE	0.00307	0.003316	9.97152	6.27504	13.668	Required for kinetochore function and chromosome segregation in mitosis. Required for kinetochore localization of dynein, LIS1, NDE1 and NDEL1. Regulates recycling of the plasma membrane by acting as a link between recycling vesicles and the microtubule network though its association with STX4 and SNAP25. Acts as a potential inhibitor of pocket protein-mediated cellular processes during developme…
CEP135		1114.55	1114.52	1034.54	441	SPSRLDTFL		0.003876	1.04717		1.04717	Centrosomal protein involved in centriole biogenesis. Acts as a scaffolding protein during early centriole biogenesis. Also required for centriole-centriole cohesion during interphase by acting as a platform protein for CEP250 at the centriole.
CEP170	1327.73		1327.69	1247.71	359	SIKSDVPVYLK	0.003013		0.792683	0.792683		Centrosomal protein of 170 kDa
CEP170	1405.65		1405.69	1325.71	493	QTALLRSSGSLGH	0.002846		0.83908	0.83908		Centrosomal protein of 170 kDa
CEP170	1433.69		1433.73	1353.75	496	TALLRSSGSLGHR	0.00279		1.21053	1.21053		Centrosomal protein of 170 kDa
CEP170	1433.69		1433.73	1353.75	494	TALLRSSGSLGHR	0.00279		1.21053	1.21053		Centrosomal protein of 170 kDa
CEP170	1473.58		1473.62	1393.64	255	EFQQPSQITEST	0.002714		0.807229	0.807229		Centrosomal protein of 170 kDa
CEP170	1085.51	1085.46	1085.48	1005.5	1281	FGSNRNSPK	0.003685	0.00398	2.75207	2.02479	3.47934	Centrosomal protein of 170 kDa
CEP170	1093.6	1093.55	1093.57	1013.59	1047	NISRIDLLA	0.003658	0.003951	0.38961	0.571429	0.207792	Centrosomal protein of 170 kDa
CEP170	1185.5	1185.44	1185.46	1105.48	1014	LGEASDSELAD	0.003374	0.003644	1.80833	0.516667	3.1	Centrosomal protein of 170 kDa
CEP170	1223.54	1223.48	1223.5	1143.52	1265	RFPTDYASTS	0.003269	0.003531	2.84298	2.24793	3.43802	Centrosomal protein of 170 kDa
CEP170	1261.46	1261.39	1261.42	1181.44	783	SESLDPDSSMD	0.003171	0.003425	2.84298	3.78512	1.90083	Centrosomal protein of 170 kDa
CEP170	1261.46	1261.39	1261.42	1181.44	781	SESLDPDSSMD	0.003171	0.003425	2.86777	2.10744	3.6281	Centrosomal protein of 170 kDa
CEP170	1435.6	1435.68	1435.64	1355.66	1409	HHSPGQTPTLGQP	0.002786	0.003009	0.38961	0.597403	0.181818	Centrosomal protein of 170 kDa
CEP170	1473.58	1473.66	1473.62	1393.64	252	EFQQPSQITEST	0.002714	0.002931	0.263158	0.381579	0.144737	Centrosomal protein of 170 kDa
CEP170		1499.58	1499.62	1419.64	1114	LGEASDSELADADK		0.00288	0.837209		0.837209	Centrosomal protein of 170 kDa
CEP350		1368.59	1368.63	1288.65	2117	LSQDLETSPTAK		0.003157	0.807229		0.807229	Plays an essential role in centriole growth by stabilizing a procentriolar seed composed of at least, SASS6 and CENPJ. Required for anchoring microtubules to the centrosomes and for the integrity of the microtubule network. Recruits PPARA to discrete subcellular compartments and thereby modulates PPARA activity.
CEP350		1368.59	1368.63	1288.65	2114	LSQDLETSPTAK		0.003157	0.807229		0.807229	Plays an essential role in centriole growth by stabilizing a procentriolar seed composed of at least, SASS6 and CENPJ. Required for anchoring microtubules to the centrosomes and for the integrity of the microtubule network. Recruits PPARA to discrete subcellular compartments and thereby modulates PPARA activity.
CEP97	1520.63		1520.68	1440.7	734	GFHSSLTEQVHSL	0.003288		1.20354	1.20354		Acts as a key negative regulator of ciliogenesis in collaboration with CCP110 by capping the mother centriole thereby preventing cilia formation. Required for recruitment of CCP110 to the centrosome.
CEP97		1605.68	1605.73	1525.75	743	VHSLQHSLDFEKS		0.003363	1.22609		1.22609	Acts as a key negative regulator of ciliogenesis in collaboration with CCP110 by capping the mother centriole thereby preventing cilia formation. Required for recruitment of CCP110 to the centrosome.
CETN2	1158.53		1158.5	1078.52	14	ANMASSSQRK	0.003453		0.823529	0.823529		Plays a fundamental role in microtubule organizing center structure and function. Required for centriole duplication and correct spindle formation. Has a role in regulating cytokinesis and genome stability via cooperation with CALM1 and CCP110.
CETN2		1364.6	1364.64	1284.66	26	SPKPELTEEQK		0.003165	0.809524		0.809524	Plays a fundamental role in microtubule organizing center structure and function. Required for centriole duplication and correct spindle formation. Has a role in regulating cytokinesis and genome stability via cooperation with CALM1 and CCP110.
CFDP1	1201.61		1201.57	1121.59	226	RSSGMSSLLGK	0.003329		0.809524	0.809524		May play a role during embryogenesis.
CFDP1	1201.61	1201.55	1201.57	1121.59	221	RSSGMSSLLGK	0.003329	0.003595	0.426667	0.333333	0.52	May play a role during embryogenesis.
CFDP1		1218.59	1218.55	1138.57	250	SKLDWESFK		0.003545	0.837209		0.837209	May play a role during embryogenesis.
CGN	1187.55		1187.51	1107.53	137	SHSQASLAGPGP	0.003368		1.19469	1.19469		Probably plays a role in the formation and regulation of the tight junction (TJ) paracellular permeability barrier.
CGN		1187.55	1187.51	1107.53	140	SHSQASLAGPGP		0.003637	1.19469		1.19469	Probably plays a role in the formation and regulation of the tight junction (TJ) paracellular permeability barrier.
CHAF1A	1419.59		1419.63	1339.65	772	LSNHTGSPRSPST	0.002818		0.83908	0.83908		Core component of the CAF-1 complex, a complex thought to mediate chromatin assembly in DNA replication and DNA repair. Assembles histone octamers onto replicating DNA in vitro. CAF-1 performs the first step of the nucleosome assembly process, bringing newly synthesized histones H3 and H4 to replicating DNA; histones H2A/H2B can bind to this chromatin precursor subsequent to DNA replication to co…
CHAF1A	1427.59	1427.67	1427.63	1347.65	65	TSVQSKSPDLEAS	0.002802	0.003026	0.25	0.315789	0.184211	Core component of the CAF-1 complex, a complex thought to mediate chromatin assembly in DNA replication and DNA repair. Assembles histone octamers onto replicating DNA in vitro. CAF-1 performs the first step of the nucleosome assembly process, bringing newly synthesized histones H3 and H4 to replicating DNA; histones H2A/H2B can bind to this chromatin precursor subsequent to DNA replication to co…
CHAF1B	1339.71	1339.64	1339.67	1259.69	485	VTLNTLQAWSK	0.002986	0.003225	9.792	12.7459	6.83808	Complex that is thought to mediate chromatin assembly in DNA replication and DNA repair. Assembles histone octamers onto replicating DNA in vitro. CAF-1 performs the first step of the nucleosome assembly process, bringing newly synthesized histones H3 and H4 to replicating DNA; histones H2A/H2B can bind to this chromatin precursor subsequent to DNA replication to complete the histone octamer.
CHAF1B	1339.71	1339.64	1339.67	1259.69	488	VTLNTLQAWSK	0.002986	0.003225	9.22896	6.34848	12.1094	Complex that is thought to mediate chromatin assembly in DNA replication and DNA repair. Assembles histone octamers onto replicating DNA in vitro. CAF-1 performs the first step of the nucleosome assembly process, bringing newly synthesized histones H3 and H4 to replicating DNA; histones H2A/H2B can bind to this chromatin precursor subsequent to DNA replication to complete the histone octamer.
CHCHD3	1225.53	1225.47	1225.49	1145.51	50	SQRYSGAYGAS	0.003264	0.003525	1.80833	1.11667	2.5	Component of the MICOS complex, a large protein complex of the mitochondrial inner membrane that plays crucial roles in the maintenance of crista junctions, inner membrane architecture, and formation of contact sites to the outer membrane. Has also been shown to function as a transcription factor which binds to the BAG1 promoter and represses BAG1 transcription.
CHD4	1213.49	1213.43	1213.45	1133.47	428	EDNSEGEEIL	0.003296	0.00356	2.73554	2.32231	3.14876	Component of the histone deacetylase NuRD complex which participates in the remodeling of chromatin by deacetylating histones.
CHD4		1346.52	1346.48	1266.5	1308	QEESVDPDYW		0.003209	1.04717		1.04717	Component of the histone deacetylase NuRD complex which participates in the remodeling of chromatin by deacetylating histones.
CHD4	1359.58	1359.66	1359.62	1279.64	1565	SQPGSPSPKTPTP	0.002942	0.003177	0.25	0.157895	0.342105	Component of the histone deacetylase NuRD complex which participates in the remodeling of chromatin by deacetylating histones.
CHD4	1385.53	1385.61	1385.57	1305.59	1598	IEENSLKEEES	0.002887	0.003118	1.37815	1.37815	1.37815	Component of the histone deacetylase NuRD complex which participates in the remodeling of chromatin by deacetylating histones.
CHD8	1549.51		1549.56	1469.58	1424	EFSDLESEDDER	0.003227		1.04762	1.04762		DNA helicase that acts as a chromatin remodeling factor and regulates transcription. Acts as a transcription repressor by remodeling chromatin structure and recruiting histone H1 to target genes. Suppresses p53/TP53-mediated apoptosis by recruiting histone H1 and preventing p53/TP53 transactivation activity. Acts as a negative regulator of Wnt signaling pathway by regulating beta-catenin (CTNNB1)…
CHD8		1549.51	1549.56	1469.58	1420	EFSDLESEDDER		0.003485	1.04762		1.04762	DNA helicase that acts as a chromatin remodeling factor and regulates transcription. Acts as a transcription repressor by remodeling chromatin structure and recruiting histone H1 to target genes. Suppresses p53/TP53-mediated apoptosis by recruiting histone H1 and preventing p53/TP53 transactivation activity. Acts as a negative regulator of Wnt signaling pathway by regulating beta-catenin (CTNNB1)…
CHERP	1164.58	1164.53	1164.55	1084.57	904	NKSYSFIAR	0.003435	0.00371	6.46548	5.25629	7.67468	Involved in calcium homeostasis, growth and proliferation.
CHERP	1295.55	1295.48	1295.51	1215.53	705	PRNSEGWEQN	0.003087	0.003335	1.14815	0.509259	1.78704	Involved in calcium homeostasis, growth and proliferation.
CIAO1		1581.7	1581.75	1501.77	161	HVVWHPSQELLAS		0.003414	1.16514		1.16514	Key component of the cytosolic iron-sulfur protein assembly (CIA) complex, a multiprotein complex that mediates the incorporation of iron-sulfur cluster into extramitochondrial Fe/S proteins. Seems to specifically modulate the transactivation activity of WT1. As part of the mitotic spindle-associated MMXD complex it may play a role in chromosome segregation.
CIAO1		1490.63	1490.67	1410.69	169	ELLASASYDDTVK		0.002898	1.04762		1.04762	Key component of the cytosolic iron-sulfur protein assembly (CIA) complex, a multiprotein complex that mediates the incorporation of iron-sulfur cluster into extramitochondrial Fe/S proteins. Seems to specifically modulate the transactivation activity of WT1. As part of the mitotic spindle-associated MMXD complex it may play a role in chromosome segregation.
CIAO1	1490.63	1490.71	1490.67	1410.69	167	ELLASASYDDTVK	0.002683	0.002898	1.04762	0.72381	1.37143	Key component of the cytosolic iron-sulfur protein assembly (CIA) complex, a multiprotein complex that mediates the incorporation of iron-sulfur cluster into extramitochondrial Fe/S proteins. Seems to specifically modulate the transactivation activity of WT1. As part of the mitotic spindle-associated MMXD complex it may play a role in chromosome segregation.
CIC	1107.49		1107.46	1027.48	1408	SAPEDPTSPK	0.003612		0.83908	0.83908		Transcriptional repressor which may play a role in development of the central nervous system (CNS).
CIC		1107.49	1107.46	1027.48	1409	SAPEDPTSPK		0.003901	0.83908		0.83908	Transcriptional repressor which may play a role in development of the central nervous system (CNS).
CIRBP		1528.56	1528.61	1448.63	148	YSSRSQSGGYSDR		0.003533	1.09346		1.09346	Cold-inducible mRNA binding protein that plays a protective role in the genotoxic stress response by stabilizing transcripts of genes involved in cell survival. Acts as a translational activator. Seems to play an essential role in cold-induced suppression of cell proliferation. Binds specifically to the 3'-untranslated regions (3'-UTRs) of stress-responsive transcripts RPA2 and TXN. Acts as a tra…
CIRBP		1528.56	1528.61	1448.63	146	YSSRSQSGGYSDR		0.003533	1.01923		1.01923	Cold-inducible mRNA binding protein that plays a protective role in the genotoxic stress response by stabilizing transcripts of genes involved in cell survival. Acts as a translational activator. Seems to play an essential role in cold-induced suppression of cell proliferation. Binds specifically to the 3'-untranslated regions (3'-UTRs) of stress-responsive transcripts RPA2 and TXN. Acts as a tra…
CIRBP	1228.49	1228.43	1228.45	1148.47	144	DYYSSRSQSGG	0.003256	0.003516	6.79508	0.909836	12.6803	Cold-inducible mRNA binding protein that plays a protective role in the genotoxic stress response by stabilizing transcripts of genes involved in cell survival. Acts as a translational activator. Seems to play an essential role in cold-induced suppression of cell proliferation. Binds specifically to the 3'-untranslated regions (3'-UTRs) of stress-responsive transcripts RPA2 and TXN. Acts as a tra…
CIRBP		1228.49	1228.45	1148.47	143	DYYSSRSQSGG		0.003516	1.22414		1.22414	Cold-inducible mRNA binding protein that plays a protective role in the genotoxic stress response by stabilizing transcripts of genes involved in cell survival. Acts as a translational activator. Seems to play an essential role in cold-induced suppression of cell proliferation. Binds specifically to the 3'-untranslated regions (3'-UTRs) of stress-responsive transcripts RPA2 and TXN. Acts as a tra…
CIZ1	1290.66	1290.59	1290.62	1210.64	871	NPSPTTRPVSR	0.003099	0.003347	0.56962	0.78481	0.35443	May regulate the subcellular localization of CIP/WAF1.
CIZ1	1290.66	1290.59	1290.62	1210.64	864	NPSPTTRPVSR	0.003099	0.003347	0.38961	0.324675	0.454545	May regulate the subcellular localization of CIP/WAF1.
CKAP2	1606.7	1606.8	1606.75	1526.77	145	SQHMTLSQAFHLK	0.003112	0.003361	0.426667	0.226667	0.626667	Possesses microtubule stabilizing properties. Involved in regulating aneuploidy, cell cycling, and cell death in a p53/TP53-dependent manner (By similarity).
CKAP4	1603.69		1603.74	1523.76	515	VQEQVHTLLSQDQ	0.003118		1.14815	1.14815		High-affinity epithelial cell surface receptor for APF.
CKAP4		1603.69	1603.74	1523.76	512	VQEQVHTLLSQDQ		0.003367	1.19469		1.19469	High-affinity epithelial cell surface receptor for APF.
CKAP5	1299.64		1299.6	1219.62	234	FLRSQQELEA	0.003078		1.17273	1.17273		Binds to the plus end of microtubules and regulates microtubule dynamics and microtubule organization. Promotes cytoplasmic microtubule nucleation and elongation. Plays a major role in organizing spindle poles.
CKAP5		1120.53	1120.5	1040.52	571	PAAPGAGNTGTK		0.003856	0.7125		0.7125	Binds to the plus end of microtubules and regulates microtubule dynamics and microtubule organization. Promotes cytoplasmic microtubule nucleation and elongation. Plays a major role in organizing spindle poles.
CLASP1	1188.52		1188.48	1108.5	647	QSSGSATNVAST	0.003366		1.04717	1.04717		Microtubule plus-end tracking protein that promotes the stabilization of dynamic microtubules. Involved in the nucleation of noncentrosomal microtubules originating from the trans-Golgi network (TGN). Required for the polarization of the cytoplasmic microtubule arrays in migrating cells towards the leading edge of the cell. May act at the cell cortex to enhance the frequency of rescue of depolyme…
CLASP1	1461.48		1461.52	1381.54	246	NFDDEDSVDGNR	0.002737		0.7125	0.7125		Microtubule plus-end tracking protein that promotes the stabilization of dynamic microtubules. Involved in the nucleation of noncentrosomal microtubules originating from the trans-Golgi network (TGN). Required for the polarization of the cytoplasmic microtubule arrays in migrating cells towards the leading edge of the cell. May act at the cell cortex to enhance the frequency of rescue of depolyme…
CLASP1		1188.52	1188.48	1108.5	646	QSSGSATNVAST		0.003635	1.24576		1.24576	Microtubule plus-end tracking protein that promotes the stabilization of dynamic microtubules. Involved in the nucleation of noncentrosomal microtubules originating from the trans-Golgi network (TGN). Required for the polarization of the cytoplasmic microtubule arrays in migrating cells towards the leading edge of the cell. May act at the cell cortex to enhance the frequency of rescue of depolyme…
CLASP1	1392.48	1392.56	1392.52	1312.54	1528	QTTNSNSSSSSDV	0.002873	0.003102	2.71901	1.18182	4.2562	Microtubule plus-end tracking protein that promotes the stabilization of dynamic microtubules. Involved in the nucleation of noncentrosomal microtubules originating from the trans-Golgi network (TGN). Required for the polarization of the cytoplasmic microtubule arrays in migrating cells towards the leading edge of the cell. May act at the cell cortex to enhance the frequency of rescue of depolyme…
CLASP1		1450.55	1450.59	1370.61	1196	FSFRSQEDLNE		0.002979	1.23932		1.23932	Microtubule plus-end tracking protein that promotes the stabilization of dynamic microtubules. Involved in the nucleation of noncentrosomal microtubules originating from the trans-Golgi network (TGN). Required for the polarization of the cytoplasmic microtubule arrays in migrating cells towards the leading edge of the cell. May act at the cell cortex to enhance the frequency of rescue of depolyme…
CLASP2	1710.6		1710.65	1630.67	1176	QNFSFRSQEDMNE	0.002923		1.18018	1.18018		Microtubule plus-end tracking protein that promotes the stabilization of dynamic microtubules. Involved in the nucleation of noncentrosomal microtubules originating from the trans-Golgi network (TGN). Required for the polarization of the cytoplasmic microtubule arrays in migrating cells towards the leading edge of the cell. May act at the cell cortex to enhance the frequency of rescue of depolyme…
CLASP2	1345.6	1345.53	1345.56	1265.58	759	SVSQGCSREASR	0.002973	0.003211	0.426667	0.36	0.493333	Microtubule plus-end tracking protein that promotes the stabilization of dynamic microtubules. Involved in the nucleation of noncentrosomal microtubules originating from the trans-Golgi network (TGN). Required for the polarization of the cytoplasmic microtubule arrays in migrating cells towards the leading edge of the cell. May act at the cell cortex to enhance the frequency of rescue of depolyme…
CLASP2	1345.6	1345.53	1345.56	1265.58	763	SVSQGCSREASR	0.002973	0.003211	0.426667	0.2	0.653333	Microtubule plus-end tracking protein that promotes the stabilization of dynamic microtubules. Involved in the nucleation of noncentrosomal microtubules originating from the trans-Golgi network (TGN). Required for the polarization of the cytoplasmic microtubule arrays in migrating cells towards the leading edge of the cell. May act at the cell cortex to enhance the frequency of rescue of depolyme…
CLEC16A	1181.57		1181.53	1101.55	863	RGSSDPTVQR	0.003385		1.16514	1.16514		Regulator of mitophagy through the upstream regulation of the RNF41/NRDP1-PARK2 pathway. Mitophagy is a selective form of autophagy necessary for mitochondrial quality control. The RNF41/NRDP1-PARK2 pathway regulates autophagosome-lysosome fusion during late mitophagy. May protect RNF41/NRDP1 from proteosomal degradation, RNF41/NRDP1 which regulates proteosomal degradation of PARK2. Plays a key r…
CLINT1	1432.52		1432.56	1352.58	299	YTGDKASPDQNAS	0.002792		0.837209	0.837209		Binds to membranes enriched in phosphatidylinositol 4,5-bisphosphate (PtdIns(4,5)P2). May have a role in transport via clathrin-coated vesicles from the trans-Golgi network to endosomes. Stimulates clathrin assembly.
CLINT1		1780.74	1780.79	1700.81	166	VGVSSDSVGGFRYSER		0.003033	1.21053		1.21053	Binds to membranes enriched in phosphatidylinositol 4,5-bisphosphate (PtdIns(4,5)P2). May have a role in transport via clathrin-coated vesicles from the trans-Golgi network to endosomes. Stimulates clathrin assembly.
CLINT1		1780.74	1780.79	1700.81	173	VGVSSDSVGGFRYSER		0.003033	0.777778		0.777778	Binds to membranes enriched in phosphatidylinositol 4,5-bisphosphate (PtdIns(4,5)P2). May have a role in transport via clathrin-coated vesicles from the trans-Golgi network to endosomes. Stimulates clathrin assembly.
CLIP1	1447.44	1447.52	1447.48	1367.5	1310	SSGNTDTQADEDE	0.002763	0.002984	3.5078	2.39659	4.61902	Binds to the plus end of microtubules and regulates the dynamics of the microtubule cytoskeleton. Promotes microtubule growth and microtubule bundling. Links cytoplasmic vesicles to microtubules and thereby plays an important role in intracellular vesicle trafficking. Plays a role macropinocytosis and endosome trafficking.
CLN3	1657.61	1657.71	1657.66	1577.68	12	FSDSEGEETVPEPR	0.003016	0.003257	0.25	0.328947	0.171053	Involved in microtubule-dependent, anterograde transport of late endosomes and lysosomes.
CLN6	1297.67		1297.63	1217.65	23	GAQLGASFLQAR	0.003082		0.777778	0.777778		Ceroid-lipofuscinosis neuronal protein 6
CLN6		1178.53	1178.49	1098.51	31	HGSVSADEAAR		0.003666	1.18018		1.18018	Ceroid-lipofuscinosis neuronal protein 6
CLNS1A	1427.6		1427.64	1347.66	207	NMAGVRTEDSIR	0.002802		1.37815	1.37815		Chaperone that regulates the assembly of spliceosomal U1, U2, U4 and U5 small nuclear ribonucleoproteins (snRNPs), the building blocks of the spliceosome. Thereby, plays an important role in the splicing of cellular pre-mRNAs. Most spliceosomal snRNPs contain a common set of Sm proteins SNRPB, SNRPD1, SNRPD2, SNRPD3, SNRPE, SNRPF and SNRPG that assemble in a heptameric protein ring on the Sm site…
CLNS1A		2643.96	2644.04	2564.06	102	EPVADEEEEDSDDDVEPITEFR		0.00286	0.792683		0.792683	Chaperone that regulates the assembly of spliceosomal U1, U2, U4 and U5 small nuclear ribonucleoproteins (snRNPs), the building blocks of the spliceosome. Thereby, plays an important role in the splicing of cellular pre-mRNAs. Most spliceosomal snRNPs contain a common set of Sm proteins SNRPB, SNRPD1, SNRPD2, SNRPD3, SNRPE, SNRPF and SNRPG that assemble in a heptameric protein ring on the Sm site…
CLPX	1537.46		1537.51	1457.53	617	SEEEYDSGVEEEG	0.003252		1.22414	1.22414		ATP-dependent specificity component of the Clp protease complex. Hydrolyzes ATP. Targets specific substrates for degradation by the Clp complex. Can perform chaperone functions in the absence of CLPP. Enhances the DNA-binding activity of TFAM and is required for maintaining a normal mitochondrial nucleoid structure.
CLPX		1396.55	1396.59	1316.61	256	GNALGASMQQQVN		0.003093	0.7125		0.7125	ATP-dependent specificity component of the Clp protease complex. Hydrolyzes ATP. Targets specific substrates for degradation by the Clp complex. Can perform chaperone functions in the absence of CLPP. Enhances the DNA-binding activity of TFAM and is required for maintaining a normal mitochondrial nucleoid structure.
CLSPN	1671.57		1671.62	1591.64	1156	DLFHRDSDDDQTE	0.002991		1.23932	1.23932		Required for checkpoint mediated cell cycle arrest in response to inhibition of DNA replication or to DNA damage induced by both ionizing and UV irradiation. Adapter protein which binds to BRCA1 and the checkpoint kinase CHEK1 and facilitates the ATR-dependent phosphorylation of both proteins. Can also bind specifically to branched DNA structures and may associate with S-phase chromatin following…
CLSPN	1372.59	1372.67	1372.63	1292.65	808	TAGGFRSPSPGLF	0.002914	0.003147	0.474359	0.589744	0.358974	Required for checkpoint mediated cell cycle arrest in response to inhibition of DNA replication or to DNA damage induced by both ionizing and UV irradiation. Adapter protein which binds to BRCA1 and the checkpoint kinase CHEK1 and facilitates the ATR-dependent phosphorylation of both proteins. Can also bind specifically to branched DNA structures and may associate with S-phase chromatin following…
CLSPN	1484.54	1484.62	1484.58	1404.6	1147	NIDDASQMDLFH	0.002694	0.00291	0.56962	0.898734	0.240506	Required for checkpoint mediated cell cycle arrest in response to inhibition of DNA replication or to DNA damage induced by both ionizing and UV irradiation. Adapter protein which binds to BRCA1 and the checkpoint kinase CHEK1 and facilitates the ATR-dependent phosphorylation of both proteins. Can also bind specifically to branched DNA structures and may associate with S-phase chromatin following…
CNN3		1432.63	1432.67	1352.69	259	ASQKGMSVYGLGR		0.003015	0.837209		0.837209	Thin filament-associated protein that is implicated in the regulation and modulation of smooth muscle contraction. It is capable of binding to actin, calmodulin, troponin C and tropomyosin. The interaction of calponin with actin inhibits the actomyosin Mg-ATPase activity.
CNNM4		1141.57	1141.54	1061.56	657	SPAHPTPLSR		0.003784	0.833333		0.833333	Probable metal transporter. The interaction with the metal ion chaperone COX11 suggests that it may play a role in sensory neuron functions (By similarity). May play a role in biomineralization and retinal function.
CNOT1		1312.59	1312.55	1232.57	318	SISAPGSGIWSDG		0.003291	0.777778		0.777778	Scaffolding component of the CCR4-NOT complex which is one of the major cellular mRNA deadenylases and is linked to various cellular processes including bulk mRNA degradation, miRNA-mediated repression, translational repression during translational initiation and general transcription regulation. Additional complex functions may be a consequence of its influence on mRNA expression. Its scaffoldin…
CNOT2	1415.59		1415.63	1335.65	157	IGIPSRTNSMSSS	0.002826		6.77049	0.959016		Component of the CCR4-NOT complex which is one of the major cellular mRNA deadenylases and is linked to various cellular processes including bulk mRNA degradation, miRNA-mediated repression, translational repression during translational initiation and general transcription regulation. Additional complex functions may be a consequence of its influence on mRNA expression. Required for the CCR4-NOT …
CNOT2	1394.52	1394.6	1394.56	1314.58	143	NMMNHSQVGQGI	0.002868	0.003097	0.413333	0.573333	0.253333	Component of the CCR4-NOT complex which is one of the major cellular mRNA deadenylases and is linked to various cellular processes including bulk mRNA degradation, miRNA-mediated repression, translational repression during translational initiation and general transcription regulation. Additional complex functions may be a consequence of its influence on mRNA expression. Required for the CCR4-NOT …
CNOT2	1415.59	1415.67	1415.63	1335.65	155	IGIPSRTNSMSSS	0.002826	0.003052	6.7623	5.36885	8.15574	Component of the CCR4-NOT complex which is one of the major cellular mRNA deadenylases and is linked to various cellular processes including bulk mRNA degradation, miRNA-mediated repression, translational repression during translational initiation and general transcription regulation. Additional complex functions may be a consequence of its influence on mRNA expression. Required for the CCR4-NOT …
CNOT4	1493.61		1493.65	1413.67	432	QDQPSLSPTSLQN	0.002678		1.21053	1.21053		Has E3 ubiquitin ligase activity. Involved in activation of the JAK/STAT pathway.
COG3	1525.56		1525.61	1445.63	516	PSEASFSDVHLEE	0.003277		0.83908	0.83908		Involved in ER-Golgi transport.
COG3		1375.52	1375.56	1295.58	529	GESNSLTKSGSTE		0.003141	0.83908		0.83908	Involved in ER-Golgi transport.
COL4A3BP	1508.59		1508.64	1428.66	505	PYSRSSSMSSIDL	0.003314		1.19469	1.19469		Shelters ceramides and diacylglycerol lipids inside its START domain and mediates the intracellular trafficking of ceramides and diacylglycerol lipids in a non-vesicular manner.
COL4A3BP	1383.52	1383.6	1383.56	1303.58	347	DGDFLHSTNGNK	0.002891	0.003122	3.5078	5.83805	1.17756	Shelters ceramides and diacylglycerol lipids inside its START domain and mediates the intracellular trafficking of ceramides and diacylglycerol lipids in a non-vesicular manner.
COL9A1	1106.52		1106.49	1026.51	786	PDSGATGLPGR	0.003615		0.823529	0.823529		Structural component of hyaline cartilage and vitreous of the eye.
COPA	1347.64	1347.57	1347.6	1267.62	765	NCGQKSLAYLTA	0.002968	0.003205	1.01923	0.394231	1.64423	The coatomer is a cytosolic protein complex that binds to dilysine motifs and reversibly associates with Golgi non-clathrin-coated vesicles, which further mediate biosynthetic protein transport from the ER, via the Golgi up to the trans Golgi network. Coatomer complex is required for budding from Golgi membranes, and is essential for the retrograde Golgi-to-ER transport of dilysine-tagged protein…
COPB2	1372.67		1372.71	1292.73	859	LDGKPASPTPVIV	0.002914		0.825581	0.825581		The coatomer is a cytosolic protein complex that binds to dilysine motifs and reversibly associates with Golgi non-clathrin-coated vesicles, which further mediate biosynthetic protein transport from the ER, via the Golgi up to the trans Golgi network. Coatomer complex is required for budding from Golgi membranes, and is essential for the retrograde Golgi-to-ER transport of dilysine-tagged protein…
COPB2		1585.64	1585.69	1505.71	847	DFQPSRSTAQQEL		0.003405	1.21739		1.21739	The coatomer is a cytosolic protein complex that binds to dilysine motifs and reversibly associates with Golgi non-clathrin-coated vesicles, which further mediate biosynthetic protein transport from the ER, via the Golgi up to the trans Golgi network. Coatomer complex is required for budding from Golgi membranes, and is essential for the retrograde Golgi-to-ER transport of dilysine-tagged protein…
COPE		1096.52	1096.49	1016.51	99	DSIVAELDR		0.00394	1.18018		1.18018	The coatomer is a cytosolic protein complex that binds to dilysine motifs and reversibly associates with Golgi non-clathrin-coated vesicles, which further mediate biosynthetic protein transport from the ER, via the Golgi up to the trans Golgi network. The coatomer complex is required for budding from Golgi membranes, and is essential for the retrograde Golgi-to-ER transport of dilysine-tagged pro…
COPS3	1446.51	1446.59	1446.55	1366.57	410	VQKSMGSQEDDSG	0.002765	0.002986	1.14815	0.666667	1.62963	Component of the COP9 signalosome complex (CSN), a complex involved in various cellular and developmental processes. The CSN complex is an essential regulator of the ubiquitin (Ubl) conjugation pathway by mediating the deneddylation of the cullin subunits of SCF-type E3 ligase complexes, leading to decrease the Ubl ligase activity of SCF-type complexes such as SCF, CSA or DDB2. The complex is als…
COPS7A		1375.51	1375.55	1295.57	232	AAAAATSQDPEQH		0.003141	0.809524		0.808766	Component of the COP9 signalosome complex (CSN), a complex involved in various cellular and developmental processes. The CSN complex is an essential regulator of the ubiquitin (Ubl) conjugation pathway by mediating the deneddylation of the cullin subunits of SCF-type E3 ligase complexes, leading to decrease the Ubl ligase activity of SCF-type complexes such as SCF, CSA or DDB2. The complex is als…
COPZ1		1482.67	1482.71	1402.73	161	LTEQTVSQVLQSA		0.002914	1.17273		1.17273	The coatomer is a cytosolic protein complex that binds to dilysine motifs and reversibly associates with Golgi non-clathrin-coated vesicles, which further mediate biosynthetic protein transport from the ER, via the Golgi up to the trans Golgi network. Coatomer complex is required for budding from Golgi membranes, and is essential for the retrograde Golgi-to-ER transport of dilysine-tagged protein…
CORO7	1526.54	1526.64	1526.59	1446.61	915	DPLPQDSFEGVDE	0.003275	0.003537	0.413333	0.68	0.146667	F-actin regulator involved in anterograde Golgi to endosome transport: upon ubiquitination via 'Lys-33'-linked ubiquitin chains by the BCR(KLHL20) E3 ubiquitin ligase complex, interacts with EPS15 and localizes to the trans-Golgi network, where it promotes actin polymerization, thereby facilitating post-Golgi trafficking. May play a role in the maintenance of the Golgi apparatus morphology.
COX4I1	1552.64		1552.69	1472.71	26	HESVVKSEDFSLP	0.00322		1.17273	1.17273		This protein is one of the nuclear-coded polypeptide chains of cytochrome c oxidase, the terminal oxidase in mitochondrial electron transport.
COX4I1	1161.63	1161.58	1161.6	1081.62	58	HLSASQKALK	0.003443	0.00372	3.5078	3.01854	3.99707	This protein is one of the nuclear-coded polypeptide chains of cytochrome c oxidase, the terminal oxidase in mitochondrial electron transport.
COX4I1		1552.64	1552.69	1472.71	30	HESVVKSEDFSLP		0.003478	1.17273		1.17273	This protein is one of the nuclear-coded polypeptide chains of cytochrome c oxidase, the terminal oxidase in mitochondrial electron transport.
CPD	1600.59		1600.64	1520.66	1370	SLLSHEFQDETDT	0.003124		1.09346	1.09346		Releases C-terminal Arg and Lys from polypeptides.
CPD		1600.59	1600.64	1520.66	1358	SLLSHEFQDETDT		0.003374	1.17273		1.17273	Releases C-terminal Arg and Lys from polypeptides.
CPD		1600.59	1600.64	1520.66	1361	SLLSHEFQDETDT		0.003374	1.17273		1.17273	Releases C-terminal Arg and Lys from polypeptides.
CPD		1600.59	1600.64	1520.66	1368	SLLSHEFQDETDT		0.003374	1.17273		1.17273	Releases C-terminal Arg and Lys from polypeptides.
CPSF2	1503.48		1503.53	1423.55	420	EADIDSSDESDIE	0.003326		0.807229	0.807229		Component of the cleavage and polyadenylation specificity factor (CPSF) complex that play a key role in pre-mRNA 3'-end formation, recognizing the AAUAAA signal sequence and interacting with poly(A) polymerase and other factors to bring about cleavage and poly(A) addition. Involved in the histone 3' end pre-mRNA processing.
CPSF2	1503.48		1503.53	1423.55	423	EADIDSSDESDIE	0.003326		0.807229	0.807229		Component of the cleavage and polyadenylation specificity factor (CPSF) complex that play a key role in pre-mRNA 3'-end formation, recognizing the AAUAAA signal sequence and interacting with poly(A) polymerase and other factors to bring about cleavage and poly(A) addition. Involved in the histone 3' end pre-mRNA processing.
CPSF2		1503.48	1503.53	1423.55	419	EADIDSSDESDIE		0.003592	0.807229		0.807229	Component of the cleavage and polyadenylation specificity factor (CPSF) complex that play a key role in pre-mRNA 3'-end formation, recognizing the AAUAAA signal sequence and interacting with poly(A) polymerase and other factors to bring about cleavage and poly(A) addition. Involved in the histone 3' end pre-mRNA processing.
CPSF7		1101.53	1101.5	1021.52	458	SVGASGSSSRK		0.003921	1.01923		1.01923	Component of the cleavage factor Im complex (CFIm) that plays a key role in pre-mRNA 3'-processing. Binds to cleavage and polyadenylation RNA substrates.
CRKRS	1204.62		1204.58	1124.6	385	SRHSSISPVR	0.003321		0.792683	0.792683		Cyclin-dependent kinase that phosphorylates the C-terminal domain (CTD) of the large subunit of RNA polymerase II (POLR2A), thereby acting as a key regulator of transcription elongation. Regulates the expression of genes involved in DNA repair and is required for the maintenance of genomic stability. Preferentially phosphorylates 'Ser-5' in CTD repeats that are already phosphorylated at 'Ser-7', …
CRKRS	1204.62		1204.58	1124.6	383	SRHSSISPVR	0.003321		0.25	0.25		Cyclin-dependent kinase that phosphorylates the C-terminal domain (CTD) of the large subunit of RNA polymerase II (POLR2A), thereby acting as a key regulator of transcription elongation. Regulates the expression of genes involved in DNA repair and is required for the maintenance of genomic stability. Preferentially phosphorylates 'Ser-5' in CTD repeats that are already phosphorylated at 'Ser-7', …
CRKRS	1087.55	1087.5	1087.52	1007.54	333	SSSPFLSKR	0.003678	0.003972	0.236842	0.25	0.223684	Cyclin-dependent kinase that phosphorylates the C-terminal domain (CTD) of the large subunit of RNA polymerase II (POLR2A), thereby acting as a key regulator of transcription elongation. Regulates the expression of genes involved in DNA repair and is required for the maintenance of genomic stability. Preferentially phosphorylates 'Ser-5' in CTD repeats that are already phosphorylated at 'Ser-7', …
CRKRS	1140.58	1140.53	1140.55	1060.57	274	RQSVSPPYK	0.003507	0.003788	0.474359	0.692308	0.25641	Cyclin-dependent kinase that phosphorylates the C-terminal domain (CTD) of the large subunit of RNA polymerase II (POLR2A), thereby acting as a key regulator of transcription elongation. Regulates the expression of genes involved in DNA repair and is required for the maintenance of genomic stability. Preferentially phosphorylates 'Ser-5' in CTD repeats that are already phosphorylated at 'Ser-7', …
CRKRS	1140.58	1140.53	1140.55	1060.57	276	RQSVSPPYK	0.003507	0.003788	0.474359	0.538462	0.410256	Cyclin-dependent kinase that phosphorylates the C-terminal domain (CTD) of the large subunit of RNA polymerase II (POLR2A), thereby acting as a key regulator of transcription elongation. Regulates the expression of genes involved in DNA repair and is required for the maintenance of genomic stability. Preferentially phosphorylates 'Ser-5' in CTD repeats that are already phosphorylated at 'Ser-7', …
CRKRS	1202.55	1202.49	1202.51	1122.53	893	EESRPYTNK	0.003326	0.003592	0.56962	0.721519	0.417722	Cyclin-dependent kinase that phosphorylates the C-terminal domain (CTD) of the large subunit of RNA polymerase II (POLR2A), thereby acting as a key regulator of transcription elongation. Regulates the expression of genes involved in DNA repair and is required for the maintenance of genomic stability. Preferentially phosphorylates 'Ser-5' in CTD repeats that are already phosphorylated at 'Ser-7', …
CRTC1	1447.52		1447.56	1367.58	185	TQPESFSSGSQDV	0.002763		1.22414	1.22414		Transcriptional coactivator for CREB1 which activates transcription through both consensus and variant cAMP response element (CRE) sites. Acts as a coactivator, in the SIK/TORC signaling pathway, being active when dephosphorylated and acts independently of CREB1 'Ser-133' phosphorylation. Enhances the interaction of CREB1 with TAF4. Regulates the expression of specific CREB-activated genes such a…
CRTC1	1497.73		1497.77	1417.79	48	LQLQKSQYLQLG	0.002671		0.7125	0.7125		Transcriptional coactivator for CREB1 which activates transcription through both consensus and variant cAMP response element (CRE) sites. Acts as a coactivator, in the SIK/TORC signaling pathway, being active when dephosphorylated and acts independently of CREB1 'Ser-133' phosphorylation. Enhances the interaction of CREB1 with TAF4. Regulates the expression of specific CREB-activated genes such a…
CRTC2	1469.63	1469.71	1469.67	1389.69	613	HCSRHGSGPNIIL	0.002722	0.00294	0.236842	0.302632	0.171053	Transcriptional coactivator for CREB1 which activates transcription through both consensus and variant cAMP response element (CRE) sites. Acts as a coactivator, in the SIK/TORC signaling pathway, being active when dephosphorylated and acts independently of CREB1 'Ser-133' phosphorylation. Enhances the interaction of CREB1 with TAF4. Regulates gluconeogenesis as a component of the LKB1/AMPK/TORC2 …
CRTC3	1466.59		1466.63	1386.65	62	TQYHGGSLPNVSQ	0.002727		0.823529	0.823529		Transcriptional coactivator for CREB1 which activates transcription through both consensus and variant cAMP response element (CRE) sites. Acts as a coactivator, in the SIK/TORC signaling pathway, being active when dephosphorylated and acts independently of CREB1 'Ser-133' phosphorylation. Enhances the interaction of CREB1 with TAF4. Regulates gluconeogenesis as a component of the LKB1/AMPK/TORC2 …
CRYBG3	1281.62		1281.58	1201.6	340	NAWGSIERNR	0.003121		0.83908	0.83908		Isoform vlAKAP: Anchoring protein that mediates the subcellular compartmentation of protein kinase A (PKA).
CSDA	1451.43	1451.51	1451.47	1371.49	201	EEEEEGSGSSEGF	0.002756	0.002976	0.236842	0.144737	0.328947	Binds to the GM-CSF promoter. Seems to act as a repressor. Binds also to full length mRNA and to short RNA sequences containing the consensus site 5'-UCCAUCA-3'. May have a role in translation repression (By similarity).
CSNK1D	1193.65		1193.61	1113.63	328	GLPSTASGRLR	0.003351		1.1875	1.1875		Essential serine/threonine-protein kinase that regulates diverse cellular growth and survival processes including Wnt signaling, DNA repair and circadian rhythms. It can phosphorylate a large number of proteins. Casein kinases are operationally defined by their preferential utilization of acidic proteins such as caseins as substrates. Phosphorylates connexin-43/GJA1, MAP1A, SNAPIN, MAPT/TAU, TOP2…
CSNK1D	1193.65	1193.59	1193.61	1113.63	329	GLPSTASGRLR	0.003351	0.003619	0.236842	0.171053	0.302632	Essential serine/threonine-protein kinase that regulates diverse cellular growth and survival processes including Wnt signaling, DNA repair and circadian rhythms. It can phosphorylate a large number of proteins. Casein kinases are operationally defined by their preferential utilization of acidic proteins such as caseins as substrates. Phosphorylates connexin-43/GJA1, MAP1A, SNAPIN, MAPT/TAU, TOP2…
CSNK1D		1193.65	1193.61	1113.63	331	GLPSTASGRLR		0.003619	1.19469		1.19469	Essential serine/threonine-protein kinase that regulates diverse cellular growth and survival processes including Wnt signaling, DNA repair and circadian rhythms. It can phosphorylate a large number of proteins. Casein kinases are operationally defined by their preferential utilization of acidic proteins such as caseins as substrates. Phosphorylates connexin-43/GJA1, MAP1A, SNAPIN, MAPT/TAU, TOP2…
CSNK1D	1533.58	1533.68	1533.63	1453.65	396	QDTSRMSTSQNSI	0.00326	0.003521	1.8	1.35	2.25	Essential serine/threonine-protein kinase that regulates diverse cellular growth and survival processes including Wnt signaling, DNA repair and circadian rhythms. It can phosphorylate a large number of proteins. Casein kinases are operationally defined by their preferential utilization of acidic proteins such as caseins as substrates. Phosphorylates connexin-43/GJA1, MAP1A, SNAPIN, MAPT/TAU, TOP2…
CSNK1D	1533.58	1533.68	1533.63	1453.65	398	QDTSRMSTSQNSI	0.00326	0.003521	0.413333	0.6	0.226667	Essential serine/threonine-protein kinase that regulates diverse cellular growth and survival processes including Wnt signaling, DNA repair and circadian rhythms. It can phosphorylate a large number of proteins. Casein kinases are operationally defined by their preferential utilization of acidic proteins such as caseins as substrates. Phosphorylates connexin-43/GJA1, MAP1A, SNAPIN, MAPT/TAU, TOP2…
CSNK1D	1593.59	1593.69	1593.64	1513.66	401	MSTSQNSIPFEHH	0.003138	0.003388	0.56962	0.493671	0.64557	Essential serine/threonine-protein kinase that regulates diverse cellular growth and survival processes including Wnt signaling, DNA repair and circadian rhythms. It can phosphorylate a large number of proteins. Casein kinases are operationally defined by their preferential utilization of acidic proteins such as caseins as substrates. Phosphorylates connexin-43/GJA1, MAP1A, SNAPIN, MAPT/TAU, TOP2…
CSNK1G1	1303.66	1303.59	1303.62	1223.64	361	DRPSQQQPLR	0.003068	0.003313	2.70248	0.322314	5.08264	Serine/threonine-protein kinase. Casein kinases are operationally defined by their preferential utilization of acidic proteins such as caseins as substrates. It can phosphorylate a large number of proteins. Participates in Wnt signaling. Regulates fast synaptic transmission mediated by glutamate (By similarity). Phosphorylates CLSPN.
CSTF3	1385.42	1385.5	1385.46	1305.48	691	PNEDSDEDEEK	0.002887	0.003118	0.236842	0.184211	0.289474	One of the multiple factors required for polyadenylation and 3'-end cleavage of mammalian pre-mRNAs.
CTBP1	1402.59	1402.67	1402.63	1322.65	300	SEPFSFSQGPLK	0.002852	0.00308	0.474359	0.294872	0.653846	Corepressor targeting diverse transcription regulators such as GLIS2 or BCL6. Has dehydrogenase activity. Involved in controlling the equilibrium between tubular and stacked structures in the Golgi complex. Functions in brown adipose tissue (BAT) differentiation.
CTDP1	1545.54		1545.59	1465.61	869	DILGEGSDDSDSEK	0.003235		1.17273	1.17273		Processively dephosphorylates 'Ser-2' and 'Ser-5' of the heptad repeats YSPTSPS in the C-terminal domain of the largest RNA polymerase II subunit. This promotes the activity of RNA polymerase II. Plays a role in the exit from mitosis by dephosphorylating crucial mitotic substrates (USP44, CDC20 and WEE1) that are required for M-phase-promoting factor (MPF)/CDK1 inactivation.
CTDP1	1545.54		1545.59	1465.61	874	DILGEGSDDSDSEK	0.003235		1.17273	1.17273		Processively dephosphorylates 'Ser-2' and 'Ser-5' of the heptad repeats YSPTSPS in the C-terminal domain of the largest RNA polymerase II subunit. This promotes the activity of RNA polymerase II. Plays a role in the exit from mitosis by dephosphorylating crucial mitotic substrates (USP44, CDC20 and WEE1) that are required for M-phase-promoting factor (MPF)/CDK1 inactivation.
CTDSPL2		1561.58	1561.63	1481.65	28	YSEVDDSLPSGGEK		0.003458	1.37815		1.37815	Probable phosphatase.
CTDSPL2		1451.5	1451.54	1371.56	104	SQVNGEAGSYEMT		0.002976	1.16514		1.16514	Probable phosphatase.
CTDSPL2	1467.62	1467.7	1467.66	1387.68	9	ASQQSNQIQTQR	0.002726	0.002943	1.8	0.466667	3.13333	Probable phosphatase.
CTNNA1	1619.5		1619.55	1539.57	641	PEELDDSDFETED	0.003087		0.792683	0.792683		Associates with the cytoplasmic domain of a variety of cadherins. The association of catenins to cadherins produces a complex which is linked to the actin filament network, and which seems to be of primary importance for cadherins cell-adhesion properties. Can associate with both E- and N-cadherins. Originally believed to be a stable component of E-cadherin/catenin adhesion complexes and to media…
CTNNB1	1406.59		1406.63	1326.65	191	HAIMRSPQMVSA	0.002844		1.21739	1.21739		Key downstream component of the canonical Wnt signaling pathway. In the absence of Wnt, forms a complex with AXIN1, AXIN2, APC, CSNK1A1 and GSK3B that promotes phosphorylation on N-terminal Ser and Thr residues and ubiquitination of CTNNB1 via BTRC and its subsequent degradation by the proteasome. In the presence of Wnt ligand, CTNNB1 is not ubiquitinated and accumulates in the nucleus, where it …
CTNNBL1		1326.63	1326.59	1246.61	545	NIGDGRSPEFR		0.003256	0.792683		0.792683	Component of the PRP19-CDC5L complex that forms an integral part of the spliceosome and is required for activating pre-mRNA splicing. Participates in AID/AICDA-mediated Ig class switching recombination (CSR). May induce apoptosis.
CTNND1	1105.54		1105.51	1025.53	269	VGGSSVDLHR	0.003618		1.16514	1.16514		Binds to and inhibits the transcriptional repressor ZBTB33, which may lead to activation of target genes of the Wnt signaling pathway (By similarity). Associates with and regulates the cell adhesion properties of both C-, E- and N-cadherins, being critical for their surface stability. Implicated both in cell transformation by SRC and in ligand-induced receptor signaling through the EGF, PDGF, CSF…
CTNND1	1141.61	1141.56	1141.58	1061.6	436	GALKNISFGR	0.003504	0.003784	1.04717	1.03774	1.0566	Binds to and inhibits the transcriptional repressor ZBTB33, which may lead to activation of target genes of the Wnt signaling pathway (By similarity). Associates with and regulates the cell adhesion properties of both C-, E- and N-cadherins, being critical for their surface stability. Implicated both in cell transformation by SRC and in ligand-induced receptor signaling through the EGF, PDGF, CSF…
CTNND1	1152.58	1152.53	1152.55	1072.57	59	PLMANGTLTR	0.00347	0.003749	1.8	1.43333	2.16667	Binds to and inhibits the transcriptional repressor ZBTB33, which may lead to activation of target genes of the Wnt signaling pathway (By similarity). Associates with and regulates the cell adhesion properties of both C-, E- and N-cadherins, being critical for their surface stability. Implicated both in cell transformation by SRC and in ligand-induced receptor signaling through the EGF, PDGF, CSF…
CTNND1	1161.56	1161.51	1161.53	1081.55	47	VRVSPQDANP	0.003444	0.00372	1.8	0.941667	2.65833	Binds to and inhibits the transcriptional repressor ZBTB33, which may lead to activation of target genes of the Wnt signaling pathway (By similarity). Associates with and regulates the cell adhesion properties of both C-, E- and N-cadherins, being critical for their surface stability. Implicated both in cell transformation by SRC and in ligand-induced receptor signaling through the EGF, PDGF, CSF…
CTNND1		1547.6	1547.65	1467.67	92	NGPQDHSHLLYST		0.003489	1.19469		1.19469	Binds to and inhibits the transcriptional repressor ZBTB33, which may lead to activation of target genes of the Wnt signaling pathway (By similarity). Associates with and regulates the cell adhesion properties of both C-, E- and N-cadherins, being critical for their surface stability. Implicated both in cell transformation by SRC and in ligand-induced receptor signaling through the EGF, PDGF, CSF…
CTNND1	1547.6	1547.7	1547.65	1467.67	98	NGPQDHSHLLYST	0.003231	0.003489	6.7541	5.2541	8.2541	Binds to and inhibits the transcriptional repressor ZBTB33, which may lead to activation of target genes of the Wnt signaling pathway (By similarity). Associates with and regulates the cell adhesion properties of both C-, E- and N-cadherins, being critical for their surface stability. Implicated both in cell transformation by SRC and in ligand-induced receptor signaling through the EGF, PDGF, CSF…
CTNND1		1380.46	1380.5	1300.52	225	DGYPGGSDNYGSL		0.00313	0.809524		0.809524	Binds to and inhibits the transcriptional repressor ZBTB33, which may lead to activation of target genes of the Wnt signaling pathway (By similarity). Associates with and regulates the cell adhesion properties of both C-, E- and N-cadherins, being critical for their surface stability. Implicated both in cell transformation by SRC and in ligand-induced receptor signaling through the EGF, PDGF, CSF…
CTNND1	1405.48	1405.56	1405.52	1325.54	864	SQSSHSYDDSTL	0.002846	0.003074	0.807229	0.807229	0.807229	Binds to and inhibits the transcriptional repressor ZBTB33, which may lead to activation of target genes of the Wnt signaling pathway (By similarity). Associates with and regulates the cell adhesion properties of both C-, E- and N-cadherins, being critical for their surface stability. Implicated both in cell transformation by SRC and in ligand-induced receptor signaling through the EGF, PDGF, CSF…
CTNND1	1426.54	1426.62	1426.58	1346.6	643	EDPANDTVDFPK	0.002804	0.003028	0.223684	0.315789	0.131579	Binds to and inhibits the transcriptional repressor ZBTB33, which may lead to activation of target genes of the Wnt signaling pathway (By similarity). Associates with and regulates the cell adhesion properties of both C-, E- and N-cadherins, being critical for their surface stability. Implicated both in cell transformation by SRC and in ligand-induced receptor signaling through the EGF, PDGF, CSF…
CTNND1	1492.62	1492.7	1492.66	1412.68	857	VNLNNASRSQSSH	0.00268	0.002894	1.36975	0.453782	2.28571	Binds to and inhibits the transcriptional repressor ZBTB33, which may lead to activation of target genes of the Wnt signaling pathway (By similarity). Associates with and regulates the cell adhesion properties of both C-, E- and N-cadherins, being critical for their surface stability. Implicated both in cell transformation by SRC and in ligand-induced receptor signaling through the EGF, PDGF, CSF…
CTPS	1452.48		1452.52	1372.54	568	DTYSDRSGSSSPD	0.002754		1.19469	1.19469		This enzyme is involved in the de novo synthesis of CTP, a precursor of DNA, RNA and phospholipids. Catalyzes the ATP-dependent amination of UTP to CTP with either L-glutamine or ammonia as a source of nitrogen. This enzyme and its product, CTP, play a crucial role in the proliferation of activated lymphocytes and therefore in immunity.
CTPS	1452.48		1452.52	1372.54	574	DTYSDRSGSSSPD	0.002754		1.1875	1.1875		This enzyme is involved in the de novo synthesis of CTP, a precursor of DNA, RNA and phospholipids. Catalyzes the ATP-dependent amination of UTP to CTP with either L-glutamine or ammonia as a source of nitrogen. This enzyme and its product, CTP, play a crucial role in the proliferation of activated lymphocytes and therefore in immunity.
CTPS	1452.48		1452.52	1372.54	573	DTYSDRSGSSSPD	0.002754		1.09346	1.09346		This enzyme is involved in the de novo synthesis of CTP, a precursor of DNA, RNA and phospholipids. Catalyzes the ATP-dependent amination of UTP to CTP with either L-glutamine or ammonia as a source of nitrogen. This enzyme and its product, CTP, play a crucial role in the proliferation of activated lymphocytes and therefore in immunity.
CTPS	1452.48		1452.52	1372.54	571	DTYSDRSGSSSPD	0.002754		0.777778	0.777778		This enzyme is involved in the de novo synthesis of CTP, a precursor of DNA, RNA and phospholipids. Catalyzes the ATP-dependent amination of UTP to CTP with either L-glutamine or ammonia as a source of nitrogen. This enzyme and its product, CTP, play a crucial role in the proliferation of activated lymphocytes and therefore in immunity.
CTPS		1288.6	1288.56	1208.58	562	LSPRDTYSDR		0.003352	0.7125		0.7125	This enzyme is involved in the de novo synthesis of CTP, a precursor of DNA, RNA and phospholipids. Catalyzes the ATP-dependent amination of UTP to CTP with either L-glutamine or ammonia as a source of nitrogen. This enzyme and its product, CTP, play a crucial role in the proliferation of activated lymphocytes and therefore in immunity.
CTPS		1452.48	1452.52	1372.54	575	DTYSDRSGSSSPD		0.002974	1.1875		1.1875	This enzyme is involved in the de novo synthesis of CTP, a precursor of DNA, RNA and phospholipids. Catalyzes the ATP-dependent amination of UTP to CTP with either L-glutamine or ammonia as a source of nitrogen. This enzyme and its product, CTP, play a crucial role in the proliferation of activated lymphocytes and therefore in immunity.
CTPS2	1391.46		1391.5	1311.52	574	SDASDDSFSEPR	0.002875		1.09346	1.09346		Catalyzes the ATP-dependent amination of UTP to CTP with either L-glutamine or ammonia as the source of nitrogen. Constitutes the rate-limiting enzyme in the synthesis of cytosine nucleotides.
CTPS2	1301.45	1301.38	1301.41	1221.43	571	YSDASDDSFSE	0.003073	0.00332	6.63934	5.2623	8.01639	Catalyzes the ATP-dependent amination of UTP to CTP with either L-glutamine or ammonia as the source of nitrogen. Constitutes the rate-limiting enzyme in the synthesis of cytosine nucleotides.
CTPS2	1420.67	1420.75	1420.71	1340.73	447	PGNLGGTMRLGIR	0.002816	0.00304	0.807229	0.795181	0.819277	Catalyzes the ATP-dependent amination of UTP to CTP with either L-glutamine or ammonia as the source of nitrogen. Constitutes the rate-limiting enzyme in the synthesis of cytosine nucleotides.
CTPS2		1470.45	1470.49	1390.51	568	SSSDRYSDASDDS		0.002938	1.01923		1.01923	Catalyzes the ATP-dependent amination of UTP to CTP with either L-glutamine or ammonia as the source of nitrogen. Constitutes the rate-limiting enzyme in the synthesis of cytosine nucleotides.
CTR9		1586.57	1586.62	1506.64	925	EFVNDDTDDDLPI		0.003403	0.83908		0.83908	Component of the PAF1 complex (PAF1C) which has multiple functions during transcription by RNA polymerase II and is implicated in regulation of development and maintenance of embryonic stem cell pluripotency. PAF1C associates with RNA polymerase II through interaction with POLR2A CTD non-phosphorylated and 'Ser-2'- and 'Ser-5'-phosphorylated forms and is involved in transcriptional elongation, ac…
CTTN	1208.61		1208.57	1128.59	68	VFQEHQTLK	0.00331		0.823529	0.823529		Contributes to the organization of the actin cytoskeleton and cell shape (PubMed:21296879). Plays a role in the formation of lamellipodia and in cell migration. Plays a role in the regulation of neuron morphology, axon growth and formation of neuronal growth cones (By similarity). Through its interaction with CTTNBP2, involved in the regulation of neuronal spine density (By similarity). Plays a r…
CTTN	1320.59		1320.55	1240.57	11	SAGHAVSIAQDDA	0.003029		0.829545	0.829545		Contributes to the organization of the actin cytoskeleton and cell shape (PubMed:21296879). Plays a role in the formation of lamellipodia and in cell migration. Plays a role in the regulation of neuron morphology, axon growth and formation of neuronal growth cones (By similarity). Through its interaction with CTTNBP2, involved in the regulation of neuronal spine density (By similarity). Plays a r…
CTTN	1109.48	1109.43	1109.45	1029.47	113	HCSQVDSVR	0.003605	0.003893	2.67769	0.801653	4.55372	Contributes to the organization of the actin cytoskeleton and cell shape (PubMed:21296879). Plays a role in the formation of lamellipodia and in cell migration. Plays a role in the regulation of neuron morphology, axon growth and formation of neuronal growth cones (By similarity). Through its interaction with CTTNBP2, involved in the regulation of neuronal spine density (By similarity). Plays a r…
CTTN	1579.54	1579.64	1579.59	1499.61	447	EPEPVYSMEAADY	0.003165	0.003418	0.38961	0.272727	0.506494	Contributes to the organization of the actin cytoskeleton and cell shape (PubMed:21296879). Plays a role in the formation of lamellipodia and in cell migration. Plays a role in the regulation of neuron morphology, axon growth and formation of neuronal growth cones (By similarity). Through its interaction with CTTNBP2, involved in the regulation of neuronal spine density (By similarity). Plays a r…
CTTNBP2NL	1162.51		1162.48	1082.5	549	GDTSHSPTPGK	0.003441		0.823529	0.823529		CTTNBP2 N-terminal-like protein
CUL1	1364.5	1364.58	1364.54	1284.56	479	LVHQNSASDDAE	0.002931	0.003165	1.8	1.125	2.475	Core component of multiple cullin-RING-based SCF (SKP1-CUL1-F-box protein) E3 ubiquitin-protein ligase complexes, which mediate the ubiquitination of proteins involved in cell cycle progression, signal transduction and transcription. In the SCF complex, serves as a rigid scaffold that organizes the SKP1-F-box protein and RBX1 subunits. May contribute to catalysis through positioning of the substr…
CUX1		1187.63	1187.59	1107.61	1497	AANLNSIIHR		0.003637	1.17273		1.17273	Probably has a broad role in mammalian development as a repressor of developmentally regulated gene expression. May act by preventing binding of positively-activing CCAAT factors to promoters. Component of nf-munr repressor; binds to the matrix attachment regions (MARs) (5' and 3') of the immunoglobulin heavy chain enhancer. Represses T-cell receptor (TCR) beta enhancer function by binding to MAR…
CUX1	1779.82	1779.92	1779.87	1699.89	1465	PSSLQSLFGLPEAAGAR	0.002809	0.003034	2.67769	1.50413	3.85124	Probably has a broad role in mammalian development as a repressor of developmentally regulated gene expression. May act by preventing binding of positively-activing CCAAT factors to promoters. Component of nf-munr repressor; binds to the matrix attachment regions (MARs) (5' and 3') of the immunoglobulin heavy chain enhancer. Represses T-cell receptor (TCR) beta enhancer function by binding to MAR…
CUX1	1450.64	1450.72	1450.68	1370.7	1507	LEKAASREEPIE	0.002757	0.002978	0.56962	0.898734	0.240506	Probably has a broad role in mammalian development as a repressor of developmentally regulated gene expression. May act by preventing binding of positively-activing CCAAT factors to promoters. Component of nf-munr repressor; binds to the matrix attachment regions (MARs) (5' and 3') of the immunoglobulin heavy chain enhancer. Represses T-cell receptor (TCR) beta enhancer function by binding to MAR…
CWF19L2		1576.64	1576.69	1496.71	598	HDDDNLSLNDLVK		0.003425	1.16514		1.16514	CWF19-like protein 2
CWF19L2	1410.59	1410.67	1410.63	1330.65	71	IEQFSQEHSVK	0.002836	0.003063	0.413333	0.346667	0.48	CWF19-like protein 2
CXorf26	1158.45	1158.4	1158.42	1078.44	181	ADSGEEENTK	0.003453	0.003729	1.76667	1.525	2.00833	Polysaccharide biosynthesis domain-containing protein 1
CXorf57	1097.52		1097.49	1017.51	656	PGMPSIFNR	0.003645		0.83908	0.83908		Uncharacterized protein CXorf57
CXXC1		1549.67	1549.72	1469.74	152	PLVATPSQHHQQQ		0.003484	1.22414		1.22414	Transcriptional activator that exhibits a unique DNA binding specificity for CpG unmethylated motifs with a preference for CpGG.
CYP7B1	1280.6	1280.53	1280.56	1200.58	444	YLMPFGTGTSK	0.003124	0.003374	0.474359	0.615385	0.333333	25-hydroxycholesterol 7-alpha-hydroxylase
CYP7B1	1280.6	1280.53	1280.56	1200.58	446	YLMPFGTGTSK	0.003124	0.003374	0.474359	0.602564	0.346154	25-hydroxycholesterol 7-alpha-hydroxylase
CYTSA	1299.61		1299.57	1219.59	832	SSTSSEPTPTVK	0.003078		0.809524	0.809524		Involved in cytokinesis and spindle organization. May play a role in actin cytoskeleton organization and microtubule stabilization and hence required for proper cell adhesion and migration.
CYTSA	1408.49		1408.53	1328.55	220	GINEDHSEGDEK	0.00284		0.809524	0.809524		Involved in cytokinesis and spindle organization. May play a role in actin cytoskeleton organization and microtubule stabilization and hence required for proper cell adhesion and migration.
CYTSA	1475.63		1475.67	1395.69	887	SPMQRHSISGPIS	0.002711		1.18018	1.18018		Involved in cytokinesis and spindle organization. May play a role in actin cytoskeleton organization and microtubule stabilization and hence required for proper cell adhesion and migration.
DAP	1263.57		1263.53	1183.55	51	QEWESPSPPK	0.003166		0.809524	0.809524		Negative regulator of autophagy. Involved in mediating interferon-gamma-induced cell death.
DAXX	1271.56		1271.52	1191.54	507	SPMSSLQISNE	0.003146		0.792683	0.792683		Transcription corepressor known to repress transcriptional potential of several sumoylated transcription factors. Down-regulates basal and activated transcription. Its transcription repressor activity is modulated by recruiting it to subnuclear compartments like the nucleolus or PML/POD/ND10 nuclear bodies through interactions with MCSR1 and PML, respectively. Seems to regulate transcription in P…
DAXX		1271.56	1271.52	1191.54	511	SPMSSLQISNE		0.003398	0.777778		0.777778	Transcription corepressor known to repress transcriptional potential of several sumoylated transcription factors. Down-regulates basal and activated transcription. Its transcription repressor activity is modulated by recruiting it to subnuclear compartments like the nucleolus or PML/POD/ND10 nuclear bodies through interactions with MCSR1 and PML, respectively. Seems to regulate transcription in P…
DBN1		1384.71	1384.75	1304.77	142	GLARLSSPVLHR		0.00312	0.809524		0.809524	Drebrins might play some role in cell migration, extension of neuronal processes and plasticity of dendrites. Required for actin polymerization at immunological synapses (IS) and for CXCR4 recruitment to IS.
DBNL	1137.49		1137.46	1057.48	232	EQGGEASPQR	0.003517		1.16514	1.16514		Adapter protein that binds F-actin and DNM1, and thereby plays a role in receptor-mediated endocytosis. Plays a role in the reorganization of the actin cytoskeleton, formation of cell projections, such as neurites, in neuron morphogenesis and synapse formation via its interaction with WASL and COBL. Does not bind G-actin and promote actin polymerization by itself. Required for the formation of or…
DBNL		1160.51	1160.48	1080.5	141	ASGANYSFHK		0.003723	0.829545		0.829545	Adapter protein that binds F-actin and DNM1, and thereby plays a role in receptor-mediated endocytosis. Plays a role in the reorganization of the actin cytoskeleton, formation of cell projections, such as neurites, in neuron morphogenesis and synapse formation via its interaction with WASL and COBL. Does not bind G-actin and promote actin polymerization by itself. Required for the formation of or…
DBNL		1470.62	1470.66	1390.68	269	AMSTTSISSPQPGK		0.002938	0.7		0.7	Adapter protein that binds F-actin and DNM1, and thereby plays a role in receptor-mediated endocytosis. Plays a role in the reorganization of the actin cytoskeleton, formation of cell projections, such as neurites, in neuron morphogenesis and synapse formation via its interaction with WASL and COBL. Does not bind G-actin and promote actin polymerization by itself. Required for the formation of or…
DCLK1	1525.57	1525.67	1525.62	1445.64	36	LPSPTHSAHCSFY	0.003277	0.003539	0.474359	0.641026	0.307692	Probable kinase that may be involved in a calcium-signaling pathway controlling neuronal migration in the developing brain. May also participate in functions of the mature nervous system.
DCLK1	1525.57	1525.67	1525.62	1445.64	32	LPSPTHSAHCSFY	0.003277	0.003539	0.474359	0.551282	0.397436	Probable kinase that may be involved in a calcium-signaling pathway controlling neuronal migration in the developing brain. May also participate in functions of the mature nervous system.
DCP1A	1110.48		1110.45	1030.47	142	DKQSPSQANG	0.003602		0.833333	0.833333		Necessary for the degradation of mRNAs, both in normal mRNA turnover and in nonsense-mediated mRNA decay. Removes the 7-methyl guanine cap structure from mRNA molecules, yielding a 5'-phosphorylated mRNA fragment and 7m-GDP. Contributes to the transactivation of target genes after stimulation by TGFB1.
DCP1A	1524.74	1524.84	1524.79	1444.81	545	SIILSKSQLQDTL	0.003279	0.003541	0.38961	0.311688	0.467532	Necessary for the degradation of mRNAs, both in normal mRNA turnover and in nonsense-mediated mRNA decay. Removes the 7-methyl guanine cap structure from mRNA molecules, yielding a 5'-phosphorylated mRNA fragment and 7m-GDP. Contributes to the transactivation of target genes after stimulation by TGFB1.
DCP2		1244.6	1244.56	1164.58	201	NIEWFSIEK		0.003471	1.09346		1.09346	Decapping metalloenzyme that catalyzes the cleavage of the cap structure on mRNAs. Removes the 7-methyl guanine cap structure from mRNA molecules, yielding a 5'-phosphorylated mRNA fragment and 7m-GDP. Necessary for the degradation of mRNAs, both in normal mRNA turnover and in nonsense-mediated mRNA decay. Plays a role in replication-dependent histone mRNA degradation. Has higher activity towards…
DCTN1	1426.6		1426.64	1346.66	422	LQEELSQAESTI	0.002804		1.23932	1.23932		Required for the cytoplasmic dynein-driven retrograde movement of vesicles and organelles along microtubules. Dynein-dynactin interaction is a key component of the mechanism of axonal transport of vesicles and organelles.
DCTN1		1288.67	1288.63	1208.65	1117	QLQHENSILK		0.003352	0.825581		0.825581	Required for the cytoplasmic dynein-driven retrograde movement of vesicles and organelles along microtubules. Dynein-dynactin interaction is a key component of the mechanism of axonal transport of vesicles and organelles.
DCUN1D5		1548.72	1548.77	1468.79	9	SPGVAAAVAEDGGLKK		0.003486	1.19469		1.19469	DCUN1 domain-containing protein 5
DDB2		1191.6	1191.56	1111.58	26	SPLELEPEAK		0.003626	0.777778		0.777778	Required for DNA repair. Binds to DDB1 to form the UV-damaged DNA-binding protein complex (the UV-DDB complex). The UV-DDB complex may recognize UV-induced DNA damage and recruit proteins of the nucleotide excision repair pathway (the NER pathway) to initiate DNA repair. The UV-DDB complex preferentially binds to cyclobutane pyrimidine dimers (CPD), 6-4 photoproducts (6-4 PP), apurinic sites and …
DDX1		1283.51	1283.47	1203.49	481	PGANSPEMWSE		0.003365	0.809524		0.809524	Acts as an ATP-dependent RNA helicase, able to unwind both RNA-RNA and RNA-DNA duplexes. Possesses 5' single-stranded RNA overhang nuclease activity. Possesses ATPase activity on various RNA, but not DNA polynucleotides. May play a role in RNA clearance at DNA double-strand breaks (DSBs), thereby facilitating the template-guided repair of transcriptionally active regions of the genome. Together w…
DDX10	1706.65		1706.7	1626.72	831	SNSEVEDVGPTSHNR	0.00293		1.08411	1.08411		Putative ATP-dependent RNA helicase.
DDX17	1321.57		1321.53	1241.55	671	SSQSSSQQFSGI	0.003027		1.04762	1.04762		RNA-dependent ATPase activity. Involved in transcriptional regulation. Transcriptional coactivator for estrogen receptor ESR1. Increases ESR1 AF-1 domain-mediated transactivation. Synergizes with DDX5 and SRA1 RNA to activate MYOD1 transcriptional activity and probably involved in skeletal muscle differentiation. Required for zinc-finger antiviral protein ZC3HAV1-mediated mRNA degradation.
DDX17	1321.57		1321.53	1241.55	676	SSQSSSQQFSGI	0.003027		0.777778	0.777778		RNA-dependent ATPase activity. Involved in transcriptional regulation. Transcriptional coactivator for estrogen receptor ESR1. Increases ESR1 AF-1 domain-mediated transactivation. Synergizes with DDX5 and SRA1 RNA to activate MYOD1 transcriptional activity and probably involved in skeletal muscle differentiation. Required for zinc-finger antiviral protein ZC3HAV1-mediated mRNA degradation.
DDX20	1419.57		1419.61	1339.63	678	SYLEGSSDNQLK	0.002818		0.823529	0.823529		The SMN complex plays a catalyst role in the assembly of small nuclear ribonucleoproteins (snRNPs), the building blocks of the spliceosome. Thereby, plays an important role in the splicing of cellular pre-mRNAs. Most spliceosomal snRNPs contain a common set of Sm proteins SNRPB, SNRPD1, SNRPD2, SNRPD3, SNRPE, SNRPF and SNRPG that assemble in a heptameric protein ring on the Sm site of the small n…
DDX20		1419.57	1419.61	1339.63	677	SYLEGSSDNQLK		0.003043	0.823529		0.823529	The SMN complex plays a catalyst role in the assembly of small nuclear ribonucleoproteins (snRNPs), the building blocks of the spliceosome. Thereby, plays an important role in the splicing of cellular pre-mRNAs. Most spliceosomal snRNPs contain a common set of Sm proteins SNRPB, SNRPD1, SNRPD2, SNRPD3, SNRPE, SNRPF and SNRPG that assemble in a heptameric protein ring on the Sm site of the small n…
DDX20		1449.6	1449.64	1369.66	560	VENSTNSQHQVK		0.00298	0.807229		0.807229	The SMN complex plays a catalyst role in the assembly of small nuclear ribonucleoproteins (snRNPs), the building blocks of the spliceosome. Thereby, plays an important role in the splicing of cellular pre-mRNAs. Most spliceosomal snRNPs contain a common set of Sm proteins SNRPB, SNRPD1, SNRPD2, SNRPD3, SNRPE, SNRPF and SNRPG that assemble in a heptameric protein ring on the Sm site of the small n…
DDX21	1322.59	1322.52	1322.55	1242.57	89	EEPSQNDISPK	0.003024	0.003267	0.223684	0.342105	0.105263	RNA helicase that acts as a sensor of the transcriptional status of both RNA polymerase (Pol) I and II: promotes ribosomal RNA (rRNA) processing and transcription from polymerase II (Pol II) (PubMed:25470060). Binds various RNAs, such as rRNAs, snoRNAs, 7SK and, at lower extent, mRNAs (PubMed:25470060). In the nucleolus, localizes to rDNA locus, where it directly binds rRNAs and snoRNAs, and prom…
DDX21	1382.52	1382.6	1382.56	1302.58	71	AEPSEVDMNSPK	0.002893	0.003124	6.44262	7.59016	5.29508	RNA helicase that acts as a sensor of the transcriptional status of both RNA polymerase (Pol) I and II: promotes ribosomal RNA (rRNA) processing and transcription from polymerase II (Pol II) (PubMed:25470060). Binds various RNAs, such as rRNAs, snoRNAs, 7SK and, at lower extent, mRNAs (PubMed:25470060). In the nucleolus, localizes to rDNA locus, where it directly binds rRNAs and snoRNAs, and prom…
DDX39	1375.57		1375.61	1295.63	80	GSYVSIHSSGFR	0.002908		1.23932	1.23932		Isoform 1: Involved in pre-mRNA splicing. Required for the export of mRNA out of the nucleus.
DDX39	1375.57		1375.61	1295.63	87	GSYVSIHSSGFR	0.002908		1.23932	1.23932		Isoform 1: Involved in pre-mRNA splicing. Required for the export of mRNA out of the nucleus.
DDX39	1375.57		1375.61	1295.63	83	GSYVSIHSSGFR	0.002908		1.04717	1.04717		Isoform 1: Involved in pre-mRNA splicing. Required for the export of mRNA out of the nucleus.
DDX42	1382.45		1382.49	1302.51	111	PVDSDSDDDPLE	0.002893		0.829545	0.829545		ATP-dependent RNA helicase. Binds to partially double-stranded RNAs (dsRNAs) in order to unwind RNA secondary structures. Unwinding is promoted in the presence of single-strand binding proteins. Mediates also RNA duplex formation thereby displacing the single-strand RNA binding protein. ATP and ADP modulate its activity: ATP binding and hydrolysis by DDX42 triggers RNA strand separation, whereas …
DDX42	1140.29	1140.24	1140.26	1060.28	109	PVDSDSDDDP	0.003508	0.003789	0.223684	0.171053	0.276316	ATP-dependent RNA helicase. Binds to partially double-stranded RNAs (dsRNAs) in order to unwind RNA secondary structures. Unwinding is promoted in the presence of single-strand binding proteins. Mediates also RNA duplex formation thereby displacing the single-strand RNA binding protein. ATP and ADP modulate its activity: ATP binding and hydrolysis by DDX42 triggers RNA strand separation, whereas …
DDX42		1367.6	1367.64	1287.66	715	SHFVAASLSNQK		0.003159	0.777778		0.777778	ATP-dependent RNA helicase. Binds to partially double-stranded RNAs (dsRNAs) in order to unwind RNA secondary structures. Unwinding is promoted in the presence of single-strand binding proteins. Mediates also RNA duplex formation thereby displacing the single-strand RNA binding protein. ATP and ADP modulate its activity: ATP binding and hydrolysis by DDX42 triggers RNA strand separation, whereas …
DDX46		1547.41	1547.46	1467.48	199	WSLEDDDDDEDD		0.003489	0.83908		0.83908	Plays an essential role in splicing, either prior to, or during splicing A complex formation.
DDX6	1482.58	1482.66	1482.62	1402.64	55	NTINNGTQQQAQS	0.002698	0.002914	0.474359	0.346154	0.602564	In the process of mRNA degradation, may play a role in mRNA decapping.
DENND1A	1405.67		1405.71	1325.73	603	PLGQAKSLEDLR	0.002846		0.809524	0.809524		Guanine nucleotide exchange factor (GEF) regulating clathrin-mediated endocytosis through RAB35 activation. Promotes the exchange of GDP to GTP, converting inactive GDP-bound RAB35 into its active GTP-bound form. Regulates clathrin-mediated endocytosis of synaptic vesicles.
DENND4A		1375.61	1375.65	1295.67	1196	IQRMNSSFSVK		0.003141	1.21053		1.21053	Probable guanine nucleotide exchange factor (GEF) which may activate RAB10. Promotes the exchange of GDP to GTP, converting inactive GDP-bound Rab proteins into their active GTP-bound form. According to PubMed:8056341, it may bind to ISRE-like element (interferon-stimulated response element) of MYC P2 promoter.
DENND4A	1375.61	1375.69	1375.65	1295.67	1195	IQRMNSSFSVK	0.002908	0.003141	2.67769	4.4876	0.867769	Probable guanine nucleotide exchange factor (GEF) which may activate RAB10. Promotes the exchange of GDP to GTP, converting inactive GDP-bound Rab proteins into their active GTP-bound form. According to PubMed:8056341, it may bind to ISRE-like element (interferon-stimulated response element) of MYC P2 promoter.
DENND4C	2100.85		2100.91	2020.93	1042	SSLPLDHGSPAQENPESEK	0.003332		1.17273	1.17273		Guanine nucleotide exchange factor (GEF) activating RAB10. Promotes the exchange of GDP to GTP, converting inactive GDP-bound RAB10 into its active GTP-bound form. Thereby, stimulates SLC2A4/GLUT4 glucose transporter-enriched vesicles delivery to the plasma membrane in response to insulin.
DENND4C		2100.85	2100.91	2020.93	1049	SSLPLDHGSPAQENPESEK		0.003599	1.17273		1.17273	Guanine nucleotide exchange factor (GEF) activating RAB10. Promotes the exchange of GDP to GTP, converting inactive GDP-bound RAB10 into its active GTP-bound form. Thereby, stimulates SLC2A4/GLUT4 glucose transporter-enriched vesicles delivery to the plasma membrane in response to insulin.
DENND4C		2100.85	2100.91	2020.93	1041	SSLPLDHGSPAQENPESEK		0.003599	0.833333		0.833333	Guanine nucleotide exchange factor (GEF) activating RAB10. Promotes the exchange of GDP to GTP, converting inactive GDP-bound RAB10 into its active GTP-bound form. Thereby, stimulates SLC2A4/GLUT4 glucose transporter-enriched vesicles delivery to the plasma membrane in response to insulin.
DENND4C	2100.85	2100.97	2100.91	2020.93	1057	SSLPLDHGSPAQENPESEK	0.003332	0.003599	6.46548	3.90726	9.02371	Guanine nucleotide exchange factor (GEF) activating RAB10. Promotes the exchange of GDP to GTP, converting inactive GDP-bound RAB10 into its active GTP-bound form. Thereby, stimulates SLC2A4/GLUT4 glucose transporter-enriched vesicles delivery to the plasma membrane in response to insulin.
DENR	1555.69		1555.74	1475.76	73	NEFAKLTVENSPK	0.003214		1.36134	1.36134		May be involved in the translation of target mRNAs by scanning and recognition of the initiation codon. Involved in translation initiation; promotes recruitmnet of aminoacetyled initiator tRNA to P site of 40S ribosomes. Can promote release of deacylated tRNA and mRNA from recycled 40S subunits following ABCE1-mediated dissociation of post-termination ribosomal complexes into subunits. Plays a ro…
DENR		1555.69	1555.74	1475.76	69	NEFAKLTVENSPK		0.003471	1.21739		1.21739	May be involved in the translation of target mRNAs by scanning and recognition of the initiation codon. Involved in translation initiation; promotes recruitmnet of aminoacetyled initiator tRNA to P site of 40S ribosomes. Can promote release of deacylated tRNA and mRNA from recycled 40S subunits following ABCE1-mediated dissociation of post-termination ribosomal complexes into subunits. Plays a ro…
DERL1		1308.63	1308.59	1228.61	201	NFLSTPQFLY		0.003302	0.83908		0.83908	Functional component of endoplasmic reticulum-associated degradation (ERAD) for misfolded lumenal proteins. May act by forming a channel that allows the retrotranslocation of misfolded proteins into the cytosol where they are ubiquitinated and degraded by the proteasome. May mediate the interaction between VCP and the degradation substrate. In case of infection by cytomegaloviruses, it plays a ce…
DGCR8	1381.44		1381.48	1301.5	275	GDSDHPSDGETSV	0.002896		0.7	0.7		Component of the microprocessor complex that acts as a RNA- and heme-binding protein that is involved in the initial step of microRNA (miRNA) biogenesis. Component of the microprocessor complex that is required to process primary miRNA transcripts (pri-miRNAs) to release precursor miRNA (pre-miRNA) in the nucleus. Within the microprocessor complex, DGCR8 function as a molecular anchor necessary f…
DGCR8	1494.53		1494.57	1414.59	279	HPSDGETSVQPMM	0.002676		0.7	0.7		Component of the microprocessor complex that acts as a RNA- and heme-binding protein that is involved in the initial step of microRNA (miRNA) biogenesis. Component of the microprocessor complex that is required to process primary miRNA transcripts (pri-miRNAs) to release precursor miRNA (pre-miRNA) in the nucleus. Within the microprocessor complex, DGCR8 function as a molecular anchor necessary f…
DGCR8	1185.41	1185.35	1185.37	1105.39	271	YGGDSDHPSDG	0.003374	0.003645	0.210526	0.171053	0.25	Component of the microprocessor complex that acts as a RNA- and heme-binding protein that is involved in the initial step of microRNA (miRNA) biogenesis. Component of the microprocessor complex that is required to process primary miRNA transcripts (pri-miRNAs) to release precursor miRNA (pre-miRNA) in the nucleus. Within the microprocessor complex, DGCR8 function as a molecular anchor necessary f…
DHX16	1255.49		1255.45	1175.47	160	PESEDEWER	0.003186		1.23932	1.23932		Probable ATP-binding RNA helicase involved in pre-mRNA splicing.
DHX16	1345.53		1345.49	1265.51	106	LLEDSEESSEE	0.002973		2.61157	2.40496		Probable ATP-binding RNA helicase involved in pre-mRNA splicing.
DHX16	1345.53		1345.49	1265.51	107	LLEDSEESSEE	0.002973		1.08411	1.08411		Probable ATP-binding RNA helicase involved in pre-mRNA splicing.
DHX16	1345.53	1345.46	1345.49	1265.51	103	LLEDSEESSEE	0.002973	0.003211	2.64463	2.23967	3.04959	Probable ATP-binding RNA helicase involved in pre-mRNA splicing.
DHX34	1402.43	1402.51	1402.47	1322.49	749	EEQDGGSSDEDR	0.002852	0.00308	0.413333	0.36	0.466667	Probable ATP-binding RNA helicase.
DHX34	1402.43	1402.51	1402.47	1322.49	750	EEQDGGSSDEDR	0.002852	0.00308	0.413333	0.24	0.586667	Probable ATP-binding RNA helicase.
DHX8		1115.48	1115.45	1035.47	456	QSMDMSPIK		0.003873	0.823529		0.823529	Facilitates nuclear export of spliced mRNA by releasing the RNA from the spliceosome.
DHX8		1115.48	1115.45	1035.47	460	QSMDMSPIK		0.003873	0.823529		0.823529	Facilitates nuclear export of spliced mRNA by releasing the RNA from the spliceosome.
DHX9	1525.62	1525.72	1525.67	1445.69	163	VQATLESEEVDLN	0.003277	0.003539	0.831461	0.292135	1.37079	Unwinds double-stranded DNA and RNA in a 3' to 5' direction. Alteration of secondary structure may subsequently influence interactions with proteins or other nucleic acids. Functions as a transcriptional activator. Component of the CRD-mediated complex that promotes MYC mRNA stability. Involved with LARP6 in the stabilization of type I collagen mRNAs for CO1A1 and CO1A2. As component of a large P…
DHX9	1569.61	1569.71	1569.66	1489.68	160	EQEVQATLESEEV	0.003186	0.00344	0.38961	0.272727	0.506494	Unwinds double-stranded DNA and RNA in a 3' to 5' direction. Alteration of secondary structure may subsequently influence interactions with proteins or other nucleic acids. Functions as a transcriptional activator. Component of the CRD-mediated complex that promotes MYC mRNA stability. Involved with LARP6 in the stabilization of type I collagen mRNAs for CO1A1 and CO1A2. As component of a large P…
DIAPH1		1365.52	1365.56	1285.58	22	SPDELPSAGGDGGK		0.003163	0.823529		0.823529	Acts in a Rho-dependent manner to recruit PFY1 to the membrane. Required for the assembly of F-actin structures, such as actin cables and stress fibers. Nucleates actin filaments. Binds to the barbed end of the actin filament and slows down actin polymerization and depolymerization. Required for cytokinesis, and transcriptional activation of the serum response factor. DFR proteins couple Rho and …
DIAPH3	1112.51		1112.48	1032.5	1091	QSLSPMSQR	0.003595		1.23932	1.23932		Binds to GTP-bound form of Rho and to profilin. Acts in a Rho-dependent manner to recruit profilin to the membrane, where it promotes actin polymerization. It is required for cytokinesis, stress fiber formation, and transcriptional activation of the serum response factor. DFR proteins couple Rho and Src tyrosine kinase during signaling and the regulation of actin dynamics (By similarity).
DIAPH3		1112.51	1112.48	1032.5	1096	QSLSPMSQR		0.003883	1.23932		1.23932	Binds to GTP-bound form of Rho and to profilin. Acts in a Rho-dependent manner to recruit profilin to the membrane, where it promotes actin polymerization. It is required for cytokinesis, stress fiber formation, and transcriptional activation of the serum response factor. DFR proteins couple Rho and Src tyrosine kinase during signaling and the regulation of actin dynamics (By similarity).
DICER1	1401.64	1401.72	1401.68	1321.7	643	LPSDPFTHLAPK	0.002854	0.003082	0.474359	0.717949	0.230769	Double-stranded RNA (dsRNA) endoribonuclease playing a central role in short dsRNA-mediated post-transcriptional gene silencing. Cleaves naturally occurring long dsRNAs and short hairpin pre-microRNAs (miRNA) into fragments of twenty-one to twenty-three nucleotides with 3' overhang of two nucleotides, producing respectively short interfering RNAs (siRNA) and mature microRNAs. SiRNAs and miRNAs se…
DIDO1	2457.13	2457.27	2457.2	2377.22	1456	NSVERPAEPVAGAATPSLVEQQK	0.002849	0.003077	0.38961	0.363636	0.415584	Putative transcription factor, weakly pro-apoptotic when overexpressed (By similarity). Tumor suppressor. Required for early embryonic stem cell development.
DIDO1	1432.53	1432.61	1432.57	1352.59	156	DTSDSDSDGLTLK	0.002792	0.003015	8.976	1.05264	16.8994	Putative transcription factor, weakly pro-apoptotic when overexpressed (By similarity). Tumor suppressor. Required for early embryonic stem cell development.
DIDO1	1432.53	1432.61	1432.57	1352.59	154	DTSDSDSDGLTLK	0.002792	0.003015	8.976	0.8976	17.0544	Putative transcription factor, weakly pro-apoptotic when overexpressed (By similarity). Tumor suppressor. Required for early embryonic stem cell development.
DIP2A	1518.67		1518.72	1438.74	94	SDVHTEAVQAALAK	0.003292		1.35294	1.35294		May provide positional cues for axon pathfinding and patterning in the central nervous system.
DIP2B	1518.67		1518.72	1438.74	100	SDIHTEAVQAALAK	0.003292		1.35294	1.35294		Disco-interacting protein 2 homolog B
DIS3	1492.65	1492.73	1492.69	1412.71	916	IMLDSSNLQHQK	0.00268	0.002894	0.474359	0.615385	0.333333	Putative catalytic component of the RNA exosome complex which has 3'->5' exoribonuclease activity and participates in a multitude of cellular RNA processing and degradation events. In the nucleus, the RNA exosome complex is involved in proper maturation of stable RNA species such as rRNA, snRNA and snoRNA, in the elimination of RNA processing by-products and non-coding 'pervasive' transcripts, su…
DIS3	1492.65	1492.73	1492.69	1412.71	915	IMLDSSNLQHQK	0.00268	0.002894	0.38961	0.532468	0.246753	Putative catalytic component of the RNA exosome complex which has 3'->5' exoribonuclease activity and participates in a multitude of cellular RNA processing and degradation events. In the nucleus, the RNA exosome complex is involved in proper maturation of stable RNA species such as rRNA, snRNA and snoRNA, in the elimination of RNA processing by-products and non-coding 'pervasive' transcripts, su…
DKC1		1285.48	1285.44	1205.46	451	ESESESDETPP		0.003361	1.24576		1.24576	Isoform 1: Required for ribosome biogenesis and telomere maintenance. Probable catalytic subunit of H/ACA small nucleolar ribonucleoprotein (H/ACA snoRNP) complex, which catalyzes pseudouridylation of rRNA. This involves the isomerization of uridine such that the ribose is subsequently attached to C5, instead of the normal N1. Each rRNA can contain up to 100 pseudouridine ('psi') residues, which …
DKC1	1356.51	1356.44	1356.47	1276.49	455	ESESESDETPPA	0.002949	0.003185	1.22414	0.612069	1.83621	Isoform 1: Required for ribosome biogenesis and telomere maintenance. Probable catalytic subunit of H/ACA small nucleolar ribonucleoprotein (H/ACA snoRNP) complex, which catalyzes pseudouridylation of rRNA. This involves the isomerization of uridine such that the ribose is subsequently attached to C5, instead of the normal N1. Each rRNA can contain up to 100 pseudouridine ('psi') residues, which …
DKC1		1356.51	1356.47	1276.49	453	ESESESDETPPA		0.003185	1.04717		1.04717	Isoform 1: Required for ribosome biogenesis and telomere maintenance. Probable catalytic subunit of H/ACA small nucleolar ribonucleoprotein (H/ACA snoRNP) complex, which catalyzes pseudouridylation of rRNA. This involves the isomerization of uridine such that the ribose is subsequently attached to C5, instead of the normal N1. Each rRNA can contain up to 100 pseudouridine ('psi') residues, which …
DKC1	1445.58	1445.66	1445.62	1365.64	21	SLPEEDVAEIQH	0.002767	0.002988	0.56962	0.35443	0.78481	Isoform 1: Required for ribosome biogenesis and telomere maintenance. Probable catalytic subunit of H/ACA small nucleolar ribonucleoprotein (H/ACA snoRNP) complex, which catalyzes pseudouridylation of rRNA. This involves the isomerization of uridine such that the ribose is subsequently attached to C5, instead of the normal N1. Each rRNA can contain up to 100 pseudouridine ('psi') residues, which …
DLG1	1462.5		1462.54	1382.56	709	HVTSNASDSESSY	0.002735		1.21053	1.21053		Essential multidomain scaffolding protein required for normal development (By similarity). Recruits channels, receptors and signaling molecules to discrete plasma membrane domains in polarized cells. May play a role in adherens junction assembly, signal transduction, cell proliferation, synaptogenesis and lymphocyte activation. Regulates the excitability of cardiac myocytes by modulating the func…
DLGAP5	1155.52		1155.49	1075.51	774	NTASQNSILE	0.003462		2.52893	0.966942		Potential cell cycle regulator that may play a role in carcinogenesis of cancer cells. Mitotic phosphoprotein regulated by the ubiquitin-proteasome pathway. Key regulator of adherens junction integrity and differentiation that may be involved in CDH1-mediated adhesion and signaling in epithelial cells.
DMXL2		1362.6	1362.64	1282.66	326	SSVLVTHAELMP		0.003171	1.23932		1.23932	May serve as a scaffold protein for MADD and RAB3GA on synaptic vesicles.
DNAJA3	1388.48	1388.56	1388.52	1308.54	167	GFDPGASGSQHSY	0.002881	0.003111	1.34454	1.26891	1.42017	Modulates apoptotic signal transduction or effector structures within the mitochondrial matrix. Affect cytochrome C release from the mitochondria and caspase 3 activation, but not caspase 8 activation. Isoform 1 increases apoptosis triggered by both TNF and the DNA-damaging agent mytomycin C; in sharp contrast, isoform 2 suppresses apoptosis. Can modulate IFN-gamma-mediated transcriptional activi…
DNAJB6		1257.5	1257.46	1177.48	81	GGGGGGSHFDSPF		0.003435	1.24576		1.24576	Plays an indispensable role in the organization of KRT8/KRT18 filaments. Acts as an endogenous molecular chaperone for neuronal proteins including huntingtin. Suppresses aggregation and toxicity of polyglutamine-containing, aggregation-prone proteins. Isoform B but not isoform A inhibits huntingtin aggregation. Has a stimulatory effect on the ATPase activity of HSP70 in a dose-dependent and time-…
DNAJC1	1572.56		1572.61	1492.63	484	AEQNESSDEESLR	0.00318		1.01923	1.01923		May modulate protein synthesis.
DNAJC1		1572.56	1572.61	1492.63	479	AEQNESSDEESLR		0.003434	1.22414		1.22414	May modulate protein synthesis.
DNAJC1		1572.56	1572.61	1492.63	480	AEQNESSDEESLR		0.003434	1.18018		1.18018	May modulate protein synthesis.
DNAJC12	1361.49	1361.57	1361.53	1281.55	160	SVSPQNSDSSGFA	0.002938	0.003173	1.76667	1.225	2.30833	DnaJ homolog subfamily C member 12
DNAJC2	1417.49		1417.53	1337.55	362	NSCKTWNHFSD	0.002822		1.16514	1.16514		Acts both as a chaperone in the cytosol and as a chromatin regulator in the nucleus. When cytosolic, acts as a molecular chaperone: component of the ribosome-associated complex (RAC), a complex involved in folding or maintaining nascent polypeptides in a folding-competent state. In the RAC complex, stimulates the ATPase activity of the ribosome-associated pool of Hsp70-type chaperones HSPA14 that…
DNAJC2	1417.55	1417.63	1417.59	1337.61	49	NASASFQELEDK	0.002822	0.003048	1.08411	1.02804	1.14019	Acts both as a chaperone in the cytosol and as a chromatin regulator in the nucleus. When cytosolic, acts as a molecular chaperone: component of the ribosome-associated complex (RAC), a complex involved in folding or maintaining nascent polypeptides in a folding-competent state. In the RAC complex, stimulates the ATPase activity of the ribosome-associated pool of Hsp70-type chaperones HSPA14 that…
DNAJC5		1122.49	1122.46	1042.48	10	SLSTSGESLY		0.003849	1.24576		1.24576	May have an important role in presynaptic function. May be involved in calcium-dependent neurotransmitter release at nerve endings (By similarity).
DNAJC5		1122.49	1122.46	1042.48	11	SLSTSGESLY		0.003849	1.23932		1.23932	May have an important role in presynaptic function. May be involved in calcium-dependent neurotransmitter release at nerve endings (By similarity).
DND1	1294.67		1294.63	1214.65	333	LLQALSESGANL	0.00309		0.825581	0.825581		RNA-binding factor that positively regulates gene expression by prohibiting miRNA-mediated gene suppression. Relieves miRNA repression in germline cells (By similarity). Prohibits the function of several miRNAs by blocking the accessibility of target mRNAs. Sequence-specific RNA-binding factor that binds specifically to U-rich regions (URRs) in the 3' untranslated region (3'-UTR) of several mRNAs…
DNM1L		1160.61	1160.58	1080.6	671	IPIMPASPQK		0.003722	0.792683		0.792683	Functions in mitochondrial and peroxisomal division. Mediates membrane fission through oligomerization into membrane-associated tubular structures that wrap around the scission site to constrict and sever the mitochondrial membrane through a GTP hydrolysis-dependent mechanism. Through its function in mitochondrial division, ensures the survival of at least some types of postmitotic neurons, inclu…
DNMT1	1091.52		1091.49	1011.51	714	NIPEMPSPK	0.003665		0.825581	0.825581		Methylates CpG residues. Preferentially methylates hemimethylated DNA. Associates with DNA replication sites in S phase maintaining the methylation pattern in the newly synthesized strand, that is essential for epigenetic inheritance. Associates with chromatin during G2 and M phases to maintain DNA methylation independently of replication. It is responsible for maintaining methylation patterns es…
DNMT1	1253.62		1253.58	1173.6	1105	PPNHARSPGNK	0.003191		0.831461	0.831461		Methylates CpG residues. Preferentially methylates hemimethylated DNA. Associates with DNA replication sites in S phase maintaining the methylation pattern in the newly synthesized strand, that is essential for epigenetic inheritance. Associates with chromatin during G2 and M phases to maintain DNA methylation independently of replication. It is responsible for maintaining methylation patterns es…
DNMT1		1165.53	1165.5	1085.52	127	VGMADANSPPK		0.003707	1.15596		1.15596	Methylates CpG residues. Preferentially methylates hemimethylated DNA. Associates with DNA replication sites in S phase maintaining the methylation pattern in the newly synthesized strand, that is essential for epigenetic inheritance. Associates with chromatin during G2 and M phases to maintain DNA methylation independently of replication. It is responsible for maintaining methylation patterns es…
DNMT1		1549.56	1549.61	1469.63	398	NESGFESYEALPQ		0.003485	1.22414		1.22414	Methylates CpG residues. Preferentially methylates hemimethylated DNA. Associates with DNA replication sites in S phase maintaining the methylation pattern in the newly synthesized strand, that is essential for epigenetic inheritance. Associates with chromatin during G2 and M phases to maintain DNA methylation independently of replication. It is responsible for maintaining methylation patterns es…
DNMT1	1586.54	1586.64	1586.59	1506.61	394	IFDANESGFESYE	0.003152	0.003403	2.52893	1.05785	4	Methylates CpG residues. Preferentially methylates hemimethylated DNA. Associates with DNA replication sites in S phase maintaining the methylation pattern in the newly synthesized strand, that is essential for epigenetic inheritance. Associates with chromatin during G2 and M phases to maintain DNA methylation independently of replication. It is responsible for maintaining methylation patterns es…
DNMT3A		1083.52	1083.49	1003.51	179	GLGWESSLR		0.003987	0.807229		0.807229	Required for genome-wide de novo methylation and is essential for the establishment of DNA methylation patterns during development. DNA methylation is coordinated with methylation of histones. It modifies DNA in a non-processive manner and also methylates non-CpG sites. May preferentially methylate DNA linker between 2 nucleosomal cores and is inhibited by histone H1. Plays a role in paternal and…
DOCK7	1268.59		1268.55	1188.57	898	SRSLSNSNPDI	0.003153		0.825581	0.825581		Functions as a guanine nucleotide exchange factor (GEF), which activates Rac1 and Rac3 Rho small GTPases by exchanging bound GDP for free GTP. Does not have a GEF activity for CDC42. Required for STMN1 'Ser-15' phosphorylation during axon formation and consequently for neuronal polarization (PubMed:16982419). Has a role in pigmentation (By similarity). Involved in the regulation of cortical neuro…
DOCK7	1368.54		1368.58	1288.6	1430	ASPPERSPSGSAF	0.002923		0.825581	0.825581		Functions as a guanine nucleotide exchange factor (GEF), which activates Rac1 and Rac3 Rho small GTPases by exchanging bound GDP for free GTP. Does not have a GEF activity for CDC42. Required for STMN1 'Ser-15' phosphorylation during axon formation and consequently for neuronal polarization (PubMed:16982419). Has a role in pigmentation (By similarity). Involved in the regulation of cortical neuro…
DOCK7	1441.57		1441.61	1361.63	929	GLDRSNSWVNTGG	0.002775		1.33613	1.33613		Functions as a guanine nucleotide exchange factor (GEF), which activates Rac1 and Rac3 Rho small GTPases by exchanging bound GDP for free GTP. Does not have a GEF activity for CDC42. Required for STMN1 'Ser-15' phosphorylation during axon formation and consequently for neuronal polarization (PubMed:16982419). Has a role in pigmentation (By similarity). Involved in the regulation of cortical neuro…
DOCK7		1268.59	1268.55	1188.57	896	SRSLSNSNPDI		0.003405	0.825581		0.825581	Functions as a guanine nucleotide exchange factor (GEF), which activates Rac1 and Rac3 Rho small GTPases by exchanging bound GDP for free GTP. Does not have a GEF activity for CDC42. Required for STMN1 'Ser-15' phosphorylation during axon formation and consequently for neuronal polarization (PubMed:16982419). Has a role in pigmentation (By similarity). Involved in the regulation of cortical neuro…
DOCK7	1463.7	1463.78	1463.74	1383.76	888	SAVRPASLNLNRS	0.002733	0.002952	6.46548	5.63468	7.29629	Functions as a guanine nucleotide exchange factor (GEF), which activates Rac1 and Rac3 Rho small GTPases by exchanging bound GDP for free GTP. Does not have a GEF activity for CDC42. Required for STMN1 'Ser-15' phosphorylation during axon formation and consequently for neuronal polarization (PubMed:16982419). Has a role in pigmentation (By similarity). Involved in the regulation of cortical neuro…
DPF2	1424.65		1424.69	1344.71	117	LISQDGSSLEALL	0.002808		0.7	0.7		May be a transcription factor required for the apoptosis response following survival factor withdrawal from myeloid cells. Might also have a role in the development and maturation of lymphoid cells.
DPYSL2	1260.64		1260.6	1180.62	25	FFKNLGSGSPK	0.003173		0.825581	0.825581		Plays a role in neuronal development and polarity, as well as in axon growth and guidance, neuronal growth cone collapse and cell migration. Necessary for signaling by class 3 semaphorins and subsequent remodeling of the cytoskeleton. May play a role in endocytosis.
DPYSL2		1260.64	1260.6	1180.62	27	FFKNLGSGSPK		0.003427	0.7		0.7	Plays a role in neuronal development and polarity, as well as in axon growth and guidance, neuronal growth cone collapse and cell migration. Necessary for signaling by class 3 semaphorins and subsequent remodeling of the cytoskeleton. May play a role in endocytosis.
DPYSL4	1225.57		1225.53	1145.55	537	NLHQSGFSLSG	0.003264		0.792683	0.792683		Necessary for signaling by class 3 semaphorins and subsequent remodeling of the cytoskeleton. Plays a role in axon guidance, neuronal growth cone collapse and cell migration (By similarity).
DPYSL4		1225.57	1225.53	1145.55	540	NLHQSGFSLSG		0.003525	0.823529		0.823529	Necessary for signaling by class 3 semaphorins and subsequent remodeling of the cytoskeleton. Plays a role in axon guidance, neuronal growth cone collapse and cell migration (By similarity).
DPYSL4		1225.57	1225.53	1145.55	544	NLHQSGFSLSG		0.003525	0.809524		0.809524	Necessary for signaling by class 3 semaphorins and subsequent remodeling of the cytoskeleton. Plays a role in axon guidance, neuronal growth cone collapse and cell migration (By similarity).
DPYSL5	1470.58		1470.62	1390.64	538	SFSLSGSQIDDHV	0.00272		1.23932	1.23932		May have a function in neuronal differentiation and/or axon growth.
DSG2	1516.62		1516.67	1436.69	1005	SNPLEGTQHLQDV	0.003297		0.823529	0.823529		Component of intercellular desmosome junctions. Involved in the interaction of plaque proteins and intermediate filaments mediating cell-cell adhesion.
DSN1	1556.61		1556.66	1476.68	28	HDHQLESSLSPVE	0.003212		1.21053	1.21053		Part of the MIS12 complex which is required for normal chromosome alignment and segregation and kinetochore formation during mitosis.
DSN1		1556.61	1556.66	1476.68	27	HDHQLESSLSPVE		0.003469	1.21053		1.21053	Part of the MIS12 complex which is required for normal chromosome alignment and segregation and kinetochore formation during mitosis.
DSN1		1556.61	1556.66	1476.68	30	HDHQLESSLSPVE		0.003469	0.807229		0.807229	Part of the MIS12 complex which is required for normal chromosome alignment and segregation and kinetochore formation during mitosis.
DSN1		1587.62	1587.67	1507.69	86	LSPQEQSASYQDR		0.003401	1.0381		1.0381	Part of the MIS12 complex which is required for normal chromosome alignment and segregation and kinetochore formation during mitosis.
DSN1	1276.6	1276.53	1276.56	1196.58	81	SLHLSPQEQSA	0.003133	0.003384	2.50413	1.42149	3.58678	Part of the MIS12 complex which is required for normal chromosome alignment and segregation and kinetochore formation during mitosis.
DSN1		1276.6	1276.56	1196.58	77	SLHLSPQEQSA		0.003384	0.792683		0.792683	Part of the MIS12 complex which is required for normal chromosome alignment and segregation and kinetochore formation during mitosis.
DSN1		1418.63	1418.67	1338.69	58	SEERIHLGSSPK		0.003046	1.21739		1.21739	Part of the MIS12 complex which is required for normal chromosome alignment and segregation and kinetochore formation during mitosis.
DSP		1328.65	1328.61	1248.63	2209	SMSFQGIRQPV		0.003252	0.831461		0.831461	Major high molecular weight protein of desmosomes. Involved in the organization of the desmosomal cadherin-plakoglobin complexes into discrete plasma membrane domains and in the anchoring of intermediate filaments to the desmosomes.
DST	1227.57	1227.51	1227.53	1147.55	4148	SFSEDVISHK	0.003258	0.00352	1.76667	1.36667	2.16667	Cytoskeletal linker protein. Acts as an integrator of intermediate filaments, actin and microtubule cytoskeleton networks. Required for anchoring either intermediate filaments to the actin cytoskeleton in neural and muscle cells or keratin-containing intermediate filaments to hemidesmosomes in epithelial cells. The proteins may self-aggregate to form filaments or a two-dimensional mesh.
DTL		1569.71	1569.76	1489.78	485	GSVSSVSPKPPSSFK		0.00344	0.7		0.7	Substrate-specific adapter of a DCX (DDB1-CUL4-X-box) E3 ubiquitin-protein ligase complex required for cell cycle control, DNA damage response and translesion DNA synthesis. The DCX(DTL) complex, also named CRL4(CDT2) complex, mediates the polyubiquitination and subsequent degradation of CDT1, CDKN1A/p21(CIP1) and SETD8. CDT1 degradation in response to DNA damage is necessary to ensure proper cel…
DTL		1462.58	1462.62	1382.64	679	ENPSPRSPSSQTP		0.002954	0.792683		0.792683	Substrate-specific adapter of a DCX (DDB1-CUL4-X-box) E3 ubiquitin-protein ligase complex required for cell cycle control, DNA damage response and translesion DNA synthesis. The DCX(DTL) complex, also named CRL4(CDT2) complex, mediates the polyubiquitination and subsequent degradation of CDT1, CDKN1A/p21(CIP1) and SETD8. CDT1 degradation in response to DNA damage is necessary to ensure proper cel…
DTNA	1572.65	1572.75	1572.7	1492.72	504	LEHEQASQPTPEK	0.003179	0.003433	0.461538	0.371795	0.551282	May be involved in the formation and stability of synapses as well as being involved in the clustering of nicotinic acetylcholine receptors.
DUS2L	1381.59	1381.67	1381.63	1301.65	484	PFVALGSGEESPL	0.002895	0.003127	0.210526	0.184211	0.236842	Dihydrouridine synthase. Catalyzes the synthesis of dihydrouridine, a modified base found in the D-loop of most tRNAs. Negatively regulates the activation of EIF2AK2/PKR.
DVL3		1374.49	1374.53	1294.55	125	PHAGGGSQENLDN		0.003143	0.829545		0.829545	May play a role in the signal transduction pathway mediated by multiple Wnt genes.
DYNC1H1	1480.61		1480.65	1400.67	2267	DHLYGTLDPNTR	0.002702		0.777778	0.777778		Cytoplasmic dynein 1 acts as a motor for the intracellular retrograde motility of vesicles and organelles along microtubules. Dynein has ATPase activity; the force-producing power stroke is thought to occur on release of ADP.
DYNC1H1		1548.66	1548.71	1468.73	3257	VMSQEIQEQLHK		0.003487	1.1875		1.1875	Cytoplasmic dynein 1 acts as a motor for the intracellular retrograde motility of vesicles and organelles along microtubules. Dynein has ATPase activity; the force-producing power stroke is thought to occur on release of ADP.
DYNC1I2	1180.54		1180.5	1100.52	162	ETQTPVMAQP	0.003388		0.7	0.7		Acts as one of several non-catalytic accessory components of the cytoplasmic dynein 1 complex that are thought to be involved in linking dynein to cargos and to adapter proteins that regulate dynein function. Cytoplasmic dynein 1 acts as a motor for the intracellular retrograde motility of vesicles and organelles along microtubules. The intermediate chains mediate the binding of dynein to dynacti…
DYNC1I2	1243.51		1243.47	1163.49	97	SVSTPSEAGSQD	0.003217		1.21739	1.21739		Acts as one of several non-catalytic accessory components of the cytoplasmic dynein 1 complex that are thought to be involved in linking dynein to cargos and to adapter proteins that regulate dynein function. Cytoplasmic dynein 1 acts as a motor for the intracellular retrograde motility of vesicles and organelles along microtubules. The intermediate chains mediate the binding of dynein to dynacti…
DYNC1I2	1243.51	1243.45	1243.47	1163.49	101	SVSTPSEAGSQD	0.003217	0.003474	0.38961	0.584416	0.194805	Acts as one of several non-catalytic accessory components of the cytoplasmic dynein 1 complex that are thought to be involved in linking dynein to cargos and to adapter proteins that regulate dynein function. Cytoplasmic dynein 1 acts as a motor for the intracellular retrograde motility of vesicles and organelles along microtubules. The intermediate chains mediate the binding of dynein to dynacti…
DYNC1LI1		2189.84	2189.91	2109.93	207	DFQEYVEPGEDFPASPQR		0.003453	0.7		0.7	Acts as one of several non-catalytic accessory components of the cytoplasmic dynein 1 complex that are thought to be involved in linking dynein to cargos and to adapter proteins that regulate dynein function. Cytoplasmic dynein 1 acts as a motor for the intracellular retrograde motility of vesicles and organelles along microtubules. May play a role in binding dynein to membranous organelles or ch…
DYNC1LI2	1169.47	1169.41	1169.43	1089.45	194	EEGCQGSPQR	0.00342	0.003695	0.4	0.6	0.2	Acts as one of several non-catalytic accessory components of the cytoplasmic dynein 1 complex that are thought to be involved in linking dynein to cargos and to adapter proteins that regulate dynein function. Cytoplasmic dynein 1 acts as a motor for the intracellular retrograde motility of vesicles and organelles along microtubules. May play a role in binding dynein to membranous organelles or ch…
DYNC1LI2		1305.69	1305.65	1225.67	435	LASFFNSLLSK		0.003309	1.24576		1.24576	Acts as one of several non-catalytic accessory components of the cytoplasmic dynein 1 complex that are thought to be involved in linking dynein to cargos and to adapter proteins that regulate dynein function. Cytoplasmic dynein 1 acts as a motor for the intracellular retrograde motility of vesicles and organelles along microtubules. May play a role in binding dynein to membranous organelles or ch…
DYNLL1	1233.52		1233.48	1153.5	64	NFGSYVTHET	0.003243		1.21739	1.21739		Acts as one of several non-catalytic accessory components of the cytoplasmic dynein 1 complex that are thought to be involved in linking dynein to cargos and to adapter proteins that regulate dynein function. Cytoplasmic dynein 1 acts as a motor for the intracellular retrograde motility of vesicles and organelles along microtubules. May play a role in changing or maintaining the spatial distribut…
EAP1		1167.54	1167.51	1087.53	659	RNSSSPVSPAS		0.0037	0.831461		0.831461	May contribute to the control of female reproductive function (By similarity). May play a role in gene transcription by transactivating GNRH1 promoter and repressing PENK promoter.
EAP1	1207.57	1207.51	1207.53	1127.55	657	NSSSPVSPASVP	0.003312	0.003578	0.38961	0.220779	0.558442	May contribute to the control of female reproductive function (By similarity). May play a role in gene transcription by transactivating GNRH1 promoter and repressing PENK promoter.
EAPP		1799.57	1799.62	1719.64	109	DDIYFDSDSEDEDR		0.003	1.22414		1.22414	May play an important role in the fine-tuning of both major E2F1 activities, the regulation of the cell-cycle and the induction of apoptosis. Promotes S-phase entry, and inhibits p14(ARP) expression.
EAPP		1799.57	1799.62	1719.64	111	DDIYFDSDSEDEDR		0.003	1.22414		1.22414	May play an important role in the fine-tuning of both major E2F1 activities, the regulation of the cell-cycle and the induction of apoptosis. Promotes S-phase entry, and inhibits p14(ARP) expression.
ECE1	1614.62		1614.67	1534.69	25	ATLDEEDLVDSLSE	0.003097		0.823529	0.823529		Converts big endothelin-1 to endothelin-1.
ECE1		1614.62	1614.67	1534.69	34	ATLDEEDLVDSLSE		0.003345	0.823529		0.823529	Converts big endothelin-1 to endothelin-1.
ECHS1	1320.71	1320.64	1320.67	1240.69	46	NNTVGLIQLNR	0.003029	0.003271	0.461538	0.666667	0.25641	Straight-chain enoyl-CoA thioesters from C4 up to at least C16 are processed, although with decreasing catalytic rate.
EDC3		1515.62	1515.67	1435.69	152	HMESLSQSKSFR		0.003563	1.24576		1.24576	Binds single-stranded RNA. In the process of mRNA degradation, may play a role in mRNA decapping. May play a role in spermiogenesis and oogenesis.
EDC3	1515.62	1515.72	1515.67	1435.69	150	HMESLSQSKSFR	0.003299	0.003563	6.02952	8.50548	3.55355	Binds single-stranded RNA. In the process of mRNA degradation, may play a role in mRNA decapping. May play a role in spermiogenesis and oogenesis.
EDC4	1368.42		1368.46	1288.48	879	DSQDASAEQSDH	0.002923		1.23077	1.23077		In the process of mRNA degradation, seems to play a role in mRNA decapping. Component of a complex containing DCP2 and DCP1A which functions in decapping of ARE-containing mRNAs. Promotes complex formation between DCP1A and DCP2. Enhances the catalytic activity of DCP2 (in vitro).
EDC4	1826.58		1826.63	1746.65	871	DSQDASAEQSDHDDEV	0.002737		1.15596	1.15596		In the process of mRNA degradation, seems to play a role in mRNA decapping. Component of a complex containing DCP2 and DCP1A which functions in decapping of ARE-containing mRNAs. Promotes complex formation between DCP1A and DCP2. Enhances the catalytic activity of DCP2 (in vitro).
EDC4	1483.67		1483.71	1403.73	727	TRSPDVISSASTAL	0.002696		1.18018	1.18018		In the process of mRNA degradation, seems to play a role in mRNA decapping. Component of a complex containing DCP2 and DCP1A which functions in decapping of ARE-containing mRNAs. Promotes complex formation between DCP1A and DCP2. Enhances the catalytic activity of DCP2 (in vitro).
EDC4		1276.61	1276.57	1196.59	585	ADFLSLSSETK		0.003384	0.823529		0.823529	In the process of mRNA degradation, seems to play a role in mRNA decapping. Component of a complex containing DCP2 and DCP1A which functions in decapping of ARE-containing mRNAs. Promotes complex formation between DCP1A and DCP2. Enhances the catalytic activity of DCP2 (in vitro).
EDC4	1644.75	1644.85	1644.8	1564.82	967	LAELRHSQEELLQ	0.00304	0.003283	1.08411	0.635514	1.53271	In the process of mRNA degradation, seems to play a role in mRNA decapping. Component of a complex containing DCP2 and DCP1A which functions in decapping of ARE-containing mRNAs. Promotes complex formation between DCP1A and DCP2. Enhances the catalytic activity of DCP2 (in vitro).
EDC4		1368.42	1368.46	1288.48	875	DSQDASAEQSDH		0.003157	1.14815		1.14815	In the process of mRNA degradation, seems to play a role in mRNA decapping. Component of a complex containing DCP2 and DCP1A which functions in decapping of ARE-containing mRNAs. Promotes complex formation between DCP1A and DCP2. Enhances the catalytic activity of DCP2 (in vitro).
EDC4		1410.6	1410.64	1330.66	741	SASTALSQDIPEI		0.003063	1.19469		1.19469	In the process of mRNA degradation, seems to play a role in mRNA decapping. Component of a complex containing DCP2 and DCP1A which functions in decapping of ARE-containing mRNAs. Promotes complex formation between DCP1A and DCP2. Enhances the catalytic activity of DCP2 (in vitro).
EDC4		2723.22	2723.3	2643.32	729	SPDVISSASTALSQDIPEIASEALSR		0.002776	1.22414		1.22414	In the process of mRNA degradation, seems to play a role in mRNA decapping. Component of a complex containing DCP2 and DCP1A which functions in decapping of ARE-containing mRNAs. Promotes complex formation between DCP1A and DCP2. Enhances the catalytic activity of DCP2 (in vitro).
EEF1A1	1338.64		1338.6	1258.62	396	SGDAAIVDMVPGK	0.002988		1.24576	1.24576		This protein promotes the GTP-dependent binding of aminoacyl-tRNA to the A-site of ribosomes during protein biosynthesis. With PARP1 and TXK, forms a complex that acts as a T helper 1 (Th1) cell-specific transcription factor and binds the promoter of IFN-gamma to directly regulate its transcription, and is thus involved importantly in Th1 cytokine production.
EEF1A1		1283.67	1283.63	1203.65	286	FAPVNVTTEVK		0.003365	0.7		0.7	This protein promotes the GTP-dependent binding of aminoacyl-tRNA to the A-site of ribosomes during protein biosynthesis. With PARP1 and TXK, forms a complex that acts as a T helper 1 (Th1) cell-specific transcription factor and binds the promoter of IFN-gamma to directly regulate its transcription, and is thus involved importantly in Th1 cytokine production.
EEF1A2	1217.61		1217.57	1137.59	133	NGQTREHALL	0.003285		0.6875	0.6875		This protein promotes the GTP-dependent binding of aminoacyl-tRNA to the A-site of ribosomes during protein biosynthesis.
EEF1A2	1418.59		1418.63	1338.65	21	HVDSGKSTTTGHL	0.00282		0.809524	0.809524		This protein promotes the GTP-dependent binding of aminoacyl-tRNA to the A-site of ribosomes during protein biosynthesis.
EEF1A2		1264.71	1264.67	1184.69	142	HALLAYTLGVK		0.003416	0.7		0.7	This protein promotes the GTP-dependent binding of aminoacyl-tRNA to the A-site of ribosomes during protein biosynthesis.
EEF1A2		1395.67	1395.71	1315.73	432	DMRQTVAVGVIK		0.003095	1.15596		1.15596	This protein promotes the GTP-dependent binding of aminoacyl-tRNA to the A-site of ribosomes during protein biosynthesis.
EEF1B2	1549.5		1549.55	1469.57	106	DIDLFGSDDEEES	0.003227		1.19469	1.19469		EF-1-beta and EF-1-delta stimulate the exchange of GDP bound to EF-1-alpha to GTP.
EEF1B2	1346.58		1346.54	1266.56	93	VEDTTGSGATDSK	0.00297		1.17273	1.17273		EF-1-beta and EF-1-delta stimulate the exchange of GDP bound to EF-1-alpha to GTP.
EEF1B2	1346.58	1346.51	1346.54	1266.56	95	VEDTTGSGATDSK	0.00297	0.003209	0.461538	0.538462	0.384615	EF-1-beta and EF-1-delta stimulate the exchange of GDP bound to EF-1-alpha to GTP.
EEF1B2		1346.58	1346.54	1266.56	90	VEDTTGSGATDSK		0.003208	1.17273		1.17273	EF-1-beta and EF-1-delta stimulate the exchange of GDP bound to EF-1-alpha to GTP.
EEF2	1156.54		1156.51	1076.53	435	IMGPNYTPGK	0.003459		0.792683	0.792683		Catalyzes the GTP-dependent ribosomal translocation step during translation elongation. During this step, the ribosome changes from the pre-translocational (PRE) to the post-translocational (POST) state as the newly formed A-site-bound peptidyl-tRNA and P-site-bound deacylated tRNA move to the P and E sites, respectively. Catalyzes the coordinated movement of the two tRNA molecules, the mRNA and …
EEF2	1232.57	1232.51	1232.53	1152.55	59	AGETRFTDTR	0.003245	0.003505	0.809524	0.678571	0.940476	Catalyzes the GTP-dependent ribosomal translocation step during translation elongation. During this step, the ribosome changes from the pre-translocational (PRE) to the post-translocational (POST) state as the newly formed A-site-bound peptidyl-tRNA and P-site-bound deacylated tRNA move to the P and E sites, respectively. Catalyzes the coordinated movement of the two tRNA molecules, the mRNA and …
EEF2K	1684.82		1684.87	1604.89	491	WNLLNSSRLHLPR	0.002968		0.83908	0.83908		Threonine kinase that regulates protein synthesis by controlling the rate of peptide chain elongation. Upon activation by a variety of upstream kinases including AMPK or TRPM7, phosphorylates the elongation factor EEF2 at a single site, renders it unable to bind ribosomes and thus inactive. In turn, the rate of protein synthesis is reduced.
EEF2K		1617.59	1617.64	1537.66	423	DLDNMASRDHDHL		0.003338	0.825581		0.825581	Threonine kinase that regulates protein synthesis by controlling the rate of peptide chain elongation. Upon activation by a variety of upstream kinases including AMPK or TRPM7, phosphorylates the elongation factor EEF2 at a single site, renders it unable to bind ribosomes and thus inactive. In turn, the rate of protein synthesis is reduced.
EFTUD2	1577.65	1577.75	1577.7	1497.72	86	IVQEEDTQPLTEP	0.003169	0.003423	0.461538	0.282051	0.641026	Component of the U5 snRNP and the U4/U6-U5 tri-snRNP complex required for pre-mRNA splicing. Binds GTP.
EGLN1	1123.57	1123.52	1123.54	1043.56	420	LNKPSDSVGK	0.00356	0.003845	3.37512	2.6122	4.13805	Cellular oxygen sensor that catalyzes, under normoxic conditions, the post-translational formation of 4-hydroxyproline in hypoxia-inducible factor (HIF) alpha proteins. Hydroxylates a specific proline found in each of the oxygen-dependent degradation (ODD) domains (N-terminal, NODD, and C-terminal, CODD) of HIF1A. Also hydroxylates HIF2A. Has a preference for the CODD site for both HIF1A and HIF1…
EHBP1	1318.49	1318.42	1318.45	1238.47	299	TEDSFYNNSY	0.003034	0.003277	0.38961	0.220779	0.558442	May play a role in actin reorganization. Links clathrin-mediated endocytosis to the actin cytoskeleton.
EHBP1	1318.49	1318.42	1318.45	1238.47	302	TEDSFYNNSY	0.003034	0.003277	0.210526	0.157895	0.263158	May play a role in actin reorganization. Links clathrin-mediated endocytosis to the actin cytoskeleton.
EHBP1		1420.55	1420.59	1340.61	171	DMQSLASLMSMK		0.003041	1.22414		1.22414	May play a role in actin reorganization. Links clathrin-mediated endocytosis to the actin cytoskeleton.
EHBP1		1420.55	1420.59	1340.61	174	DMQSLASLMSMK		0.003041	1.22414		1.22414	May play a role in actin reorganization. Links clathrin-mediated endocytosis to the actin cytoskeleton.
EHD1		1446.65	1446.69	1366.71	456	EIFYTLSPVNGK		0.002986	1.24576		1.24576	Acts in early endocytic membrane fusion and membrane trafficking of recycling endosomes. Plays a role in myoblast fusion. Recruited to endosomal membranes upon nerve growth factor stimulation, indirectly regulates neurite outgrowth.
EHD4		1446.65	1446.69	1366.71	459	ELFYTLSPINGK		0.002986	1.23077		1.23077	Plays a role in early endosomal transport.
EHMT2		1117.54	1117.51	1037.53	40	VHGSLGDTPR		0.003865	1.17273		1.17273	Histone methyltransferase that specifically mono- and dimethylates 'Lys-9' of histone H3 (H3K9me1 and H3K9me2, respectively) in euchromatin. H3K9me represents a specific tag for epigenetic transcriptional repression by recruiting HP1 proteins to methylated histones. Also mediates monomethylation of 'Lys-56' of histone H3 (H3K56me1) in G1 phase, leading to promote interaction between histone H3 an…
EIF1	1553.62	1553.72	1553.67	1473.69	9	AIQNLHSFDPFAD	0.003218	0.003475	0.461538	0.730769	0.192308	Necessary for scanning and involved in initiation site selection. Promotes the assembly of 48S ribosomal complexes at the authentic initiation codon of a conventional capped mRNA.
EIF1AD	1583.48	1583.58	1583.53	1503.55	155	HESEEESEEEEAA	0.003158	0.00341	6.44262	5.2377	7.64754	Plays a role into cellular response to oxidative stress. Decreases cell proliferation.
EIF1AD	1583.48	1583.58	1583.53	1503.55	159	HESEEESEEEEAA	0.003158	0.00341	6.44262	3.89344	8.9918	Plays a role into cellular response to oxidative stress. Decreases cell proliferation.
EIF2A		1312.57	1312.53	1232.55	550	NTVSQSISGDPE		0.003291	1.1875		1.1875	Functions in the early steps of protein synthesis of a small number of specific mRNAs. Acts by directing the binding of methionyl-tRNAi to 40S ribosomal subunits. In contrast to the eIF-2 complex, it binds methionyl-tRNAi to 40 S subunits in a codon-dependent manner, whereas the eIF-2 complex binds methionyl-tRNAi to 40 S subunits in a GTP-dependent manner. May act by impiging the expression of s…
EIF2AK1	1219.46		1219.42	1139.44	295	FGESDTENQN	0.00328		1.08411	1.08411		Inhibits protein synthesis at the translation initiation level, in response to various stress conditions, including oxidative stress, heme deficiency, osmotic shock and heat shock. Exerts its function through the phosphorylation of EIF2S1 at 'Ser-48' and 'Ser-51', thus preventing its recycling. Binds hemin forming a 1:1 complex through a cysteine thiolate and histidine nitrogenous coordination. T…
EIF2B4		1431.58	1431.62	1351.64	212	QNSLTQFMSIPS		0.003018	0.792683		0.792683	Catalyzes the exchange of eukaryotic initiation factor 2-bound GDP for GTP.
EIF2S2		1572.58	1572.63	1492.65	33	DTQTEETQPSETK		0.003433	1.23077		1.23077	eIF-2 functions in the early steps of protein synthesis by forming a ternary complex with GTP and initiator tRNA. This complex binds to a 40S ribosomal subunit, followed by mRNA binding to form a 43S preinitiation complex. Junction of the 60S ribosomal subunit to form the 80S initiation complex is preceded by hydrolysis of the GTP bound to eIF-2 and release of an eIF-2-GDP binary complex. In orde…
EIF2S2		1572.58	1572.63	1492.65	36	DTQTEETQPSETK		0.003433	1.01923		1.01923	eIF-2 functions in the early steps of protein synthesis by forming a ternary complex with GTP and initiator tRNA. This complex binds to a 40S ribosomal subunit, followed by mRNA binding to form a 43S preinitiation complex. Junction of the 60S ribosomal subunit to form the 80S initiation complex is preceded by hydrolysis of the GTP bound to eIF-2 and release of an eIF-2-GDP binary complex. In orde…
EIF3A	1513.62		1513.67	1433.69	488	HTSRTLSFGSDLN	0.003303		1.17273	1.17273		Component of the eukaryotic translation initiation factor 3 (eIF-3) complex, which is required for several steps in the initiation of protein synthesis. The eIF-3 complex associates with the 40S ribosome and facilitates the recruitment of eIF-1, eIF-1A, eIF-2:GTP:methionyl-tRNAi and eIF-5 to form the 43S preinitiation complex (43S PIC). The eIF-3 complex stimulates mRNA recruitment to the 43S PIC…
EIF3A	1404.6		1404.64	1324.66	516	HLQSMPSEQIR	0.002848		0.829545	0.829545		Component of the eukaryotic translation initiation factor 3 (eIF-3) complex, which is required for several steps in the initiation of protein synthesis. The eIF-3 complex associates with the 40S ribosome and facilitates the recruitment of eIF-1, eIF-1A, eIF-2:GTP:methionyl-tRNAi and eIF-5 to form the 43S preinitiation complex (43S PIC). The eIF-3 complex stimulates mRNA recruitment to the 43S PIC…
EIF3A		1513.62	1513.67	1433.69	492	HTSRTLSFGSDLN		0.003567	1.17273		1.17273	Component of the eukaryotic translation initiation factor 3 (eIF-3) complex, which is required for several steps in the initiation of protein synthesis. The eIF-3 complex associates with the 40S ribosome and facilitates the recruitment of eIF-1, eIF-1A, eIF-2:GTP:methionyl-tRNAi and eIF-5 to form the 43S preinitiation complex (43S PIC). The eIF-3 complex stimulates mRNA recruitment to the 43S PIC…
EIF3A		1336.7	1336.66	1256.68	584	ERLESLNIQR		0.003231	1.08411		1.08411	Component of the eukaryotic translation initiation factor 3 (eIF-3) complex, which is required for several steps in the initiation of protein synthesis. The eIF-3 complex associates with the 40S ribosome and facilitates the recruitment of eIF-1, eIF-1A, eIF-2:GTP:methionyl-tRNAi and eIF-5 to form the 43S preinitiation complex (43S PIC). The eIF-3 complex stimulates mRNA recruitment to the 43S PIC…
EIF3CL	1276.42		1276.38	1196.4	181	NEEDSEGSSDE	0.003134		1.33613	1.33613		Component of the eukaryotic translation initiation factor 3 (eIF-3) complex, which is required for several steps in the initiation of protein synthesis. The eIF-3 complex associates with the 40S ribosome and facilitates the recruitment of eIF-1, eIF-1A, eIF-2:GTP:methionyl-tRNAi and eIF-5 to form the 43S preinitiation complex (43S PIC). The eIF-3 complex stimulates mRNA recruitment to the 43S PIC…
EIF3CL	1166.62	1166.57	1166.59	1086.61	139	NNAKALSTLR	0.003429	0.003703	0.56962	0.898734	0.240506	Component of the eukaryotic translation initiation factor 3 (eIF-3) complex, which is required for several steps in the initiation of protein synthesis. The eIF-3 complex associates with the 40S ribosome and facilitates the recruitment of eIF-1, eIF-1A, eIF-2:GTP:methionyl-tRNAi and eIF-5 to form the 43S preinitiation complex (43S PIC). The eIF-3 complex stimulates mRNA recruitment to the 43S PIC…
EIF3CL		1276.42	1276.38	1196.4	178	NEEDSEGSSDE		0.003385	1.33613		1.33613	Component of the eukaryotic translation initiation factor 3 (eIF-3) complex, which is required for several steps in the initiation of protein synthesis. The eIF-3 complex associates with the 40S ribosome and facilitates the recruitment of eIF-1, eIF-1A, eIF-2:GTP:methionyl-tRNAi and eIF-5 to form the 43S preinitiation complex (43S PIC). The eIF-3 complex stimulates mRNA recruitment to the 43S PIC…
EIF3CL		1276.42	1276.38	1196.4	182	NEEDSEGSSDE		0.003385	1.33613		1.33613	Component of the eukaryotic translation initiation factor 3 (eIF-3) complex, which is required for several steps in the initiation of protein synthesis. The eIF-3 complex associates with the 40S ribosome and facilitates the recruitment of eIF-1, eIF-1A, eIF-2:GTP:methionyl-tRNAi and eIF-5 to form the 43S preinitiation complex (43S PIC). The eIF-3 complex stimulates mRNA recruitment to the 43S PIC…
EIF3CL	1305.58	1305.51	1305.54	1225.56	158	DFESHITSYK	0.003064	0.003309	2.4876	1.04132	3.93388	Component of the eukaryotic translation initiation factor 3 (eIF-3) complex, which is required for several steps in the initiation of protein synthesis. The eIF-3 complex associates with the 40S ribosome and facilitates the recruitment of eIF-1, eIF-1A, eIF-2:GTP:methionyl-tRNAi and eIF-5 to form the 43S preinitiation complex (43S PIC). The eIF-3 complex stimulates mRNA recruitment to the 43S PIC…
EIF3CL		1467.58	1467.62	1387.64	39	QPLLLSEDEEDT		0.002944	0.792683		0.792683	Component of the eukaryotic translation initiation factor 3 (eIF-3) complex, which is required for several steps in the initiation of protein synthesis. The eIF-3 complex associates with the 40S ribosome and facilitates the recruitment of eIF-1, eIF-1A, eIF-2:GTP:methionyl-tRNAi and eIF-5 to form the 43S preinitiation complex (43S PIC). The eIF-3 complex stimulates mRNA recruitment to the 43S PIC…
EIF3E		1499.62	1499.66	1419.68	399	MGNNAVSPYQQVI		0.00288	1.21053		1.21053	Component of the eukaryotic translation initiation factor 3 (eIF-3) complex, which is required for several steps in the initiation of protein synthesis. The eIF-3 complex associates with the 40S ribosome and facilitates the recruitment of eIF-1, eIF-1A, eIF-2:GTP:methionyl-tRNAi and eIF-5 to form the 43S preinitiation complex (43S PIC). The eIF-3 complex stimulates mRNA recruitment to the 43S PIC…
EIF3G		1153.51	1153.48	1073.5	228	GESMQPNRR		0.003745	1.1875		1.1875	Component of the eukaryotic translation initiation factor 3 (eIF-3) complex, which is required for several steps in the initiation of protein synthesis. The eIF-3 complex associates with the 40S ribosome and facilitates the recruitment of eIF-1, eIF-1A, eIF-2:GTP:methionyl-tRNAi and eIF-5 to form the 43S preinitiation complex (43S PIC). The eIF-3 complex stimulates mRNA recruitment to the 43S PIC…
EIF3J	1330.49		1330.45	1250.47	11	AAAAGDSDSWDAD	0.003006		0.809524	0.809524		Component of the eukaryotic translation initiation factor 3 (eIF-3) complex, which is required for several steps in the initiation of protein synthesis. The eIF-3 complex associates with the 40S ribosome and facilitates the recruitment of eIF-1, eIF-1A, eIF-2:GTP:methionyl-tRNAi and eIF-5 to form the 43S preinitiation complex (43S PIC). The eIF-3 complex stimulates mRNA recruitment to the 43S PIC…
EIF3J		1406.44	1406.48	1326.5	13	AAGDSDSWDADAF		0.003072	0.809524		0.809524	Component of the eukaryotic translation initiation factor 3 (eIF-3) complex, which is required for several steps in the initiation of protein synthesis. The eIF-3 complex associates with the 40S ribosome and facilitates the recruitment of eIF-1, eIF-1A, eIF-2:GTP:methionyl-tRNAi and eIF-5 to form the 43S preinitiation complex (43S PIC). The eIF-3 complex stimulates mRNA recruitment to the 43S PIC…
EIF3S3	1242.57		1242.53	1162.55	268	VDEMSQDIVK	0.003219		0.823529	0.823529		Component of the eukaryotic translation initiation factor 3 (eIF-3) complex, which is required for several steps in the initiation of protein synthesis. The eIF-3 complex associates with the 40S ribosome and facilitates the recruitment of eIF-1, eIF-1A, eIF-2:GTP:methionyl-tRNAi and eIF-5 to form the 43S preinitiation complex (43S PIC). The eIF-3 complex stimulates mRNA recruitment to the 43S PIC…
EIF3S3		1242.61	1242.57	1162.59	197	EKDFSPEALK		0.003477	1.21739		1.21739	Component of the eukaryotic translation initiation factor 3 (eIF-3) complex, which is required for several steps in the initiation of protein synthesis. The eIF-3 complex associates with the 40S ribosome and facilitates the recruitment of eIF-1, eIF-1A, eIF-2:GTP:methionyl-tRNAi and eIF-5 to form the 43S preinitiation complex (43S PIC). The eIF-3 complex stimulates mRNA recruitment to the 43S PIC…
EIF4A1		1438.68	1438.72	1358.74	205	LNSNTQVVLLSAT		0.003002	0.6875		0.6875	ATP-dependent RNA helicase which is a subunit of the eIF4F complex involved in cap recognition and is required for mRNA binding to ribosome. In the current model of translation initiation, eIF4A unwinds RNA secondary structures in the 5'-UTR of mRNAs which is necessary to allow efficient binding of the small ribosomal subunit, and subsequent scanning for the initiator codon.
EIF4A3		1100.56	1100.53	1020.55	163	QHVVAGTPGR		0.003926	1.23077		1.23077	ATP-dependent RNA helicase. Core component of the splicing-dependent multiprotein exon junction complex (EJC) deposited at splice junctions on mRNAs. The EJC is a dynamic structure consisting of core proteins and several peripheral nuclear and cytoplasmic associated factors that join the complex only transiently either during EJC assembly or during subsequent mRNA metabolism. The EJC marks the po…
EIF4B	1238.51		1238.47	1158.49	219	GDDSFGDKYR	0.00323		1.18018	1.18018		Required for the binding of mRNA to ribosomes. Functions in close association with EIF4-F and EIF4-A. Binds near the 5'-terminal cap of mRNA in presence of EIF-4F and ATP. Promotes the ATPase activity and the ATP-dependent RNA unwinding activity of both EIF4-A and EIF4-F.
EIF4B		1357.54	1357.58	1277.6	450	ESEKSLENETL		0.003183	1.24576		1.24576	Required for the binding of mRNA to ribosomes. Functions in close association with EIF4-F and EIF4-A. Binds near the 5'-terminal cap of mRNA in presence of EIF-4F and ATP. Promotes the ATPase activity and the ATP-dependent RNA unwinding activity of both EIF4-A and EIF4-F.
EIF4B		1372.62	1372.66	1292.68	359	QSTRAASIFGGAK		0.003147	1.21053		1.21053	Required for the binding of mRNA to ribosomes. Functions in close association with EIF4-F and EIF4-A. Binds near the 5'-terminal cap of mRNA in presence of EIF-4F and ATP. Promotes the ATPase activity and the ATP-dependent RNA unwinding activity of both EIF4-A and EIF4-F.
EIF4ENIF1	1393.63		1393.67	1313.69	78	PASGRSSPVESLK	0.00287		1.16364	1.16364		Nucleoplasmic shuttling protein. Mediates the nuclear import of EIF4E by a piggy-back mechanism.
EIF4ENIF1	1393.63		1393.67	1313.69	82	PASGRSSPVESLK	0.00287		1.01923	1.01923		Nucleoplasmic shuttling protein. Mediates the nuclear import of EIF4E by a piggy-back mechanism.
EIF4ENIF1		1359.55	1359.59	1279.61	345	WFSNPSRSGSR		0.003177	0.825581		0.825581	Nucleoplasmic shuttling protein. Mediates the nuclear import of EIF4E by a piggy-back mechanism.
EIF4ENIF1		1393.63	1393.67	1313.69	74	PASGRSSPVESLK		0.0031	1.16364		1.16364	Nucleoplasmic shuttling protein. Mediates the nuclear import of EIF4E by a piggy-back mechanism.
EIF4ENIF1	1393.63	1393.71	1393.67	1313.69	77	PASGRSSPVESLK	0.00287	0.0031	6.44262	5.61475	7.27049	Nucleoplasmic shuttling protein. Mediates the nuclear import of EIF4E by a piggy-back mechanism.
EIF4G1	1490.71		1490.75	1410.77	995	VLDLRGSNWVPR	0.002683		0.83908	0.83908		Component of the protein complex eIF4F, which is involved in the recognition of the mRNA cap, ATP-dependent unwinding of 5'-terminal secondary structure and recruitment of mRNA to the ribosome.
EIF4G1	1138.39	1138.34	1138.36	1058.38	1603	EAEEESDHN	0.003514	0.003795	6.0082	8.47541	3.54098	Component of the protein complex eIF4F, which is involved in the recognition of the mRNA cap, ATP-dependent unwinding of 5'-terminal secondary structure and recruitment of mRNA to the ribosome.
EIF4G1		1365.61	1365.65	1285.67	1124	EAARPATSTLNR		0.003163	0.809524		0.809524	Component of the protein complex eIF4F, which is involved in the recognition of the mRNA cap, ATP-dependent unwinding of 5'-terminal secondary structure and recruitment of mRNA to the ribosome.
EIF4G3	1553.6	1553.7	1553.65	1473.67	1201	DLLDNQSQEEQR	0.003218	0.003475	0.461538	0.589744	0.333333	Probable component of the protein complex eIF4F, which is involved in the recognition of the mRNA cap, ATP-dependent unwinding of 5'-terminal secondary structure and recruitment of mRNA to the ribosome. Thought to be a functional homolog of EIF4G1.
EIF4G3	1399.72	1399.8	1399.76	1319.78	494	SPVPAQIAITVPK	0.002858	0.003087	0.56962	0.658228	0.835443	Probable component of the protein complex eIF4F, which is involved in the recognition of the mRNA cap, ATP-dependent unwinding of 5'-terminal secondary structure and recruitment of mRNA to the ribosome. Thought to be a functional homolog of EIF4G1.
EIF4H		1366.5	1366.54	1286.56	14	DDRAYSSFGGGR		0.003161	1.21053		1.21053	Stimulates the RNA helicase activity of EIF4A in the translation initiation complex. Binds weakly mRNA.
EIF5	1475.42		1475.46	1395.48	389	EAEEESSGGEEED	0.002711		1.21053	1.21053		Catalyzes the hydrolysis of GTP bound to the 40S ribosomal initiation complex (40S.mRNA.Met-tRNA[F].eIF-2.GTP) with the subsequent joining of a 60S ribosomal subunit resulting in the release of eIF-2 and the guanine nucleotide. The subsequent joining of a 60S ribosomal subunit results in the formation of a functional 80S initiation complex (80S.mRNA.Met-tRNA[F]).
EIF5	1475.42		1475.46	1395.48	390	EAEEESSGGEEED	0.002711		1.21053	1.21053		Catalyzes the hydrolysis of GTP bound to the 40S ribosomal initiation complex (40S.mRNA.Met-tRNA[F].eIF-2.GTP) with the subsequent joining of a 60S ribosomal subunit resulting in the release of eIF-2 and the guanine nucleotide. The subsequent joining of a 60S ribosomal subunit results in the formation of a functional 80S initiation complex (80S.mRNA.Met-tRNA[F]).
EIF5B	1126.57		1126.54	1046.56	775	DSDVAATLKK	0.003551		1.21739	1.21739		Function in general translation initiation by promoting the binding of the formylmethionine-tRNA to ribosomes. Seems to function along with eIF-2 (By similarity).
EIF5B	1178.61		1178.57	1098.59	438	EVPSKDSLPK	0.003394		0.792683	0.792683		Function in general translation initiation by promoting the binding of the formylmethionine-tRNA to ribosomes. Seems to function along with eIF-2 (By similarity).
EIF5B	1573.44		1573.49	1493.51	137	VEMYSGSDDDDDF	0.003178		1.15596	1.15596		Function in general translation initiation by promoting the binding of the formylmethionine-tRNA to ribosomes. Seems to function along with eIF-2 (By similarity).
EIF5B	1621.53		1621.58	1541.6	107	SFDDNDSEELEDK	0.003084		0.83908	0.83908		Function in general translation initiation by promoting the binding of the formylmethionine-tRNA to ribosomes. Seems to function along with eIF-2 (By similarity).
EIF5B		1573.44	1573.49	1493.51	135	VEMYSGSDDDDDF		0.003432	1.14815		1.14815	Function in general translation initiation by promoting the binding of the formylmethionine-tRNA to ribosomes. Seems to function along with eIF-2 (By similarity).
EIF5B	1274.41	1274.34	1274.37	1194.39	164	WDGSEEDEDN	0.003139	0.00339	2.45455	1.41322	3.49587	Function in general translation initiation by promoting the binding of the formylmethionine-tRNA to ribosomes. Seems to function along with eIF-2 (By similarity).
EIF5B	1621.53	1621.63	1621.58	1541.6	113	SFDDNDSEELEDK	0.003084	0.00333	2.45455	1.21488	3.69421	Function in general translation initiation by promoting the binding of the formylmethionine-tRNA to ribosomes. Seems to function along with eIF-2 (By similarity).
EIF5B		1437.47	1437.51	1357.53	214	PGPNIESGNEDDD		0.003006	0.777778		0.777778	Function in general translation initiation by promoting the binding of the formylmethionine-tRNA to ribosomes. Seems to function along with eIF-2 (By similarity).
ELAC2	1243.57		1243.53	1163.55	199	HQPWQSPER	0.003217		0.831461	0.831461		Zinc phosphodiesterase, which displays mitochondrial tRNA 3'-processing endonuclease activity. Involved in tRNA maturation, by removing a 3'-trailer from precursor tRNA.
ELAC2	1133.6	1133.55	1133.57	1053.59	205	PLSRLSPER	0.003529	0.003811	0.210526	0.355263	0.0657895	Zinc phosphodiesterase, which displays mitochondrial tRNA 3'-processing endonuclease activity. Involved in tRNA maturation, by removing a 3'-trailer from precursor tRNA.
ELAC2	1515.54	1515.64	1515.59	1435.61	212	LSPERSSDSESNE	0.003299	0.003563	0.56962	0.708861	0.43038	Zinc phosphodiesterase, which displays mitochondrial tRNA 3'-processing endonuclease activity. Involved in tRNA maturation, by removing a 3'-trailer from precursor tRNA.
ELAC2	1515.54	1515.64	1515.59	1435.61	213	LSPERSSDSESNE	0.003299	0.003563	0.56962	0.64557	0.493671	Zinc phosphodiesterase, which displays mitochondrial tRNA 3'-processing endonuclease activity. Involved in tRNA maturation, by removing a 3'-trailer from precursor tRNA.
ELAVL1	1315.67		1315.63	1235.65	127	SYARPSSEVIK	0.00304		1.16364	1.16364		RNA-binding protein that binds to the 3'-UTR region of mRNAs and increases their stability. Involved in embryonic stem cells (ESCs) differentiation: preferentially binds mRNAs that are not methylated by N6-methyladenosine (m6A), stabilizing them, promoting ESCs differentiation. Binds to poly-U elements and AU-rich elements (AREs) in the 3'-UTR of target mRNAs. Binds avidly to the AU-rich element …
ELAVL1		1246.45	1246.41	1166.43	29	NTMSNGYEDH		0.003466	0.792683		0.792683	RNA-binding protein that binds to the 3'-UTR region of mRNAs and increases their stability. Involved in embryonic stem cells (ESCs) differentiation: preferentially binds mRNAs that are not methylated by N6-methyladenosine (m6A), stabilizing them, promoting ESCs differentiation. Binds to poly-U elements and AU-rich elements (AREs) in the 3'-UTR of target mRNAs. Binds avidly to the AU-rich element …
ELAVL1		1414.66	1414.7	1334.72	126	VSYARPSSEVIK		0.003054	1.23077		1.23077	RNA-binding protein that binds to the 3'-UTR region of mRNAs and increases their stability. Involved in embryonic stem cells (ESCs) differentiation: preferentially binds mRNAs that are not methylated by N6-methyladenosine (m6A), stabilizing them, promoting ESCs differentiation. Binds to poly-U elements and AU-rich elements (AREs) in the 3'-UTR of target mRNAs. Binds avidly to the AU-rich element …
ELMO2		1840.76	1840.82	1760.84	523	MSQDDFQSPPIVELR		0.002933	0.6875		0.6875	Involved in cytoskeletal rearrangements required for phagocytosis of apoptotic cells and cell motility. Acts in assocation with DOCK1 and CRK. Was initially proposed to be required in complex with DOCK1 to activate Rac Rho small GTPases. May enhance the guanine nucleotide exchange factor (GEF) activity of DOCK1.
ELOVL5		1279.52	1279.48	1199.5	300	DHQNGSMAAVNG		0.003376	0.777778		0.777778	Catalyzes the first and rate-limiting reaction of the four that constitute the long-chain fatty acids elongation cycle. This endoplasmic reticulum-bound enzymatic process, allows the addition of 2 carbons to the chain of long- and very long-chain fatty acids/VLCFAs per cycle. Condensing enzyme that acts specifically toward polyunsaturated acyl-CoA with the higher activity toward C18:3(n-6) acyl-C…
ELOVL5		1494.59	1494.63	1414.65	310	VNGHTNSFSPLEN		0.00289	1.23077		1.23077	Catalyzes the first and rate-limiting reaction of the four that constitute the long-chain fatty acids elongation cycle. This endoplasmic reticulum-bound enzymatic process, allows the addition of 2 carbons to the chain of long- and very long-chain fatty acids/VLCFAs per cycle. Condensing enzyme that acts specifically toward polyunsaturated acyl-CoA with the higher activity toward C18:3(n-6) acyl-C…
ELOVL5		1494.59	1494.63	1414.65	308	VNGHTNSFSPLEN		0.00289	0.809524		0.809524	Catalyzes the first and rate-limiting reaction of the four that constitute the long-chain fatty acids elongation cycle. This endoplasmic reticulum-bound enzymatic process, allows the addition of 2 carbons to the chain of long- and very long-chain fatty acids/VLCFAs per cycle. Condensing enzyme that acts specifically toward polyunsaturated acyl-CoA with the higher activity toward C18:3(n-6) acyl-C…
EMD	1475.67	1475.75	1475.71	1395.73	29	YNIPHGPVVGSTR	0.002711	0.002927	0.4	0.28	0.52	Stabilizes and promotes the formation of a nuclear actin cortical network. Stimulates actin polymerization in vitro by binding and stabilizing the pointed end of growing filaments. Inhibits beta-catenin activity by preventing its accumulation in the nucleus. Acts by influencing the nuclear accumulation of beta-catenin through a CRM1-dependent export pathway. Links centrosomes to the nuclear envel…
EML4	1336.51		1336.47	1256.49	134	EESHSNDQSPQ	0.002993		0.777778	0.777778		May modify the assembly dynamics of microtubules, such that microtubules are slightly longer, but more dynamic.
EML4		1561.58	1561.63	1481.65	181	PSPAEKSHNSWEN		0.003458	1.16364		1.16364	May modify the assembly dynamics of microtubules, such that microtubules are slightly longer, but more dynamic.
EML4	1336.51	1336.44	1336.47	1256.49	132	EESHSNDQSPQ	0.002993	0.003232	0.486842	0.605263	0.368421	May modify the assembly dynamics of microtubules, such that microtubules are slightly longer, but more dynamic.
EML4	1430.63	1430.71	1430.67	1350.69	144	SPQIRASPSPQPS	0.002796	0.00302	0.461538	0.602564	0.320513	May modify the assembly dynamics of microtubules, such that microtubules are slightly longer, but more dynamic.
ENAH	1549.63	1549.73	1549.68	1469.7	155	QVQNGPSQEELEI	0.003227	0.003484	6.0082	10.1557	1.86066	Ena/VASP proteins are actin-associated proteins involved in a range of processes dependent on cytoskeleton remodeling and cell polarity such as axon guidance and lamellipodial and filopodial dynamics in migrating cells. ENAH induces the formation of F-actin rich outgrowths in fibroblasts. Acts synergistically with BAIAP2-alpha and downstream of NTN1 to promote filipodia formation (By similarity).
ENAH		1371.5	1371.54	1291.56	747	PWERTNTMNGS		0.00315	1.21739		1.21739	Ena/VASP proteins are actin-associated proteins involved in a range of processes dependent on cytoskeleton remodeling and cell polarity such as axon guidance and lamellipodial and filopodial dynamics in migrating cells. ENAH induces the formation of F-actin rich outgrowths in fibroblasts. Acts synergistically with BAIAP2-alpha and downstream of NTN1 to promote filipodia formation (By similarity).
ENO1	1151.53		1151.5	1071.52	254	SGKYDLDFK	0.003474		1.24576	1.24576		Multifunctional enzyme that, as well as its role in glycolysis, plays a part in various processes such as growth control, hypoxia tolerance and allergic responses. May also function in the intravascular and pericellular fibrinolytic system due to its ability to serve as a receptor and activator of plasminogen on the cell surface of several cell-types such as leukocytes and neurons. Stimulates imm…
EPB41	1335.55		1335.51	1255.53	60	ASNGDTPTHEDL	0.002995		1.33613	1.33613		Protein 4.1 is a major structural element of the erythrocyte membrane skeleton. It plays a key role in regulating membrane physical properties of mechanical stability and deformability by stabilizing spectrin-actin interaction. Recruits DLG1 to membranes.
EPB41	1352.68		1352.64	1272.66	188	IEVKEESPQSK	0.002957		1.21053	1.21053		Protein 4.1 is a major structural element of the erythrocyte membrane skeleton. It plays a key role in regulating membrane physical properties of mechanical stability and deformability by stabilizing spectrin-actin interaction. Recruits DLG1 to membranes.
EPB41		1477.59	1477.63	1397.65	14	VTEAENSQHQQK		0.002924	1.23077		1.23077	Protein 4.1 is a major structural element of the erythrocyte membrane skeleton. It plays a key role in regulating membrane physical properties of mechanical stability and deformability by stabilizing spectrin-actin interaction. Recruits DLG1 to membranes.
EPB41L2	1215.68		1215.64	1135.66	87	QKSYTLVVAK	0.00329		1.16364	1.16364		Generally expressed protein 4.1
EPB41L2	1318.65		1318.61	1238.63	55	PPPAAESQSSLR	0.003033		0.6875	0.6875		Generally expressed protein 4.1
EPB41L2	1663.73		1663.78	1583.8	103	EPTQAVVEEQVLDK	0.003005		0.823529	0.823529		Generally expressed protein 4.1
EPB41L2	1369.55		1369.59	1289.61	766	VTEGTIREEQE	0.002921		0.777778	0.777778		Generally expressed protein 4.1
EPB41L2		1278.56	1278.52	1198.54	987	EQHPDMSVTR		0.003379	1.33613		1.33613	Generally expressed protein 4.1
EPB41L2		1480.59	1480.63	1400.65	682	SLQTQGSSHETLN		0.002918	1.33613		1.33613	Generally expressed protein 4.1
EPB41L3	1093.6		1093.57	1013.59	581	LSTSPVRLAA	0.003658		1.23077	1.23077		Tumor suppressor that inhibits cell proliferation and promotes apoptosis. Modulates the activity of protein arginine N-methyltransferases, including PRMT3 and PRMT5.
EPB41L3	1684.76		1684.81	1604.83	420	ASALIDRPAPYFER	0.002968		0.825581	0.825581		Tumor suppressor that inhibits cell proliferation and promotes apoptosis. Modulates the activity of protein arginine N-methyltransferases, including PRMT3 and PRMT5.
EPB41L3	1350.56		1350.52	1270.54	448	SLDGASVNENHE	0.002962		1.21053	1.21053		Tumor suppressor that inhibits cell proliferation and promotes apoptosis. Modulates the activity of protein arginine N-methyltransferases, including PRMT3 and PRMT5.
EPB41L3	1365.54		1365.58	1285.6	443	YTMSRSLDGASV	0.002929		1.32773	1.32773		Tumor suppressor that inhibits cell proliferation and promotes apoptosis. Modulates the activity of protein arginine N-methyltransferases, including PRMT3 and PRMT5.
EPB41L3		1093.6	1093.57	1013.59	579	LSTSPVRLAA		0.003951	1.19469		1.19469	Tumor suppressor that inhibits cell proliferation and promotes apoptosis. Modulates the activity of protein arginine N-methyltransferases, including PRMT3 and PRMT5.
EPB41L3	1337.52	1337.45	1337.48	1257.5	7	MTTESGSDSESK	0.002991	0.00323	0.4	0.613333	0.186667	Tumor suppressor that inhibits cell proliferation and promotes apoptosis. Modulates the activity of protein arginine N-methyltransferases, including PRMT3 and PRMT5.
EPN2	1409.52		1409.56	1329.58	173	GSSQPNLSTSHSE	0.002838		0.809524	0.809524		Plays a role in the formation of clathrin-coated invaginations and endocytosis.
EPN2		1257.52	1257.48	1177.5	192	AGGSPASYHGSTS		0.003435	0.823529		0.823529	Plays a role in the formation of clathrin-coated invaginations and endocytosis.
EPN2		1257.52	1257.48	1177.5	195	AGGSPASYHGSTS		0.003435	0.809524		0.809524	Plays a role in the formation of clathrin-coated invaginations and endocytosis.
EPPK1	1477.65		1477.69	1397.71	2716	QVSASELHTSGILG	0.002707		1.18018	1.18018		450 kDa epidermal antigen
EPRS		1516.66	1516.71	1436.73	1029	NLADWYSQVITK		0.003561	0.823529		0.823529	Catalyzes the attachment of the cognate amino acid to the corresponding tRNA in a two-step reaction: the amino acid is first activated by ATP to form a covalent intermediate with AMP and is then transferred to the acceptor end of the cognate tRNA. Component of the GAIT (gamma interferon-activated inhibitor of translation) complex which mediates interferon-gamma-induced transcript-selective transl…
EPRS		1526.71	1526.76	1446.78	910	LFDKVASQGEVVR		0.003537	0.777778		0.777778	Catalyzes the attachment of the cognate amino acid to the corresponding tRNA in a two-step reaction: the amino acid is first activated by ATP to form a covalent intermediate with AMP and is then transferred to the acceptor end of the cognate tRNA. Component of the GAIT (gamma interferon-activated inhibitor of translation) complex which mediates interferon-gamma-induced transcript-selective transl…
EPRS	1349.68	1349.61	1349.64	1269.66	944	AQYKSLIGVEY	0.002964	0.003201	0.56962	0.949367	0.189873	Catalyzes the attachment of the cognate amino acid to the corresponding tRNA in a two-step reaction: the amino acid is first activated by ATP to form a covalent intermediate with AMP and is then transferred to the acceptor end of the cognate tRNA. Component of the GAIT (gamma interferon-activated inhibitor of translation) complex which mediates interferon-gamma-induced transcript-selective transl…
EPS15		1606.63	1606.68	1526.7	485	QQHLQDSQQEISS		0.003361	0.83908		0.83908	Involved in cell growth regulation. May be involved in the regulation of mitogenic signals and control of cell proliferation. Involved in the internalization of ligand-inducible receptors of the receptor tyrosine kinase (RTK) type, in particular EGFR. Plays a role in the assembly of clathrin-coated pits (CCPs). Acts as a clathrin adapter required for post-Golgi trafficking. Seems to be involved i…
ERBB2IP	1178.52		1178.48	1098.5	1106	PEGDYLSYR	0.003394		1.08411	1.08411		Acts as an adapter for the receptor ERBB2, in epithelia. By binding the unphosphorylated 'Tyr-1248' of receptor ERBB2, it may contribute to stabilize this unphosphorylated state.
ERBB2IP	1414.62		1414.66	1334.68	1179	VGSEHSLLDPPGK	0.002828		0.6875	0.6875		Acts as an adapter for the receptor ERBB2, in epithelia. By binding the unphosphorylated 'Tyr-1248' of receptor ERBB2, it may contribute to stabilize this unphosphorylated state.
ERBB2IP	1620.54	1620.64	1620.59	1540.61	603	EESEELSSDEEMK	0.003085	0.003332	1.76667	1.53333	2	Acts as an adapter for the receptor ERBB2, in epithelia. By binding the unphosphorylated 'Tyr-1248' of receptor ERBB2, it may contribute to stabilize this unphosphorylated state.
ERBB2IP	1620.54	1620.64	1620.59	1540.61	602	EESEELSSDEEMK	0.003085	0.003332	1.76667	1.28333	2.25	Acts as an adapter for the receptor ERBB2, in epithelia. By binding the unphosphorylated 'Tyr-1248' of receptor ERBB2, it may contribute to stabilize this unphosphorylated state.
ERC1	1584.56		1584.61	1504.63	824	EDNLNDSSQQLQD	0.003155		1.18018	1.18018		Regulatory subunit of the IKK complex. Probably recruits IkappaBalpha/NFKBIA to the complex. May be involved in the organization of the cytomatrix at the nerve terminals active zone (CAZ) which regulates neurotransmitter release. May be involved in vesicle trafficking at the CAZ. May be involved in Rab-6 regulated endosomes to Golgi transport.
ERC1	1134.53	1134.48	1134.5	1054.52	7	MYGSARSVGK	0.003526	0.003808	0.486842	0.710526	0.263158	Regulatory subunit of the IKK complex. Probably recruits IkappaBalpha/NFKBIA to the complex. May be involved in the organization of the cytomatrix at the nerve terminals active zone (CAZ) which regulates neurotransmitter release. May be involved in vesicle trafficking at the CAZ. May be involved in Rab-6 regulated endosomes to Golgi transport.
ERC1		1159.49	1159.46	1079.48	45	GGSSGSSVGGGSGK		0.003726	1.24576		1.24576	Regulatory subunit of the IKK complex. Probably recruits IkappaBalpha/NFKBIA to the complex. May be involved in the organization of the cytomatrix at the nerve terminals active zone (CAZ) which regulates neurotransmitter release. May be involved in vesicle trafficking at the CAZ. May be involved in Rab-6 regulated endosomes to Golgi transport.
ERC1	1479.58	1479.66	1479.62	1399.64	554	MAEEKGTQAGEIH	0.002703	0.002919	0.4	0.586667	0.213333	Regulatory subunit of the IKK complex. Probably recruits IkappaBalpha/NFKBIA to the complex. May be involved in the organization of the cytomatrix at the nerve terminals active zone (CAZ) which regulates neurotransmitter release. May be involved in vesicle trafficking at the CAZ. May be involved in Rab-6 regulated endosomes to Golgi transport.
ERCC6	1523.46		1523.51	1443.53	429	DDDFFPSSGEEAE	0.003282		0.6875	0.6875		Essential factor involved in transcription-coupled nucleotide excision repair which allows RNA polymerase II-blocking lesions to be rapidly removed from the transcribed strand of active genes. Upon DNA-binding, it locally modifies DNA conformation by wrapping the DNA around itself, thereby modifying the interface between stalled RNA polymerase II and DNA. It is required for transcription-coupled …
ERCC6	1523.46		1523.51	1443.53	430	DDDFFPSSGEEAE	0.003282		0.6875	0.6875		Essential factor involved in transcription-coupled nucleotide excision repair which allows RNA polymerase II-blocking lesions to be rapidly removed from the transcribed strand of active genes. Upon DNA-binding, it locally modifies DNA conformation by wrapping the DNA around itself, thereby modifying the interface between stalled RNA polymerase II and DNA. It is required for transcription-coupled …
ESF1	1227.64		1227.6	1147.62	153	FKIDSNISPK	0.003258		0.831461	0.831461		May constitute a novel regulatory system for basal transcription. Negatively regulates ABT1 (By similarity).
ESF1	1353.6	1353.53	1353.56	1273.58	180	QHTTDSSLEEK	0.002955	0.003191	0.4	0.333333	0.466667	May constitute a novel regulatory system for basal transcription. Negatively regulates ABT1 (By similarity).
ESF1	1490.47	1490.55	1490.51	1410.53	313	GNIETSSEDEDDT	0.002684	0.002899	0.38961	0.545455	0.233766	May constitute a novel regulatory system for basal transcription. Negatively regulates ABT1 (By similarity).
ESF1	1490.47	1490.55	1490.51	1410.53	311	GNIETSSEDEDDT	0.002684	0.002899	0.376623	0.545455	0.207792	May constitute a novel regulatory system for basal transcription. Negatively regulates ABT1 (By similarity).
ESF1	1490.47	1490.55	1490.51	1410.53	312	GNIETSSEDEDDT	0.002684	0.002899	0.38961	0.220779	0.558442	May constitute a novel regulatory system for basal transcription. Negatively regulates ABT1 (By similarity).
EVI1	1593.63		1593.68	1513.7	1046	NFIGNSNHGSQSPR	0.003137		0.83908	0.83908		Functions as a transcriptional regulator binding to DNA sequences in the promoter region of target genes and regulating positively or negatively their expression. Oncogene which plays a role in development, cell proliferation and differentiation. May also play a role in apoptosis through regulation of the JNK and TGF-beta signaling. Involved in hematopoiesis.
EVI1		1593.63	1593.68	1513.7	1048	NFIGNSNHGSQSPR		0.003388	0.792683		0.792683	Functions as a transcriptional regulator binding to DNA sequences in the promoter region of target genes and regulating positively or negatively their expression. Oncogene which plays a role in development, cell proliferation and differentiation. May also play a role in apoptosis through regulation of the JNK and TGF-beta signaling. Involved in hematopoiesis.
EXOSC7		1542.6	1542.65	1462.67	177	LEDEEGSKDIELS		0.0035	1.22414		1.22414	Non-catalytic component of the RNA exosome complex which has 3'->5' exoribonuclease activity and participates in a multitude of cellular RNA processing and degradation events. In the nucleus, the RNA exosome complex is involved in proper maturation of stable RNA species such as rRNA, snRNA and snoRNA, in the elimination of RNA processing by-products and non-coding 'pervasive' transcripts, such as…
EZR	1170.58		1170.54	1090.56	539	TLSSELSQAR	0.003417		1.31933	1.31933		Probably involved in connections of major cytoskeletal structures to the plasma membrane. In epithelial cells, required for the formation of microvilli and membrane ruffles on the apical pole. Along with PLEKHG6, required for normal macropinocytosis.
F11R	1099.55		1099.52	1019.54	288	VIYSQPSAR	0.003638		0.833333	0.833333		Seems to play a role in epithelial tight junction formation. Appears early in primordial forms of cell junctions and recruits PARD3. The association of the PARD6-PARD3 complex may prevent the interaction of PARD3 with JAM1, thereby preventing tight junction assembly (By similarity). Plays a role in regulating monocyte transmigration involved in integrity of epithelial barrier. Involved in platele…
F11R	1099.55	1099.5	1099.52	1019.54	285	VIYSQPSAR	0.003638	0.003929	0.833333	0.355556	1.31111	Seems to play a role in epithelial tight junction formation. Appears early in primordial forms of cell junctions and recruits PARD3. The association of the PARD6-PARD3 complex may prevent the interaction of PARD3 with JAM1, thereby preventing tight junction assembly (By similarity). Plays a role in regulating monocyte transmigration involved in integrity of epithelial barrier. Involved in platele…
FAM117B	1401.62		1401.66	1321.68	219	TSSLDTLAAPYLA	0.002854		0.823529	0.823529		Amyotrophic lateral sclerosis 2 chromosomal region candidate gene 13 protein
FAM117B		1401.62	1401.66	1321.68	220	TSSLDTLAAPYLA		0.003082	0.823529		0.823529	Amyotrophic lateral sclerosis 2 chromosomal region candidate gene 13 protein
FAM122A	1101.64		1101.61	1021.63	76	GLLLPASPVR	0.003631		1.19469	1.19469		Protein FAM122A
FAM122A	1144.55		1144.52	1064.54	62	RNSTTFPSR	0.003495		1.04717	1.04717		Protein FAM122A
FAM122A	1655.71	1655.81	1655.76	1495.8	143; 147	IDFIPVSPAPSPTR	0.00302	0.003262	0.461538	0.217949	0.705128	Protein FAM122A
FAM122B	1563.7		1563.75	1483.77	119	IDFTPVSPAPSPTR	0.003198		0.807229	0.807229		Protein FAM122B
FAM122B	1262.61		1262.57	1182.59	23	SSSAPLIHGLSD	0.003168		1.14815	1.14815		Protein FAM122B
FAM122B	1262.61		1262.57	1182.59	24	SSSAPLIHGLSD	0.003168		1.14815	1.14815		Protein FAM122B
FAM122B	1289.67		1289.63	1209.65	62	HSLLLSSSPNR	0.003102		0.792683	0.792683		Protein FAM122B
FAM122B	1454.6		1454.64	1374.66	50	NSTTIMSRHSLE	0.00275		1.16364	1.16364		Protein FAM122B
FAM122B		1563.7	1563.75	1483.77	121	IDFTPVSPAPSPTR		0.003454	0.829545		0.829545	Protein FAM122B
FAM122B		1563.7	1563.75	1483.77	115	IDFTPVSPAPSPTR		0.003454	0.809524		0.809524	Protein FAM122B
FAM122B	1262.61	1262.54	1262.57	1182.59	25	SSSAPLIHGLSD	0.003168	0.003421	0.461538	0.538462	0.384615	Protein FAM122B
FAM122B	1478.6	1478.68	1478.64	1398.66	55	HSLEEGLDMVNR	0.002705	0.002921	1.71667	0.525	2.90833	Protein FAM122B
FAM125A	1220.52		1220.48	1140.5	202	RNDSIYEASS	0.003277		0.792683	0.792683		Component of the ESCRT-I complex, a regulator of vesicular trafficking process. Required for the sorting of endocytic ubiquitinated cargos into multivesicular bodies. May be involved in the ligand-mediated internalization and down-regulation of EGF receptor.
FAM134C	1555.5		1555.55	1475.57	320	EDLDGHSDPEESF	0.003214		0.792683	0.792683		Protein FAM134C
FAM134C		1449.54	1449.58	1369.6	313	TPLTEGSEDLDGH		0.00298	0.792683		0.792683	Protein FAM134C
FAM148C	1535.54	1535.64	1535.59	1455.61	262	HGSLSADDSTPDASP	0.003256	0.003516	0.56962	0.936709	0.202532	C2 calcium-dependent domain-containing protein 4C
FAM169A	1232.5		1232.46	1152.48	378	PSESSEEFLE	0.003245		0.825581	0.825581		Soluble lamin-associated protein of 75 kDa
FAM169A	1232.5		1232.46	1152.48	376	PSESSEEFLE	0.003245		0.6875	0.6875		Soluble lamin-associated protein of 75 kDa
FAM169A	1240.48		1240.44	1160.46	345	FQDSEFSSSQ	0.003225		0.823529	0.823529		Soluble lamin-associated protein of 75 kDa
FAM169A	1281.56		1281.52	1201.54	526	AHLGSSDNVATM	0.003121		1.23077	1.23077		Soluble lamin-associated protein of 75 kDa
FAM169A	1523.49	1523.59	1523.54	1443.56	350	DSEFSSSQGEDEK	0.003282	0.003545	2.44628	0.22314	4.66942	Soluble lamin-associated protein of 75 kDa
FAM169A	1568.61	1568.71	1568.66	1488.68	635	AVDSSSEEIEVEVP	0.003188	0.003442	8.976	4.66752	13.2845	Soluble lamin-associated protein of 75 kDa
FAM169A		1281.56	1281.52	1201.54	527	AHLGSSDNVATM		0.003371	1.24576		1.24576	Soluble lamin-associated protein of 75 kDa
FAM169A	1344.56	1344.49	1344.52	1264.54	532	DNVATMSNEER	0.002975	0.003213	0.56962	0.898734	0.240506	Soluble lamin-associated protein of 75 kDa
FAM169A		1344.56	1344.52	1264.54	534	DNVATMSNEER		0.003213	1.21053		1.21053	Soluble lamin-associated protein of 75 kDa
FAM169A	1347.66	1347.59	1347.62	1267.64	409	PALETQPQQEK	0.002968	0.003205	0.486842	0.302632	0.671053	Soluble lamin-associated protein of 75 kDa
FAM169A	1361.46	1361.54	1361.5	1281.52	379	PSESSEEFLEE	0.002938	0.003173	0.486842	0.552632	0.421053	Soluble lamin-associated protein of 75 kDa
FAM169A		1372.5	1372.54	1292.56	637	AVDSSSEEIEVE		0.003147	1.14815		1.14815	Soluble lamin-associated protein of 75 kDa
FAM169A	1372.5	1372.58	1372.54	1292.56	636	AVDSSSEEIEVE	0.002914	0.003147	1.04	0.85	1.23	Soluble lamin-associated protein of 75 kDa
FAM171A2	1441.52		1441.56	1361.58	789	DSLTSPEDELGAE	0.002775		1.15596	1.15596		Protein FAM171A2
FAM177A1	1655.51		1655.56	1575.58	93	ETMEEYSTDEDEV	0.00302		1.23077	1.23077		Protein FAM177A1
FAM21A	1272.56		1272.52	1192.54	1169	SPMFPALGEASS	0.003143		1.23077	1.23077		Acts at least in part as component of the WASH core complex whose assembly at the surface of endosomes inhibits WASH nucleation-promoting factor (NPF) activity in recruiting and activating the Arp2/3 complex to induce actin polymerization and is involved in the fission of tubules that serve as transport intermediates during endosome sorting. Mediates the recruitment of the WASH core complex to en…
FAM21A	1302.44		1302.4	1222.42	158	AGNSDSEEDDAN	0.003071		0.792683	0.792683		Acts at least in part as component of the WASH core complex whose assembly at the surface of endosomes inhibits WASH nucleation-promoting factor (NPF) activity in recruiting and activating the Arp2/3 complex to induce actin polymerization and is involved in the fission of tubules that serve as transport intermediates during endosome sorting. Mediates the recruitment of the WASH core complex to en…
FAM21A	1302.44		1302.4	1222.42	160	AGNSDSEEDDAN	0.003071		0.792683	0.792683		Acts at least in part as component of the WASH core complex whose assembly at the surface of endosomes inhibits WASH nucleation-promoting factor (NPF) activity in recruiting and activating the Arp2/3 complex to induce actin polymerization and is involved in the fission of tubules that serve as transport intermediates during endosome sorting. Mediates the recruitment of the WASH core complex to en…
FAM21A	1383.56		1383.6	1303.62	912	DHSVDSFKNQK	0.002891		0.823529	0.823529		Acts at least in part as component of the WASH core complex whose assembly at the surface of endosomes inhibits WASH nucleation-promoting factor (NPF) activity in recruiting and activating the Arp2/3 complex to induce actin polymerization and is involved in the fission of tubules that serve as transport intermediates during endosome sorting. Mediates the recruitment of the WASH core complex to en…
FAM21A	1415.41		1415.45	1335.47	230	EEEESDEDFAH	0.002826		0.831461	0.831461		Acts at least in part as component of the WASH core complex whose assembly at the surface of endosomes inhibits WASH nucleation-promoting factor (NPF) activity in recruiting and activating the Arp2/3 complex to induce actin polymerization and is involved in the fission of tubules that serve as transport intermediates during endosome sorting. Mediates the recruitment of the WASH core complex to en…
FAM21A	1446.53		1446.57	1366.59	1180	ALGEASSDDDLFQ	0.002765		0.807229	0.807229		Acts at least in part as component of the WASH core complex whose assembly at the surface of endosomes inhibits WASH nucleation-promoting factor (NPF) activity in recruiting and activating the Arp2/3 complex to induce actin polymerization and is involved in the fission of tubules that serve as transport intermediates during endosome sorting. Mediates the recruitment of the WASH core complex to en…
FAM21A	1490.55		1490.59	1410.61	619	ASALLFSSDEEDQ	0.002684		1.16364	1.16364		Acts at least in part as component of the WASH core complex whose assembly at the surface of endosomes inhibits WASH nucleation-promoting factor (NPF) activity in recruiting and activating the Arp2/3 complex to induce actin polymerization and is involved in the fission of tubules that serve as transport intermediates during endosome sorting. Mediates the recruitment of the WASH core complex to en…
FAM21A	1268.53	1268.46	1268.49	1188.51	1179	PALGEASSDDDL	0.003153	0.003405	0.4	0.32	0.48	Acts at least in part as component of the WASH core complex whose assembly at the surface of endosomes inhibits WASH nucleation-promoting factor (NPF) activity in recruiting and activating the Arp2/3 complex to induce actin polymerization and is involved in the fission of tubules that serve as transport intermediates during endosome sorting. Mediates the recruitment of the WASH core complex to en…
FAM21A		1328.58	1328.54	1248.56	1221	NETKSNSQQDV		0.003252	0.83908		0.83908	Acts at least in part as component of the WASH core complex whose assembly at the surface of endosomes inhibits WASH nucleation-promoting factor (NPF) activity in recruiting and activating the Arp2/3 complex to induce actin polymerization and is involved in the fission of tubules that serve as transport intermediates during endosome sorting. Mediates the recruitment of the WASH core complex to en…
FAM21A	1677.58	1677.68	1677.63	1597.65	238	EDFAHHSDNEQNR	0.00298	0.003218	1.24576	1.0339	1.45763	Acts at least in part as component of the WASH core complex whose assembly at the surface of endosomes inhibits WASH nucleation-promoting factor (NPF) activity in recruiting and activating the Arp2/3 complex to induce actin polymerization and is involved in the fission of tubules that serve as transport intermediates during endosome sorting. Mediates the recruitment of the WASH core complex to en…
FAM21A	1383.56	1383.64	1383.6	1303.62	909	DHSVDSFKNQK	0.002891	0.003122	1.19469	1.18584	1.20354	Acts at least in part as component of the WASH core complex whose assembly at the surface of endosomes inhibits WASH nucleation-promoting factor (NPF) activity in recruiting and activating the Arp2/3 complex to induce actin polymerization and is involved in the fission of tubules that serve as transport intermediates during endosome sorting. Mediates the recruitment of the WASH core complex to en…
FAM21A	1389.47	1389.55	1389.51	1309.53	1053	LAAQESSETEDM	0.002879	0.003109	0.4	0.28	0.52	Acts at least in part as component of the WASH core complex whose assembly at the surface of endosomes inhibits WASH nucleation-promoting factor (NPF) activity in recruiting and activating the Arp2/3 complex to induce actin polymerization and is involved in the fission of tubules that serve as transport intermediates during endosome sorting. Mediates the recruitment of the WASH core complex to en…
FAM21A	1753.67	1753.77	1753.72	1673.74	333	TPSDDEEDNLFAPPK	0.002851	0.003079	0.486842	0.631579	0.342105	Acts at least in part as component of the WASH core complex whose assembly at the surface of endosomes inhibits WASH nucleation-promoting factor (NPF) activity in recruiting and activating the Arp2/3 complex to induce actin polymerization and is involved in the fission of tubules that serve as transport intermediates during endosome sorting. Mediates the recruitment of the WASH core complex to en…
FAM21A		1819.75	1819.8	1739.82	1328	VSNIFDDPFLNAFGGQ		0.002968	1.16364		1.16364	Acts at least in part as component of the WASH core complex whose assembly at the surface of endosomes inhibits WASH nucleation-promoting factor (NPF) activity in recruiting and activating the Arp2/3 complex to induce actin polymerization and is involved in the fission of tubules that serve as transport intermediates during endosome sorting. Mediates the recruitment of the WASH core complex to en…
FAM21A	1488.51	1488.59	1488.55	1408.57	1056	AQESSETEDMSVP	0.002687	0.002902	8.76384	5.12448	12.4032	Acts at least in part as component of the WASH core complex whose assembly at the surface of endosomes inhibits WASH nucleation-promoting factor (NPF) activity in recruiting and activating the Arp2/3 complex to induce actin polymerization and is involved in the fission of tubules that serve as transport intermediates during endosome sorting. Mediates the recruitment of the WASH core complex to en…
FAM21A		1490.55	1490.59	1410.61	620	ASALLFSSDEEDQ		0.002899	1.16364		1.16364	Acts at least in part as component of the WASH core complex whose assembly at the surface of endosomes inhibits WASH nucleation-promoting factor (NPF) activity in recruiting and activating the Arp2/3 complex to induce actin polymerization and is involved in the fission of tubules that serve as transport intermediates during endosome sorting. Mediates the recruitment of the WASH core complex to en…
FAM21C		1382.57	1382.61	1302.63	912	DHSVNSFKNQK		0.003124	1.15596		1.15596	Acts at least in part as component of the WASH core complex whose assembly at the surface of endosomes inhibits WASH nucleation-promoting factor (NPF) activity in recruiting and activating the Arp2/3 complex to induce actin polymerization and is involved in the fission of tubules that serve as transport intermediates during endosome sorting. Mediates the recruitment of the WASH core complex to en…
FAM44A	1513.49		1513.54	1433.56	2780	QHYLSSEDEPDD	0.003304		0.829545	0.829545		Biorientation of chromosomes in cell division protein 1-like 1
FAM44A	1213.48		1213.44	1133.46	1145	NNNSQQDIDS	0.003296		1.24576	1.24576		Biorientation of chromosomes in cell division protein 1-like 1
FAM44A	1385.46		1385.5	1305.52	482	YYSDSDDELTV	0.002887		1.07477	1.07477		Biorientation of chromosomes in cell division protein 1-like 1
FAM44A	1448.63		1448.67	1368.69	635	LSESLHVVDENK	0.002761		1.14815	1.14815		Biorientation of chromosomes in cell division protein 1-like 1
FAM44A	1185.57	1185.51	1185.53	1105.55	1077	RGSLSQEMAK	0.003374	0.003644	6.02952	10.1918	1.86726	Biorientation of chromosomes in cell division protein 1-like 1
FAM44A		1185.57	1185.53	1105.55	1079	RGSLSQEMAK		0.003644	0.823529		0.823529	Biorientation of chromosomes in cell division protein 1-like 1
FAM44A		1513.49	1513.54	1433.56	2779	QHYLSSEDEPDD		0.003568	0.829545		0.829545	Biorientation of chromosomes in cell division protein 1-like 1
FAM44A		1513.49	1513.54	1433.56	2793	EDEPDDNPDVLDSR		0.003568	0.792683		0.792683	Biorientation of chromosomes in cell division protein 1-like 1
FAM44A		1260.57	1260.53	1180.55	537	SSVDLEESSTK		0.003427	1.23077		1.23077	Biorientation of chromosomes in cell division protein 1-like 1
FAM44A	1598.56	1598.66	1598.61	1518.63	2862	DDDTIKSQEEDQP	0.003128	0.003378	0.56962	0.329114	0.810127	Biorientation of chromosomes in cell division protein 1-like 1
FAM44A	1700.64	1700.74	1700.69	1620.71	2954	SLTVSDDAESSEPER	0.00294	0.003175	8.49456	12.7541	4.23504	Biorientation of chromosomes in cell division protein 1-like 1
FAM44A	1700.64	1700.74	1700.69	1620.71	2956	SLTVSDDAESSEPER	0.00294	0.003175	8.364	5.64672	11.0813	Biorientation of chromosomes in cell division protein 1-like 1
FAM44A		1385.46	1385.5	1305.52	484	YYSDSDDELTV		0.003118	1.07477		1.07477	Biorientation of chromosomes in cell division protein 1-like 1
FAM48A	1196.6		1196.56	1116.58	437	GSASLSQVSPGK	0.003343		0.777778	0.777778		Required for MAP kinase p38 (MAPK11, MAPK12, MAPK13 and/or MAPK14) activation during gastrulation. Required for down-regulation of E-cadherin during gastrulation by regulating E-cadherin protein level downstream from NCK-interacting kinase (NIK) and independently of the regulation of transcription by FGF signaling and Snail (By similarity). Required for starvation-induced ATG9A trafficking during…
FAM48A	1210.51	1210.45	1210.47	1130.49	323	SDDSQPTVWP	0.003304	0.003569	1.04	0.84	1.24	Required for MAP kinase p38 (MAPK11, MAPK12, MAPK13 and/or MAPK14) activation during gastrulation. Required for down-regulation of E-cadherin during gastrulation by regulating E-cadherin protein level downstream from NCK-interacting kinase (NIK) and independently of the regulation of transcription by FGF signaling and Snail (By similarity). Required for starvation-induced ATG9A trafficking during…
FAM53C	1111.54		1111.51	1031.53	234	FSLSPSLGPQ	0.003599		1.16364	1.16364		Protein FAM53C
FAM53C	1111.54		1111.51	1031.53	232	FSLSPSLGPQ	0.003599		0.831461	0.831461		Protein FAM53C
FAM54B	1507.64		1507.69	1427.71	143	NASVPNLRGSEER	0.003316		1.18018	1.18018		Mitochondrial fission regulator 1-like
FAM54B		1507.64	1507.69	1427.71	136	NASVPNLRGSEER		0.003581	1.18018		1.18018	Mitochondrial fission regulator 1-like
FAM62B		1220.56	1220.52	1140.54	722	GPGGSNTAPSTPV		0.003539	0.777778		0.777778	Tethers the endoplasmic reticulum to the cell membrane and promotes the formation of appositions between the endoplasmic reticulum and the cell membrane. Binds glycerophospholipids in a barrel-like domain and may play a role in cellular lipid transport. Plays a role in FGF signaling via its role in the rapid internalization of FGFR1 that has been activated by FGF1 binding; this occurs most likely…
FAM62B	1321.65	1321.58	1321.61	1241.63	760	SSSSLLASPGHIS	0.003027	0.003269	1.7	0.891667	2.50833	Tethers the endoplasmic reticulum to the cell membrane and promotes the formation of appositions between the endoplasmic reticulum and the cell membrane. Binds glycerophospholipids in a barrel-like domain and may play a role in cellular lipid transport. Plays a role in FGF signaling via its role in the rapid internalization of FGFR1 that has been activated by FGF1 binding; this occurs most likely…
FAM64A	1520.61		1520.66	1440.68	16	SLQHQEQLEDSK	0.003288		1.0381	1.0381		During mitosis, may play a role in the control of metaphase-to-anaphase transition.
FAM64A	1264.6		1264.56	1184.58	129	GSGSPTHSLSQK	0.003163		1.21053	1.21053		During mitosis, may play a role in the control of metaphase-to-anaphase transition.
FAM76B	1708.73		1708.78	1628.8	193	ISNLSPEEEQGLWK	0.002926		1.24576	1.24576		Protein FAM76B
FAM76B	1773.71		1773.76	1693.78	148	SLGSSHSNSSSSSLTEK	0.002819		1.24576	1.24576		Protein FAM76B
FAM76B	1190.61	1190.55	1190.57	1110.59	204	QGLWKQSHK	0.00336	0.003629	1.24576	1.05932	1.4322	Protein FAM76B
FAM83B	1239.56	1239.5	1239.52	1159.54	466	SFNGTDNHIR	0.003227	0.003485	2.41322	1.33884	3.4876	Protein FAM83B
FAM83H	1742.7		1742.75	1662.77	1003	LSLGQGDSTEAATEER	0.002869		1.15596	1.15596		May play a major role in the structural organization and calcification of developing enamel.
FAM83H		1185.51	1185.47	1105.49	881	GSPTPGFSTR		0.003644	0.825581		0.825581	May play a major role in the structural organization and calcification of developing enamel.
FAM83H		1243.6	1243.56	1163.58	892	GSPTTGFIEQK		0.003473	1.21739		1.21739	May play a major role in the structural organization and calcification of developing enamel.
FANCI	1498.62		1498.66	1418.68	1050	DLSQDIHGHLGDI	0.002669		1.16364	1.16364		Plays an essential role in the repair of DNA double-strand breaks by homologous recombination and in the repair of interstrand DNA cross-links (ICLs) by promoting FANCD2 monoubiquitination by FANCL and participating in recruitment to DNA repair sites. Required for maintenance of chromosomal stability. Specifically binds branched DNA: binds both single-stranded DNA (ssDNA) and double-stranded DNA …
FASN	1563.61		1563.66	1483.68	275	SLYQSAGVAPESFE	0.003198		0.6875	0.6875		Fatty acid synthetase catalyzes the formation of long-chain fatty acids from acetyl-CoA, malonyl-CoA and NADPH. This multifunctional protein has 7 catalytic activities and an acyl carrier protein.
FASN	1801.78		1801.83	1721.85	58	DLSRFDASFFGVHPK	0.002775		0.825581	0.825581		Fatty acid synthetase catalyzes the formation of long-chain fatty acids from acetyl-CoA, malonyl-CoA and NADPH. This multifunctional protein has 7 catalytic activities and an acyl carrier protein.
FASN	1098.51	1098.46	1098.48	1018.5	2239	LNSVQSSER	0.003641	0.003932	2.39669	2.04959	2.7438	Fatty acid synthetase catalyzes the formation of long-chain fatty acids from acetyl-CoA, malonyl-CoA and NADPH. This multifunctional protein has 7 catalytic activities and an acyl carrier protein.
FASN		1098.51	1098.48	1018.5	2236	LNSVQSSER		0.003932	1.16364		1.16364	Fatty acid synthetase catalyzes the formation of long-chain fatty acids from acetyl-CoA, malonyl-CoA and NADPH. This multifunctional protein has 7 catalytic activities and an acyl carrier protein.
FASN		1389.63	1389.67	1309.69	1411	PTPQDSPIFLPV		0.003108	0.825581		0.825581	Fatty acid synthetase catalyzes the formation of long-chain fatty acids from acetyl-CoA, malonyl-CoA and NADPH. This multifunctional protein has 7 catalytic activities and an acyl carrier protein.
FASN	1801.78	1801.88	1801.83	1721.85	63	DLSRFDASFFGVHPK	0.002775	0.002997	0.4	0.28	0.52	Fatty acid synthetase catalyzes the formation of long-chain fatty acids from acetyl-CoA, malonyl-CoA and NADPH. This multifunctional protein has 7 catalytic activities and an acyl carrier protein.
FBRSL1	1150.49		1150.46	1070.48	937	EPHGYSPER	0.003477		0.823529	0.823529		Fibrosin-1-like protein
FBRSL1	1216.54		1216.5	1136.52	1034	GEARDYSPSR	0.003288		0.777778	0.777778		Fibrosin-1-like protein
FCHO2	1571.7		1571.75	1491.77	394	PAISRHSPVQMNR	0.003181		0.777778	0.777778		Functions in an early step of clathrin-mediated endocytosis. Has both a membrane binding/bending activity and the ability to recruit proteins essential to the formation of functional clathrin-coated pits. Has a lipid-binding activity with a preference for membranes enriched in phosphatidylserine and phosphoinositides (Pi(4,5) biphosphate) like the plasma membrane. Its membrane-bending activity mi…
FCHO2	1655.7	1655.8	1655.75	1575.77	403	QMNRNLSNEELTK	0.00302	0.003262	1.0381	0.666667	1.40952	Functions in an early step of clathrin-mediated endocytosis. Has both a membrane binding/bending activity and the ability to recruit proteins essential to the formation of functional clathrin-coated pits. Has a lipid-binding activity with a preference for membranes enriched in phosphatidylserine and phosphoinositides (Pi(4,5) biphosphate) like the plasma membrane. Its membrane-bending activity mi…
FCHO2	1471.69	1471.77	1471.73	1391.75	391	TLSPAISRHSPVQ	0.002718	0.002935	0.56962	0.468354	0.670886	Functions in an early step of clathrin-mediated endocytosis. Has both a membrane binding/bending activity and the ability to recruit proteins essential to the formation of functional clathrin-coated pits. Has a lipid-binding activity with a preference for membranes enriched in phosphatidylserine and phosphoinositides (Pi(4,5) biphosphate) like the plasma membrane. Its membrane-bending activity mi…
FDX1		1337.69	1337.65	1257.67	177	VADARQSIDVGK		0.003229	1.31933		1.31933	Participates in the synthesis of thyroid hormones. Essential for the synthesis of various steroid hormones, participates in the reduction of mitochondrial cytochrome P450 for steroidogenesis. Transfers electrons from adrenodoxin reductase to CYP11A1, a cytochrome P450 that catalyzes cholesterol side-chain cleavage.
FER	1577.77		1577.82	1497.84	423	FESIRHSIAGIIR	0.003169		0.6875	0.6875		Tyrosine-protein kinase that acts downstream of cell surface receptors for growth factors and plays a role in the regulation of the actin cytoskeleton, microtubule assembly, lamellipodia formation, cell adhesion, cell migration and chemotaxis. Acts downstream of EGFR, KIT, PDGFRA and PDGFRB. Acts downstream of EGFR to promote activation of NF-kappa-B and cell proliferation. May play a role in the…
FER		1577.77	1577.82	1497.84	427	FESIRHSIAGIIR		0.003423	0.6875		0.6875	Tyrosine-protein kinase that acts downstream of cell surface receptors for growth factors and plays a role in the regulation of the actin cytoskeleton, microtubule assembly, lamellipodia formation, cell adhesion, cell migration and chemotaxis. Acts downstream of EGFR, KIT, PDGFRA and PDGFRB. Acts downstream of EGFR to promote activation of NF-kappa-B and cell proliferation. May play a role in the…
FERMT2		1781.73	1781.78	1701.8	339	LSIMTSENHLNNSDK		0.00303	1.23077		1.23077	Scaffolding protein that enhances integrin activation mediated by TLN1 and/or TLN2, but activates integrins only weakly by itself. Binds to membranes enriched in phosphoinositides. Enhances integrin-mediated cell adhesion onto the extracellular matrix and cell spreading; this requires both its ability to interact with integrins and with phospholipid membranes. Required for the assembly of focal a…
FGFR1OP	1956.84		1956.9	1876.92	152	GPTTGEGALDLSDVHSPPK	0.002555		0.83908	0.83908		Required for anchoring microtubules to the centrosomes.
FGFR1OP	1490.55	1490.63	1490.59	1410.61	326	IGSLGLGTGEDDDY	0.002684	0.002898	2.39669	1.3719	3.42149	Required for anchoring microtubules to the centrosomes.
FIP1L1	1510.52		1510.57	1430.59	496	DHSPTPSVFNSDE	0.00331		0.809524	0.809524		Component of the cleavage and polyadenylation specificity factor (CPSF) complex that plays a key role in pre-mRNA 3'-end formation, recognizing the AAUAAA signal sequence and interacting with poly(A) polymerase and other factors to bring about cleavage and poly(A) addition. FIP1L1 contributes to poly(A) site recognition and stimulates poly(A) addition. Binds to U-rich RNA sequence elements surrou…
FIP1L1	1523.36		1523.41	1443.43	87	TEDDSDSDSDDDE	0.003282		1.24576	1.24576		Component of the cleavage and polyadenylation specificity factor (CPSF) complex that plays a key role in pre-mRNA 3'-end formation, recognizing the AAUAAA signal sequence and interacting with poly(A) polymerase and other factors to bring about cleavage and poly(A) addition. FIP1L1 contributes to poly(A) site recognition and stimulates poly(A) addition. Binds to U-rich RNA sequence elements surrou…
FIP1L1	1510.52	1510.62	1510.57	1430.59	492	DHSPTPSVFNSDE	0.00331	0.003575	0.486842	0.618421	0.355263	Component of the cleavage and polyadenylation specificity factor (CPSF) complex that plays a key role in pre-mRNA 3'-end formation, recognizing the AAUAAA signal sequence and interacting with poly(A) polymerase and other factors to bring about cleavage and poly(A) addition. FIP1L1 contributes to poly(A) site recognition and stimulates poly(A) addition. Binds to U-rich RNA sequence elements surrou…
FIP1L1	1520.57	1520.67	1520.62	1440.64	285	NSTSSQSQTSTASR	0.003288	0.003551	1.7	1.43333	1.96667	Component of the cleavage and polyadenylation specificity factor (CPSF) complex that plays a key role in pre-mRNA 3'-end formation, recognizing the AAUAAA signal sequence and interacting with poly(A) polymerase and other factors to bring about cleavage and poly(A) addition. FIP1L1 contributes to poly(A) site recognition and stimulates poly(A) addition. Binds to U-rich RNA sequence elements surrou…
FIP1L1		1523.36	1523.41	1443.43	89	TEDDSDSDSDDDE		0.003545	1.24576		1.24576	Component of the cleavage and polyadenylation specificity factor (CPSF) complex that plays a key role in pre-mRNA 3'-end formation, recognizing the AAUAAA signal sequence and interacting with poly(A) polymerase and other factors to bring about cleavage and poly(A) addition. FIP1L1 contributes to poly(A) site recognition and stimulates poly(A) addition. Binds to U-rich RNA sequence elements surrou…
FIP1L1		1523.36	1523.41	1443.43	85	TEDDSDSDSDDDE		0.003545	1.15596		1.15596	Component of the cleavage and polyadenylation specificity factor (CPSF) complex that plays a key role in pre-mRNA 3'-end formation, recognizing the AAUAAA signal sequence and interacting with poly(A) polymerase and other factors to bring about cleavage and poly(A) addition. FIP1L1 contributes to poly(A) site recognition and stimulates poly(A) addition. Binds to U-rich RNA sequence elements surrou…
FIP1L1		1359.51	1359.55	1279.57	500	TPSVFNSDEER		0.003177	0.823529		0.823529	Component of the cleavage and polyadenylation specificity factor (CPSF) complex that plays a key role in pre-mRNA 3'-end formation, recognizing the AAUAAA signal sequence and interacting with poly(A) polymerase and other factors to bring about cleavage and poly(A) addition. FIP1L1 contributes to poly(A) site recognition and stimulates poly(A) addition. Binds to U-rich RNA sequence elements surrou…
FKBP14	1301.52		1301.48	1221.5	140	SHESFQEMDL	0.003073		1.15596	1.15596		PPIases accelerate the folding of proteins during protein synthesis.
FKBP14	1301.52	1301.45	1301.48	1221.5	143	SHESFQEMDL	0.003073	0.003319	1.68333	1.375	1.99167	PPIases accelerate the folding of proteins during protein synthesis.
FKBP15	1146.4	1146.35	1146.37	1066.39	1164	SSLSGDEEDE	0.003489	0.003768	6.0082	5.68852	6.32787	May be involved in the cytoskeletal organization of neuronal growth cones. Seems to be inactive as a PPIase (By similarity). Involved in the transport of early endosomes at the level of transition between microfilament-based and microtubule-based movement.
FKBP15	1146.4	1146.35	1146.37	1066.39	1161	SSLSGDEEDE	0.003489	0.003768	6.0082	0.598361	11.418	May be involved in the cytoskeletal organization of neuronal growth cones. Seems to be inactive as a PPIase (By similarity). Involved in the transport of early endosomes at the level of transition between microfilament-based and microtubule-based movement.
FKBP15		1626.66	1626.71	1546.73	619	NNSLQTATENTQAR		0.00332	1.07477		1.07477	May be involved in the cytoskeletal organization of neuronal growth cones. Seems to be inactive as a PPIase (By similarity). Involved in the transport of early endosomes at the level of transition between microfilament-based and microtubule-based movement.
FKBP15		1327.61	1327.57	1247.59	1012	GDSEAEALSEIK		0.003254	0.461538		0.461538	May be involved in the cytoskeletal organization of neuronal growth cones. Seems to be inactive as a PPIase (By similarity). Involved in the transport of early endosomes at the level of transition between microfilament-based and microtubule-based movement.
FKBP3	1766.77	1766.87	1766.82	1686.84	69	DHLVTAYNHLFETK	0.00283	0.003056	0.83908	0.770115	0.908046	FK506- and rapamycin-binding proteins (FKBPs) constitute a family of receptors for the two immunosuppressants which inhibit T-cell proliferation by arresting two distinct cytoplasmic signal transmission pathways. PPIases accelerate the folding of proteins.
FKBP4	1347.52		1347.48	1267.5	258	ESWEMNSEEK	0.002968		1.1875	1.1875		Immunophilin protein with PPIase and co-chaperone activities. Component of steroid receptors heterocomplexes through interaction with heat-shock protein 90 (HSP90). May play a role in the intracellular trafficking of heterooligomeric forms of steroid hormone receptors between cytoplasm and nuclear compartments. The isomerase activity controls neuronal growth cones via regulation of TRPC1 channel …
FKBP5	1175.42		1175.38	1095.4	443	GTDSQAMEEE	0.003403		0.807229	0.807229		Immunophilin protein with PPIase and co-chaperone activities. Component of unligated steroid receptors heterocomplexes through interaction with heat-shock protein 90 (HSP90). Plays a role in the intracellular trafficking of heterooligomeric forms of steroid hormone receptors maintaining the complex into the cytoplasm when unliganded.
FKBP5		1175.42	1175.38	1095.4	445	GTDSQAMEEE		0.003675	0.83908		0.83908	Immunophilin protein with PPIase and co-chaperone activities. Component of unligated steroid receptors heterocomplexes through interaction with heat-shock protein 90 (HSP90). Plays a role in the intracellular trafficking of heterooligomeric forms of steroid hormone receptors maintaining the complex into the cytoplasm when unliganded.
FKBP5		2198.87	2198.94	2118.96	13	NNEESPTATVAEQGEDITSK		0.003438	0.823529		0.823529	Immunophilin protein with PPIase and co-chaperone activities. Component of unligated steroid receptors heterocomplexes through interaction with heat-shock protein 90 (HSP90). Plays a role in the intracellular trafficking of heterooligomeric forms of steroid hormone receptors maintaining the complex into the cytoplasm when unliganded.
FLCN		1773.72	1773.77	1693.79	71	AHSPAEGASVESSSPGPK		0.003045	0.809524		0.809524	May play a role in the pathogenesis of an uncommon form of kidney cancer through its association with an inherited disorder of the hair follicle (fibrofolliculomas). May be a tumor suppressor. May be involved in colorectal tumorigenesis. May be involved in energy and/or nutrient sensing through the AMPK and mTOR signaling pathways. May regulate phosphorylation of RPS6KB1.
FLCN	1773.72	1773.82	1773.77	1693.79	62	AHSPAEGASVESSSPGPK	0.002819	0.003045	0.486842	0.657895	0.315789	May play a role in the pathogenesis of an uncommon form of kidney cancer through its association with an inherited disorder of the hair follicle (fibrofolliculomas). May be a tumor suppressor. May be involved in colorectal tumorigenesis. May be involved in energy and/or nutrient sensing through the AMPK and mTOR signaling pathways. May regulate phosphorylation of RPS6KB1.
FLNA	2279.03		2279.1	2199.12	2531	LVSNHSLHETSSVFVDSLTK	0.003071		1.12963	1.12963		Promotes orthogonal branching of actin filaments and links actin filaments to membrane glycoproteins. Anchors various transmembrane proteins to the actin cytoskeleton and serves as a scaffold for a wide range of cytoplasmic signaling proteins. Interaction with FLNA may allow neuroblast migration from the ventricular zone into the cortical plate. Tethers cell surface-localized furin, modulates its…
FLNA		1193.54	1193.5	1113.52	934	HHDNTYTVK		0.003619	1.21739		1.21739	Promotes orthogonal branching of actin filaments and links actin filaments to membrane glycoproteins. Anchors various transmembrane proteins to the actin cytoskeleton and serves as a scaffold for a wide range of cytoplasmic signaling proteins. Interaction with FLNA may allow neuroblast migration from the ventricular zone into the cortical plate. Tethers cell surface-localized furin, modulates its…
FLNA		2279.03	2279.1	2199.12	2526	LVSNHSLHETSSVFVDSLTK		0.003317	1.14815		1.14815	Promotes orthogonal branching of actin filaments and links actin filaments to membrane glycoproteins. Anchors various transmembrane proteins to the actin cytoskeleton and serves as a scaffold for a wide range of cytoplasmic signaling proteins. Interaction with FLNA may allow neuroblast migration from the ventricular zone into the cortical plate. Tethers cell surface-localized furin, modulates its…
FNBP1	1258.57		1258.53	1178.55	296	TVSDNSLSNSR	0.003178		1.12963	1.12963		May act as a link between RND2 signaling and regulation of the actin cytoskeleton (By similarity). Required to coordinate membrane tubulation with reorganization of the actin cytoskeleton during the late stage of clathrin-mediated endocytosis. Binds to lipids such as phosphatidylinositol 4,5-bisphosphate and phosphatidylserine and promotes membrane invagination and the formation of tubules. Also …
FOXJ3		1565.65	1565.7	1485.72	65	LLDPNTTLDQEEV		0.00345	1.16364		1.16364	Transcriptional activator of MEF2C involved in the regulation pf adult muscle fiber type identity and skeletal muscle regeneration.
FOXJ3	1565.65	1565.75	1565.7	1485.72	64	LLDPNTTLDQEEV	0.003194	0.003448	0.486842	0.565789	0.407895	Transcriptional activator of MEF2C involved in the regulation pf adult muscle fiber type identity and skeletal muscle regeneration.
FOXK2L2	1390.59		1390.63	1310.65	305	DKGWQNSIRHNLS	0.002876		0.792683	0.792683		Recognizes the core sequence 5'-TAAACA-3'. Binds to NFAT-like motifs (purine-rich) in the IL2 promoter. Also binds to HIV-1 long terminal repeat. May be involved in both positive and negative regulation of important viral and cellular promoter elements.
FOXO1	1118.46		1118.43	1038.45	298	WPASPGSHSN	0.003576		0.83908	0.83908		Transcription factor that is the main target of insulin signaling and regulates metabolic homeostasis in response to oxidative stress. Binds to the insulin response element (IRE) with consensus sequence 5'-TT[G/A]TTTTG-3' and the related Daf-16 family binding element (DBE) with consensus sequence 5'-TT[G/A]TTTAC-3'. Activity suppressed by insulin. Main regulator of redox balance and osteoblast nu…
FOXO1	1118.46		1118.43	1038.45	301	WPASPGSHSN	0.003576		0.83908	0.83908		Transcription factor that is the main target of insulin signaling and regulates metabolic homeostasis in response to oxidative stress. Binds to the insulin response element (IRE) with consensus sequence 5'-TT[G/A]TTTTG-3' and the related Daf-16 family binding element (DBE) with consensus sequence 5'-TT[G/A]TTTAC-3'. Activity suppressed by insulin. Main regulator of redox balance and osteoblast nu…
FOXO3		1400.52	1400.56	1320.58	299	GSPTSRSSDELDA		0.003084	0.809524		0.809524	Transcriptional activator which triggers apoptosis in the absence of survival factors, including neuronal cell death upon oxidative stress. Recognizes and binds to the DNA sequence 5'-[AG]TAAA[TC]A-3'. Participates in post-transcriptional regulation of MYC: following phosphorylation by MAPKAPK5, promotes induction of miR-34b and miR-34c expression, 2 post-transcriptional regulators of MYC that bi…
FRA10AC1	1818.65	1818.75	1818.7	1738.72	278	NSDEEESASESELWK	0.002749	0.002969	8.16	6.71568	9.60432	Protein FRA10AC1
FRAP1	1354.63		1354.59	1274.61	2478	TGTTVPESIHSF	0.002953		1.21053	1.21053		Serine/threonine protein kinase which is a central regulator of cellular metabolism, growth and survival in response to hormones, growth factors, nutrients, energy and stress signals. MTOR directly or indirectly regulates the phosphorylation of at least 800 proteins. Functions as part of 2 structurally and functionally distinct signaling complexes mTORC1 and mTORC2 (mTOR complex 1 and 2). Activat…
FRAP1		1354.63	1354.59	1274.61	2471	TGTTVPESIHSF		0.003189	1.22414		1.22414	Serine/threonine protein kinase which is a central regulator of cellular metabolism, growth and survival in response to hormones, growth factors, nutrients, energy and stress signals. MTOR directly or indirectly regulates the phosphorylation of at least 800 proteins. Functions as part of 2 structurally and functionally distinct signaling complexes mTORC1 and mTORC2 (mTOR complex 1 and 2). Activat…
FRAP1		1354.63	1354.59	1274.61	2481	TGTTVPESIHSF		0.003189	0.809524		0.809524	Serine/threonine protein kinase which is a central regulator of cellular metabolism, growth and survival in response to hormones, growth factors, nutrients, energy and stress signals. MTOR directly or indirectly regulates the phosphorylation of at least 800 proteins. Functions as part of 2 structurally and functionally distinct signaling complexes mTORC1 and mTORC2 (mTOR complex 1 and 2). Activat…
FTH1	1153.44		1153.41	1073.43	175	HTLGDSDNES	0.003468		0.827586	0.827586		Stores iron in a soluble, non-toxic, readily available form. Important for iron homeostasis. Has ferroxidase activity. Iron is taken up in the ferrous form and deposited as ferric hydroxides after oxidation. Also plays a role in delivery of iron to cells. Mediates iron uptake in capsule cells of the developing kidney (By similarity).
FTSJD2	1200.56		1200.52	1120.54	75	ADSLVEGTSSR	0.003332		1.23077	1.23077		S-adenosyl-L-methionine-dependent methyltransferase that mediates mRNA cap1 2'-O-ribose methylation to the 5'-cap structure of mRNAs. Methylates the ribose of the first nucleotide of a m7GpppG-capped mRNA and small nuclear RNA (snRNA) to produce m7GpppRm (cap1). Displays a preference for cap0 transcripts. Cap1 modification is linked to higher levels of translation. May be involved in the interfer…
FTSJD2	1462.51		1462.55	1382.57	66	QHSSDSFDDAFK	0.002735		1.21053	1.21053		S-adenosyl-L-methionine-dependent methyltransferase that mediates mRNA cap1 2'-O-ribose methylation to the 5'-cap structure of mRNAs. Methylates the ribose of the first nucleotide of a m7GpppG-capped mRNA and small nuclear RNA (snRNA) to produce m7GpppRm (cap1). Displays a preference for cap0 transcripts. Cap1 modification is linked to higher levels of translation. May be involved in the interfer…
FTSJD2	1187.43	1187.37	1187.39	1107.41	64	QHSSDSFDDA	0.003369	0.003639	1.66667	2.68333	0.65	S-adenosyl-L-methionine-dependent methyltransferase that mediates mRNA cap1 2'-O-ribose methylation to the 5'-cap structure of mRNAs. Methylates the ribose of the first nucleotide of a m7GpppG-capped mRNA and small nuclear RNA (snRNA) to produce m7GpppRm (cap1). Displays a preference for cap0 transcripts. Cap1 modification is linked to higher levels of translation. May be involved in the interfer…
FTSJD2	1349.54	1349.47	1349.5	1269.52	53	TTSLSGSDSETEG	0.002964	0.003201	0.56962	0.455696	0.683544	S-adenosyl-L-methionine-dependent methyltransferase that mediates mRNA cap1 2'-O-ribose methylation to the 5'-cap structure of mRNAs. Methylates the ribose of the first nucleotide of a m7GpppG-capped mRNA and small nuclear RNA (snRNA) to produce m7GpppRm (cap1). Displays a preference for cap0 transcripts. Cap1 modification is linked to higher levels of translation. May be involved in the interfer…
FTSJD2		1445.55	1445.59	1365.61	28	ELALSLSSTSDDE		0.002988	1.23077		1.23077	S-adenosyl-L-methionine-dependent methyltransferase that mediates mRNA cap1 2'-O-ribose methylation to the 5'-cap structure of mRNAs. Methylates the ribose of the first nucleotide of a m7GpppG-capped mRNA and small nuclear RNA (snRNA) to produce m7GpppRm (cap1). Displays a preference for cap0 transcripts. Cap1 modification is linked to higher levels of translation. May be involved in the interfer…
FTSJD2		1462.51	1462.55	1382.57	63	QHSSDSFDDAFK		0.002954	1.18018		1.18018	S-adenosyl-L-methionine-dependent methyltransferase that mediates mRNA cap1 2'-O-ribose methylation to the 5'-cap structure of mRNAs. Methylates the ribose of the first nucleotide of a m7GpppG-capped mRNA and small nuclear RNA (snRNA) to produce m7GpppRm (cap1). Displays a preference for cap0 transcripts. Cap1 modification is linked to higher levels of translation. May be involved in the interfer…
FUS	1226.47	1226.41	1226.43	1146.45	465	GGGPGGSHMGGNY	0.003261	0.003523	0.461538	0.730769	0.192308	Binds both single-stranded and double-stranded DNA and promotes ATP-independent annealing of complementary single-stranded DNAs and D-loop formation in superhelical double-stranded DNA. May play a role in maintenance of genomic integrity.
FUS		1454.43	1454.47	1374.49	276	HDSEQDNSDNNT		0.00297	1.18018		1.18018	Binds both single-stranded and double-stranded DNA and promotes ATP-independent annealing of complementary single-stranded DNAs and D-loop formation in superhelical double-stranded DNA. May play a role in maintenance of genomic integrity.
FUSIP1	1286.56	1286.49	1286.52	1206.54	131	SRSFDYNYR	0.003109	0.003358	1.66667	0.608333	2.725	Splicing factor that in its dephosphorylated form acts as a general repressor of pre-mRNA splicing. Seems to interfere with the U1 snRNP 5'-splice recognition of SNRNP70. Required for splicing repression in M-phase cells and after heat shock. May be involved in regulation of alternative splicing in neurons, with isoform 1 acting as a positive and isoform 3 as a negative regulator.
FUSIP1		1286.56	1286.52	1206.54	133	SRSFDYNYR		0.003358	1.31933		1.31933	Splicing factor that in its dephosphorylated form acts as a general repressor of pre-mRNA splicing. Seems to interfere with the U1 snRNP 5'-splice recognition of SNRNP70. Required for splicing repression in M-phase cells and after heat shock. May be involved in regulation of alternative splicing in neurons, with isoform 1 acting as a positive and isoform 3 as a negative regulator.
FXR1	1199.53	1199.47	1199.49	1119.51	474	DPDSNPYSLL	0.003335	0.003602	0.4	0.373333	0.426667	RNA-binding protein required for embryonic and postnatal development of muscle tissue. May regulate intracellular transport and local translation of certain mRNAs (By similarity).
FXR1	1530.5	1530.6	1530.55	1450.57	420	DELSDWSLAGEDD	0.003267	0.003528	1.66667	1.6	1.73333	RNA-binding protein required for embryonic and postnatal development of muscle tissue. May regulate intracellular transport and local translation of certain mRNAs (By similarity).
FXR1	1530.5	1530.6	1530.55	1450.57	423	DELSDWSLAGEDD	0.003267	0.003528	1.66667	0.566667	2.76667	RNA-binding protein required for embryonic and postnatal development of muscle tissue. May regulate intracellular transport and local translation of certain mRNAs (By similarity).
FXR2	1171.57	1171.51	1171.53	1091.55	610	QPVTVADYIS	0.003414	0.003687	8.16	5.6712	10.6488	Fragile X mental retardation syndrome-related protein 2
FXR2	1313.59	1313.52	1313.55	1233.57	598	GNRTDGSISGDR	0.003045	0.003289	3.37512	4.73512	2.01512	Fragile X mental retardation syndrome-related protein 2
FXR2	1313.59	1313.52	1313.55	1233.57	603	GNRTDGSISGDR	0.003045	0.003289	2.38843	1.63636	3.1405	Fragile X mental retardation syndrome-related protein 2
FXR2	1313.59	1313.52	1313.55	1233.57	601	GNRTDGSISGDR	0.003045	0.003289	1.66667	1.19167	2.14167	Fragile X mental retardation syndrome-related protein 2
FYTTD1	1125.53		1125.5	1045.52	23	ARSNENLDK	0.003554		0.777778	0.777778		Forty-two-three domain-containing protein 1
G3BP1	1363.54		1363.58	1283.6	230	PEDAQKSSSPAPA	0.002934		0.823529	0.823529		Ras GTPase-activating protein-binding protein 1
G3BP1	1642.54	1642.64	1642.59	1562.61	149	TEPQEESEEEVEE	0.003044	0.003288	0.4	0.546667	0.253333	Ras GTPase-activating protein-binding protein 1
G3BP1		1394.54	1394.58	1314.6	38	FYGKNSSYVHGG		0.003097	1.18018		1.18018	Ras GTPase-activating protein-binding protein 1
G3BP1		1789.79	1789.84	1709.86	232	SPAPADIAQTVQEDLR		0.003018	0.829545		0.829545	Ras GTPase-activating protein-binding protein 1
G6PD	1375.54	1375.62	1375.58	1295.6	469	ESELDLTYGNR	0.002908	0.003141	0.556962	0.468354	0.64557	Glucose-6-phosphate 1-dehydrogenase
GAB1	1478.58	1478.66	1478.62	1398.64	417	AFPSDRSSSLEGF	0.002705	0.002921	1.04	0.76	1.32	Gab1 protein
GAB2	1229.55		1229.51	1149.53	472	AGDNSQSVYIP	0.003253		1.24576	1.24576		GRB2-associated-binding protein 2
GAK	1396.54	1396.62	1396.58	1316.6	794	FLHTLDWQEE	0.002864	0.003093	1.04717	1.0283	1.06604	GAK protein
GAPDH	1419.65		1419.69	1339.71	184	VHAITATQKTVDG	0.002818		1.16364	1.16364		Glyceraldehyde-3-phosphate dehydrogenase
GAPVD1	1321.51		1321.47	1241.49	1071	TSPSDGAMANYE	0.003027		0.823529	0.823529		GAPVD1 protein
GAPVD1		1168.49	1168.45	1088.47	941	PMSDPSWNR		0.003697	0.807229		0.807229	GAPVD1 protein
GARNL1	1150.57		1150.54	1070.56	861	GSSPGSLEIPK	0.003477		0.809524	0.809524		GARNL1 protein
GARNL1	1150.57	1150.52	1150.54	1070.56	864	GSSPGSLEIPK	0.003477	0.003755	0.486842	0.736842	0.236842	GARNL1 protein
GARNL1	1150.57	1150.52	1150.54	1070.56	860	GSSPGSLEIPK	0.003477	0.003755	0.448718	0.346154	0.551282	GARNL1 protein
GARNL1	1343.52	1343.45	1343.48	1263.5	775	HFSQSEETGNE	0.002977	0.003215	0.486842	0.355263	0.618421	GARNL1 protein
GARNL1		1343.52	1343.48	1263.5	773	HFSQSEETGNE		0.003215	0.777778		0.777778	GARNL1 protein
GARS		1087.5	1087.47	1007.49	731	LFEGQETGK		0.003972	1.15596		1.15596	Glycine--tRNA ligase
GART		1288.6	1288.56	1208.58	802	SLTNHFSFEK		0.003352	1.18018		1.18018	Glycinamide ribonucleotide synthetase
GART	1331.57	1331.5	1331.53	1251.55	798	NGSLTNHFSFE	0.003004	0.003244	0.376623	0.571429	0.181818	Glycinamide ribonucleotide synthetase
GATAD2A	1088.56		1088.53	1008.55	275	GAQQIHSIR	0.003675		0.827586	0.827586		Transcriptional repressor p66-alpha
GATAD2A	1744.84		1744.89	1664.91	189	PTGSVGSTVTTPPPLVR	0.002866		1.18018	1.18018		Transcriptional repressor p66-alpha
GATAD2B	1146.64	1146.59	1146.61	1066.63	122	LTPSPDIIVL	0.003488	0.003768	0.486842	0.631579	0.342105	Transcriptional repressor p66-beta
GATAD2B	1146.64	1146.59	1146.61	1066.63	120	LTPSPDIIVL	0.003488	0.003768	0.473684	0.381579	0.565789	Transcriptional repressor p66-beta
GBF1	1344.55		1344.51	1264.53	1318	SDSEVYTDHGR	0.002975		1.15596	1.15596		GBF1 protein
GBF1	1344.55		1344.51	1264.53	1324	SDSEVYTDHGR	0.002975		1.07477	1.07477		GBF1 protein
GBF1	1352.57		1352.53	1272.55	1298	PDAGAQSDSELPS	0.002957		0.823529	0.823529		GBF1 protein
GBF1		1344.55	1344.51	1264.53	1316	SDSEVYTDHGR		0.003213	1.16364		1.16364	GBF1 protein
GBF1		1398.42	1398.46	1318.48	1475	GGQSDDDEDEGVP		0.003089	1.31933		1.31933	GBF1 protein
GCFC		1525.51	1525.56	1445.58	557	DHLEGLSSDDEET		0.00354	1.21053		1.21053	PAX3- and PAX7-binding protein 1
GCFC		1525.51	1525.56	1445.58	558	DHLEGLSSDDEET		0.00354	1.21053		1.21053	PAX3- and PAX7-binding protein 1
GCFC	1525.51	1525.61	1525.56	1445.58	563	DHLEGLSSDDEET	0.003278	0.003539	5.7541	5.53279	5.97541	PAX3- and PAX7-binding protein 1
GEMIN5	1119.53		1119.5	1039.52	1366	HASLQNSQR	0.003573		0.675	0.675		Gem-associated protein 5
GEMIN5		1084.44	1084.41	1004.43	757	LESIDGNEE		0.003984	1.18018		1.18018	Gem-associated protein 5
GEMIN5		1119.53	1119.5	1039.52	1370	HASLQNSQR		0.003859	0.807229		0.807229	Gem-associated protein 5
GIGYF2	1540.55		1540.6	1460.62	404	TPSDHQSQEASQF	0.003246		0.823529	0.823529		GIGYF2 protein
GIGYF2	1553.57		1553.62	1473.64	160	EMHRSQSWEER	0.003218		1.61667	1.61667		GIGYF2 protein
GIGYF2	1325.59		1325.55	1245.57	389	VGVEASEETPQT	0.003018		0.809524	0.809524		GIGYF2 protein
GIGYF2	1531.61	1531.71	1531.66	1451.68	223	EFIRSESENWR	0.003265	0.003525	3.34195	6.0039	0.68	GIGYF2 protein
GIGYF2		1540.55	1540.6	1460.62	410	TPSDHQSQEASQF		0.003506	0.823529		0.823529	GIGYF2 protein
GINS2		1585.63	1585.68	1505.7	179	NLQPLESTQSQDF		0.003405	0.833333		0.833333	DNA replication complex GINS protein PSF2
GIT2	1460.56	1460.64	1460.6	1380.62	500	EYTDTSNHSSLK	0.002739	0.002958	2.38843	3.82645	0.950413	ARF GTPase-activating protein GIT2
GLCCI1	1143.5		1143.47	1063.49	406	YASSPKPNNS	0.003498		0.825581	0.825581		Glucocorticoid-induced transcript 1 protein
GLI2	1435.63		1435.67	1355.69	65	ASPLALTQEQLAD	0.002786		0.777778	0.777778		Zinc finger protein GLI2
GLI2		1435.63	1435.67	1355.69	60	ASPLALTQEQLAD		0.003009	0.777778		0.777778	Zinc finger protein GLI2
GLI3	1243.51	1243.45	1243.47	1163.49	907	SSEASQSDGLPS	0.003217	0.003474	0.448718	0.333333	0.564103	Transcriptional activator GLI3
GLI3	1248.6	1248.54	1248.56	1168.58	664	SPGRPTQGALGE	0.003204	0.00346	0.376623	0.142857	0.61039	Transcriptional activator GLI3
GMDS		1090.5	1090.47	1010.49	58	RSSSFNTGR		0.003961	1.18018		1.18018	GDP-mannose 4,6 dehydratase
GNL1		1532.59	1532.64	1452.66	55	DTSDGESVTHHIR		0.003523	0.807229		0.807229	Guanine nucleotide-binding protein-like 1
GNL1		1316.6	1316.56	1236.58	57	SDGESVTHHIR		0.003281	0.795181		0.795181	Guanine nucleotide-binding protein-like 1
GNL1	1375.44	1375.52	1375.48	1295.5	50	EEQTDTSDGESV	0.002908	0.003141	0.556962	0.455696	0.658228	Guanine nucleotide-binding protein-like 1
GOLGA2		1239.57	1239.53	1159.55	671	QELQETQER		0.003485	0.823529		0.823529	Golgin subfamily A member 2
GOLGA4	1493.65	1493.73	1493.69	1413.71	10	ISEEQQQLQQAL	0.002678	0.002892	3.26732	2.17268	4.36195	Golgin subfamily A member 4
GOLGA5		1405.51	1405.55	1325.57	116	SEPDDELLFDF		0.003074	1.21739		1.21739	Golgin subfamily A member 5
GOLGB1	1409.61	1409.69	1409.65	1329.67	298	NQILSQQLQQM	0.002838	0.003065	5.63934	4.48361	6.79508	Golgin subfamily B member 1
GOLGB1		1493.57	1493.61	1413.63	17	VVLHELSGDDDTD		0.002892	1.15596		1.15596	Golgin subfamily B member 1
GPATCH2	1340.51	1340.44	1340.47	1260.49	115	DHSDSDDQMLV	0.002984	0.003223	2.38843	3.08264	1.69421	G patch domain-containing protein 2
GPATCH2	1340.51	1340.44	1340.47	1260.49	117	DHSDSDDQMLV	0.002984	0.003223	2.38843	1.41322	3.36364	G patch domain-containing protein 2
GPATCH8	1100.49		1100.46	1020.48	1033	SQSPHYFR	0.003635		1.24576	1.24576		G patch domain-containing protein 8
GPATCH8		1100.49	1100.46	1020.48	1035	SQSPHYFR		0.003926	1.24576		1.24576	G patch domain-containing protein 8
GPATCH8		1122.51	1122.48	1042.5	499	QSLESHSQK		0.003848	0.829545		0.829545	G patch domain-containing protein 8
GPATCH8	1292.54	1292.47	1292.5	1212.52	1014	SWGHESPEER	0.003095	0.003343	0.556962	0.898734	0.21519	G patch domain-containing protein 8
GPATCH8	1292.54	1292.47	1292.5	1212.52	1009	SWGHESPEER	0.003095	0.003343	0.556962	0.455696	0.658228	G patch domain-containing protein 8
GPBP1L1	1145.53		1145.5	1065.52	442	SSSLFSPWR	0.003492		1.22414	1.22414		Vasculin-like protein 1
GPBP1L1		1137.49	1137.46	1057.48	76	HDSVDSGVS		0.003798	1.18018		1.18018	Vasculin-like protein 1
GPBP1L1		1640.64	1640.69	1560.71	49	HNSSDGFFNNGPLR		0.003292	1.15596		1.15596	Vasculin-like protein 1
GPI	1122.58		1122.55	1042.57	146	SNTPILVDGK	0.003563		1.15596	1.15596		Glucose-6-phosphate isomerase
GPN1	1130.54	1130.49	1130.51	1050.53	320	DSLSPVLHPS	0.003538	0.003821	0.473684	0.684211	0.263158	GPN-loop GTPase 1
GPN1		1374.63	1374.67	1294.69	326	AGTAKDSLSPVLH		0.003143	0.809524		0.809524	GPN-loop GTPase 1
GPR50	1393.63	1393.71	1393.67	1313.69	450	VHFKADSVHFK	0.00287	0.0031	0.4	0.6	0.2	GPR50
GPRASP2		1213.54	1213.5	1133.52	512	STSPFGIPEEA		0.00356	0.833333		0.833333	G-protein coupled receptor-associated sorting protein 2
GPS1	1296.62	1296.55	1296.58	1216.6	276	GERDSQTQAIL	0.003085	0.003332	1.04	0.76	1.32	GPS1 protein
GPS1	1433.59	1433.67	1433.63	1353.65	510	SPPREGSQGELTP	0.00279	0.003013	0.448718	0.705128	0.192308	GPS1 protein
GPSM1	1193.48		1193.44	1113.46	471	EGSHSPLDSAD	0.003352		1.1875	1.1875		G-protein-signaling modulator 1
GPSM1	1304.63	1304.56	1304.59	1224.61	134	HLSIAQEQGDK	0.003066	0.003311	2.33058	1.61983	3.04132	G-protein-signaling modulator 1
GRB10		1787.83	1787.88	1707.9	474	MNILGSQSPLHPSTVK		0.003021	1.15596		1.15596	Growth factor receptor-bound protein 10
GRB10		1787.83	1787.88	1707.9	476	MNILGSQSPLHPSTVK		0.003021	1.15596		1.15596	Growth factor receptor-bound protein 10
GRIPAP1		1239.55	1239.51	1159.53	84	LHSQEEDFR		0.003485	1.1875		1.1875	GRIP1-associated protein 1
GRK5	1258.64		1258.6	1178.62	484	LDIEQFSTVK	0.003178		1.21053	1.21053		G protein-coupled receptor kinase 5
GRK5	1258.64		1258.6	1178.62	485	LDIEQFSTVK	0.003178		1.21053	1.21053		G protein-coupled receptor kinase 5
GRP	1422.61		1422.65	1342.67	25	LNNSLSSPVQADV	0.002812		1.23077	1.23077		Gastrin-releasing peptide
GRP	1422.61		1422.65	1342.67	22	LNNSLSSPVQADV	0.002812		1.19469	1.19469		Gastrin-releasing peptide
GSK3A	1158.51		1158.48	1078.5	21	ARTSSFAEPGG	0.003453		0.7	0.7		Glycogen synthase kinase-3 alpha
GSPT1	1563.72	1563.82	1563.77	1483.79	435	LPNFNRSVDGPIR	0.003198	0.003453	1.04717	0.528302	1.56604	Eukaryotic peptide chain release factor GTP-binding subunit ERF3A
GSTCD	1555.57	1555.67	1555.62	1475.64	223	VHTQETSEGLDSSS	0.003214	0.003471	2.33058	1.16529	3.49587	Glutathione S-transferase C-terminal domain-containing protein.
GTF2E2	1284.57		1284.53	1204.55	61	SDHSNGSFNLK	0.003114		0.825581	0.825581		Transcription initiation factor IIE subunit beta
GTF2F1	1403.46		1403.5	1323.52	224	SSDASDASGEEGGR	0.00285		1.1875	1.1875		General transcription factor IIF subunit 1
GTF2F1		1583.65	1583.7	1503.72	385	PGTPSAEGGSTSSTLR		0.00341	1.0381		1.0381	General transcription factor IIF subunit 1
GTF2F1	1583.65	1583.75	1583.7	1503.72	391	PGTPSAEGGSTSSTLR	0.003157	0.00341	1.0381	0.6	1.47619	General transcription factor IIF subunit 1
GTF2F1		1403.46	1403.5	1323.52	217	SSDASDASGEEGGR		0.003078	1.1875		1.1875	General transcription factor IIF subunit 1
GTF2F1		1403.46	1403.5	1323.52	218	SSDASDASGEEGGR		0.003078	1.1875		1.1875	General transcription factor IIF subunit 1
GTF2F1	1403.46	1403.54	1403.5	1323.52	221	SSDASDASGEEGGR	0.00285	0.003078	1.1875	0.294643	2.08036	General transcription factor IIF subunit 1
GTF2I	1323.71		1323.67	1243.69	784	PSTFGIPRLEK	0.003022		0.823529	0.823529		General transcription factor II-I
GTF2I	1401.55		1401.59	1321.61	231	TEDSGISLEMAAV	0.002854		0.829545	0.829545		General transcription factor II-I
GTF2I	1109.58	1109.53	1109.55	1029.57	785	RPSTFGIPR	0.003605	0.003893	0.376623	0.428571	0.324675	General transcription factor II-I
GTF3C1	1245.47		1245.43	1165.45	1865	ASWASENGETD	0.003212		1.22414	1.22414		General transcription factor 3C polypeptide 1
GTF3C1		1245.47	1245.43	1165.45	1868	ASWASENGETD		0.003469	1.22414		1.22414	General transcription factor 3C polypeptide 1
GTSE1		1349.69	1349.65	1269.67	496	SSGPAPQSLLSAR		0.003201	1.21739		1.21739	G2 and S phase-expressed protein 1
GYS1	1572.5	1572.6	1572.55	1492.57	657	HSSPHQSEDEEDP	0.00318	0.003433	0.473684	0.552632	0.394737	GYS1 protein
GYS1	1572.5	1572.6	1572.55	1492.57	652	HSSPHQSEDEEDP	0.00318	0.003433	0.473684	0.289474	0.657895	GYS1 protein
GYS1	1572.5	1572.6	1572.55	1492.57	653	HSSPHQSEDEEDP	0.00318	0.003433	0.376623	0.194805	0.558442	GYS1 protein
HADH		1199.62	1199.58	1119.6	368	LHQPSPSLNK		0.003601	0.675		0.675	Hydroxyacyl-coenzyme A dehydrogenase
HADHB	1464.59	1464.67	1464.63	1384.65	423	FNNWGGSLSLGHP	0.002731	0.002949	0.4	0.226667	0.573333	Trifunctional enzyme subunit beta, mitochondrial
HAUS6	1324.68		1324.64	1244.66	943	EDILNKSLDAK	0.00302		1.07477	1.07477		HAUS augmin-like complex subunit 6
HBS1L	1547.52		1547.57	1467.59	369	NDNLQFSQCESPS	0.003231		0.795181	0.795181		HBS1-like protein
HBS1L	1280.56		1280.52	1200.54	67	ESSNSVSNHQL	0.003124		1.0381	1.0381		HBS1-like protein
HBS1L		1181.6	1181.56	1101.58	127	EQDRVQSLK		0.003656	0.777778		0.777778	HBS1-like protein
HBS1L	1207.55	1207.49	1207.51	1127.53	49	DKPSVEPVEE	0.003312	0.003578	0.556962	0.658228	0.455696	HBS1-like protein
hCG2045902	1436.54		1436.58	1356.6	2612	DSRGHNSSNSPSL	0.002784		1.18018	1.18018		hCG2045902, isoform CRA_a
hCG2045902		1167.57	1167.54	1087.56	1540	NVVTTPSTNR		0.0037	1.12963		1.12963	hCG2045902, isoform CRA_a
hCG2045902	1359.62	1359.7	1359.66	1279.68	1632	PSLLLHSQEEK	0.002942	0.003177	0.473684	0.75	0.197368	hCG2045902, isoform CRA_a
HDAC1	1539.42	1539.52	1539.47	1459.49	423	ACEEEFSDSEEEG	0.003248	0.003508	0.33	0.36	0.31	Histone deacetylase 1
HDAC1	1539.42	1539.52	1539.47	1459.49	421	ACEEEFSDSEEEG	0.003248	0.003508	0.33	0.36	0.31	Histone deacetylase 1
HDAC2	1511.39	1511.49	1511.44	1431.46	518	ACDEEFSDSEDEG	0.003308	0.003573	0.74	0.82	0.65	Histone deacetylase 2
HDAC2	1511.39	1511.49	1511.44	1431.46	516	ACDEEFSDSEDEG	0.003308	0.003573	0.7	0.53	0.86	Histone deacetylase 2
HDAC4	1215.65	1215.59	1215.61	1135.63	465	PLGRTQSAPLP	0.00329	0.003554	0.4	0.226667	0.573333	Histone deacetylase 4
HDGF		1258.49	1258.45	1178.47	148	GNAEGSSDEEGK		0.003432	1.31933		1.31933	Hepatoma-derived growth factor
HDGFRP2	1100.46	1100.4	1100.43	1020.45	370	GSGGSSGDELR	0.003635	0.003926	0.448718	0.846154	0.0512821	Hepatoma-derived growth factor-related protein 2
HDGFRP2	1100.46	1100.41	1100.43	1020.45	369	GSGGSSGDELR	0.003635	0.003926	0.448718	0.820513	0.0769231	Hepatoma-derived growth factor-related protein 2
HDGFRP2	1100.46	1100.41	1100.43	1020.45	366	GSGGSSGDELR	0.003635	0.003926	0.448718	0.628205	0.269231	Hepatoma-derived growth factor-related protein 2
HDGFRP2	1109.52	1109.47	1109.49	1029.51	612	PVNGEATSQKGES	0.003605	0.003893	0.473684	0.605263	0.342105	Hepatoma-derived growth factor-related protein 2
HDGFRP2		1258.56	1258.52	1178.54	618	TSQKGESAEDK		0.003432	0.825581		0.825581	Hepatoma-derived growth factor-related protein 2
HDGFRP2	1476.54	1476.62	1476.58	1396.6	630	HEEGRDSEEGPR	0.002709	0.002926	0.448718	0.358974	0.538462	Hepatoma-derived growth factor-related protein 2
HDLBP		1413.68	1413.72	1333.74	904	QITRDFSVQIK		0.003055	0.765432		0.765432	Vigilin
HEATR5B	1220.6		1220.56	1140.58	1737	VSDSPSHIATK	0.003277		1.21053	1.21053		HEAT repeat-containing protein 5B
HEATR6	1138.41		1138.38	1058.4	396	VSSSESDFSD	0.003514		1.21739	1.21739		HEAT repeat-containing protein 6
HEATR6	1138.41	1138.36	1138.38	1058.4	395	VSSSESDFSD	0.003514	0.003795	1.1875	0.571429	1.80357	HEAT repeat-containing protein 6
HEATR6		1138.41	1138.38	1058.4	397	VSSSESDFSD		0.003795	1.24576		1.24576	HEAT repeat-containing protein 6
HECTD1		1439.63	1439.67	1359.69	1511	ASQRPLSSSASNR		0.003	1.16364		1.16364	E3 ubiquitin-protein ligase HECTD1
HELLS	1263.51	1263.44	1263.47	1183.49	135	EDESYNISEV	0.003166	0.003419	0.473684	0.618421	0.328947	Lymphoid-specific helicase
HELZ	1434.6		1434.64	1354.66	1120	LQHSGSTNKQQQ	0.002788		1.60833	1.60833		Probable helicase with zinc finger domain
HEXIM2	1341.5		1341.46	1261.48	53	MESHSEDEDLA	0.002982		1.1875	1.1875		Protein HEXIM2
HEXIM2		1341.5	1341.46	1261.48	51	MESHSEDEDLA		0.003221	1.1875		1.1875	Protein HEXIM2
HIATL1		1359.49	1359.53	1279.55	468	SNSSSGSLTNTPE		0.003177	0.765432		0.765432	Hippocampus abundant transcript-like protein 1
HIP1R		1297.58	1297.54	1217.56	592	SSQEQGELQGR		0.00333	1.24576		1.24576	Huntingtin-interacting protein 1-related protein
HIP1R		1297.58	1297.54	1217.56	591	SSQEQGELQGR		0.00333	1.22414		1.22414	Huntingtin-interacting protein 1-related protein
HIRIP3	1428.54		1428.58	1348.6	291	LLGDSDSEEEQK	0.0028		1.23077	1.23077		HIRA-interacting protein 3
HIRIP3		1428.54	1428.58	1348.6	289	LLGDSDSEEEQK		0.003024	1.23077		1.23077	HIRA-interacting protein 3
HIST1H1E	1277.68		1277.64	1197.66	36	ASGPPVSELITK	0.003131		0.675	0.675		Histone H1.4
HIST1H4A	1213.56		1213.52	1133.54	74	DAVTYTEHAK	0.003296		1.31933	1.31933		Histone H4
HIVEP1	1168.53		1168.49	1088.51	698	LPSTEQDSGR	0.003423		1.19469	1.19469		Zinc finger protein 40
HLA-C		1428.5	1428.54	1348.56	249	DGEDQTQDTELV		0.003024	0.809524		0.809524	human leukocyte anitgen, HLA-C
HLCS		1371.47	1371.51	1291.53	79	GSASGSEPAGDSDR		0.00315	0.765432		0.765432	Biotin--protein ligase
HMGA1	1462.64		1462.68	1382.7	49	GSQKEPSEVPTPK	0.002735		1.1875	1.1875		High mobility group protein HMG-I/HMG-Y
HMGB1		1164.57	1164.54	1084.56	42	VNFSEFSKK		0.00371	1.07477		1.07477	High mobility group protein B1
HMGB1	1543.6	1543.7	1543.65	1463.67	35	HPDASVNFSEFSK	0.003239	0.003498	2.29752	2.07438	2.52066	High mobility group protein B1
HMGB2	1328.56		1328.52	1248.54	35	HPDSSVNFAEF	0.003011		1.22414	1.22414		High mobility group protein B2
HMGB2		1328.56	1328.52	1248.54	34	HPDSSVNFAEF		0.003252	1.24576		1.24576	High mobility group protein B2
HMGB2	1390.59	1390.67	1390.63	1310.65	125	SEHPGLSIGDTAK	0.002876	0.003106	0.473684	0.223684	0.723684	High mobility group protein B2
HMOX1	1262.63	1262.56	1262.59	1182.61	231	DQSPSRAPGLR	0.003168	0.003421	0.556962	0.316456	0.797468	Heme oxygenase 1
HMOX1		1262.63	1262.59	1182.61	229	DQSPSRAPGLR		0.003421	0.825581		0.825581	Heme oxygenase 1
HN1	1215.55		1215.51	1135.53	28	PPGGGSNFSLGF	0.003291		1.07477	1.07477		hematological and neurological expressed 1 protein
HN1	1548.6		1548.65	1468.67	87	NSSEASSGDFLDLK	0.003229		1.17117	1.17117		hematological and neurological expressed 1 protein
HN1		1267.58	1267.54	1187.56	14	GVDPNSRNSSR		0.003408	0.765432		0.765432	hematological and neurological expressed 1 protein
HNRNPA0	1258.59		1258.55	1178.57	123	HFSQFGTVEK	0.003178		0.675	0.675		Heterogeneous nuclear ribonucleoprotein A0
HNRNPA0		1271.52	1271.48	1191.5	279	SGGGGGGGGSSWGGR		0.003398	1.31933		1.31933	Heterogeneous nuclear ribonucleoprotein A0
HNRNPA0		1271.52	1271.48	1191.5	280	SGGGGGGGGSSWGGR		0.003398	1.15596		1.15596	Heterogeneous nuclear ribonucleoprotein A0
HNRNPA1	1773.62		1773.67	1693.69	361	NQGGYGGSSSSSSYGSGR	0.002819		1.24576	1.24576		Heterogeneous nuclear ribonucleoprotein A1
HNRNPA1	1516.67	1516.77	1516.72	1436.74	103	EDSQRPGAHLTVK	0.003297	0.00356	0.376623	0.584416	0.168831	Heterogeneous nuclear ribonucleoprotein A1
HNRNPA1		1773.62	1773.67	1693.69	365	NQGGYGGSSSSSSYGSGR		0.003045	1.04717		1.04717	Heterogeneous nuclear ribonucleoprotein A1
HNRNPA2B1	1114.5		1114.47	1034.49	225	FGPGPGSNFR	0.003589		0.825581	0.825581		Heterogeneous nuclear ribonucleoproteins A2/B1
HNRNPA2B1	1516.67		1516.72	1436.74	110	EDSQRPGAHLTVK	0.003297		1.15596	1.15596		Heterogeneous nuclear ribonucleoproteins A2/B1
HNRNPA2B1	1320.54		1320.5	1240.52	212	NFGFGDSRGGGGN	0.003029		0.825581	0.825581		Heterogeneous nuclear ribonucleoproteins A2/B1
HNRNPA2B1	1375.5		1375.54	1295.56	259	GGGNFGGSPGYGGGR	0.002908		1.31933	1.31933		Heterogeneous nuclear ribonucleoproteins A2/B1
HNRNPA2B1	1105.48	1105.43	1105.45	1025.47	176	YHTINGHNA	0.003618	0.003909	0.448718	0.25641	0.641026	Heterogeneous nuclear ribonucleoproteins A2/B1
HNRNPA2B1	1144.47	1144.42	1144.44	1064.46	344	PGGSGGSGGYGGR	0.003495	0.003775	6.02952	5.70871	6.35032	Heterogeneous nuclear ribonucleoproteins A2/B1
HNRNPA2B1		1144.47	1144.44	1064.46	341	PGGSGGSGGYGGR		0.003775	1.21739		1.21739	Heterogeneous nuclear ribonucleoproteins A2/B1
HNRNPA2B1	1343.62	1343.55	1343.58	1263.6	199	MQEVQSSRSGR	0.002977	0.003215	3.25902	4.73512	1.78293	Heterogeneous nuclear ribonucleoproteins A2/B1
HNRNPA2B1		1343.62	1343.58	1263.6	198	MQEVQSSRSGR		0.003215	0.809524		0.809524	Heterogeneous nuclear ribonucleoproteins A2/B1
HNRNPA3	1516.67		1516.72	1436.74	124	EDSQRPGAHLTVK	0.003297		1.0381	1.0381		Heterogeneous nuclear ribonucleoprotein A3
HNRNPA3	1240.5		1240.46	1160.48	366	YGSGGGSGGYGSR	0.003225		0.765432	0.765432		Heterogeneous nuclear ribonucleoprotein A3
HNRNPA3	1240.5	1240.44	1240.46	1160.48	370	YGSGGGSGGYGSR	0.003225	0.003483	2.28926	1.54545	3.03306	Heterogeneous nuclear ribonucleoprotein A3
HNRNPA3		1240.5	1240.46	1160.48	358	YGSGGGSGGYGSR		0.003483	0.448718		0.448718	Heterogeneous nuclear ribonucleoprotein A3
HNRNPAB	1104.47		1104.44	1024.46	268	GGGQGSTNYGK	0.003622		0.823529	0.823529		Heterogeneous nuclear ribonucleoprotein A/B
HNRNPAB	1414.61	1414.69	1414.65	1334.67	223	FHTVSGSKCEIK	0.002828	0.003053	0.4	0.226667	0.573333	Heterogeneous nuclear ribonucleoprotein A/B
HNRNPC	1537.59		1537.64	1457.66	121	SPLLSSSFDLDYD	0.003252		0.675	0.675		Heterogeneous nuclear ribonucleoproteins C1/C2
HNRNPC	1563.59		1563.64	1483.66	138	YYDRMYSYPAR	0.003198		0.829545	0.829545		Heterogeneous nuclear ribonucleoproteins C1/C2
HNRNPC	1275.54		1275.5	1195.52	233	SEEEQSSSSVK	0.003136		1.21739	1.21739		Heterogeneous nuclear ribonucleoproteins C1/C2
HNRNPC		1110.53	1110.5	1030.52	209	VDSLLENLE		0.00389	1.16364		1.16364	Heterogeneous nuclear ribonucleoproteins C1/C2
HNRNPC	1187.56	1187.5	1187.52	1107.54	241	EEQSSSSVKK	0.003368	0.003637	1.04	0.76	1.32	Heterogeneous nuclear ribonucleoproteins C1/C2
HNRNPC	2116.68	2116.8	2116.74	2036.76	260	DDSAEEGDLLDDDDNEDR	0.003307	0.003572	2.27273	1.54545	3	Heterogeneous nuclear ribonucleoproteins C1/C2
HNRNPC	1417.59	1417.67	1417.63	1337.65	115	TEHPSPSPLLSSS	0.002822	0.003048	0.473684	0.552632	0.394737	Heterogeneous nuclear ribonucleoproteins C1/C2
HNRNPC		1947.57	1947.63	1867.65	299	EAEEGEDDRDSNGEDDS		0.002772	1.60833		1.60833	Heterogeneous nuclear ribonucleoproteins C1/C2
HNRNPD	1536.51		1536.56	1456.58	80	NEEDEGHSNSSPR	0.003254		0.831461	0.831461		Heterogeneous nuclear ribonucleoprotein D0
HNRNPD	1590.65		1590.7	1510.72	91	NSSPRHSEAATAQR	0.003143		1.24576	1.24576		Heterogeneous nuclear ribonucleoprotein D0
HNRNPD	1590.65		1590.7	1510.72	87	NSSPRHSEAATAQR	0.003143		1.17117	1.17117		Heterogeneous nuclear ribonucleoprotein D0
HNRNPD		1096.49	1096.46	1016.48	271	QQQQWGSR		0.00394	0.765432		0.765432	Heterogeneous nuclear ribonucleoprotein D0
HNRNPD	1164.46	1164.41	1164.43	1084.45	83	DEGHSNSSPR	0.003435	0.00371	0.827586	0.275862	1.37931	Heterogeneous nuclear ribonucleoprotein D0
HNRNPD		1536.51	1536.56	1456.58	82	NEEDEGHSNSSPR		0.003514	0.827586		0.827586	Heterogeneous nuclear ribonucleoprotein D0
HNRNPD		1325.55	1325.51	1245.53	294	DYSNQQSGYGK		0.003259	1.16364		1.16364	Heterogeneous nuclear ribonucleoprotein D0
HNRNPF	1111.52	1111.47	1111.49	1031.51	215	PYDRPGTAR	0.003599	0.003887	0.556962	0.35443	0.759494	Heterogeneous nuclear ribonucleoprotein F
HNRNPF		1529.68	1529.73	1449.75	187	IEVFKSSQEEVR		0.003531	0.473684		0.473684	Heterogeneous nuclear ribonucleoprotein F
HNRNPF	1250.47	1250.41	1250.43	1170.45	104	HSGPNSADSAND	0.003199	0.003455	1.04	0.76	1.32	Heterogeneous nuclear ribonucleoprotein F
HNRNPH2	1304.52	1304.45	1304.48	1224.5	107	HTGPNSPDTAND	0.003066	0.003311	0.556962	0.848101	0.265823	Heterogeneous nuclear ribonucleoprotein H
HNRNPH2	1304.52	1304.45	1304.48	1224.5	104	HTGPNSPDTAND	0.003066	0.003311	0.4	0.56	0.24	Heterogeneous nuclear ribonucleoprotein H
HNRNPH3		1188.51	1188.47	1108.49	298	DNQGGYGSVGR		0.003635	1.20175		1.20175	Heterogeneous nuclear ribonucleoprotein H
HNRNPL	1081.43		1081.4	1001.42	52	YYGGGSEGGR	0.003699		1.31092	1.31092		Heterogeneous nuclear ribonucleoprotein L
HNRNPM	1237.57		1237.53	1157.55	468	LDHMASSIER	0.003232		1.31092	1.31092		Heterogeneous nuclear ribonucleoprotein M
HNRNPM	1681.7		1681.75	1601.77	637	SFAGSFGGAGGHAPGVAR	0.002973		1.20175	1.20175		Heterogeneous nuclear ribonucleoprotein M
HNRNPM	1681.7		1681.75	1601.77	633	SFAGSFGGAGGHAPGVAR	0.002973		1.12963	1.12963		Heterogeneous nuclear ribonucleoprotein M
HNRNPM		1229.55	1229.51	1149.53	528	MGLSMERMVP		0.003513	0.831461		0.831461	Heterogeneous nuclear ribonucleoprotein M
HNRNPU	1879.73		1879.79	1799.81	59	PAMEPGNGSLDLGGDSAGR	0.00266		0.765432	0.765432		Heterogeneous nuclear ribonucleoprotein U
HNRNPU		1203.49	1203.45	1123.47	780	NQSQGYNQW		0.00359	1.12963		1.12963	Heterogeneous nuclear ribonucleoprotein U
HNRNPUL1	1462.62		1462.66	1382.68	113	QNQFYDTQVIK	0.002735		0.792683	0.792683		Heterogeneous nuclear ribonucleoprotein U-like protein 1
HNRPDL		1441.62	1441.66	1361.68	300	YHQIGSGKCEIK		0.002997	0.829545		0.829545	Heterogeneous nuclear ribonucleoprotein D-like
HNRPLL	1285.56	1285.49	1285.52	1205.54	61	GGGRSFSQPEAGG	0.003111	0.003361	0.386667	0.586667	0.186667	Heterogeneous nuclear ribonucleoprotein L-like
HNRPLL	1447.56	1447.64	1447.6	1367.62	68	SFSQPEAGGSHHK	0.002763	0.002984	0.386667	0.56	0.213333	Heterogeneous nuclear ribonucleoprotein L-like
HNRPLL	1447.56	1447.64	1447.6	1367.62	59	SFSQPEAGGSHHK	0.002763	0.002984	0.448718	0.307692	0.589744	Heterogeneous nuclear ribonucleoprotein L-like
HOMEZ	1168.57	1168.51	1168.53	1088.55	494	LSTQQVLDW	0.003423	0.003697	0.386667	0.146667	0.626667	May function as a transcriptional regulator.
HOXA5	1354.62	1354.55	1354.58	1274.6	59	DLSVGRSGSGHFG	0.002953	0.003189	0.556962	0.417722	0.696203	Sequence-specific transcription factor which is part of a developmental regulatory system that provides cells with specific positional identities on the anterior-posterior axis. Also binds to its own promoter. Binds specifically to the motif 5'-CYYNATTA[TG]Y-3'.
HSP90AA1	1505.72		1505.77	1425.79	341	FIGYPITLFVEK	0.003321		1.30252	1.30252		Molecular chaperone that promotes the maturation, structural maintenance and proper regulation of specific target proteins involved for instance in cell cycle control and signal transduction. Undergoes a functional cycle that is linked to its ATPase activity. This cycle probably induces conformational changes in the client proteins, thereby causing their activation. Interacts dynamically with var…
HSP90AA1		1101.38	1101.35	1021.37	353	EVSDDEAEE		0.003923	1.21739		1.21739	Molecular chaperone that promotes the maturation, structural maintenance and proper regulation of specific target proteins involved for instance in cell cycle control and signal transduction. Undergoes a functional cycle that is linked to its ATPase activity. This cycle probably induces conformational changes in the client proteins, thereby causing their activation. Interacts dynamically with var…
HSP90AA1		1118.5	1118.47	1038.49	63	YESLTDPSK		0.003862	1.1875		1.1875	Molecular chaperone that promotes the maturation, structural maintenance and proper regulation of specific target proteins involved for instance in cell cycle control and signal transduction. Undergoes a functional cycle that is linked to its ATPase activity. This cycle probably induces conformational changes in the client proteins, thereby causing their activation. Interacts dynamically with var…
HSP90AA1		1586.55	1586.6	1506.62	385	EIEDVGSDEEEEK		0.003403	1.21739		1.21739	Molecular chaperone that promotes the maturation, structural maintenance and proper regulation of specific target proteins involved for instance in cell cycle control and signal transduction. Undergoes a functional cycle that is linked to its ATPase activity. This cycle probably induces conformational changes in the client proteins, thereby causing their activation. Interacts dynamically with var…
HSP90AA1		1474.49	1474.53	1394.55	427	NPDDITNEEYGE		0.00293	0.831461		0.831461	Molecular chaperone that promotes the maturation, structural maintenance and proper regulation of specific target proteins involved for instance in cell cycle control and signal transduction. Undergoes a functional cycle that is linked to its ATPase activity. This cycle probably induces conformational changes in the client proteins, thereby causing their activation. Interacts dynamically with var…
HSP90AA2	1362.53		1362.57	1282.59	171	WESSAGGSFTVR	0.002936		0.825581	0.825581		Putative molecular chaperone that may promote the maturation, structural maintenance and proper regulation of specific target proteins.
HSP90AA2		1586.55	1586.6	1506.62	263	EIEDVGSDEEEEK		0.003403	1.19469		1.19469	Putative molecular chaperone that may promote the maturation, structural maintenance and proper regulation of specific target proteins.
HSP90AA2		1362.53	1362.57	1282.59	169	WESSAGGSFTVR		0.003171	1.58333		1.58333	Putative molecular chaperone that may promote the maturation, structural maintenance and proper regulation of specific target proteins.
HSP90AB1	1107.48		1107.45	1027.47	445	GIHEDSTNR	0.003612		0.829545	0.829545		Molecular chaperone that promotes the maturation, structural maintenance and proper regulation of specific target proteins involved for instance in cell cycle control and signal transduction. Undergoes a functional cycle that is linked to its ATPase activity. This cycle probably induces conformational changes in the client proteins, thereby causing their activation. Interacts dynamically with var…
HSP90AB1	1524.53		1524.58	1444.6	467	QSGDEMTSLSEYV	0.00328		0.809524	0.809524		Molecular chaperone that promotes the maturation, structural maintenance and proper regulation of specific target proteins involved for instance in cell cycle control and signal transduction. Undergoes a functional cycle that is linked to its ATPase activity. This cycle probably induces conformational changes in the client proteins, thereby causing their activation. Interacts dynamically with var…
HSP90AB1	1239.6		1239.56	1159.58	487	SIYYITGESK	0.003227		1.15596	1.15596		Molecular chaperone that promotes the maturation, structural maintenance and proper regulation of specific target proteins involved for instance in cell cycle control and signal transduction. Undergoes a functional cycle that is linked to its ATPase activity. This cycle probably induces conformational changes in the client proteins, thereby causing their activation. Interacts dynamically with var…
HSP90AB1	1573.53		1573.58	1493.6	255	IEDVGSDEEDDSGK	0.003178		1.58333	1.58333		Molecular chaperone that promotes the maturation, structural maintenance and proper regulation of specific target proteins involved for instance in cell cycle control and signal transduction. Undergoes a functional cycle that is linked to its ATPase activity. This cycle probably induces conformational changes in the client proteins, thereby causing their activation. Interacts dynamically with var…
HSP90AB1	1107.48	1107.43	1107.45	1027.47	446	GIHEDSTNR	0.003612	0.003901	0.376623	0.441558	0.311688	Molecular chaperone that promotes the maturation, structural maintenance and proper regulation of specific target proteins involved for instance in cell cycle control and signal transduction. Undergoes a functional cycle that is linked to its ATPase activity. This cycle probably induces conformational changes in the client proteins, thereby causing their activation. Interacts dynamically with var…
HSP90AB1	1115.4	1115.35	1115.37	1035.39	226	EISDDEAEE	0.003586	0.003873	7.89888	5.55696	10.2408	Molecular chaperone that promotes the maturation, structural maintenance and proper regulation of specific target proteins involved for instance in cell cycle control and signal transduction. Undergoes a functional cycle that is linked to its ATPase activity. This cycle probably induces conformational changes in the client proteins, thereby causing their activation. Interacts dynamically with var…
HSP90AB1		1239.6	1239.56	1159.58	482	SIYYITGESK		0.003485	1.1875		1.1875	Molecular chaperone that promotes the maturation, structural maintenance and proper regulation of specific target proteins involved for instance in cell cycle control and signal transduction. Undergoes a functional cycle that is linked to its ATPase activity. This cycle probably induces conformational changes in the client proteins, thereby causing their activation. Interacts dynamically with var…
HSP90AB1	1573.53	1573.63	1573.58	1493.6	261	IEDVGSDEEDDSGK	0.003178	0.003431	3.25902	3.14293	3.37512	Molecular chaperone that promotes the maturation, structural maintenance and proper regulation of specific target proteins involved for instance in cell cycle control and signal transduction. Undergoes a functional cycle that is linked to its ATPase activity. This cycle probably induces conformational changes in the client proteins, thereby causing their activation. Interacts dynamically with var…
HSP90AB1		1421.45	1421.49	1341.51	462	YHTSQSGDEMTS		0.003039	1.12963		1.12963	Molecular chaperone that promotes the maturation, structural maintenance and proper regulation of specific target proteins involved for instance in cell cycle control and signal transduction. Undergoes a functional cycle that is linked to its ATPase activity. This cycle probably induces conformational changes in the client proteins, thereby causing their activation. Interacts dynamically with var…
HSP90AB1	1488.5	1488.58	1488.54	1408.56	297	NPDDITQEEYGE	0.002687	0.002902	0.376623	0.428571	0.324675	Molecular chaperone that promotes the maturation, structural maintenance and proper regulation of specific target proteins involved for instance in cell cycle control and signal transduction. Undergoes a functional cycle that is linked to its ATPase activity. This cycle probably induces conformational changes in the client proteins, thereby causing their activation. Interacts dynamically with var…
HSP90B1	1247.55		1247.51	1167.53	515	FQSSHHPTDI	0.003206		1.23077	1.23077		Involved in stress resistance and actin organization.
HSP90B1	1596.63		1596.68	1516.7	523	HPTDITSLDQYVE	0.003132		1.16364	1.16364		Involved in stress resistance and actin organization.
HSPA1A	1154.51		1154.48	1074.5	85	GDPVVQSDMK	0.003465		0.829545	0.829545		In cooperation with other chaperones, Hsp70s stabilize preexistent proteins against aggregation and mediate the folding of newly translated polypeptides in the cytosol as well as within organelles. These chaperones participate in all these processes through their ability to recognize nonnative conformations of other proteins. They bind extended peptide segments with a net hydrophobic character ex…
HSPA4	1246.6		1246.56	1166.58	649	NSFTLKLEDT	0.003209		1.16364	1.16364		Heat shock 70-related protein APG-2
HSPA8	1176.51	1176.45	1176.47	1096.49	153	PAYFNDSQR	0.0034	0.003672	0.448718	0.628205	0.269231	Acts as a repressor of transcriptional activation. Inhibits the transcriptional coactivator activity of CITED1 on Smad-mediated transcription. Chaperone. Component of the PRP19-CDC5L complex that forms an integral part of the spliceosome and is required for activating pre-mRNA splicing. May have a scaffolding role in the spliceosome assembly as it contacts all other components of the core complex…
HSPA8		1186.51	1186.47	1106.49	85	DDAVVQSDMK		0.003641	1.17117		1.17117	Acts as a repressor of transcriptional activation. Inhibits the transcriptional coactivator activity of CITED1 on Smad-mediated transcription. Chaperone. Component of the PRP19-CDC5L complex that forms an integral part of the spliceosome and is required for activating pre-mRNA splicing. May have a scaffolding role in the spliceosome assembly as it contacts all other components of the core complex…
HSPA9	1099.46		1099.43	1019.45	627	DSETGENIR	0.003638		1.24576	1.24576		Implicated in the control of cell proliferation and cellular aging. May also act as a chaperone.
HSPA9	1448.61		1448.65	1368.67	116	VTNPNNTFYATK	0.002761		0.833333	0.833333		Implicated in the control of cell proliferation and cellular aging. May also act as a chaperone.
HSPA9	1448.61	1448.69	1448.65	1368.67	120	VTNPNNTFYATK	0.002761	0.002982	0.822222	0.833333	0.811111	Implicated in the control of cell proliferation and cellular aging. May also act as a chaperone.
HSPB1	1154.58	1154.53	1154.55	1074.57	82	QLSSGVSEIR	0.003464	0.003742	5.63934	5.84426	5.43443	Involved in stress resistance and actin organization.
HSPB1	1154.58	1154.53	1154.55	1074.57	83	QLSSGVSEIR	0.003464	0.003742	5.46721	3.54098	7.39344	Involved in stress resistance and actin organization.
HSPB1	1509.68	1509.78	1509.73	1429.75	15	SLLRGPSWDPFR	0.003312	0.003577	1.04	0.76	1.32	Involved in stress resistance and actin organization.
HSPD1	1583.68		1583.73	1503.75	206	TLNDELEIIEGMK	0.003157		0.823529	0.823529		Implicated in mitochondrial protein import and macromolecular assembly. May facilitate the correct folding of imported proteins. May also prevent misfolding and promote the refolding and proper assembly of unfolded polypeptides generated under stress conditions in the mitochondrial matrix.
HSPD1	1310.65		1310.61	1230.63	422	DRTDALNATR	0.003052		1.20175	1.20175		Implicated in mitochondrial protein import and macromolecular assembly. May facilitate the correct folding of imported proteins. May also prevent misfolding and promote the refolding and proper assembly of unfolded polypeptides generated under stress conditions in the mitochondrial matrix.
HSPD1		1135.54	1135.51	1055.53	232	SPYFINTSK		0.003805	0.795181		0.795181	Implicated in mitochondrial protein import and macromolecular assembly. May facilitate the correct folding of imported proteins. May also prevent misfolding and promote the refolding and proper assembly of unfolded polypeptides generated under stress conditions in the mitochondrial matrix.
HSPD1	1206.68	1206.62	1206.64	1126.66	252	ISSIQSIVPAL	0.003315	0.00358	0.448718	0.564103	0.333333	Implicated in mitochondrial protein import and macromolecular assembly. May facilitate the correct folding of imported proteins. May also prevent misfolding and promote the refolding and proper assembly of unfolded polypeptides generated under stress conditions in the mitochondrial matrix.
HSPD1		1206.68	1206.64	1126.66	253	ISSIQSIVPAL		0.00358	1.575		1.575	Implicated in mitochondrial protein import and macromolecular assembly. May facilitate the correct folding of imported proteins. May also prevent misfolding and promote the refolding and proper assembly of unfolded polypeptides generated under stress conditions in the mitochondrial matrix.
HSPD1	1310.65	1310.58	1310.61	1230.63	428	DRTDALNATR	0.003052	0.003296	3.25902	0.149268	6.36878	Implicated in mitochondrial protein import and macromolecular assembly. May facilitate the correct folding of imported proteins. May also prevent misfolding and promote the refolding and proper assembly of unfolded polypeptides generated under stress conditions in the mitochondrial matrix.
HSPH1		1189.6	1189.56	1109.58	817	LERTPNGPNI		0.003631	0.809524		0.809524	Prevents the aggregation of denatured proteins in cells under severe stress, on which the ATP levels decrease markedly. Inhibits HSPA8/HSC70 ATPase and chaperone activities (By similarity).
HSPH1		1424.62	1424.66	1344.68	65	ITHANNTVSNFK		0.003033	0.809524		0.809524	Prevents the aggregation of denatured proteins in cells under severe stress, on which the ATP levels decrease markedly. Inhibits HSPA8/HSC70 ATPase and chaperone activities (By similarity).
HTATSF1	1172.54		1172.5	1092.52	387	RSDSVSASER	0.003411		0.809524	0.809524		Functions as a general transcription factor playing a role in the process of transcriptional elongation. May mediate the reciprocal stimulatory effect of splicing on transcriptional elongation. In case of infection by HIV-1, it is up-regulated by the HIV-1 proteins NEF and gp120, acts as a cofactor required for the Tat-enhanced transcription of the virus.
HTATSF1	1177.51		1177.47	1097.49	479	RGFEGSCSQK	0.003397		1.17117	1.17117		Functions as a general transcription factor playing a role in the process of transcriptional elongation. May mediate the reciprocal stimulatory effect of splicing on transcriptional elongation. In case of infection by HIV-1, it is up-regulated by the HIV-1 proteins NEF and gp120, acts as a cofactor required for the Tat-enhanced transcription of the virus.
HTATSF1	1192.43		1192.39	1112.41	624	EFDEDSDEK	0.003354		1.15596	1.15596		Functions as a general transcription factor playing a role in the process of transcriptional elongation. May mediate the reciprocal stimulatory effect of splicing on transcriptional elongation. In case of infection by HIV-1, it is up-regulated by the HIV-1 proteins NEF and gp120, acts as a cofactor required for the Tat-enhanced transcription of the virus.
HTATSF1	1311.59		1311.55	1231.57	453	ENNAKESSPEK	0.00305		1.21739	1.21739		Functions as a general transcription factor playing a role in the process of transcriptional elongation. May mediate the reciprocal stimulatory effect of splicing on transcriptional elongation. In case of infection by HIV-1, it is up-regulated by the HIV-1 proteins NEF and gp120, acts as a cofactor required for the Tat-enhanced transcription of the virus.
HTATSF1	1406.49		1406.53	1326.55	713	LFDEEEDSSEK	0.002844		1.55	1.55		Functions as a general transcription factor playing a role in the process of transcriptional elongation. May mediate the reciprocal stimulatory effect of splicing on transcriptional elongation. In case of infection by HIV-1, it is up-regulated by the HIV-1 proteins NEF and gp120, acts as a cofactor required for the Tat-enhanced transcription of the virus.
HTATSF1	1472.52		1472.56	1392.58	485	SCSQKESEEGNPV	0.002716		0.792683	0.792683		Functions as a general transcription factor playing a role in the process of transcriptional elongation. May mediate the reciprocal stimulatory effect of splicing on transcriptional elongation. In case of infection by HIV-1, it is up-regulated by the HIV-1 proteins NEF and gp120, acts as a cofactor required for the Tat-enhanced transcription of the virus.
HTATSF1		1107.45	1107.42	1027.44	403	HFSEHPSTS		0.003901	0.809524		0.809524	Functions as a general transcription factor playing a role in the process of transcriptional elongation. May mediate the reciprocal stimulatory effect of splicing on transcriptional elongation. In case of infection by HIV-1, it is up-regulated by the HIV-1 proteins NEF and gp120, acts as a cofactor required for the Tat-enhanced transcription of the virus.
HTATSF1		1112.48	1112.45	1032.47	616	VLDEEGSER		0.003884	1.15596		1.15596	Functions as a general transcription factor playing a role in the process of transcriptional elongation. May mediate the reciprocal stimulatory effect of splicing on transcriptional elongation. In case of infection by HIV-1, it is up-regulated by the HIV-1 proteins NEF and gp120, acts as a cofactor required for the Tat-enhanced transcription of the virus.
HTATSF1		1162.45	1162.42	1082.44	642	VFDDESDEK		0.003716	1.16364		1.16364	Functions as a general transcription factor playing a role in the process of transcriptional elongation. May mediate the reciprocal stimulatory effect of splicing on transcriptional elongation. In case of infection by HIV-1, it is up-regulated by the HIV-1 proteins NEF and gp120, acts as a cofactor required for the Tat-enhanced transcription of the virus.
HTATSF1	1177.51	1177.45	1177.47	1097.49	481	RGFEGSCSQK	0.003397	0.003669	5.46721	1.18852	9.7459	Functions as a general transcription factor playing a role in the process of transcriptional elongation. May mediate the reciprocal stimulatory effect of splicing on transcriptional elongation. In case of infection by HIV-1, it is up-regulated by the HIV-1 proteins NEF and gp120, acts as a cofactor required for the Tat-enhanced transcription of the virus.
HTATSF1	1241.46	1241.4	1241.42	1161.44	30	DGDTQTDAGGEP	0.003222	0.00348	0.448718	0.333333	0.564103	Functions as a general transcription factor playing a role in the process of transcriptional elongation. May mediate the reciprocal stimulatory effect of splicing on transcriptional elongation. In case of infection by HIV-1, it is up-regulated by the HIV-1 proteins NEF and gp120, acts as a cofactor required for the Tat-enhanced transcription of the virus.
HTATSF1	1290.52	1290.45	1290.48	1210.5	702	LFEDDDSNEK	0.0031	0.003348	1.23077	0.529915	1.93162	Functions as a general transcription factor playing a role in the process of transcriptional elongation. May mediate the reciprocal stimulatory effect of splicing on transcriptional elongation. In case of infection by HIV-1, it is up-regulated by the HIV-1 proteins NEF and gp120, acts as a cofactor required for the Tat-enhanced transcription of the virus.
HTATSF1		1311.59	1311.55	1231.57	452	ENNAKESSPEK		0.003294	1.21739		1.21739	Functions as a general transcription factor playing a role in the process of transcriptional elongation. May mediate the reciprocal stimulatory effect of splicing on transcriptional elongation. In case of infection by HIV-1, it is up-regulated by the HIV-1 proteins NEF and gp120, acts as a cofactor required for the Tat-enhanced transcription of the virus.
HTATSF1	1406.49	1406.57	1406.53	1326.55	714	LFDEEEDSSEK	0.002844	0.003072	1.55	1.21667	1.88333	Functions as a general transcription factor playing a role in the process of transcriptional elongation. May mediate the reciprocal stimulatory effect of splicing on transcriptional elongation. In case of infection by HIV-1, it is up-regulated by the HIV-1 proteins NEF and gp120, acts as a cofactor required for the Tat-enhanced transcription of the virus.
HTT	1417.62		1417.66	1337.68	1197	EPGEQASVPLSPK	0.002822		0.809524	0.809524		May play a role in microtubule-mediated transport or vesicle function.
HTT		1417.62	1417.66	1337.68	1201	EPGEQASVPLSPK		0.003048	0.809524		0.809524	May play a role in microtubule-mediated transport or vesicle function.
HUWE1		1214.47	1214.43	1134.45	111	PNTTQEGEEM		0.003558	1.55		1.55	E3 ubiquitin-protein ligase which mediates ubiquitination and subsequent proteasomal degradation of target proteins. Regulates apoptosis by catalyzing the polyubiquitination and degradation of MCL1. Mediates monoubiquitination of DNA polymerase beta (POLB) at 'Lys-41', 'Lys-61' and 'Lys-81', thereby playing a role in base-excision repair. Also ubiquitinates the p53/TP53 tumor suppressor and core …
HUWE1	1307.47	1307.4	1307.43	1227.45	1907	GSGTASDDEFEN	0.003059	0.003305	1.04	0.76	1.32	E3 ubiquitin-protein ligase which mediates ubiquitination and subsequent proteasomal degradation of target proteins. Regulates apoptosis by catalyzing the polyubiquitination and degradation of MCL1. Mediates monoubiquitination of DNA polymerase beta (POLB) at 'Lys-41', 'Lys-61' and 'Lys-81', thereby playing a role in base-excision repair. Also ubiquitinates the p53/TP53 tumor suppressor and core …
HUWE1		1341.65	1341.61	1261.63	2362	DGGSGNSTIIVSR		0.003219	1.20175		1.20175	E3 ubiquitin-protein ligase which mediates ubiquitination and subsequent proteasomal degradation of target proteins. Regulates apoptosis by catalyzing the polyubiquitination and degradation of MCL1. Mediates monoubiquitination of DNA polymerase beta (POLB) at 'Lys-41', 'Lys-61' and 'Lys-81', thereby playing a role in base-excision repair. Also ubiquitinates the p53/TP53 tumor suppressor and core …
HUWE1		1341.65	1341.61	1261.63	2365	DGGSGNSTIIVSR		0.003219	1.20175		1.20175	E3 ubiquitin-protein ligase which mediates ubiquitination and subsequent proteasomal degradation of target proteins. Regulates apoptosis by catalyzing the polyubiquitination and degradation of MCL1. Mediates monoubiquitination of DNA polymerase beta (POLB) at 'Lys-41', 'Lys-61' and 'Lys-81', thereby playing a role in base-excision repair. Also ubiquitinates the p53/TP53 tumor suppressor and core …
HUWE1	1360.53	1360.61	1360.57	1280.59	1614	YLQSNSNNWR	0.00294	0.003175	1.04	0.76	1.32	E3 ubiquitin-protein ligase which mediates ubiquitination and subsequent proteasomal degradation of target proteins. Regulates apoptosis by catalyzing the polyubiquitination and degradation of MCL1. Mediates monoubiquitination of DNA polymerase beta (POLB) at 'Lys-41', 'Lys-61' and 'Lys-81', thereby playing a role in base-excision repair. Also ubiquitinates the p53/TP53 tumor suppressor and core …
HYPK		1149.49	1149.46	1069.48	38	HDSGAADLER		0.003758	1.07477		1.07477	Has a chaperone-like activity preventing polyglutamine (polyQ) aggregation of HTT. Protects against HTT polyQ-mediated apoptosis in Neuro2a neuronal cells. Required for optimal NAA10-NAA15 complex-mediated N-terminal acetylation.
IFT74		1273.58	1273.54	1193.56	570	SQESDYQPIK		0.003392	0.831461		0.831461	Component of the intraflagellar transport (IFT) complex B: together with IFT81, forms a tubulin-binding module that specifically mediates transport of tubulin within the cilium. Binds beta-tubulin via its basic region. Required for ciliogenesis.
IFT74		1273.58	1273.54	1193.56	567	SQESDYQPIK		0.003392	0.795181		0.795181	Component of the intraflagellar transport (IFT) complex B: together with IFT81, forms a tubulin-binding module that specifically mediates transport of tubulin within the cilium. Binds beta-tubulin via its basic region. Required for ciliogenesis.
IGF2R	1538.5		1538.55	1458.57	2409	HGDDQDSEDEVLT	0.00325		0.795181	0.795181		Transport of phosphorylated lysosomal enzymes from the Golgi complex and the cell surface to lysosomes. Lysosomal enzymes bearing phosphomannosyl residues bind specifically to mannose-6-phosphate receptors in the Golgi apparatus and the resulting receptor-ligand complex is transported to an acidic prelyosomal compartment where the low pH mediates the dissociation of the complex. This receptor als…
IK		1527.47	1527.52	1447.54	485	WDFDTQEEYSE		0.003535	1.24576		1.24576	May bind to chromatin.
IKBKB		1197.49	1197.45	1117.47	672	GPVSGSPDSMNA		0.003607	0.792683		0.792683	Serine kinase that plays an essential role in the NF-kappa-B signaling pathway which is activated by multiple stimuli such as inflammatory cytokines, bacterial or viral products, DNA damages or other cellular stresses. Acts as part of the canonical IKK complex in the conventional pathway of NF-kappa-B activation and phosphorylates inhibitors of NF-kappa-B on 2 critical serine residues. These modi…
ILF2	1422.58	1422.66	1422.62	1342.64	68	QDLAPNSAEQASI	0.002812	0.003037	0.376623	0.467532	0.285714	Appears to function predominantly as a heterodimeric complex with ILF3. This complex may regulate transcription of the IL2 gene during T-cell activation. It can also promote the formation of stable DNA-dependent protein kinase holoenzyme complexes on DNA. Essential for the efficient reshuttling of ILF3 (isoform 1 and isoform 2) into the nucleus.
ILF3	1126.48		1126.45	1046.47	20	HSSVYPTQE	0.003551		1.20175	1.20175		May facilitate double-stranded RNA-regulated gene expression at the level of post-transcription. Can act as a translation inhibitory protein which binds to coding sequences of acid beta-glucosidase (GCase) and other mRNAs and functions at the initiation phase of GCase mRNA translation, probably by inhibiting its binding to polysomes. Can regulate protein arginine N-methyltransferase 1 activity. M…
ILF3	1541.56		1541.61	1461.63	384	PMEEDGEEKSPSK	0.003243		0.822222	0.822222		May facilitate double-stranded RNA-regulated gene expression at the level of post-transcription. Can act as a translation inhibitory protein which binds to coding sequences of acid beta-glucosidase (GCase) and other mRNAs and functions at the initiation phase of GCase mRNA translation, probably by inhibiting its binding to polysomes. Can regulate protein arginine N-methyltransferase 1 activity. M…
ILF3	1221.49	1221.43	1221.45	1141.47	816	SGSGGRSGGNSYG	0.003275	0.003537	0.448718	0.346154	0.551282	May facilitate double-stranded RNA-regulated gene expression at the level of post-transcription. Can act as a translation inhibitory protein which binds to coding sequences of acid beta-glucosidase (GCase) and other mRNAs and functions at the initiation phase of GCase mRNA translation, probably by inhibiting its binding to polysomes. Can regulate protein arginine N-methyltransferase 1 activity. M…
ILF3		1541.56	1541.61	1461.63	382	PMEEDGEEKSPSK		0.003502	0.765432		0.765432	May facilitate double-stranded RNA-regulated gene expression at the level of post-transcription. Can act as a translation inhibitory protein which binds to coding sequences of acid beta-glucosidase (GCase) and other mRNAs and functions at the initiation phase of GCase mRNA translation, probably by inhibiting its binding to polysomes. Can regulate protein arginine N-methyltransferase 1 activity. M…
[truncated: 1,718 more rows]

## Sheet: Table S6-3
Table S6-3. PKD2&3 phospho-dataset
Protein name	Mw(exp1)	Mw(exp2)	Mw(cal)	Mw(cal,dephospho-)	Phospho- sites	Phospho- peptides	p-value(exp1)	p-value(exp2)	Ratio(mean)	Ratio(exp1)	Ratio(exp2)	Protein description
[truncated: 3,026 more rows]
