# Supplementary material for: Oncogenic functions of protein kinase D2 and D3 in regulating multiple cancer‐related pathways in breast cancer
Source: Cancer Med. 2019 Jan 16;8(2):729–41. doi: 10.1002/cam4.1938 (PMC6504119; doi:10.1002/cam4.1938)
Supplement: Supplementary file 14 [file CAM4-8-729-s014.xlsx]

## Sheet: Table S7
Table S7. PKD regualted phoshoproteins, phosphopeptides and phosphosites.
Protein name	Phospho-site	Phospho-peptide	PKD2_1 p-val	PKD2_2 p-val	PKD2+3_1 p-val	PKD2+3_2 p-val	PKD2_1 Ratio	PKD2_2 Ratio	PKD2+3_1 Ratio	PKD2+3_2 Ratio	Description
ABCC4	646	DNEESEQPPVPGTPTLR				0.002725				1.69	May be an organic anion pump relevant to cellular detoxification.
ABCC5	509	HSSIQNSPKLTPK	0.003299	0.003563			6.1	9.72			Acts as a multispecific organic anion pump which can transport nucleotide analogs.
ABCE1	582	LNSIKDVEQK			0.003193	0.003385			7.6	14.4	Antagonizes the binding of 2-5A (5'-phosphorylated 2',5'-linked oligoadenylates) by RNase L through direct interaction with RNase L and therefore inhibits its endoribonuclease activity. May play a central role in the regulation of mRNA turnover. Antagonizes the anti-viral effect of the interferon-regulated 2-5A/RNase L pathway. May act as a chaperone for post-translational events during HIV-1 cap…
ABCF1	105	LSVPTSDEEDEVPAPK			0.002791				1.55		Isoform 2 is required for efficient Cap- and IRES-mediated mRNA translation initiation. Isoform 2 is not involved in the ribosome biogenesis.
ABI1	324	QISRHNSTTSSTS	0.002694	0.00291	0.002694		2.12	4.15	1.46		May act in negative regulation of cell growth and transformation by interacting with nonreceptor tyrosine kinases ABL1 and/or ABL2. May play a role in regulation of EGF-induced Erk pathway activation. Involved in cytoskeletal reorganization and EGFR signaling. Together with EPS8 participates in transduction of signals from Ras to Rac. In vitro, a trimeric complex of ABI1, EPS8 and SOS1 exhibits R…
ACIN1	343	FTRSQEEAR	0.003326	0.003592		0.003526	2.01	4.26		1.47	Auxiliary component of the splicing-dependent multiprotein exon junction complex (EJC) deposited at splice junction on mRNAs. The EJC is a dynamic structure consisting of core proteins and several peripheral nuclear and cytoplasmic associated factors that join the complex only transiently either during EJC assembly or during subsequent mRNA metabolism. Component of the ASAP complexes which bind R…
ACIN1	478	GGLSPLSSPSDTK			0.00302	0.003201			1.83	2.41	Auxiliary component of the splicing-dependent multiprotein exon junction complex (EJC) deposited at splice junction on mRNAs. The EJC is a dynamic structure consisting of core proteins and several peripheral nuclear and cytoplasmic associated factors that join the complex only transiently either during EJC assembly or during subsequent mRNA metabolism. Component of the ASAP complexes which bind R…
ACIN1	863	PSISITTESLK			0.003188	0.00338			15.93	19.93	Auxiliary component of the splicing-dependent multiprotein exon junction complex (EJC) deposited at splice junction on mRNAs. The EJC is a dynamic structure consisting of core proteins and several peripheral nuclear and cytoplasmic associated factors that join the complex only transiently either during EJC assembly or during subsequent mRNA metabolism. Component of the ASAP complexes which bind R…
ACIN1	885	ADDSRISEDETER	0.003122	0.003372		0.003309	1.02	2.8		1.46	Auxiliary component of the splicing-dependent multiprotein exon junction complex (EJC) deposited at splice junction on mRNAs. The EJC is a dynamic structure consisting of core proteins and several peripheral nuclear and cytoplasmic associated factors that join the complex only transiently either during EJC assembly or during subsequent mRNA metabolism. Component of the ASAP complexes which bind R…
ACOX2	390	FLPELHALSTGMK			0.003284	0.00348			17.8	26.2	Oxidizes the CoA esters of the bile acid intermediates di- and tri-hydroxycholestanoic acids.
ACOX2	398	AMMSEFCTQGAEMCR			0.002819	0.002988			24	20	Oxidizes the CoA esters of the bile acid intermediates di- and tri-hydroxycholestanoic acids.
ACSL1	410	GIIRNNSLWDR	0.002812	0.003036	0.002811		5.39	10.43	1.48		Activation of long-chain fatty acids for both synthesis of cellular lipids, and degradation via beta-oxidation. Preferentially uses palmitoleate, oleate and linoleate.
ACTB	33	AVFPSIVGRPR			0.003131	0.003319			11.32	22.24	Actins are highly conserved proteins that are involved in various types of cell motility and are ubiquitously expressed in all eukaryotic cells.
ACTR5	76	GASGPQVGNALGSLEPLR			0.002775	0.002941			6.55	9.95	Proposed core component of the chromatin remodeling INO80 complex which is involved in transcriptional regulation, DNA replication and probably DNA repair. Involved in DNA double-strand break repair and UV-damage excision repair.
ADAMTS18	698	TLNFFFAMSG			0.003296	0.003494			6.62	13.12	Binds 1 zinc ion per subunit.
ADAR	814	MGFTEVTPVTGASLR			0.00304	0.003222			10.19	8.43	Catalyzes the hydrolytic deamination of adenosine to inosine in double-stranded RNA (dsRNA) referred to as A-to-I RNA editing. This may affect gene expression and function in a number of ways that include mRNA translation by changing codons and hence the amino acid sequence of proteins; pre-mRNA splicing by altering splice site recognition sequences; RNA stability by changing sequences involved i…
ADNP	953	MHNASDSEVDQDD	0.003244	0.003502	0.003244		0.42	1.63	1.26		Potential transcription factor. May mediate some of the neuroprotective peptide VIP-associated effects involving normal growth and cancer proliferation.
ADSL	9	AGGDHGSPDSYR	0.003083	0.00333			3.99	4.3			Catalyzes two non-sequential steps in de novo AMP synthesis: converts (S)-2-(5-amino-1-(5-phospho-D-ribosyl)imidazole-4-carboxamido)succinate (SAICAR) to fumarate plus 5-amino-1-(5-phospho-D-ribosyl)imidazole-4-carboxamide, and thereby also contributes to de novo IMP synthesis, and converts succinyladenosine monophosphate (SAMP) to AMP and fumarate.
AGAP2	638	AEAAAVAGLSTPGSLHR			0.002964	0.003142			3.82	5.74	GTPase-activating protein (GAP) for ARF1 and ARF5, which also shows strong GTPase activity. Isoform 1 participates in the prevention of neuronal apoptosis by enhancing PI3 kinase activity. It aids the coupling of metabotropic glutamate receptor 1 (GRM1) to cytoplasmic PI3 kinase by interacting with Homer scaffolding proteins, and also seems to mediate anti-apoptotic effects of NGF by activating n…
AGFG1	317	NFPKSSSADFGTF	0.002696	0.002912			3.17	4.76			Required for vesicle docking or fusion during acrosome biogenesis (By similarity). May play a role in RNA trafficking or localization. In case of infection by HIV-1, acts as a cofactor for viral Rev and promotes movement of Rev-responsive element-containing RNAs from the nuclear periphery to the cytoplasm. This step is essential for HIV-1 replication.
AHCTF1	1332	QEMDEGSQSLEK	0.002741	0.002959			9.42	12.1			Required for the assembly of a functional nuclear pore complex (NPC) on the surface of chromosomes as nuclei form at the end of mitosis. May initiate NPC assembly by binding to chromatin and recruiting the Nup107-160 subcomplex of the NPC. Also required for the localization of the Nup107-160 subcomplex of the NPC to the kinetochore during mitosis and for the completion of cytokinesis.
AHNAK	212	LPSGSGAASPTGSAVDIR			0.002904	0.003078			20.04	16.62	May be required for neuronal cell differentiation.
AHNAK	5110	FKAEAPLPSPK			0.003165	0.003355			4.71	7.13	May be required for neuronal cell differentiation.
AHNAK	5839	GHYEVTGSDDETK	0.003297	0.003561	0.003297		1.65	2.12	1.46		May be required for neuronal cell differentiation.
AHSA1	258	MVDGNVSGEFTDL	0.002735	0.002954		0.002899	0.58	1.9		1.42	Cochaperone that stimulates HSP90 ATPase activity (By similarity). May affect a step in the endoplasmic reticulum to Golgi trafficking.
AIM1	410	LLEKEDSEAADSK			0.003303	0.003501			15.82	19.49	May function as suppressor of malignant melanoma. It may exert its effects through interactions with the cytoskeleton.
AIMP1	140	QQSIAGSADSKPIDVSR			0.002721	0.002884			10.34	6.61	Non-catalytic component of the multisynthase complex. Stimulates the catalytic activity of cytoplasmic arginyl-tRNA synthase. Binds tRNA. Possesses inflammatory cytokine activity. Negatively regulates TGF-beta signaling through stabilization of SMURF2 by binding to SMURF2 and inhibiting its SMAD7-mediated degradation. Involved in glucose homeostasis through induction of glucagon secretion at low …
ALDOA	39	GILAADESTGSIAK			0.002833				1.93		Plays a key role in glycolysis and gluconeogenesis. In addition, may also function as scaffolding protein (By similarity).
ALDOA	46	LQSIGTENTEENR			0.003185	0.003376			10	17.76	Plays a key role in glycolysis and gluconeogenesis. In addition, may also function as scaffolding protein (By similarity).
ALS2	492	LSLPGLLSQVSPR	0.002767	0.002988		0.002933	0.73	0.27		1.64	May act as a GTPase regulator. Controls survival and growth of spinal motoneurons (By similarity).
AP3B1	276	NFYESDDDQK			0.002986	0.003165			0.3	2.24	Subunit of non-clathrin- and clathrin-associated adaptor protein complex 3 (AP-3) that plays a role in protein sorting in the late-Golgi/trans-Golgi network (TGN) and/or endosomes. The AP complexes mediate both the recruitment of clathrin to membranes and the recognition of sorting signals within the cytosolic tails of transmembrane cargo molecules. AP-3 appears to be involved in the sorting of a…
API5	462	ASEDTTSGSPPKK			0.002891	0.003064			0.54	2.72	Antiapoptotic factor that may have a role in protein assembly. Negatively regulates ACIN1. By binding to ACIN1, it suppresses ACIN1 cleavage from CASP3 and ACIN1-mediated DNA fragmentation. Also known to efficiently suppress E2F1-induced apoptosis. Its depletion enhances the cytotoxic action of the chemotherapeutic drugs.
APLP1	578	ELAPAGTGVSR			0.003519	0.003731			4.75	7.47	May play a role in postsynaptic function. The C-terminal gamma-secretase processed fragment, ALID1, activates transcription activation through APBB1 (Fe65) binding (By similarity). Couples to JIP signal transduction through C-terminal binding. May interact with cellular G-protein signaling pathways. Can regulate neurite outgrowth through binding to components of the extracellular matrix such as h…
ARAP1	1435	SVAAFTADPLSLLR			0.003247	0.003442			7.4	14.6	Phosphatidylinositol 3,4,5-trisphosphate-dependent GTPase-activating protein that modulates actin cytoskeleton remodeling by regulating ARF and RHO family members. Is activated by phosphatidylinositol 3,4,5-trisphosphate (PtdIns(3,4,5)P3) binding. Can be activated by phosphatidylinositol 3,4-bisphosphate (PtdIns(3,4,5)P2) binding, albeit with lower efficiency. Has a preference for ARF1 and ARF5 (…
ARAP1	229	LFPEFDDSDYDEVPEEGPGAPAR			0.003421	0.003626			0.53	1.59	Phosphatidylinositol 3,4,5-trisphosphate-dependent GTPase-activating protein that modulates actin cytoskeleton remodeling by regulating ARF and RHO family members. Is activated by phosphatidylinositol 3,4,5-trisphosphate (PtdIns(3,4,5)P3) binding. Can be activated by phosphatidylinositol 3,4-bisphosphate (PtdIns(3,4,5)P2) binding, albeit with lower efficiency. Has a preference for ARF1 and ARF5 (…
ARFGAP2	364	DNPFSLGESFGSR	0.002682	0.002897			2.34	3.86			GTPase-activating protein (GAP) for ADP ribosylation factor 1 (ARF1). Implicated in coatomer-mediated protein transport between the Golgi complex and the endoplasmic reticulum. Hydrolysis of ARF1-bound GTP may lead to dissociation of coatomer from Golgi-derived membranes to allow fusion with target membranes.
ARFGAP2	368	DNPFSLGESFGSR		0.002897	0.002682	0.002842		1.18	0.27	5.65	GTPase-activating protein (GAP) for ADP ribosylation factor 1 (ARF1). Implicated in coatomer-mediated protein transport between the Golgi complex and the endoplasmic reticulum. Hydrolysis of ARF1-bound GTP may lead to dissociation of coatomer from Golgi-derived membranes to allow fusion with target membranes.
ARHGAP12	163	GKFNNDSHSPK	0.003054	0.003299			0.65	1.8			Rho GTPase-activating protein 12
ARHGAP17	484	PASMAVMEGDLVK			0.002804	0.002972			1.87	3.35	Rho GTPase-activating protein involved in the maintenance of tight junction by regulating the activity of CDC42, thereby playing a central role in apical polarity of epithelial cells. Specifically acts as a GTPase activator for the CDC42 GTPase by converting it to an inactive GDP-bound state. The complex formed with AMOT acts by regulating the uptake of polarity proteins at tight junctions, possi…
ARHGAP17	682	SPSPPTQHTGQPPGQPSAPSQLSAPR			0.00335	0.003551			2.85	4.25	Rho GTPase-activating protein involved in the maintenance of tight junction by regulating the activity of CDC42, thereby playing a central role in apical polarity of epithelial cells. Specifically acts as a GTPase activator for the CDC42 GTPase by converting it to an inactive GDP-bound state. The complex formed with AMOT acts by regulating the uptake of polarity proteins at tight junctions, possi…
ARHGEF2	174	ILSQSTDSLNMR			0.002771				1.5		Activates Rho-GTPases by promoting the exchange of GDP for GTP. May be involved in epithelial barrier permeability, cell motility and polarization, dendritic spine morphology, antigen presentation, leukemic cell differentiation, cell cycle regulation, innate immune response, and cancer. Binds Rac-GTPases, but does not seem to promote nucleotide exchange activity toward Rac-GTPases, which was uniq…
ARHGEF7	703	STAALEEDAQILK			0.002725	0.002889			2.51	3.05	Acts as a RAC1 guanine nucleotide exchange factor (GEF) and can induce membrane ruffling. Functions in cell migration, attachment and cell spreading. Promotes targeting of RAC1 to focal adhesions (By similarity). May function as a positive regulator of apoptosis. Downstream of NMDA receptors and CaMKK-CaMK1 signaling cascade, promotes the formation of spines and synapses in hippocampal neurons.
ARID1B	1573	MSPSKSPFLPSMK			0.003299	0.003497			15.62	8.38	Involved in transcriptional activation and repression of select genes by chromatin remodeling (alteration of DNA-nucleosome topology). Belongs to the neural progenitors-specific chromatin remodeling complex (npBAF complex) and the neuron-specific chromatin remodeling complex (nBAF complex). During neural development a switch from a stem/progenitor to a post-mitotic chromatin remodeling mechanism …
ARL2BP	157	SSSLPASQNNLR	0.002957	0.003194			4.45	3.47			Together with ARL2, plays a role in the nuclear translocation, retention and transcriptional activity of STAT3. May play a role as an effector of ARL2.
ASCC2	706	GYRHDSSTAVAG	0.003078	0.003324			1.42	4.78			Enhances NF-kappa-B, SRF and AP1 transactivation.
ATE1	169	PQELLQSQDFVGE	0.003187	0.003442			0.32	19.62			Involved in the post-translational conjugation of arginine to the N-terminal aspartate or glutamate of a protein. This arginylation is required for degradation of the protein via the ubiquitin pathway. Does not arginylate cysteine residues (By similarity).
ATF7IP	342	QIQSKDSLDEK	0.002921	0.003154	0.00292		5.79	9.89	1.48		Recruiter that couples transcriptional factors to general transcription apparatus and thereby modulates transcription regulation and chromatin formation. Can both act as an activator or a repressor depending on the context. Mediates MBD1-dependent transcriptional repression, probably by recruiting complexes containing SETDB1. Required to stimulate histone methyltransferase activity of SETDB1 and …
ATF7IP	673	HEHPPNPPVSPGK			0.002718	0.002881			0.72	1.9	Recruiter that couples transcriptional factors to general transcription apparatus and thereby modulates transcription regulation and chromatin formation. Can both act as an activator or a repressor depending on the context. Mediates MBD1-dependent transcriptional repression, probably by recruiting complexes containing SETDB1. Required to stimulate histone methyltransferase activity of SETDB1 and …
ATG16L2	304	GHSIGGAPEQR			0.003368	0.00357			4.77	8.17	May play a role in autophagy.
ATG2B	495	LPSRSVSVDESR	0.002836	0.003062			3.36	2.81			Required for both autophagosome formation and regulation of lipid droplet morphology and dispersion.
ATP1A1	16	YEPAAVSEQGDKK	0.003332	0.003599			3.28	4.49			This is the catalytic component of the active enzyme, which catalyzes the hydrolysis of ATP coupled with the exchange of sodium and potassium ions across the plasma membrane. This action creates the electrochemical gradient of sodium and potassium ions, providing the energy for active transport of various nutrients.
ATP2B1	1193	IEDSEPHIPLIDDTDAEDDAPTKR				0.003443				1.5	This magnesium-dependent enzyme catalyzes the hydrolysis of ATP coupled with the translocation of calcium from the cytosol to the sarcoplasmic reticulum lumen. Isoform 2 is involved in the regulation of the contraction/relaxation cycle.
ATP7B	876	PGSTVIAGSINAHGSVLIK			0.002632	0.002789			8.08	5.51	Involved in the export of copper out of the cells, such as the efflux of hepatic copper into the bile.
ATP7B	882	PGSTVIAGSINAHGSVLIK			0.002632	0.002789			8.08	5.51	Involved in the export of copper out of the cells, such as the efflux of hepatic copper into the bile.
ATR	437	RLSSSLNPSK	0.003426	0.0037			5.16	14.79			Serine/threonine protein kinase which activates checkpoint signaling upon genotoxic stresses such as ionizing radiation (IR), ultraviolet light (UV), or DNA replication stalling, thereby acting as a DNA damage sensor. Recognizes the substrate consensus sequence [ST]-Q. Phosphorylates BRCA1, CHEK1, MCM2, RAD17, RPA2, SMC1 and p53/TP53, which collectively inhibit DNA replication and mitosis and pro…
ATRIP	518	SLVHRLSDGDMTS	0.002673	0.002887	0.002673		8.35	6.91	1.48		Required for checkpoint signaling after DNA damage. Required for ATR expression, possibly by stabilizing the protein.
ATRN	1154	YNPLRGTCYYTLL			0.002716	0.002879			3.15	4.99	Involved in the initial immune cell clustering during inflammatory response and may regulate chemotactic activity of chemokines. May play a role in melanocortin signaling pathways that regulate energy homeostasis and hair color. Low-affinity receptor for agouti (By similarity). Has a critical role in normal myelination in the central nervous system (By similarity).
ATXN3	265	NISQDMTQTSGTN	0.002711	0.002928	0.002711		1.18	2.55	1.46		Deubiquitinating enzyme involved in protein homeostasis maintenance, transcription, cytoskeleton regulation, myogenesis and degradation of misfolded chaperone substrates. Binds long polyubiquitin chains and trims them, while it has weak or no activity against chains of 4 or less ubiquitins. Involved in degradation of misfolded chaperone substrates via its interaction with STUB1/CHIP: recruited to…
BAG2	66	IHSIQNSQDMR	0.002842	0.003069			2.69	4.91			Bcl-2-associated athanogene 2
BAT1	38	DVKGSYVSIHS	0.003148	0.0034			2.96	4.62			Involved in the high-affinity, sodium-independent transport of cystine and neutral and dibasic amino acids (system b(0,+)-like activity). Thought to be responsible for the high-affinity reabsorption of cystine in the kidney tubule.
BAT2L2	2673	AFGSGIDIKPGTPPIAGR			0.002728				1.94		HLA-B-associated transcript 2-like 2
BAZ1B	1468	LAEDEGDSEPEAVGQSR			0.002677	0.002838			1.88	3.12	Atypical tyrosine-protein kinase that plays a central role in chromatin remodeling and acts as a transcription regulator. Involved in DNA damage response by phosphorylating 'Tyr-142' of histone H2AX (H2AXY142ph). H2AXY142ph plays a central role in DNA repair and acts as a mark that distinguishes between apoptotic and repair responses to genotoxic stress. Essential component of the WICH complex, a…
BCKDHA	335	IGHHSTSDDSSAYR	0.003103		0.003103	0.003288	1.05		1.07	3.01	The branched-chain alpha-keto dehydrogenase complex catalyzes the overall conversion of alpha-keto acids to acyl-CoA and CO2. It contains multiple copies of three enzymatic components: branched-chain alpha-keto acid decarboxylase (E1), lipoamide acyltransferase (E2) and lipoamide dehydrogenase (E3).
BCL11A	625	LLLGSPSSLSPFSK			0.003307	0.003506			3.11	1.77	Functions as a myeloid and B-cell proto-oncogene. May play important roles in leukemogenesis and hematopoiesis. An essential factor in lymphopoiesis, is required for B-cell formation in fetal liver. May function as a modulator of the transcriptional repression activity of ARP1 (By similarity).
BCL7C	106	SNQSFHSEGSLQK	0.003273	0.003535	0.003273		1.35	2.38	1.45		May play an anti-apoptotic role.
BCL7C	126	PVSGPPEGVPEEAQPPR			0.002513	0.002663			2.16	2.84	May play an anti-apoptotic role.
BCLAF1	183	SQEEPKDTFEHDPSESIDEFNK			0.003349	0.00355			4.58	2.3	Death-promoting transcriptional repressor. May be involved in cyclin-D1/CCND1 mRNA stability through the SNARP complex which associates with both the 3'end of the CCND1 gene and its mRNA.
BCLAF1	402	FNDSEGDDTE	0.003313	0.003578		0.003512	5.91	9.12		1.48	Death-promoting transcriptional repressor. May be involved in cyclin-D1/CCND1 mRNA stability through the SNARP complex which associates with both the 3'end of the CCND1 gene and its mRNA.
BCLAF1	566	MAPVPLDDSNRPASLTK			0.002644	0.002803			1.87	3.67	Death-promoting transcriptional repressor. May be involved in cyclin-D1/CCND1 mRNA stability through the SNARP complex which associates with both the 3'end of the CCND1 gene and its mRNA.
BCLAF1	578	LLASTLVHSVK			0.003208	0.003401			12.66	22.88	Death-promoting transcriptional repressor. May be involved in cyclin-D1/CCND1 mRNA stability through the SNARP complex which associates with both the 3'end of the CCND1 gene and its mRNA.
BET1	50	SLSIEIGHEVK				0.003285				1.51	Required for vesicular transport from the ER to the Golgi complex. Functions as a SNARE involved in the docking process of ER-derived vesicles with the cis-Golgi membrane (By similarity).
BET1L	9	DWARAQSPGAVEE	0.002676	0.00289		0.002837	9.05	5.98		1.48	Vesicle SNARE required for targeting and fusion of retrograde transport vesicles with the Golgi complex. Required for the integrity of the Golgi complex (By similarity).
BIN2	263	RSLVISPPVR			0.003326				1.59		Promotes cell motility and migration, probably via its interaction with the cell membrane and with podosome proteins that mediate interaction with the cytoskeleton. Modulates membrane curvature and mediates membrane tubulation. Plays a role in podosome formation. Inhibits phagocytosis.
BIRC6	480	LEGDSDDLLEDSDSEEHSR		0.003396	0.003144	0.003332		1.17	0.37	2.31	Anti-apoptotic protein which can regulate cell death by controlling caspases and by acting as an E3 ubiquitin-protein ligase. Has an unusual ubiquitin conjugation system in that it could combine in a single polypeptide, ubiquitin conjugating (E2) with ubiquitin ligase (E3) activity, forming a chimeric E2/E3 ubiquitin ligase. Its tragets include CASP9 and DIABLO/SMAC. Acts as an inhibitor of CASP3…
BMP2K	1032	DSQSSNEFLTI	0.003031	0.003273			1.89	5.56			May play a role in the dynein-dynactin interactions on the surface of membranous organelles, by associating with these complexes. Regulates coat complex coatomer protein I (COPI)-independent Golgi-endoplasmic reticulum transport by recruiting the dynein-dynactin motor complex (By similarity).
BOD1L	1531	DKDVTLSPVK				0.003591				1.59	Biorientation of chromosomes in cell division protein 1-like 1
BOP1	126	EYAEDSSDEEDIR	0.003055	0.003299			1.6	2.07			Component of the PeBoW complex, which is required for maturation of 28S and 5.8S ribosomal RNAs and formation of the 60S ribosome.
BOP1	127	EYAEDSSDEEDIR	0.003055	0.003299			1.48	2.19			Component of the PeBoW complex, which is required for maturation of 28S and 5.8S ribosomal RNAs and formation of the 60S ribosome.
BRAF	446	DSSDDWEIP	0.003501	0.003781			2.91	4.39			Protein kinase involved in the transduction of mitogenic signals from the cell membrane to the nucleus. May play a role in the postsynaptic responses of hippocampal neuron. Phosphorylates MAP2K1, and thereby contributes to the MAP kinase signal transduction pathway.
BRCA1	1328	HQSESQGVGLS	0.003313	0.003578			4.69	10.34			E3 ubiquitin-protein ligase that specifically mediates the formation of 'Lys-6'-linked polyubiquitin chains and plays a central role in DNA repair by facilitating cellular responses to DNA damage. It is unclear whether it also mediates the formation of other types of polyubiquitin chains. The E3 ubiquitin-protein ligase activity is required for its tumor suppressor function. The BRCA1-BARD1 heter…
BRWD2	208	YISSPHSSPAHNK	0.003325	0.003591			5.39	8.18			Bromodomain and WD repeat-containing protein 2
BUD13	325	YEYDPDISPPR			0.002796	0.002964			1.47	4.47	BUD13 homolog
C10orf119	298	VHSPPASLVPR			0.003229				1.67		Associated component of the MCM complex that acts as a regulator of DNA replication. Binds to the MCM complex during late S phase and promotes the disassembly of the MCM complex from chromatin, thereby acting as a key regulator of pre-replication complex (pre-RC) unloading from replicated DNA. Can dissociate the MCM complex without addition of ATP; probably acts by destabilizing interactions of e…
C11orf68	12	MEPGEELEEEGSPGGR			0.002806	0.002975			1.75	3.37	Basophilic leukemia-expressed protein Bles03
C14orf4	547	ASPEPPDSAEGALK			0.002763				1.57		May contribute to the control of female reproductive function (By similarity). May play a role in gene transcription by transactivating GNRH1 promoter and repressing PENK promoter.
C16orf54	116	APEPPTQVGTLEAR			0.003237				1.61		Transmembrane protein C16orf54
C17orf85	25	AEAPAGPALGLPSPEAESGVDR				0.003419				1.72	Uncharacterized protein C17orf85
C1orf174	189	LDDDSNQPMPVSR			0.00322	0.003413			12.38	19.04	UPF0688 protein C1orf174
C1orf226	266	RASSPSLIER	0.003348	0.003616	0.003348		1.45	4.61	1.46		Uncharacterized protein C1orf226
C1orf77	40	ASMQQQQQLASAR			0.003277	0.003474			5.47	8.29	Required for effective mRNA nuclear export and is a component of the TREX complex which is thought to couple mRNA transcription, processing and nuclear export, and specifically associates with spliced mRNA and not with unspliced pre-mRNA. TREX is recruited to spliced mRNAs by a transcription-independent mechanism, binds to mRNA upstream of the exon-junction complex (EJC) and is recruited in a spl…
C22orf9	367	SLVGSWLKLNR	0.002959	0.003196			5.95	8.93			Uncharacterized protein KIAA0930
C2orf49	143	LSNSSSSVSPL			0.003459	0.003666			1.76	5.58	Ashwin
C7orf43	515	QASLGRSQSFSHQ	0.003308	0.003572		0.003506	0.51	1.53		1.26	Uncharacterized protein C7orf43
C9orf78	15	GDSESEEDEQD	0.003034	0.003277		0.003216	1.42	4.64		1.46	Uncharacterized protein C9orf78
C9orf78	17	GDSESEEDEQD	0.003034	0.003277		0.003216	4.22	1.81		1.46	Uncharacterized protein C9orf78
C9orf82	203	GDNGMDSDMEEEA	0.002706	0.002921			5.27	8.28			Anti-apoptotic protein that modulates a caspase-10 dependent mitochondrial caspase-3/9 feedback amplification loop.
CALM2	82	DTDSEEEIR			0.003412	0.003616			9.26	6.46	Calmodulin mediates the control of a large number of enzymes, ion channels, aquaporins and other proteins by Ca2+. Among the enzymes to be stimulated by the calmodulin-Ca2+ complex are a number of protein kinases and phosphatases. Together with CCP110 and centrin, is involved in a genetic pathway that regulates the centrosome cycle and progression through cytokinesis.
CALU	227	YIGDMYSHDGNTD	0.003192	0.003447			2.27	5.03			Involved in regulation of vitamin K-dependent carboxylation of multiple N-terminal glutamate residues. Seems to inhibit gamma-carboxylase GGCX. Binds 7 calcium ions with a low affinity (By similarity).
CALU	308	YDLFVGSQATDFG	0.002669	0.002883			5.29	0.5			Involved in regulation of vitamin K-dependent carboxylation of multiple N-terminal glutamate residues. Seems to inhibit gamma-carboxylase GGCX. Binds 7 calcium ions with a low affinity (By similarity).
CALU	52	VHNDAQSFDYDHD	0.003046	0.00329			2.36	3.51			Involved in regulation of vitamin K-dependent carboxylation of multiple N-terminal glutamate residues. Seems to inhibit gamma-carboxylase GGCX. Binds 7 calcium ions with a low affinity (By similarity).
CASP8AP2	422	DKSVNSHSF	0.003638	0.003929			3.17	3.95			Participates in TNF-alpha-induced blockade of glucocorticoid receptor (GR) transactivation at the nuclear receptor coactivator level, upstream and independently of NF-kappa-B. Suppresses both NCOA2- and NCOA3-induced enhancement of GR transactivation. Involved in TNF-alpha-induced activation of NF-kappa-B via a TRAF2-dependent pathway. Acts as a downstream mediator for CASP8-induced activation of…
CAT	517	NAIHTFVQSGSHLAAR			0.002797	0.002964			8.23	11.77	Occurs in almost all aerobically respiring organisms and serves to protect cells from the toxic effects of hydrogen peroxide. Promotes growth of cells including T-cells, B-cells, myeloid leukemia cells, melanoma cells, mastocytoma cells and normal and transformed fibroblast cells.
CBL	767	ANTGPEESENEDDGYDVPK				0.00346				1.57	Adapter protein that functions as a negative regulator of many signaling pathways that are triggered by activation of cell surface receptors. Acts as an E3 ubiquitin-protein ligase, which accepts ubiquitin from specific E2 ubiquitin-conjugating enzymes, and then transfers it to substrates promoting their degradation by the proteasome. Recognizes activated receptor tyrosine kinases, including KIT,…
CBLL1	201	ASLENVHPPIAPPPTEIPER			0.003121	0.003308			18.06	25.94	Promotes ubiquitination of several tyrosine-phosphorylated Src substrates, including CDH1, CTTN and DOK1. Targets CDH1 for endocytosis and degradation (By similarity).
CCDC132	561	QEYDSDSDVPEEL	0.003116	0.003365			0.97	2.7			Coiled-coil domain-containing protein 132
CCDC43	139	AALLAQYADVTDEEDEADEK			0.003077	0.003262			11.92	20.34	Coiled-coil domain-containing protein 43
CCDC82	131	HLSQEDNDL	0.00348	0.003758			0.61	13.26			Coiled-coil domain-containing protein 82
CCDC82	220	VEDEGSSVEMEQK	0.003235	0.003494			5.28	8.04			Coiled-coil domain-containing protein 82
CCDC9	60	SVEKENVAVESEK			0.003275	0.003471			1.87	3.63	Coiled-coil domain-containing protein 9
CCNK	340	AVVVSPKEENK	0.003128	0.003378			2.89	4.16			Regulatory subunit of cyclin-dependent kinases that mediates activation of target kinases. Plays a role in transcriptional regulation via its role in regulating the phosphorylation of the C-terminal domain (CTD) of the large subunit of RNA polymerase II (POLR2A).
CCT3	254	GESQTDIEITR	0.003013	0.003254			4.7	9.17			Molecular chaperone; assists the folding of proteins upon ATP hydrolysis. As part of the BBS/CCT complex may play a role in the assembly of BBSome, a complex involved in ciliogenesis regulating transports vesicles to the cilia. Known to play a role, in vitro, in the folding of actin and tubulin.
CDC42BPB	475	QSLHGSSRALSNS	0.002812	0.003037			0.47	2.02			Serine/threonine-protein kinase which is an important downstream effector of CDC42 and plays a role in the regulation of cytoskeleton reorganization and cell migration. Regulates actin cytoskeletal reorganization via phosphorylation of PPP1R12C and MYL9/MLC2. In concert with MYO18A and LURAP1, is involved in modulating lamellar actomyosin retrograde flow that is crucial to cell protrusion and mig…
CDC42EP1	195	SDSLLSFRLDLD	0.00274	0.002959			5.2	8.67			Probably involved in the organization of the actin cytoskeleton. Induced membrane extensions in fibroblasts.
CDC42EP4	64	AGEPDGESLDEQPSSSSSK			0.002518	0.002669			1.42	3.06	Probably involved in the organization of the actin cytoskeleton. May act downstream of CDC42 to induce actin filament assembly leading to cell shape changes. Induces pseudopodia formation, when overexpressed in fibroblasts.
CDC73	178	SLSEAMSVEK			0.00345	0.003657			7.21	11.13	Tumor suppressor probably involved in transcriptional and post-transcriptional control pathways. May be involved in cell cycle progression through the regulation of cyclin D1/PRAD1 expression. Component of the PAF1 complex (PAF1C) which has multiple functions during transcription by RNA polymerase II and is implicated in regulation of development and maintenance of embryonic stem cell pluripotenc…
CDCA7	190	ILGSLDALPMEE			0.002927	0.003103			30.45	22.55	Participates in MYC-mediated cell transformation and apoptosis; induces anchorage-independent growth and clonogenicity in lymphoblastoid cells. Insufficient to induce tumorigenicity when overexpressed but contributes to MYC-mediated tumorigenesis. May play a role as transcriptional regulator.
CDH2	327; 332	TGDIITVAAGLDR			0.002739	0.002903			9.56	17.5	Cadherins are calcium-dependent cell adhesion proteins. They preferentially interact with themselves in a homophilic manner in connecting cells; cadherins may thus contribute to the sorting of heterogeneous cell types. Acts as a regulator of neural stem cells quiescence by mediating anchorage of neural stem cells to ependymocytes in the adult subependymal zone: upon cleavage by MMP24, CDH2-mediat…
CDK12	1083	NSSPAPPQPAPGK			0.003015	0.003196			0.39	24.05	Cyclin-dependent kinase that phosphorylates the C-terminal domain (CTD) of the large subunit of RNA polymerase II (POLR2A), thereby acting as a key regulator of transcription elongation. Regulates the expression of genes involved in DNA repair and is required for the maintenance of genomic stability. Preferentially phosphorylates 'Ser-5' in CTD repeats that are already phosphorylated at 'Ser-7', …
CDK13	1246	ILELTPEPDRPR			0.00317				1.56		Cyclin-dependent kinase which displays CTD kinase activity and is required for RNA splicing. Has CTD kinase activity by hyperphosphorylating the C-terminal heptapeptide repeat domain (CTD) of the largest RNA polymerase II subunit RPB1, thereby acting as a key regulator of transcription elongation. Required for RNA splicing, probably by phosphorylating SRSF1/SF2. Required during hematopoiesis. In …
CDK17	180	ASLSEIGFGK			0.003678	0.003899			1.92	2.48	May play a role in terminally differentiated neurons. Has a Ser/Thr-phosphorylating activity for histone H1 (By similarity).
CDK7	175	YTHQVVTR	0.003695	0.003991			7.62	5.31			Serine/threonine kinase involved in cell cycle control and in RNA polymerase II-mediated RNA transcription. Cyclin-dependent kinases (CDKs) are activated by the binding to a cyclin and mediate the progression through the cell cycle. Each different complex controls a specific transition between 2 subsequent phases in the cell cycle. Required for both activation and complex formation of CDK1/cyclin…
CENPF	3150	VAQRSPVDSGT	0.003346	0.003614			8.96	4.91			Required for kinetochore function and chromosome segregation in mitosis. Required for kinetochore localization of dynein, LIS1, NDE1 and NDEL1. Regulates recycling of the plasma membrane by acting as a link between recycling vesicles and the microtubule network though its association with STX4 and SNAP25. Acts as a potential inhibitor of pocket protein-mediated cellular processes during developme…
CENPF	834	LQNRVDSLEFSLE	0.00307	0.003316			6.28	13.67			Required for kinetochore function and chromosome segregation in mitosis. Required for kinetochore localization of dynein, LIS1, NDE1 and NDEL1. Regulates recycling of the plasma membrane by acting as a link between recycling vesicles and the microtubule network though its association with STX4 and SNAP25. Acts as a potential inhibitor of pocket protein-mediated cellular processes during developme…
CEP170	1014	LGEASDSELAD	0.003374	0.003644	0.003374		0.52	3.1	1.45		Centrosomal protein of 170 kDa
CEP170	1265	RFPTDYASTS	0.003269	0.003531	0.003269		2.25	3.44	1.46		Centrosomal protein of 170 kDa
CEP170	1281	FGSNRNSPK	0.003685	0.00398		0.003906	2.02	3.48		1.46	Centrosomal protein of 170 kDa
CEP170	781	SESLDPDSSMD	0.003171	0.003425			2.11	3.63			Centrosomal protein of 170 kDa
CEP170	783	SESLDPDSSMD	0.003171	0.003425			3.79	1.9			Centrosomal protein of 170 kDa
CHAF1B	485	VTLNTLQAWSK	0.002986	0.003225			12.75	6.84			Complex that is thought to mediate chromatin assembly in DNA replication and DNA repair. Assembles histone octamers onto replicating DNA in vitro. CAF-1 performs the first step of the nucleosome assembly process, bringing newly synthesized histones H3 and H4 to replicating DNA; histones H2A/H2B can bind to this chromatin precursor subsequent to DNA replication to complete the histone octamer.
CHAF1B	488	VTLNTLQAWSK	0.002986	0.003225			6.35	12.11			Complex that is thought to mediate chromatin assembly in DNA replication and DNA repair. Assembles histone octamers onto replicating DNA in vitro. CAF-1 performs the first step of the nucleosome assembly process, bringing newly synthesized histones H3 and H4 to replicating DNA; histones H2A/H2B can bind to this chromatin precursor subsequent to DNA replication to complete the histone octamer.
CHCHD3	50	SQRYSGAYGAS	0.003264	0.003525		0.00346	1.12	2.5		1.46	Component of the MICOS complex, a large protein complex of the mitochondrial inner membrane that plays crucial roles in the maintenance of crista junctions, inner membrane architecture, and formation of contact sites to the outer membrane. Has also been shown to function as a transcription factor which binds to the BAG1 promoter and represses BAG1 transcription.
CHD4	1570	IEENSLKEEESIEGEK			0.002575	0.002729			1.1	20.9	Component of the histone deacetylase NuRD complex which participates in the remodeling of chromatin by deacetylating histones.
CHD4	428	EDNSEGEEIL	0.003296	0.00356			2.32	3.15			Component of the histone deacetylase NuRD complex which participates in the remodeling of chromatin by deacetylating histones.
CHD9	550	VMSPENFPTASVEGK			0.002991				1.72		Acts as a transcriptional coactivator for PPARA and possibly other nuclear receptors. Proposed to be a ATP-dependent chromatin remodeling protein. Has DNA-dependent ATPase activity and binds to A/T-rich DNA. Associates with A/T-rich regulatory regions in promoters of genes that participate in the differentiation of progenitors during osteogenesis (By similarity).
CHERP	705	PRNSEGWEQN	0.003087	0.003335	0.003087		0.51	1.79	1.31		Involved in calcium homeostasis, growth and proliferation.
CHERP	904	NKSYSFIAR	0.003435	0.00371			5.26	7.67			Involved in calcium homeostasis, growth and proliferation.
CIRBP	144	DYYSSRSQSGG	0.003256	0.003516			0.91	12.68			Cold-inducible mRNA binding protein that plays a protective role in the genotoxic stress response by stabilizing transcripts of genes involved in cell survival. Acts as a translational activator. Seems to play an essential role in cold-induced suppression of cell proliferation. Binds specifically to the 3'-untranslated regions (3'-UTRs) of stress-responsive transcripts RPA2 and TXN. Acts as a tra…
CLASP1	1528	QTTNSNSSSSSDV	0.002873	0.003102		0.003045	1.18	4.26		1.47	Microtubule plus-end tracking protein that promotes the stabilization of dynamic microtubules. Involved in the nucleation of noncentrosomal microtubules originating from the trans-Golgi network (TGN). Required for the polarization of the cytoplasmic microtubule arrays in migrating cells towards the leading edge of the cell. May act at the cell cortex to enhance the frequency of rescue of depolyme…
CLASP1	646	QSSGSATNVAST		0.003635				1.25			Microtubule plus-end tracking protein that promotes the stabilization of dynamic microtubules. Involved in the nucleation of noncentrosomal microtubules originating from the trans-Golgi network (TGN). Required for the polarization of the cytoplasmic microtubule arrays in migrating cells towards the leading edge of the cell. May act at the cell cortex to enhance the frequency of rescue of depolyme…
CLIP1	1310	SSGNTDTQADEDE	0.002763	0.002984			2.4	4.62			Binds to the plus end of microtubules and regulates the dynamics of the microtubule cytoskeleton. Promotes microtubule growth and microtubule bundling. Links cytoplasmic vesicles to microtubules and thereby plays an important role in intracellular vesicle trafficking. Plays a role macropinocytosis and endosome trafficking.
CLSPN	1289	NFVFHTLSPVK			0.002925	0.0031			2.56	5.02	Required for checkpoint mediated cell cycle arrest in response to inhibition of DNA replication or to DNA damage induced by both ionizing and UV irradiation. Adapter protein which binds to BRCA1 and the checkpoint kinase CHEK1 and facilitates the ATR-dependent phosphorylation of both proteins. Can also bind specifically to branched DNA structures and may associate with S-phase chromatin following…
CNOT2	155	IGIPSRTNSMSSS	0.002826	0.003052		0.002995	5.37	8.16		1.47	Component of the CCR4-NOT complex which is one of the major cellular mRNA deadenylases and is linked to various cellular processes including bulk mRNA degradation, miRNA-mediated repression, translational repression during translational initiation and general transcription regulation. Additional complex functions may be a consequence of its influence on mRNA expression. Required for the CCR4-NOT …
CNOT3	299	STDSEVSQSPAK			0.003043	0.003225			3.22	0.78	Component of the CCR4-NOT complex which is one of the major cellular mRNA deadenylases and is linked to various cellular processes including bulk mRNA degradation, miRNA-mediated repression, translational repression during translational initiation and general transcription regulation. Additional complex functions may be a consequence of its influence on mRNA expression. May be involved in metabol…
COBRA1	557	PSPAQAAETPALELPLPSV			0.002542				1.67		Essential component of the NELF complex, a complex that negatively regulates the elongation of transcription by RNA polymerase II. The NELF complex, which acts via an association with the DSIF complex and causes transcriptional pausing, is counteracted by the P-TEFb kinase complex. May be able to induce chromatin unfolding.
COL15A1	1070	TVVGPQGPPGAPGLPGPPGFGR			0.003348	0.003548			14.36	18.8	Structural protein that stabilizes microvessels and muscle cells, both in heart and in skeletal muscle.
COL4A3BP	347	DGDFLHSTNGNK	0.002891	0.003122			5.84	1.18			Shelters ceramides and diacylglycerol lipids inside its START domain and mediates the intracellular trafficking of ceramides and diacylglycerol lipids in a non-vesicular manner.
COPA	765	NCGQKSLAYLTA	0.002968	0.003205		0.003146	0.39	1.64		1.25	The coatomer is a cytosolic protein complex that binds to dilysine motifs and reversibly associates with Golgi non-clathrin-coated vesicles, which further mediate biosynthetic protein transport from the ER, via the Golgi up to the trans Golgi network. Coatomer complex is required for budding from Golgi membranes, and is essential for the retrograde Golgi-to-ER transport of dilysine-tagged protein…
COPE	99	DSIVAELDR		0.00394	0.003648	0.003867		1.18	0.64	2.04	The coatomer is a cytosolic protein complex that binds to dilysine motifs and reversibly associates with Golgi non-clathrin-coated vesicles, which further mediate biosynthetic protein transport from the ER, via the Golgi up to the trans Golgi network. The coatomer complex is required for budding from Golgi membranes, and is essential for the retrograde Golgi-to-ER transport of dilysine-tagged pro…
COPS3	410	VQKSMGSQEDDSG	0.002765	0.002986	0.002765		0.67	1.63	1.31		Component of the COP9 signalosome complex (CSN), a complex involved in various cellular and developmental processes. The CSN complex is an essential regulator of the ubiquitin (Ubl) conjugation pathway by mediating the deneddylation of the cullin subunits of SCF-type E3 ligase complexes, leading to decrease the Ubl ligase activity of SCF-type complexes such as SCF, CSA or DDB2. The complex is als…
CORO7	806	QSSLEPVAFR			0.003299	0.003497			12.39	17.69	F-actin regulator involved in anterograde Golgi to endosome transport: upon ubiquitination via 'Lys-33'-linked ubiquitin chains by the BCR(KLHL20) E3 ubiquitin ligase complex, interacts with EPS15 and localizes to the trans-Golgi network, where it promotes actin polymerization, thereby facilitating post-Golgi trafficking. May play a role in the maintenance of the Golgi apparatus morphology.
COX4I1	58	HLSASQKALK	0.003443	0.00372			3.02	4			This protein is one of the nuclear-coded polypeptide chains of cytochrome c oxidase, the terminal oxidase in mitochondrial electron transport.
CREB1	156	SEEETSAPAITTV			0.00283				1.71		Phosphorylation-dependent transcription factor that stimulates transcription upon binding to the DNA cAMP response element (CRE), a sequence present in many viral and cellular promoters. Transcription activation is enhanced by the TORC coactivators which act independently of Ser-133 phosphorylation. Involved in different cellular processes including the synchronization of circadian rhythmicity an…
CREB3L3	347	TESPGDFAPVR			0.003188	0.00338			16.03	27.97	Transcription factor that may act during endoplasmic reticulum stress by activating unfolded protein response target genes. Activated in response to cAMP stimulation. In vitro, binds to the cAMP response element (CRE) and box-B element. Activates transcription through box-B element. Activates transcription through CRE (By similarity). Seems to function synergistically with ATF6. In acute inflamma…
CRTC2	433	VPLSPLSLLAGPADAR			0.00302	0.003201			3.96	5.42	Transcriptional coactivator for CREB1 which activates transcription through both consensus and variant cAMP response element (CRE) sites. Acts as a coactivator, in the SIK/TORC signaling pathway, being active when dephosphorylated and acts independently of CREB1 'Ser-133' phosphorylation. Enhances the interaction of CREB1 with TAF4. Regulates gluconeogenesis as a component of the LKB1/AMPK/TORC2 …
CSNK1D	396	QDTSRMSTSQNSI	0.00326	0.003521			1.35	2.25			Essential serine/threonine-protein kinase that regulates diverse cellular growth and survival processes including Wnt signaling, DNA repair and circadian rhythms. It can phosphorylate a large number of proteins. Casein kinases are operationally defined by their preferential utilization of acidic proteins such as caseins as substrates. Phosphorylates connexin-43/GJA1, MAP1A, SNAPIN, MAPT/TAU, TOP2…
CSNK1G1	361	DRPSQQQPLR	0.003068	0.003313		0.003252	0.32	5.08		1.46	Serine/threonine-protein kinase. Casein kinases are operationally defined by their preferential utilization of acidic proteins such as caseins as substrates. It can phosphorylate a large number of proteins. Participates in Wnt signaling. Regulates fast synaptic transmission mediated by glutamate (By similarity). Phosphorylates CLSPN.
CSRP3	153	SLESTNVTDK			0.003411	0.003616			1.98	3.8	Positive regulator of myogenesis. Plays a crucial and specific role in the organization of cytosolic structures in cardiomyocytes. Could play a role in mechanical stretch sensing. May be a scaffold protein that promotes the assembly of interacting proteins at Z-line structures. It is essential for calcineurin anchorage to the Z line. Required for stress-induced calcineurin-NFAT activation (By sim…
CTDSPL2	9	ASQQSNQIQTQR	0.002726	0.002943			0.47	3.13			Probable phosphatase.
CTNND1	47	VRVSPQDANP	0.003444	0.00372			0.94	2.66			Binds to and inhibits the transcriptional repressor ZBTB33, which may lead to activation of target genes of the Wnt signaling pathway (By similarity). Associates with and regulates the cell adhesion properties of both C-, E- and N-cadherins, being critical for their surface stability. Implicated both in cell transformation by SRC and in ligand-induced receptor signaling through the EGF, PDGF, CSF…
CTNND1	59	PLMANGTLTR	0.00347	0.003749			1.43	2.17			Binds to and inhibits the transcriptional repressor ZBTB33, which may lead to activation of target genes of the Wnt signaling pathway (By similarity). Associates with and regulates the cell adhesion properties of both C-, E- and N-cadherins, being critical for their surface stability. Implicated both in cell transformation by SRC and in ligand-induced receptor signaling through the EGF, PDGF, CSF…
CTNND1	857	VNLNNASRSQSSH	0.00268	0.002894	0.00268		0.45	2.29	1.44		Binds to and inhibits the transcriptional repressor ZBTB33, which may lead to activation of target genes of the Wnt signaling pathway (By similarity). Associates with and regulates the cell adhesion properties of both C-, E- and N-cadherins, being critical for their surface stability. Implicated both in cell transformation by SRC and in ligand-induced receptor signaling through the EGF, PDGF, CSF…
CTNND1	98	NGPQDHSHLLYST	0.003231	0.003489			5.25	8.25			Binds to and inhibits the transcriptional repressor ZBTB33, which may lead to activation of target genes of the Wnt signaling pathway (By similarity). Associates with and regulates the cell adhesion properties of both C-, E- and N-cadherins, being critical for their surface stability. Implicated both in cell transformation by SRC and in ligand-induced receptor signaling through the EGF, PDGF, CSF…
CTPS2	571	YSDASDDSFSE	0.003073	0.00332			5.26	8.02			Catalyzes the ATP-dependent amination of UTP to CTP with either L-glutamine or ammonia as the source of nitrogen. Constitutes the rate-limiting enzyme in the synthesis of cytosine nucleotides.
CTTN	113	HCSQVDSVR	0.003605	0.003893		0.003822	0.8	4.55		1.46	Contributes to the organization of the actin cytoskeleton and cell shape (PubMed:21296879). Plays a role in the formation of lamellipodia and in cell migration. Plays a role in the regulation of neuron morphology, axon growth and formation of neuronal growth cones (By similarity). Through its interaction with CTTNBP2, involved in the regulation of neuronal spine density (By similarity). Plays a r…
CUL1	479	LVHQNSASDDAE	0.002931	0.003165		0.003107	1.13	2.48		1.45	Core component of multiple cullin-RING-based SCF (SKP1-CUL1-F-box protein) E3 ubiquitin-protein ligase complexes, which mediate the ubiquitination of proteins involved in cell cycle progression, signal transduction and transcription. In the SCF complex, serves as a rigid scaffold that organizes the SKP1-F-box protein and RBX1 subunits. May contribute to catalysis through positioning of the substr…
CUX1	1380	PAEQTEPPPSGTPGPDDAR			0.002503	0.002653			6.4	0.6	Probably has a broad role in mammalian development as a repressor of developmentally regulated gene expression. May act by preventing binding of positively-activing CCAAT factors to promoters. Component of nf-munr repressor; binds to the matrix attachment regions (MARs) (5' and 3') of the immunoglobulin heavy chain enhancer. Represses T-cell receptor (TCR) beta enhancer function by binding to MAR…
CUX1	1465	PSSLQSLFGLPEAAGAR	0.002809	0.003034			1.5	3.85			Probably has a broad role in mammalian development as a repressor of developmentally regulated gene expression. May act by preventing binding of positively-activing CCAAT factors to promoters. Component of nf-munr repressor; binds to the matrix attachment regions (MARs) (5' and 3') of the immunoglobulin heavy chain enhancer. Represses T-cell receptor (TCR) beta enhancer function by binding to MAR…
CXorf26	181	ADSGEEENTK	0.003453	0.003729			1.53	2.01			Polysaccharide biosynthesis domain-containing protein 1
DBNL	269	AMSTTSISSPQPGK		0.002938	0.00272	0.002883		0.7	2.72	4.16	Adapter protein that binds F-actin and DNM1, and thereby plays a role in receptor-mediated endocytosis. Plays a role in the reorganization of the actin cytoskeleton, formation of cell projections, such as neurites, in neuron morphogenesis and synapse formation via its interaction with WASL and COBL. Does not bind G-actin and promote actin polymerization by itself. Required for the formation of or…
DCTN4	196	AGASISTLAGLSLK			0.002924	0.0031			7.78	14.84	Could have a dual role in dynein targeting and in ACTR1A/Arp1 subunit of dynactin pointed-end capping. Could be involved in ACTR1A pointed-end binding and in additional roles in linking dynein and dynactin to the cortical cytoskeleton.
DCUN1D5	9	SPGVAAAVAEDGGLKK		0.003486	0.003228	0.003422		1.19	0.21	0.39	DCUN1 domain-containing protein 5
DDX21	71	AEPSEVDMNSPK	0.002893	0.003124	0.002893	0.003067	7.59	5.3	0.27	2.69	RNA helicase that acts as a sensor of the transcriptional status of both RNA polymerase (Pol) I and II: promotes ribosomal RNA (rRNA) processing and transcription from polymerase II (Pol II) (PubMed:25470060). Binds various RNAs, such as rRNAs, snoRNAs, 7SK and, at lower extent, mRNAs (PubMed:25470060). In the nucleolus, localizes to rDNA locus, where it directly binds rRNAs and snoRNAs, and prom…
DDX41	23	SEAEDEDDEDYVPYVPLR				0.003343				1.53	Probable ATP-dependent RNA helicase. Is required during post-transcriptional gene expression. May be involved in pre-mRNA splicing.
DDX5	480	LLQLVEDRGSGR			0.002813	0.002982			18.42	25.58	Involved in the alternative regulation of pre-mRNA splicing; its RNA helicase activity is necessary for increasing tau exon 10 inclusion and occurs in a RBM4-dependent manner. Binds to the tau pre-mRNA in the stem-loop region downstream of exon 10. The rate of ATP hydrolysis is highly stimulated by single-stranded RNA. Involved in transcriptional regulation; the function is independent of the RNA…
DENND4A	1195	IQRMNSSFSVK	0.002908	0.003141			4.49	0.87			Probable guanine nucleotide exchange factor (GEF) which may activate RAB10. Promotes the exchange of GDP to GTP, converting inactive GDP-bound Rab proteins into their active GTP-bound form. According to PubMed:8056341, it may bind to ISRE-like element (interferon-stimulated response element) of MYC P2 promoter.
DENND4C	1057	SSLPLDHGSPAQENPESEK	0.003332	0.003599			3.91	9.02			Guanine nucleotide exchange factor (GEF) activating RAB10. Promotes the exchange of GDP to GTP, converting inactive GDP-bound RAB10 into its active GTP-bound form. Thereby, stimulates SLC2A4/GLUT4 glucose transporter-enriched vesicles delivery to the plasma membrane in response to insulin.
DEPDC5	230	SVDEFPEINR			0.003114	0.003301			1.82	2.76	As a component of the GATOR1 complex, inhibitor of the amino acid-sensing branch of the TORC1 pathway. The GATOR1 complex strongly increases GTP hydrolysis by RRAGA and RRAGB within RRAGC-containing heterodimers, thereby deactivating RRAGs, releasing mTORC1 from lysosomal surface and inhibiting mTORC1 signaling.
DHX16	103	LLEDSEESSEE	0.002973	0.003211		0.003151	2.24	3.05		1.47	Probable ATP-binding RNA helicase involved in pre-mRNA splicing.
DHX16	106	LLEDSEESSEE	0.002973			0.003151	2.4			1.47	Probable ATP-binding RNA helicase involved in pre-mRNA splicing.
DIDO1	1456	NSVERPAEPVAGAATPSLVEQQK	0.002849	0.003077	0.002849	0.00302	0.36	0.42	0.63	3.49	Putative transcription factor, weakly pro-apoptotic when overexpressed (By similarity). Tumor suppressor. Required for early embryonic stem cell development.
DIDO1	154	DTSDSDSDGLTLK	0.002792	0.003015			0.9	17.05			Putative transcription factor, weakly pro-apoptotic when overexpressed (By similarity). Tumor suppressor. Required for early embryonic stem cell development.
DIDO1	156	DTSDSDSDGLTLK	0.002792	0.003015			1.05	16.9			Putative transcription factor, weakly pro-apoptotic when overexpressed (By similarity). Tumor suppressor. Required for early embryonic stem cell development.
DKC1	455	ESESESDETPPA	0.002949	0.003185		0.003126	0.61	1.84		1.4	Isoform 1: Required for ribosome biogenesis and telomere maintenance. Probable catalytic subunit of H/ACA small nucleolar ribonucleoprotein (H/ACA snoRNP) complex, which catalyzes pseudouridylation of rRNA. This involves the isomerization of uridine such that the ribose is subsequently attached to C5, instead of the normal N1. Each rRNA can contain up to 100 pseudouridine ('psi') residues, which …
DLG1	571	EQMMNSSISSGSGSLR				0.003029				1.67	Essential multidomain scaffolding protein required for normal development (By similarity). Recruits channels, receptors and signaling molecules to discrete plasma membrane domains in polarized cells. May play a role in adherens junction assembly, signal transduction, cell proliferation, synaptogenesis and lymphocyte activation. Regulates the excitability of cardiac myocytes by modulating the func…
DNAJC12	160	SVSPQNSDSSGFA	0.002938	0.003173			1.23	2.31			DnaJ homolog subfamily C member 12
DNMT1	394	IFDANESGFESYE	0.003152	0.003403			1.06	4			Methylates CpG residues. Preferentially methylates hemimethylated DNA. Associates with DNA replication sites in S phase maintaining the methylation pattern in the newly synthesized strand, that is essential for epigenetic inheritance. Associates with chromatin during G2 and M phases to maintain DNA methylation independently of replication. It is responsible for maintaining methylation patterns es…
DNMT1	714	EADDDEEVDDNIPEMPSPK				0.003337				1.9	Methylates CpG residues. Preferentially methylates hemimethylated DNA. Associates with DNA replication sites in S phase maintaining the methylation pattern in the newly synthesized strand, that is essential for epigenetic inheritance. Associates with chromatin during G2 and M phases to maintain DNA methylation independently of replication. It is responsible for maintaining methylation patterns es…
DOCK7	888	SAVRPASLNLNRS	0.002733	0.002952			5.63	7.3			Functions as a guanine nucleotide exchange factor (GEF), which activates Rac1 and Rac3 Rho small GTPases by exchanging bound GDP for free GTP. Does not have a GEF activity for CDC42. Required for STMN1 'Ser-15' phosphorylation during axon formation and consequently for neuronal polarization (PubMed:16982419). Has a role in pigmentation (By similarity). Involved in the regulation of cortical neuro…
DSN1	81	SLHLSPQEQSA	0.003133	0.003384			1.42	3.59			Part of the MIS12 complex which is required for normal chromosome alignment and segregation and kinetochore formation during mitosis.
DST	4148	SFSEDVISHK	0.003258	0.00352		0.003454	1.37	2.17		1.45	Cytoskeletal linker protein. Acts as an integrator of intermediate filaments, actin and microtubule cytoskeleton networks. Required for anchoring either intermediate filaments to the actin cytoskeleton in neural and muscle cells or keratin-containing intermediate filaments to hemidesmosomes in epithelial cells. The proteins may self-aggregate to form filaments or a two-dimensional mesh.
EDC3	150	HMESLSQSKSFR	0.003299	0.003563			8.51	3.55			Binds single-stranded RNA. In the process of mRNA degradation, may play a role in mRNA decapping. May play a role in spermiogenesis and oogenesis.
EDC4	967	LAELRHSQEELLQ	0.00304	0.003283	0.00304		0.64	1.53	1.29		In the process of mRNA degradation, seems to play a role in mRNA decapping. Component of a complex containing DCP2 and DCP1A which functions in decapping of ARE-containing mRNAs. Promotes complex formation between DCP1A and DCP2. Enhances the catalytic activity of DCP2 (in vitro).
EEF1D	60	SLAGSSGPGASSGTSGDHGELVVR			0.003092	0.003277			5.03	9.64	Isoform 1: EF-1-beta and EF-1-delta stimulate the exchange of GDP bound to EF-1-alpha to GTP, regenerating EF-1-alpha for another round of transfer of aminoacyl-tRNAs to the ribosome.
EGLN1	420	LNKPSDSVGK	0.00356	0.003845			2.61	4.14			Cellular oxygen sensor that catalyzes, under normoxic conditions, the post-translational formation of 4-hydroxyproline in hypoxia-inducible factor (HIF) alpha proteins. Hydroxylates a specific proline found in each of the oxygen-dependent degradation (ODD) domains (N-terminal, NODD, and C-terminal, CODD) of HIF1A. Also hydroxylates HIF2A. Has a preference for the CODD site for both HIF1A and HIF1…
EI24	326	FPSPHPSPAK			0.003498	0.003708			1.51	1.69	Acts as a negative growth regulator via p53-mediated apoptosis pathway. Regulates formation of degradative autolysosomes during autophagy (By similarity).
EIF1AD	155	HESEEESEEEEAA	0.003158	0.00341			5.24	7.65			Plays a role into cellular response to oxidative stress. Decreases cell proliferation.
EIF1AD	159	HESEEESEEEEAA	0.003158	0.00341			3.89	8.99			Plays a role into cellular response to oxidative stress. Decreases cell proliferation.
EIF3CL	158	DFESHITSYK	0.003064	0.003309			1.04	3.93			Component of the eukaryotic translation initiation factor 3 (eIF-3) complex, which is required for several steps in the initiation of protein synthesis. The eIF-3 complex associates with the 40S ribosome and facilitates the recruitment of eIF-1, eIF-1A, eIF-2:GTP:methionyl-tRNAi and eIF-5 to form the 43S preinitiation complex (43S PIC). The eIF-3 complex stimulates mRNA recruitment to the 43S PIC…
EIF4B	359	AASIFGGAKPVDTAAR			0.003104	0.00329			4.72	7.5	Required for the binding of mRNA to ribosomes. Functions in close association with EIF4-F and EIF4-A. Binds near the 5'-terminal cap of mRNA in presence of EIF-4F and ATP. Promotes the ATPase activity and the ATP-dependent RNA unwinding activity of both EIF4-A and EIF4-F.
EIF4ENIF1	77	PASGRSSPVESLK	0.00287	0.0031	0.00287		5.61	7.27	1.48		Nucleoplasmic shuttling protein. Mediates the nuclear import of EIF4E by a piggy-back mechanism.
EIF4G1	1603	EAEEESDHN	0.003514	0.003795			8.48	3.54			Component of the protein complex eIF4F, which is involved in the recognition of the mRNA cap, ATP-dependent unwinding of 5'-terminal secondary structure and recruitment of mRNA to the ribosome.
EIF4G1	314	LSPEPTPLAEPI			0.002979				1.67		Component of the protein complex eIF4F, which is involved in the recognition of the mRNA cap, ATP-dependent unwinding of 5'-terminal secondary structure and recruitment of mRNA to the ribosome.
EIF5B	113	SFDDNDSEELEDK	0.003084	0.00333			1.21	3.69			Function in general translation initiation by promoting the binding of the formylmethionine-tRNA to ribosomes. Seems to function along with eIF-2 (By similarity).
EIF5B	164	WDGSEEDEDN	0.003139	0.00339			1.41	3.5			Function in general translation initiation by promoting the binding of the formylmethionine-tRNA to ribosomes. Seems to function along with eIF-2 (By similarity).
EMD	29	YNIPHGPVVGSTR	0.002711	0.002927	0.002711	0.002873	0.28	0.52	0.62	3.72	Stabilizes and promotes the formation of a nuclear actin cortical network. Stimulates actin polymerization in vitro by binding and stabilizing the pointed end of growing filaments. Inhibits beta-catenin activity by preventing its accumulation in the nucleus. Acts by influencing the nuclear accumulation of beta-catenin through a CRM1-dependent export pathway. Links centrosomes to the nuclear envel…
EML4	94	PSHTSAVSIAGK			0.003242	0.003437			6.39	9.33	May modify the assembly dynamics of microtubules, such that microtubules are slightly longer, but more dynamic.
ENAH	155	QVQNGPSQEELEI	0.003227	0.003484		0.00342	10.16	1.86		0.69	Ena/VASP proteins are actin-associated proteins involved in a range of processes dependent on cytoskeleton remodeling and cell polarity such as axon guidance and lamellipodial and filopodial dynamics in migrating cells. ENAH induces the formation of F-actin rich outgrowths in fibroblasts. Acts synergistically with BAIAP2-alpha and downstream of NTN1 to promote filipodia formation (By similarity).
ENGASE	49	SIKDEEEETVFR			0.003204	0.003396			10.34	4.32	Endoglycosidase that releases N-glycans from glycoproteins by cleaving the beta-1,4-glycosidic bond in the N,N'-diacetylchitobiose core. Involved in the processing of free oligosaccharides in the cytosol.
EPHA2	635	GMLKTSSGKK			0.003586	0.003801			3.87	7.73	Receptor tyrosine kinase which binds promiscuously membrane-bound ephrin-A family ligands residing on adjacent cells, leading to contact-dependent bidirectional signaling into neighboring cells. The signaling pathway downstream of the receptor is referred to as forward signaling while the signaling pathway downstream of the ephrin ligand is referred to as reverse signaling. Activated by the ligan…
EPHA2	636	GMLKTSSGKK			0.003586	0.003801			3.87	7.73	Receptor tyrosine kinase which binds promiscuously membrane-bound ephrin-A family ligands residing on adjacent cells, leading to contact-dependent bidirectional signaling into neighboring cells. The signaling pathway downstream of the receptor is referred to as forward signaling while the signaling pathway downstream of the ephrin ligand is referred to as reverse signaling. Activated by the ligan…
EPRS	434	LNLNNTVLSK			0.003348	0.003549			16.42	38.58	Catalyzes the attachment of the cognate amino acid to the corresponding tRNA in a two-step reaction: the amino acid is first activated by ATP to form a covalent intermediate with AMP and is then transferred to the acceptor end of the cognate tRNA. Component of the GAIT (gamma interferon-activated inhibitor of translation) complex which mediates interferon-gamma-induced transcript-selective transl…
EPS15	790	SINKLDSPDPFK			0.002778	0.002945			3.24	5.92	Involved in cell growth regulation. May be involved in the regulation of mitogenic signals and control of cell proliferation. Involved in the internalization of ligand-inducible receptors of the receptor tyrosine kinase (RTK) type, in particular EGFR. Plays a role in the assembly of clathrin-coated pits (CCPs). Acts as a clathrin adapter required for post-Golgi trafficking. Seems to be involved i…
EPS15	814	LNDPFQPFPGNDSPK			0.002854	0.003025			8.85	1.63	Involved in cell growth regulation. May be involved in the regulation of mitogenic signals and control of cell proliferation. Involved in the internalization of ligand-inducible receptors of the receptor tyrosine kinase (RTK) type, in particular EGFR. Plays a role in the assembly of clathrin-coated pits (CCPs). Acts as a clathrin adapter required for post-Golgi trafficking. Seems to be involved i…
ERBB2IP	602	EESEELSSDEEMK	0.003085	0.003332	0.003085		1.28	2.25	1.45		Acts as an adapter for the receptor ERBB2, in epithelia. By binding the unphosphorylated 'Tyr-1248' of receptor ERBB2, it may contribute to stabilize this unphosphorylated state.
ERBB2IP	603	EESEELSSDEEMK	0.003085	0.003332	0.003085		1.53	2	1.45		Acts as an adapter for the receptor ERBB2, in epithelia. By binding the unphosphorylated 'Tyr-1248' of receptor ERBB2, it may contribute to stabilize this unphosphorylated state.
ERCC5	133	DEALPSLTQVR			0.003059	0.003243			5.11	2.19	Single-stranded structure-specific DNA endonuclease involved in DNA excision repair. Makes the 3'incision in DNA nucleotide excision repair (NER). Acts as a cofactor for a DNA glycosylase that removes oxidized pyrimidines from DNA. May also be involved in transcription-coupled repair of this kind of damage, in transcription by RNA polymerase II, and perhaps in other processes too.
ERCC5	384	NAPAAVDEGSISPR				0.002899				1.55	Single-stranded structure-specific DNA endonuclease involved in DNA excision repair. Makes the 3'incision in DNA nucleotide excision repair (NER). Acts as a cofactor for a DNA glycosylase that removes oxidized pyrimidines from DNA. May also be involved in transcription-coupled repair of this kind of damage, in transcription by RNA polymerase II, and perhaps in other processes too.
ERCC5	562	FDSSLLSSDDETK				0.003481				1.75	Single-stranded structure-specific DNA endonuclease involved in DNA excision repair. Makes the 3'incision in DNA nucleotide excision repair (NER). Acts as a cofactor for a DNA glycosylase that removes oxidized pyrimidines from DNA. May also be involved in transcription-coupled repair of this kind of damage, in transcription by RNA polymerase II, and perhaps in other processes too.
ETF1	70	LSVLGAITSVQQR			0.002757	0.002923			16.28	25.28	Directs the termination of nascent peptide synthesis (translation) in response to the termination codons UAA, UAG and UGA. Component of the transient SURF complex which recruits UPF1 to stalled ribosomes in the context of nonsense-mediated decay (NMD) of mRNAs containing premature stop codons.
EXOSC1	98	VHILYVGSMPLKNSFR			0.002577	0.002732			5.71	2.15	Non-catalytic component of the RNA exosome complex which has 3'->5' exoribonuclease activity and participates in a multitude of cellular RNA processing and degradation events. In the nucleus, the RNA exosome complex is involved in proper maturation of stable RNA species such as rRNA, snRNA and snoRNA, in the elimination of RNA processing by-products and non-coding 'pervasive' transcripts, such as…
F8	260	SLPGLIGCHR			0.003535	0.003747			14.53	18.96	Factor VIII, along with calcium and phospholipid, acts as a cofactor for factor IXa when it converts factor X to the activated form, factor Xa.
FAF1	582	TPSGEFLER			0.003589	0.003804			3.79	4.07	Potentiates but cannot initiate FAS-induced apoptosis.
FAM10A4	75	ADEPSSEESDLEIDK			0.002869	0.003041			0.74	16.18	Suppression of tumorigenicity 13 pseudogene 4
FAM122B	55	HSLEEGLDMVNR	0.002705	0.002921			0.53	2.91			Protein FAM122B
FAM125B	224	HISLTLPATFR			0.002997				1.53		Component of the ESCRT-I complex, a regulator of vesicular trafficking process. Required for the sorting of endocytic ubiquitinated cargos into multivesicular bodies.
FAM169A	350	DSEFSSSQGEDEK	0.003282	0.003545			0.22	4.67			Soluble lamin-associated protein of 75 kDa
FAM169A	635	AVDSSSEEIEVEVP	0.003188	0.003442			4.67	13.28			Soluble lamin-associated protein of 75 kDa
FAM21A	1056	AQESSETEDMSVP	0.002687	0.002902			5.12	12.4			Acts at least in part as component of the WASH core complex whose assembly at the surface of endosomes inhibits WASH nucleation-promoting factor (NPF) activity in recruiting and activating the Arp2/3 complex to induce actin polymerization and is involved in the fission of tubules that serve as transport intermediates during endosome sorting. Mediates the recruitment of the WASH core complex to en…
FAM21A	478	VQSTADIFGDEEGDLFK			0.002564	0.002718			3.46	1.54	Acts at least in part as component of the WASH core complex whose assembly at the surface of endosomes inhibits WASH nucleation-promoting factor (NPF) activity in recruiting and activating the Arp2/3 complex to induce actin polymerization and is involved in the fission of tubules that serve as transport intermediates during endosome sorting. Mediates the recruitment of the WASH core complex to en…
FAM44A	1077	RGSLSQEMAK	0.003374	0.003644			10.19	1.87			Biorientation of chromosomes in cell division protein 1-like 1
FAM44A	2954	SLTVSDDAESSEPER	0.00294	0.003175			12.75	4.24			Biorientation of chromosomes in cell division protein 1-like 1
FAM44A	2956	SLTVSDDAESSEPER	0.00294	0.003175			5.65	11.08			Biorientation of chromosomes in cell division protein 1-like 1
FAM62B	760	SSSSLLASPGHIS	0.003027	0.003269	0.003027		0.89	2.51	1.45		Tethers the endoplasmic reticulum to the cell membrane and promotes the formation of appositions between the endoplasmic reticulum and the cell membrane. Binds glycerophospholipids in a barrel-like domain and may play a role in cellular lipid transport. Plays a role in FGF signaling via its role in the rapid internalization of FGFR1 that has been activated by FGF1 binding; this occurs most likely…
FAM83B	466	SFNGTDNHIR	0.003227	0.003485			1.34	3.49			Protein FAM83B
FAP	383	DTVENAIQITSGK			0.00275	0.002915			6.43	9.57	Cell surface glycoprotein serine protease that participates in extracellular matrix degradation and involved in many cellular processes including tissue remodeling, fibrosis, wound healing, inflammation and tumor growth. Both plasma membrane and soluble forms exhibit post-proline cleaving endopeptidase activity, with a marked preference for Ala/Ser-Gly-Pro-Ser/Asn/Ala consensus sequences, on subs…
FASN	2239	LNSVQSSER	0.003641	0.003932			2.05	2.74			Fatty acid synthetase catalyzes the formation of long-chain fatty acids from acetyl-CoA, malonyl-CoA and NADPH. This multifunctional protein has 7 catalytic activities and an acyl carrier protein.
FAT4	3341	DLGTDGEVHYLIFGNSR			0.002536	0.002688			41.43	4.75	Cadherins are calcium-dependent cell adhesion proteins. FAT4 plays a role in the maintenance of planar cell polarity as well as in inhibition of YAP1-mediated neuroprogenitor cell proliferation and differentiation (By similarity).
FGD5	764	SISFPSADTSDYENIPAM			0.003459	0.003666			4.32	9.02	Activates CDC42, a member of the Ras-like family of Rho- and Rac proteins, by exchanging bound GDP for free GTP. Mediates VEGF-induced CDC42 activation. May regulate proangiogenic action of VEGF in vascular endothelial cells, including network formation, directional movement and proliferation. May play a role in regulating the actin cytoskeleton and cell shape.
FGFR1OP	326	IGSLGLGTGEDDDY	0.002684	0.002898			1.37	3.42			Required for anchoring microtubules to the centrosomes.
FIP1L1	259	AEFTSPPSLFK			0.003071	0.003255			1.69	3.81	Component of the cleavage and polyadenylation specificity factor (CPSF) complex that plays a key role in pre-mRNA 3'-end formation, recognizing the AAUAAA signal sequence and interacting with poly(A) polymerase and other factors to bring about cleavage and poly(A) addition. FIP1L1 contributes to poly(A) site recognition and stimulates poly(A) addition. Binds to U-rich RNA sequence elements surrou…
FIP1L1	285	NSTSSQSQTSTASR	0.003288	0.003551			1.43	1.97			Component of the cleavage and polyadenylation specificity factor (CPSF) complex that plays a key role in pre-mRNA 3'-end formation, recognizing the AAUAAA signal sequence and interacting with poly(A) polymerase and other factors to bring about cleavage and poly(A) addition. FIP1L1 contributes to poly(A) site recognition and stimulates poly(A) addition. Binds to U-rich RNA sequence elements surrou…
FIP1L1	554	HESEEGDSHR			0.003171	0.003361			0.71	2.13	Component of the cleavage and polyadenylation specificity factor (CPSF) complex that plays a key role in pre-mRNA 3'-end formation, recognizing the AAUAAA signal sequence and interacting with poly(A) polymerase and other factors to bring about cleavage and poly(A) addition. FIP1L1 contributes to poly(A) site recognition and stimulates poly(A) addition. Binds to U-rich RNA sequence elements surrou…
FKBP14	143	SHESFQEMDL	0.003073	0.003319	0.003073		1.38	1.99	1.46		PPIases accelerate the folding of proteins during protein synthesis.
FKBP15	1161	SSLSGDEEDE	0.003489	0.003768			0.6	11.42			May be involved in the cytoskeletal organization of neuronal growth cones. Seems to be inactive as a PPIase (By similarity). Involved in the transport of early endosomes at the level of transition between microfilament-based and microtubule-based movement.
FKBP15	1164	SSLSGDEEDE	0.003489	0.003768			5.69	6.33			May be involved in the cytoskeletal organization of neuronal growth cones. Seems to be inactive as a PPIase (By similarity). Involved in the transport of early endosomes at the level of transition between microfilament-based and microtubule-based movement.
FLCN	62	AHSPAEGASVESSSPGPK	0.002819	0.003045	0.002819	0.002988	0.66	0.32	0.63	1.55	May play a role in the pathogenesis of an uncommon form of kidney cancer through its association with an inherited disorder of the hair follicle (fibrofolliculomas). May be a tumor suppressor. May be involved in colorectal tumorigenesis. May be involved in energy and/or nutrient sensing through the AMPK and mTOR signaling pathways. May regulate phosphorylation of RPS6KB1.
FLNA	2152	APSVANVGSHCD			0.003238	0.003432			1.11	15.47	Promotes orthogonal branching of actin filaments and links actin filaments to membrane glycoproteins. Anchors various transmembrane proteins to the actin cytoskeleton and serves as a scaffold for a wide range of cytoplasmic signaling proteins. Interaction with FLNA may allow neuroblast migration from the ventricular zone into the cortical plate. Tethers cell surface-localized furin, modulates its…
FLNA	2213	FVPAEMGTHTVSVK			0.003161	0.003351			2.28	6.7	Promotes orthogonal branching of actin filaments and links actin filaments to membrane glycoproteins. Anchors various transmembrane proteins to the actin cytoskeleton and serves as a scaffold for a wide range of cytoplasmic signaling proteins. Interaction with FLNA may allow neuroblast migration from the ventricular zone into the cortical plate. Tethers cell surface-localized furin, modulates its…
FLNA	2523	LVSNHSLHETSSVFVDSLTK			0.003071	0.003256			8.84	3.02	Promotes orthogonal branching of actin filaments and links actin filaments to membrane glycoproteins. Anchors various transmembrane proteins to the actin cytoskeleton and serves as a scaffold for a wide range of cytoplasmic signaling proteins. Interaction with FLNA may allow neuroblast migration from the ventricular zone into the cortical plate. Tethers cell surface-localized furin, modulates its…
FLNA	2526	LVSNHSLHETSSVFVDSLTK		0.003317	0.003071	0.003256		1.15	5.5	9.17	Promotes orthogonal branching of actin filaments and links actin filaments to membrane glycoproteins. Anchors various transmembrane proteins to the actin cytoskeleton and serves as a scaffold for a wide range of cytoplasmic signaling proteins. Interaction with FLNA may allow neuroblast migration from the ventricular zone into the cortical plate. Tethers cell surface-localized furin, modulates its…
FMNL1	1031	GEPPAPKSPPK			0.003379	0.003582			0.56	3.76	May play a role in the control of cell motility and survival of macrophages (By similarity). Plays a role in the regulation of cell morphology and cytoskeletal organization. Required in the cortical actin filament dynamics and cell shape.
FNBP4	432	ALEEGDGSVSGSSPR			0.003275	0.003472			12.39	2.27	Formin-binding protein 4
FRA10AC1	278	NSDEEESASESELWK	0.002749	0.002969			6.72	9.6			Protein FRA10AC1
FTSJD2	64	QHSSDSFDDA	0.003369	0.003639			2.68	0.65			S-adenosyl-L-methionine-dependent methyltransferase that mediates mRNA cap1 2'-O-ribose methylation to the 5'-cap structure of mRNAs. Methylates the ribose of the first nucleotide of a m7GpppG-capped mRNA and small nuclear RNA (snRNA) to produce m7GpppRm (cap1). Displays a preference for cap0 transcripts. Cap1 modification is linked to higher levels of translation. May be involved in the interfer…
FUSIP1	131	SRSFDYNYR	0.003109	0.003358	0.003109		0.61	2.73	1.46		Splicing factor that in its dephosphorylated form acts as a general repressor of pre-mRNA splicing. Seems to interfere with the U1 snRNP 5'-splice recognition of SNRNP70. Required for splicing repression in M-phase cells and after heat shock. May be involved in regulation of alternative splicing in neurons, with isoform 1 acting as a positive and isoform 3 as a negative regulator.
FXR1	420	DELSDWSLAGEDD	0.003267	0.003528	0.003267		1.6	1.73	1.45		RNA-binding protein required for embryonic and postnatal development of muscle tissue. May regulate intracellular transport and local translation of certain mRNAs (By similarity).
FXR1	423	DELSDWSLAGEDD	0.003267	0.003528	0.003267		0.57	2.77	1.45		RNA-binding protein required for embryonic and postnatal development of muscle tissue. May regulate intracellular transport and local translation of certain mRNAs (By similarity).
FXR2	598	GNRTDGSISGDR	0.003045	0.003289			4.74	2.02			Fragile X mental retardation syndrome-related protein 2
FXR2	601	GNRTDGSISGDR	0.003045	0.003289			1.19	2.14			Fragile X mental retardation syndrome-related protein 2
FXR2	603	GNRTDGSISGDR	0.003045	0.003289			1.64	3.14			Fragile X mental retardation syndrome-related protein 2
FXR2	610	QPVTVADYIS	0.003414	0.003687			5.67	10.65			Fragile X mental retardation syndrome-related protein 2
G3BP1	149	PQEESEEEVEEPEER			0.002599	0.002755			1.72	5.62	Ras GTPase-activating protein-binding protein 1
G3BP1	232	SPAPADIAQTVQEDLR		0.003018	0.002794	0.002961		0.83	0.73	3.27	Ras GTPase-activating protein-binding protein 1
GALK2	320	TQILSPNTQDVLIF			0.002998	0.003178			1.96	3.68	N-acetylgalactosamine kinase
GATAD2A	100	PPSPDVIVLSDNEQPSSPR			0.003313	0.003512			1.69	25.81	Transcriptional repressor p66-alpha
GATAD2A	189	PTGSVGSTVTTPPPLVR	0.002866			0.003038	1.18			1.83	Transcriptional repressor p66-alpha
GATAD2B	135	LTPSPDIIVLSDNEASSPR				0.00355				1.64	Transcriptional repressor p66-beta
GCFC	563	DHLEGLSSDDEET	0.003278	0.003539			5.53	5.98			PAX3- and PAX7-binding protein 1
GIGYF2	160	EMHRSQSWEER	0.003218				1.62				GIGYF2 protein
GIGYF2	223	EFIRSESENWR	0.003265	0.003525			6	0.68			GIGYF2 protein
GIT2	500	EYTDTSNHSSLK	0.002739	0.002958			3.83	0.95			ARF GTPase-activating protein GIT2
GMIP	480	DPDLGDGLENGLGSPFGK			0.002678	0.002839			1.34	3.78	GEM-interacting protein
GOLGA4	10	ISEEQQQLQQAL	0.002678	0.002892			2.17	4.36			Golgin subfamily A member 4
GOLGA4	1657	QLLSQMEEK			0.003377	0.00358			14.23	31.65	Golgin subfamily A member 4
GOLGB1	298	NQILSQQLQQM	0.002838	0.003065	0.002838		4.48	6.8	1.47		Golgin subfamily B member 1
GPATCH2	115	DHSDSDDQMLV	0.002984	0.003223	0.002984		3.08	1.69	1.46		G patch domain-containing protein 2
GPATCH2	117	DHSDSDDQMLV	0.002984	0.003223		0.003163	1.41	3.36		1.46	G patch domain-containing protein 2
GPS1	483	EGSQGELTPANSQSR			0.003049	0.003232			1.47	2.77	GPS1 protein
GPSM1	134	HLSIAQEQGDK	0.003066	0.003311			1.62	3.04			G-protein-signaling modulator 1
GRLF1	1179	TSFSVGSDDELGPIR			0.003014	0.003195			3.28	1.72	Rho GTPase-activating protein 35
GSPT1	435	LPNFNRSVDGPIR	0.003198	0.003453		0.003389	0.53	1.57		1.28	Eukaryotic peptide chain release factor GTP-binding subunit ERF3A
GSTCD	223	VHTQETSEGLDSSS	0.003214	0.003471			1.17	3.5			Glutathione S-transferase C-terminal domain-containing protein.
GTF2F1	221	SSDASDASGEEGGR	0.00285	0.003078			0.29	2.08			General transcription factor IIF subunit 1
GTF2I	19	STLPVEDEESSESR			0.003042	0.003224			5.37	4.19	General transcription factor II-I
GTF2I	784	PSTFGIPRLEK	0.003022		0.003022	0.003203	0.82		19.34	24.66	General transcription factor II-I
GTF3C1	1068	NSSTDQGSDEEGSLQK				0.00301				1.51	General transcription factor 3C polypeptide 1
H2AFY	129	LEAIITPPPAK			0.003255	0.003451			2.48	3.32	Core histone macro-H2A.1
HBS1L	246	LSSTDSLESLLSK			0.002742	0.002907			15.63	5.19	HBS1-like protein
HEATR1	1614	GLVGNPLPSVR			0.003368	0.00357			15.07	28.93	HEAT repeat-containing protein 1
HEATR6	395	VSSSESDFSD	0.003514	0.003795		0.003724	0.57	1.8		1.35	HEAT repeat-containing protein 6
HECW1	400	GSVPDGPGNQSIELSR			0.002956	0.003133			4.63	1.15	E3 ubiquitin-protein ligase HECW1
HECW1	409	GSVPDGPGNQSIELSR			0.002956	0.003133			4.63	1.15	E3 ubiquitin-protein ligase HECW1
HELZ	1120	LQHSGSTNKQQQ	0.002788		0.002788		1.61		1.45		Probable helicase with zinc finger domain
HIRIP3	27	PDLSTLTHSIVR			0.002821	0.002991			2.73	7.27	HIRA-interacting protein 3
HIRIP3	363	LGSTSGEESDLER			0.002742	0.002907			1.98	2.54	HIRA-interacting protein 3
HIST1H1B	2	MSETAPAETATPAPVEK			0.002764	0.00293			2.43	5.15	Histone H1.5
HIST1H1D	37	ASGPPVSELITK			0.003131	0.003319			13.71	8.29	Histone H1.3
HMGB1	35	HPDASVNFSEFSK	0.003239	0.003498	0.003239	0.003433	2.07	2.52	1.47	44.11	High mobility group protein B1
HMGCS1	495	DEGVGLVHSNIATEHIPSPAK			0.003111	0.003298			1.34	3	Hydroxymethylglutaryl-CoA synthase, cytoplasmic
HMHA1	23	AGSPSPQPSGELPR			0.002742	0.002907			1.29	20.71	Minor histocompatibility protein HA-1
HNRNPA0	188	EDIYSGGGGGGSR			0.003099	0.003286			12.46	21.58	Heterogeneous nuclear ribonucleoprotein A0
HNRNPA1	368	NQGGYGGSSSSSSYGSGR				0.002988				1.64	Heterogeneous nuclear ribonucleoprotein A1
HNRNPA2B1	149	IDTIEIITDRQSGK			0.002998	0.003178			4.71	5.47	Heterogeneous nuclear ribonucleoproteins A2/B1
HNRNPA2B1	199	MQEVQSSRSGR	0.002977	0.003215			4.74	1.78			Heterogeneous nuclear ribonucleoproteins A2/B1
HNRNPA2B1	212	GGNFGFGDSR			0.003661	0.003881			10.82	6.32	Heterogeneous nuclear ribonucleoproteins A2/B1
HNRNPA2B1	344	PGGSGGSGGYGGR	0.003495	0.003775			5.71	6.35			Heterogeneous nuclear ribonucleoproteins A2/B1
HNRNPA3	370	YGSGGGSGGYGSR	0.003225	0.003483			1.55	3.03			Heterogeneous nuclear ribonucleoprotein A3
HNRNPC	260	DDSAEEGDLLDDDDNEDR	0.003307	0.003572	0.003307		1.55	3	1.68		Heterogeneous nuclear ribonucleoproteins C1/C2
HNRNPC	299	EAEEGEDDRDSNGEDDS		0.002772	0.002567	0.002721		1.61	0.52	2.16	Heterogeneous nuclear ribonucleoproteins C1/C2
HNRNPH1	63	PSGEAFVELESEDEVK			0.002712	0.002874			1.28	3.84	Heterogeneous nuclear ribonucleoprotein H
HNRNPM	204	LGSTVFVANLDYK			0.003321	0.00352			5.37	9.3	Heterogeneous nuclear ribonucleoprotein M
HOMER3	302	VQDLETRNAELE			0.002674				1.55		Homer protein homolog 3
HP1BP3	249	SSAVDPEPQVK			0.003237	0.003432			2.55	4.39	Heterochromatin protein 1-binding protein 3
HS3ST2	87	SEPSAPSAPAAAVPAPR			0.003022	0.003203			2.38	11.05	Sulfotransferase that utilizes 3'-phospho-5'-adenylyl sulfate (PAPS) to catalyze the transfer of a sulfo group to an N-unsubstituted glucosamine linked to a 2-O-sulfo iduronic acid unit on heparan sulfate. Catalyzes the O-sulfation of glucosamine in GlcA2S-GlcNS. Unlike 3-OST-1, does not convert non-anticoagulant heparan sulfate to anticoagulant heparan sulfate.
HSP90AA2	169	WESSAGGSFTVR		0.003171	0.002936			1.58	1.45		Putative molecular chaperone that may promote the maturation, structural maintenance and proper regulation of specific target proteins.
HSP90AB1	106	ADLINNLGTIAK			0.003026	0.003208			1.36	3.44	Molecular chaperone that promotes the maturation, structural maintenance and proper regulation of specific target proteins involved for instance in cell cycle control and signal transduction. Undergoes a functional cycle that is linked to its ATPase activity. This cycle probably induces conformational changes in the client proteins, thereby causing their activation. Interacts dynamically with var…
HSP90AB1	226	EISDDEAEE	0.003586	0.003873			5.56	10.24			Molecular chaperone that promotes the maturation, structural maintenance and proper regulation of specific target proteins involved for instance in cell cycle control and signal transduction. Undergoes a functional cycle that is linked to its ATPase activity. This cycle probably induces conformational changes in the client proteins, thereby causing their activation. Interacts dynamically with var…
HSP90AB1	226	EISDDEAEEEK			0.002914	0.003089			0.73	11.43	Molecular chaperone that promotes the maturation, structural maintenance and proper regulation of specific target proteins involved for instance in cell cycle control and signal transduction. Undergoes a functional cycle that is linked to its ATPase activity. This cycle probably induces conformational changes in the client proteins, thereby causing their activation. Interacts dynamically with var…
HSP90AB1	255	IEDVGSDEEDDSGK	0.003178				1.58				Molecular chaperone that promotes the maturation, structural maintenance and proper regulation of specific target proteins involved for instance in cell cycle control and signal transduction. Undergoes a functional cycle that is linked to its ATPase activity. This cycle probably induces conformational changes in the client proteins, thereby causing their activation. Interacts dynamically with var…
HSP90AB1	261	IEDVGSDEEDDSGK	0.003178	0.003431			3.14	3.38			Molecular chaperone that promotes the maturation, structural maintenance and proper regulation of specific target proteins involved for instance in cell cycle control and signal transduction. Undergoes a functional cycle that is linked to its ATPase activity. This cycle probably induces conformational changes in the client proteins, thereby causing their activation. Interacts dynamically with var…
HSPB1	199	AQLGGPEAAKSDETAAK			0.002902				1.69		Involved in stress resistance and actin organization.
HSPB1	82	QLSSGVSEIR	0.003464	0.003742	0.003464	0.003672	5.84	5.43	1.47	1.21	Involved in stress resistance and actin organization.
HSPB1	83	QLSSGVSEIR	0.003464	0.003742		0.003672	3.54	7.39		1.47	Involved in stress resistance and actin organization.
HSPD1	253	ISSIQSIVPAL		0.00358				1.58			Implicated in mitochondrial protein import and macromolecular assembly. May facilitate the correct folding of imported proteins. May also prevent misfolding and promote the refolding and proper assembly of unfolded polypeptides generated under stress conditions in the mitochondrial matrix.
HSPD1	428	DRTDALNATR	0.003052	0.003296			0.15	6.37			Implicated in mitochondrial protein import and macromolecular assembly. May facilitate the correct folding of imported proteins. May also prevent misfolding and promote the refolding and proper assembly of unfolded polypeptides generated under stress conditions in the mitochondrial matrix.
HSPH1	486	VNTHGIFTISTASMVEK			0.002613	0.002769			6.9	9.58	Prevents the aggregation of denatured proteins in cells under severe stress, on which the ATP levels decrease markedly. Inhibits HSPA8/HSC70 ATPase and chaperone activities (By similarity).
HTATSF1	481	RGFEGSCSQK	0.003397	0.003669		0.003601	1.19	9.75		1.47	Functions as a general transcription factor playing a role in the process of transcriptional elongation. May mediate the reciprocal stimulatory effect of splicing on transcriptional elongation. In case of infection by HIV-1, it is up-regulated by the HIV-1 proteins NEF and gp120, acts as a cofactor required for the Tat-enhanced transcription of the virus.
HTATSF1	579	DLDEEGSEK			0.003635	0.003853			1.22	1.72	Functions as a general transcription factor playing a role in the process of transcriptional elongation. May mediate the reciprocal stimulatory effect of splicing on transcriptional elongation. In case of infection by HIV-1, it is up-regulated by the HIV-1 proteins NEF and gp120, acts as a cofactor required for the Tat-enhanced transcription of the virus.
HTATSF1	702	LFEDDDSNEK	0.0031	0.003348			0.53	1.93			Functions as a general transcription factor playing a role in the process of transcriptional elongation. May mediate the reciprocal stimulatory effect of splicing on transcriptional elongation. In case of infection by HIV-1, it is up-regulated by the HIV-1 proteins NEF and gp120, acts as a cofactor required for the Tat-enhanced transcription of the virus.
HTATSF1	713	LFDEEEDSSEK	0.002844		0.002844	0.003015	1.55		1.45	0.97	Functions as a general transcription factor playing a role in the process of transcriptional elongation. May mediate the reciprocal stimulatory effect of splicing on transcriptional elongation. In case of infection by HIV-1, it is up-regulated by the HIV-1 proteins NEF and gp120, acts as a cofactor required for the Tat-enhanced transcription of the virus.
HTATSF1	714	LFDEEEDSSEK	0.002844	0.003072	0.002844	0.003015	1.22	1.88	1.45	0.97	Functions as a general transcription factor playing a role in the process of transcriptional elongation. May mediate the reciprocal stimulatory effect of splicing on transcriptional elongation. In case of infection by HIV-1, it is up-regulated by the HIV-1 proteins NEF and gp120, acts as a cofactor required for the Tat-enhanced transcription of the virus.
HUWE1	111	PNTTQEGEEM		0.003558				1.55			E3 ubiquitin-protein ligase which mediates ubiquitination and subsequent proteasomal degradation of target proteins. Regulates apoptosis by catalyzing the polyubiquitination and degradation of MCL1. Mediates monoubiquitination of DNA polymerase beta (POLB) at 'Lys-41', 'Lys-61' and 'Lys-81', thereby playing a role in base-excision repair. Also ubiquitinates the p53/TP53 tumor suppressor and core …
HUWE1	2266	IVNQPSSLFGSK			0.002951	0.003128			12.92	14.58	E3 ubiquitin-protein ligase which mediates ubiquitination and subsequent proteasomal degradation of target proteins. Regulates apoptosis by catalyzing the polyubiquitination and degradation of MCL1. Mediates monoubiquitination of DNA polymerase beta (POLB) at 'Lys-41', 'Lys-61' and 'Lys-81', thereby playing a role in base-excision repair. Also ubiquitinates the p53/TP53 tumor suppressor and core …
HUWE1	3752	LGSSGLGSASSIQAAVR			0.003049	0.003232			13.37	4.37	E3 ubiquitin-protein ligase which mediates ubiquitination and subsequent proteasomal degradation of target proteins. Regulates apoptosis by catalyzing the polyubiquitination and degradation of MCL1. Mediates monoubiquitination of DNA polymerase beta (POLB) at 'Lys-41', 'Lys-61' and 'Lys-81', thereby playing a role in base-excision repair. Also ubiquitinates the p53/TP53 tumor suppressor and core …
IGLV1-40	73	LLIYGNSNR			0.003544	0.003757			17.3	26.7	Protein IGLV1-40
IPO5	845	DEQVEESLQDEDD	0.003068	0.003313			6.07	9.68			Functions in nuclear protein import as nuclear transport receptor. Serves as receptor for nuclear localization signals (NLS) in cargo substrates. Is thought to mediate docking of the importin/substrate complex to the nuclear pore complex (NPC) through binding to nucleoporin and the complex is subsequently translocated through the pore by an energy requiring, Ran-dependent mechanism. At the nucleo…
IQCB1	572	LGEESGDEIDV	0.003222	0.00348			5.36	10.39			Involved in ciliogenesis.
IQGAP3	712	EEIQSAVTK			0.003692	0.003913			1.77	2.87	Ras GTPase-activating-like protein IQGAP3
IRF2BP1	436	NVAEALGHSPK		0.003595	0.003329	0.003529		0.79	0.68	2.22	Acts as a transcriptional corepressor in a IRF2-dependent manner; this repression is not mediated by histone deacetylase activities. May act as an E3 ligase towards JDP2, enhancing its polyubiquitination. Represses ATF2-dependent transcriptional activation.
IRF2BP2	404	IPMTPTSSFVSPPPPTASPHSNR			0.002818				1.77		Acts as a transcriptional corepressor in a IRF2-dependent manner; this repression is not mediated by histone deacetylase activities. Represses the NFAT1-dependent transactivation of NFAT-responsive promoters. Acts as a coactivator of VEGFA expression in cardiac and skeletal muscle.
IRS4	427	RAVSVPASFF	0.003449	0.003726			0.6	11.46			Acts as an interface between multiple growth factor receptors possessing tyrosine kinase activity, such as insulin receptor, IGF1R and FGFR1, and a complex network of intracellular signaling molecules containing SH2 domains. Involved in the IGF1R mitogenic signaling pathway. Promotes the AKT1 signaling pathway and BAD phosphorylation during insulin stimulation without activation of RPS6KB1 or the…
ITPRIPL1	140; 141	PAFDSSSEEEEEEVR			0.002633	0.002791			13.26	16.46	Inositol 1,4,5-trisphosphate receptor-interacting protein-like 1
IWS1	398	AAVLSDSEDEEK	0.002916	0.003149			5.55	6			Transcription factor which plays a key role in defining the composition of the RNA polymerase II (RNAPII) elongation complex and in modulating the production of mature mRNA transcripts. Acts as an assembly factor to recruit various factors to the RNAPII elongation complex and is recruited to the complex via binding to the transcription elongation factor SUPT6H bound to the C-terminal domain (CTD)…
IWS1	400	AAVLSDSEDEEK	0.002916	0.003149			4.5	6.82			Transcription factor which plays a key role in defining the composition of the RNA polymerase II (RNAPII) elongation complex and in modulating the production of mature mRNA transcripts. Acts as an assembly factor to recruit various factors to the RNAPII elongation complex and is recruited to the complex via binding to the transcription elongation factor SUPT6H bound to the C-terminal domain (CTD)…
IWS1	420	VVSDADDSDSDAVSDK			0.002935				2.91		Transcription factor which plays a key role in defining the composition of the RNA polymerase II (RNAPII) elongation complex and in modulating the production of mature mRNA transcripts. Acts as an assembly factor to recruit various factors to the RNAPII elongation complex and is recruited to the complex via binding to the transcription elongation factor SUPT6H bound to the C-terminal domain (CTD)…
IWS1	422	VVSDADDSDSDAVSDK			0.002935	0.003111			4.03	6.03	Transcription factor which plays a key role in defining the composition of the RNA polymerase II (RNAPII) elongation complex and in modulating the production of mature mRNA transcripts. Acts as an assembly factor to recruit various factors to the RNAPII elongation complex and is recruited to the complex via binding to the transcription elongation factor SUPT6H bound to the C-terminal domain (CTD)…
IWS1	69	GHHVTDSENDEPL	0.003271		0.003271	0.003467	0.8		0.07	0.19	Transcription factor which plays a key role in defining the composition of the RNA polymerase II (RNAPII) elongation complex and in modulating the production of mature mRNA transcripts. Acts as an assembly factor to recruit various factors to the RNAPII elongation complex and is recruited to the complex via binding to the transcription elongation factor SUPT6H bound to the C-terminal domain (CTD)…
KBTBD11	314	PQSPSGDADAR			0.003391	0.003595			1.74	3.38	Kelch repeat and BTB domain-containing protein 11
KBTBD11	508	FDLSGSRGEAQAAGPSGVSVSR			0.003162	0.003351			13.25	2.13	Kelch repeat and BTB domain-containing protein 11
KCNAB1	164	RSSLVITTK			0.003691	0.003913			4.75	10.97	Cytoplasmic potassium channel subunit that modulates the characteristics of the channel-forming alpha-subunits
KCNAB2	112	RSSLVITTK			0.003691	0.003913			6.41	10.07	Cytoplasmic potassium channel subunit that modulates the characteristics of the channel-forming alpha-subunits
KCNH1	79	SSTCSFMYGELTDKDTIEK			0.003134	0.003321			6.48	15.29	Pore-forming (alpha) subunit of a voltage-gated delayed rectifier potassium channel (PubMed:22732247). Channel properties may be modulated by subunit assembly, but not by cyclic nucleotides (By similarity). Mediates IK(NI) current in myoblasts (PubMed:9738473). Involved in the regulation of cell proliferation and differentiation, in particular adipogenic and osteogenic differentiation in bone mar…
KCNMA1	734	VRGNVDTLER			0.003232	0.003426			10.89	27.03	Potassium channel activated by both membrane depolarization or increase in cytosolic Ca2+ that mediates export of K+. It is also activated by the concentration of cytosolic Mg2+. Its activation dampens the excitatory events that elevate the cytosolic Ca2+ concentration and/or depolarize the cell membrane. It therefore contributes to repolarization of the membrane potential. Plays a key role in co…
KDM3B	773	HSGGFLSSPADFSQENK			0.00265	0.002809			11.62	18.34	Histone demethylase that specifically demethylates 'Lys-9' of histone H3, thereby playing a central role in histone code. Demethylation of Lys residue generates formaldehyde and succinate. May have tumor suppressor activity.
KDR	229	IYDVVLSPSHGIELSVGEK			0.0033	0.003498			3.51	5.29	Tyrosine-protein kinase that acts as a cell-surface receptor for VEGFA, VEGFC and VEGFD. Plays an essential role in the regulation of angiogenesis, vascular development, vascular permeability, and embryonic hematopoiesis. Promotes proliferation, survival, migration and differentiation of endothelial cells. Promotes reorganization of the actin cytoskeleton. Isoforms lacking a transmembrane domain,…
KDR	237	IYDVVLSPSHGIELSVGEK			0.0033	0.003498			3.51	5.29	Tyrosine-protein kinase that acts as a cell-surface receptor for VEGFA, VEGFC and VEGFD. Plays an essential role in the regulation of angiogenesis, vascular development, vascular permeability, and embryonic hematopoiesis. Promotes proliferation, survival, migration and differentiation of endothelial cells. Promotes reorganization of the actin cytoskeleton. Isoforms lacking a transmembrane domain,…
KHSRP	277	ILIQDGSQNTNVDK	0.003079	0.003325	0.003079		0.33	2.04	1.35		Binds to the dendritic targeting element and may play a role in mRNA trafficking (By similarity). Part of a ternary complex that binds to the downstream control sequence (DCS) of the pre-mRNA. Mediates exon inclusion in transcripts that are subject to tissue-specific alternative splicing. May interact with single-stranded DNA from the far-upstream element (FUSE). May activate gene expression. Als…
KIAA0391	98	SQMNSQTEDHA	0.003015	0.003257			4.47	6.42			Functions in mitochondrial tRNA maturation. Part of mitochondrial ribonuclease P, an enzyme composed of MRPP1/TRMT10C, MRPP2/HSD17B10 and MRPP3/KIAA0391, which cleaves tRNA molecules in their 5'-ends.
KIAA0528	659	SQSESSDEVTELDLSHGK	0.003454	0.00373			5.89	4.8			Required for insulin-stimulated glucose transport and glucose transporter SLC2A4/GLUT4 translocation from intracellular glucose storage vesicle (GSV) to the plasma membrane (PM) in adipocytes. Binds phospholipid membranes in a calcium-dependent manner and is necessary for the optimal membrane fusion between SLC2A4/GLUT4 GSV and the PM.
KIAA1543	1075	IYSQSTLSLST	0.003128	0.003379			2.12	4.16			Microtubule minus-end binding protein that acts as a regulator of non-centrosomal microtubule dynamics and organization. Specifically required for the biogenesis and the maintenance of zonula adherens by anchoring the minus-end of microtubules to zonula adherens and by recruiting the kinesin KIFC3 to those junctional sites. May regulate the nucleation and the polymerization of microtubules. Indir…
KIAA1704	104	QDDSPPRPIIGPALPPGFIK			0.00319				1.56		GPALPP motifs-containing protein 1
KIAA1967	681	SVASNQSEMEFSS	0.0027	0.002916		0.002862	0.5	1.64		1.3	Core component of the DBIRD complex, a multiprotein complex that acts at the interface between core mRNP particles and RNA polymerase II (RNAPII) and integrates transcript elongation with the regulation of alternative splicing: the DBIRD complex affects local transcript elongation rates and alternative splicing of a large set of exons embedded in (A + T)-rich DNA regions. Inhibits SIRT1 deacetyla…
KIDINS220	1555	SPEHSAEPIR	0.003329		0.003329	0.003529	0.83		0.68	1.64	Promotes a prolonged MAP-kinase signaling by neurotrophins through activation of a Rap1-dependent mechanism. Provides a docking site for the CRKL-C3G complex, resulting in Rap1-dependent sustained ERK activation. May play an important role in regulating postsynaptic signal transduction through the syntrophin-mediated localization of receptor tyrosine kinases such as EPHA4. In cooperation with SNT…
KIF13B	1644	EAPAPGSPFR	0.003612	0.003901			3.91	6.7			Involved in reorganization of the cortical cytoskeleton. Regulates axon formation by promoting the formation of extra axons. May be functionally important for the intracellular trafficking of MAGUKs and associated protein complexes.
KIF1B	1027	DPQFPWGSQGMR	0.002694	0.00291			5.76	9.84			Motor for anterograde axonal transport of synaptic vesicle precursors.
KIF3C	278	SGGGGGGGGSGGGAGGER			0.002921	0.003096			6.65	13.31	Microtubule-based anterograde translocator for membranous organelles.
KIF5B	933	PGQHPAASPTHPSAIR			0.002936				1.59		Microtubule-dependent motor required for normal distribution of mitochondria and lysosomes.
L3MBTL3	608	LSGEMPPASPSFPR			0.003222	0.003416			4.06	3.4	Putative Polycomb group (PcG) protein. PcG proteins maintain the transcriptionally repressive state of genes, probably via a modification of chromatin, rendering it heritably changed in its expressibility. Required for normal maturation of myeloid progenitor cells (By similarity).
LARP1	1040	HSVVAGGGGGEGR			0.003283	0.00348			4.78	6.22	RNA-binding protein that promotes translation of specific classes of mRNAs downstream of the mTORC1 complex. Associates with the mRNA 5'cap in an MTOR-dependent manner and associates with mRNAs containing a 5' terminal oligopyrimidine (5'TOP) motif, which is present in mRNAs encoding for ribosomal proteins and several components of the translation machinery. Associates with actively translating r…
LARP1	1089	WTSQHSNTQTLG	0.002781		0.00278		1.55		1.45		RNA-binding protein that promotes translation of specific classes of mRNAs downstream of the mTORC1 complex. Associates with the mRNA 5'cap in an MTOR-dependent manner and associates with mRNAs containing a 5' terminal oligopyrimidine (5'TOP) motif, which is present in mRNAs encoding for ribosomal proteins and several components of the translation machinery. Associates with actively translating r…
LARP1	622	NTFTAWSDEESDYEIDDR	0.003081	0.003327			1.4	3.15			RNA-binding protein that promotes translation of specific classes of mRNAs downstream of the mTORC1 complex. Associates with the mRNA 5'cap in an MTOR-dependent manner and associates with mRNAs containing a 5' terminal oligopyrimidine (5'TOP) motif, which is present in mRNAs encoding for ribosomal proteins and several components of the translation machinery. Associates with actively translating r…
LARP7	350	DTGDLKDSSLLK			0.002918	0.003093			7.24	0.82	Negative transcriptional regulator of polymerase II genes, acting by means of the 7SK RNP system. Within the 7SK RNP complex, the positive transcription elongation factor b (P-TEFb) is sequestered in an inactive form, preventing RNA polymerase II phosphorylation and subsequent transcriptional elongation.
LARP7	351	DTGDLKDSSLLK			0.002918	0.003093			7.24	0.82	Negative transcriptional regulator of polymerase II genes, acting by means of the 7SK RNP system. Within the 7SK RNP complex, the positive transcription elongation factor b (P-TEFb) is sequestered in an inactive form, preventing RNA polymerase II phosphorylation and subsequent transcriptional elongation.
LAS1L	617	MEVGPFSTGQESPTAENAR			0.003354	0.003555			11.09	32.91	Involved in the biogenesis of the 60S ribosomal subunit. Required for maturation of the 28S rRNA. Functions as a component of the Five Friends of Methylated CHTOP (5FMC) complex; the 5FMC complex is recruited to ZNF148 by methylated CHTOP, leading to desumoylation of ZNF148 and subsequent transactivation of ZNF148 target genes.
LBR	128	LTPLILKPFGNSISR	0.002882		0.002882	0.003055	0.82		6.28	15.2	Anchors the lamina and the heterochromatin to the inner nuclear membrane.
LEMD3	164	DRASLQYR	0.003678	0.003972			2.02	4.27			Can function as a specific repressor of TGF-beta, activin, and BMP signaling through its interaction with the R-SMAD proteins. Antagonizes TGF-beta-induced cell proliferation arrest.
LEO1	66	ELFGDDSEDEGAS	0.00276	0.00298			1.27	3.27			Component of the PAF1 complex (PAF1C) which has multiple functions during transcription by RNA polymerase II and is implicated in regulation of development and maintenance of embryonic stem cell pluripotency. PAF1C associates with RNA polymerase II through interaction with POLR2A CTD non-phosphorylated and 'Ser-2'- and 'Ser-5'-phosphorylated forms and is involved in transcriptional elongation, ac…
LIG4	769	YFIDTDLNQLK			0.002761	0.002927			9.24	12.18	Efficiently joins single-strand breaks in a double-stranded polydeoxynucleotide in an ATP-dependent reaction. Involved in DNA non-homologous end joining (NHEJ) required for double-strand break repair and V(D)J recombination. The LIG4-XRCC4 complex is responsible for the NHEJ ligation step, and XRCC4 enhances the joining activity of LIG4. Binding of the LIG4-XRCC4 complex to DNA ends is dependent …
LIN54	314	AISPLKSPNK	0.003528			0.00374	1.53			1.46	Component of the DREAM complex, a multiprotein complex that can both act as a transcription activator or repressor depending on the context. In G0 phase, the complex binds to more than 800 promoters and is required for repression of E2F target genes. In S phase, the complex selectively binds to the promoters of G2/M genes whose products are required for mitosis and participates in their cell cycl…
LMBRD2	77; 80	SNITGLYTANPVPSQHPCFK			0.003	0.00318			14.91	10.3	LMBR1 domain-containing protein 2
LMNA	406	ASSHSSQTQGG	0.003554	0.003838	0.003554		3.89	6.12	1.47		Lamins are components of the nuclear lamina, a fibrous layer on the nucleoplasmic side of the inner nuclear membrane, which is thought to provide a framework for the nuclear envelope and may also interact with chromatin. Lamin A and C are present in equal amounts in the lamina of mammals. Plays an important role in nuclear assembly, chromatin organization, nuclear membrane and telomere dynamics. …
LMNB1	23	AGGPTTPLSPTR			0.003242	0.003437			1.41	4.23	Lamins are components of the nuclear lamina, a fibrous layer on the nucleoplasmic side of the inner nuclear membrane, which is thought to provide a framework for the nuclear envelope and may also interact with chromatin.
LMNB1	279	LSSEMNTSTVNSAR			0.003173	0.003364			5.73	11.19	Lamins are components of the nuclear lamina, a fibrous layer on the nucleoplasmic side of the inner nuclear membrane, which is thought to provide a framework for the nuclear envelope and may also interact with chromatin.
LMNB1	391	LSPSPSSRVTVSR		0.002975				1.53			Lamins are components of the nuclear lamina, a fibrous layer on the nucleoplasmic side of the inner nuclear membrane, which is thought to provide a framework for the nuclear envelope and may also interact with chromatin.
LMNB2	399	ATSSSSGSLSATGR			0.002968	0.003146			11.26	20.16	Lamins are components of the nuclear lamina, a fibrous layer on the nucleoplasmic side of the inner nuclear membrane, which is thought to provide a framework for the nuclear envelope and may also interact with chromatin.
LRRFIP1	124	GSGDTSISIDTEASIR	0.002963	0.003199	0.002963		0.59	1.67	1.31		Transcriptional repressor which preferentially binds to the GC-rich consensus sequence (5'-AGCCCCCGGCG-3') and may regulate expression of TNF, EGFR and PDGFA. May control smooth muscle cells proliferation following artery injury through PDGFA repression. May also bind double-stranded RNA. Positively regulates Toll-like receptor (TLR) signaling in response to agonist probably by competing with the…
LRRFIP2	328	GSGDTSSLIDPD	0.003219	0.003477			3.87	6.15			May function as activator of the canonical Wnt signaling pathway, in association with DVL3, upstream of CTNNB1/beta-catenin. Positively regulates Toll-like receptor (TLR) signaling in response to agonist probably by competing with the negative FLII regulator for MYD88-binding.
LRRFIP2	332	GSGDTSSLIDPD		0.003477				1.53			May function as activator of the canonical Wnt signaling pathway, in association with DVL3, upstream of CTNNB1/beta-catenin. Positively regulates Toll-like receptor (TLR) signaling in response to agonist probably by competing with the negative FLII regulator for MYD88-binding.
LRWD1	245	PDDVPLSLSPSK				0.003179				1.89	Required for G1/S transition. Recruits and stabilizes the origin recognition complex (ORC) onto chromatin during G1 to establish pre-replication complex (preRC) and to heterochromatic sites in post-replicated cells. Binds a combination of DNA and histone methylation repressive marks on heterochromatin. Binds histone H3 and H4 trimethylation marks H3K9me3, H3K20me3 and H4K27me3 in a cooperative ma…
LUZP1	905	SHSAPSEVGFSDAR			0.003277	0.003474			6.32	18.12	Leucine zipper protein 1
LYN	11	DSLSDDGVDLK			0.003219				1.51		Non-receptor tyrosine-protein kinase that transmits signals from cell surface receptors and plays an important role in the regulation of innate and adaptive immune responses, hematopoiesis, responses to growth factors and cytokines, integrin signaling, but also responses to DNA damage and genotoxic agents. Functions primarily as negative regulator, but can also function as activator, depending on…
MAD1L1	546	VLHMSLNPTSVAR			0.003325	0.003524			2.83	4.67	Component of the spindle-assembly checkpoint that prevents the onset of anaphase until all chromosomes are properly aligned at the metaphase plate. May recruit MAD2L1 to unattached kinetochores. Has a role in the correct positioning of the septum. Required for anchoring MAD2L1 to the nuclear periphery. Binds to the TERT promoter and represses telomerase expression, possibly by interfering with MY…
MAGED2	191	DGSSDQSQASGTT	0.003031	0.003275			3.71	6.3			Melanoma-associated antigen D2
MAP1A	2342	SHWDDSTSDSEL		0.002964	0.002744			1.53	1.45		Structural protein involved in the filamentous cross-bridging between microtubules and other skeletal elements.
MAP1B	936	GAGFEESSETGDY	0.002802	0.003026			2.35	3.87			Facilitates tyrosination of alpha-tubulin in neuronal microtubules (By similarity). Phosphorylated MAP1B may play a role in the cytoskeletal changes that accompany neurite extension. Possibly MAP1B binds to at least two tubulin subunits in the polymer, and this bridging of subunits might be involved in nucleating microtubule polymerization and in stabilizing microtubules. Acts as a positive cofac…
MAP4	28	DFIATLEAEAF	0.003064	0.003309			0.33	2.04			Non-neuronal microtubule-associated protein. Promotes microtubule assembly.
MAP7D1	460	LSASTASELSPK			0.00315	0.00334			1.92	2.08	MAP7 domain-containing protein 1
MAP7D3	821	DTSIQEVVSR	0.003299	0.003563	0.003299		4.54	5.48	1.48		Promotes the assembly and stability of microtubules.
MAP7D3	822	DTSIQEVVSR	0.003299	0.003563	0.003299		0.6	9.37	1.48		Promotes the assembly and stability of microtubules.
MAP9	158	STSSAENNSLDTDDHFK			0.002568	0.002722			7.44	11.86	Involved in organization of the bipolar mitotic spindle. Required for bipolar spindle assembly, mitosis progression and cytokinesis. May act by stabilizing interphase microtubules.
MAP9	165	STSSAENNSLDTDDHFK			0.002568	0.002722			7.44	11.86	Involved in organization of the bipolar mitotic spindle. Required for bipolar spindle assembly, mitosis progression and cytokinesis. May act by stabilizing interphase microtubules.
MAPT	721	SPVVSGDTSPR			0.003388	0.003592			1.62	3.06	Promotes microtubule assembly and stability, and might be involved in the establishment and maintenance of neuronal polarity. The C-terminus binds axonal microtubules while the N-terminus binds neural plasma membrane components, suggesting that tau functions as a linker protein between both. Axonal polarity is predetermined by TAU/MAPT localization (in the neuronal cell) in the domain of the cell…
MARCKS	170	SFKLSGFSFK	0.003261	0.003522			3.7	6.23			MARCKS is the most prominent cellular substrate for protein kinase C. This protein binds calmodulin, actin, and synapsin. MARCKS is a filamentous (F) actin cross-linking protein.
MARCKS	27	EAAVASSPSKANG	0.003695	0.003991			7.25	2.48			MARCKS is the most prominent cellular substrate for protein kinase C. This protein binds calmodulin, actin, and synapsin. MARCKS is a filamentous (F) actin cross-linking protein.
MARCKS	27	PGEAAVASSPSK				0.003595				1.64	MARCKS is the most prominent cellular substrate for protein kinase C. This protein binds calmodulin, actin, and synapsin. MARCKS is a filamentous (F) actin cross-linking protein.
MARK3	582	GTASRSTFHGQPR	0.002702	0.002917			3.86	5.84			Involved in the specific phosphorylation of microtubule-associated proteins for tau, MAP2 and MAP4. Phosphorylates CDC25C on 'Ser-216'. Regulates localization and activity of some histone deacetylases by mediating phosphorylation of HDAC7, promoting subsequent interaction between HDAC7 and 14-3-3 and export from the nucleus.
MATR3	195	GPSLNPVLDYDHGSR	0.002931	0.003165	0.002931		3.17	6.34	0.62		May play a role in transcription or may interact with other nuclear matrix proteins to form the internal fibrogranular network. In association with the SFPQ-NONO heteromer may play a role in nuclear retention of defective RNAs.
MAVS	222	GPVSPSVSFQPLAR			0.003288	0.003485			1.64	1.64	Required for innate immune defense against viruses. Acts downstream of DDX58/RIG-I and IFIH1/MDA5, which detect intracellular dsRNA produced during viral replication, to coordinate pathways leading to the activation of NF-kappa-B, IRF3 and IRF7, and to the subsequent induction of antiviral cytokines such as IFN-beta and RANTES (CCL5). Peroxisomal and mitochondrial MAVS act sequentially to create …
MBNL1	158	LVTGNPGVPVPAAAAAAAQK			0.002657	0.002816			6.42	9.78	Mediates pre-mRNA alternative splicing regulation. Acts either as activator or repressor of splicing on specific pre-mRNA targets. Inhibits cardiac troponin-T (TNNT2) pre-mRNA exon inclusion but induces insulin receptor (IR) pre-mRNA exon inclusion in muscle. Antagonizes the alternative splicing activity pattern of CELF proteins. Regulates the TNNT2 exon 5 skipping through competition with U2AF2.…
MCM2	108	ALDDEDVEELTASQR			0.002825				1.9		Acts as component of the MCM2-7 complex (MCM complex) which is the putative replicative helicase essential for 'once per cell cycle' DNA replication initiation and elongation in eukaryotic cells. The active ATPase sites in the MCM2-7 ring are formed through the interaction surfaces of two neighboring subunits such that a critical structure of a conserved arginine finger motif is provided in trans…
MCM2	120	GLLYDSDEEDEE	0.00268	0.002894			8.32	6.88			Acts as component of the MCM2-7 complex (MCM complex) which is the putative replicative helicase essential for 'once per cell cycle' DNA replication initiation and elongation in eukaryotic cells. The active ATPase sites in the MCM2-7 ring are formed through the interaction surfaces of two neighboring subunits such that a critical structure of a conserved arginine finger motif is provided in trans…
MCM2	40	TDALTSSPGR	0.003692	0.003987			1.43	4.79			Acts as component of the MCM2-7 complex (MCM complex) which is the putative replicative helicase essential for 'once per cell cycle' DNA replication initiation and elongation in eukaryotic cells. The active ATPase sites in the MCM2-7 ring are formed through the interaction surfaces of two neighboring subunits such that a critical structure of a conserved arginine finger motif is provided in trans…
MCM6	762	EIESEIDSEEELINK				0.002856				1.53	Acts as component of the MCM2-7 complex (MCM complex) which is the putative replicative helicase essential for 'once per cell cycle' DNA replication initiation and elongation in eukaryotic cells. The active ATPase sites in the MCM2-7 ring are formed through the interaction surfaces of two neighboring subunits such that a critical structure of a conserved arginine finger motif is provided in trans…
MCM7	500	SLEQNIQLPAALLSR			0.002887	0.00306			16.92	27.08	Acts as component of the MCM2-7 complex (MCM complex) which is the putative replicative helicase essential for 'once per cell cycle' DNA replication initiation and elongation in eukaryotic cells. The active ATPase sites in the MCM2-7 ring are formed through the interaction surfaces of two neighboring subunits such that a critical structure of a conserved arginine finger motif is provided in trans…
MDC1	495	DQPPFGDSDDSVEADK			0.002777	0.002943			6.34	10.58	Required for checkpoint mediated cell cycle arrest in response to DNA damage within both the S phase and G2/M phases of the cell cycle. May serve as a scaffold for the recruitment of DNA repair and signal transduction proteins to discrete foci of DNA damage marked by 'Ser-139' phosphorylation of histone H2AFX. Also required for downstream events subsequent to the recruitment of these proteins. Th…
MDC1	498	DQPPFGDSDDSVEADK			0.002777	0.002943			6.34	10.58	Required for checkpoint mediated cell cycle arrest in response to DNA damage within both the S phase and G2/M phases of the cell cycle. May serve as a scaffold for the recruitment of DNA repair and signal transduction proteins to discrete foci of DNA damage marked by 'Ser-139' phosphorylation of histone H2AFX. Also required for downstream events subsequent to the recruitment of these proteins. Th…
MECP2	274	PGSVVAAAAAEAK			0.003277	0.003474			18.39	25.61	Chromosomal protein that binds to methylated DNA. It can bind specifically to a single methyl-CpG pair. It is not influenced by sequences flanking the methyl-CpGs. Mediates transcriptional repression through interaction with histone deacetylase and the corepressor SIN3A. Binds both 5-methylcytosine (5mC) and 5-hydroxymethylcytosine (5hmC)-containing DNA, with a preference for 5-methylcytosine (5m…
MECP2	53	HEPVQPSAHHSAEPAEAGK			0.003402	0.003606			5.54	6.68	Chromosomal protein that binds to methylated DNA. It can bind specifically to a single methyl-CpG pair. It is not influenced by sequences flanking the methyl-CpGs. Mediates transcriptional repression through interaction with histone deacetylase and the corepressor SIN3A. Binds both 5-methylcytosine (5mC) and 5-hydroxymethylcytosine (5hmC)-containing DNA, with a preference for 5-methylcytosine (5m…
MECP2	80	AETSEGSGSAPAVPEASASPK				0.003694				1.59	Chromosomal protein that binds to methylated DNA. It can bind specifically to a single methyl-CpG pair. It is not influenced by sequences flanking the methyl-CpGs. Mediates transcriptional repression through interaction with histone deacetylase and the corepressor SIN3A. Binds both 5-methylcytosine (5mC) and 5-hydroxymethylcytosine (5hmC)-containing DNA, with a preference for 5-methylcytosine (5m…
MED1	1156	GGKPGSSPITK	0.003611	0.003901			1.37	3.17			Component of the Mediator complex, a coactivator involved in the regulated transcription of nearly all RNA polymerase II-dependent genes. Mediator functions as a bridge to convey information from gene-specific regulatory proteins to the basal RNA polymerase II transcription machinery. Mediator is recruited to promoters by direct interactions with regulatory proteins and serves as a scaffold for t…
MED1	1169	HGLSSGSSSTK	0.003551	0.003835			3.37	2.82			Component of the Mediator complex, a coactivator involved in the regulated transcription of nearly all RNA polymerase II-dependent genes. Mediator functions as a bridge to convey information from gene-specific regulatory proteins to the basal RNA polymerase II transcription machinery. Mediator is recruited to promoters by direct interactions with regulatory proteins and serves as a scaffold for t…
MED24	399	GLLSEASVNNLMA	0.002862	0.003091			1.5	2.93			Component of the Mediator complex, a coactivator involved in the regulated transcription of nearly all RNA polymerase II-dependent genes. Mediator functions as a bridge to convey information from gene-specific regulatory proteins to the basal RNA polymerase II transcription machinery. Mediator is recruited to promoters by direct interactions with regulatory proteins and serves as a scaffold for t…
MED24	402	GLLSEASVNNLMA	0.002862	0.003091			1.62	2.81			Component of the Mediator complex, a coactivator involved in the regulated transcription of nearly all RNA polymerase II-dependent genes. Mediator functions as a bridge to convey information from gene-specific regulatory proteins to the basal RNA polymerase II transcription machinery. Mediator is recruited to promoters by direct interactions with regulatory proteins and serves as a scaffold for t…
MEF2D	251	SPPPPTHSTQLGAPSR				0.003102				1.72	Transcriptional activator which binds specifically to the MEF2 element, 5'-YTA[AT]4TAR-3', found in numerous muscle-specific, growth factor- and stress-induced genes. Mediates cellular functions not only in skeletal and cardiac muscle development, but also in neuronal differentiation and survival. Plays diverse roles in the control of cell growth, survival and apoptosis via p38 MAPK signaling in …
METAP2	45	SKGPSAAGEQEPDK			0.002703	0.002866			7.26	12.44	Cotranslationally removes the N-terminal methionine from nascent proteins. The N-terminal methionine is often cleaved when the second residue in the primary sequence is small and uncharged (Met-Ala-, Cys, Gly, Pro, Ser, Thr, or Val). The catalytic activity of human METAP2 toward Met-Val peptides is consistently two orders of magnitude higher than that of METAP1, suggesting that it is responsible …
MICAL2	615	LSMVMYLSK			0.003477	0.003685			6.41	5.17	Nuclear monooxygenase that promotes depolymerization of F-actin by mediating oxidation of specific methionine residues on actin and regulates the SRF signaling. Acts by modifying nuclear actin subunits through the addition of oxygen to form methionine-sulfoxide, leading to promote actin filament severing and prevent repolymerization. Acts as a key regulator of the SRF signaling pathway elicited b…
MICALL2	712	PLSPANVPALPGETVTSPVR			0.003364	0.003565			6.95	13.05	Effector of small Rab GTPases which is involved in junctional complexes assembly through the regulation of cell adhesion molecules transport to the plasma membrane and actin cytoskeleton reorganization. Regulates the endocytic recycling of occludins, claudins and E-cadherin to the plasma membrane and may thereby regulate the establishment of tight junctions and adherens junctions. In parallel, ma…
MKI67	308	SGGSGHAVAEPASPEQELDQNK			0.003061	0.003244			1.63	3.37	Thought to be required for maintaining cell proliferation.
MKI67	584	AQSLVISPPAPSPR				0.002829				1.77	Thought to be required for maintaining cell proliferation.
MKI67IP	247	SQVAELNDDDK				0.00323				1.69	MKI67 FHA domain-interacting nucleolar phosphoprotein
MLL	1839	SPTPLHPPTPPILSTDR			0.002625	0.002782			5.45	7.83	Histone methyltransferase that plays an essential role in early development and hematopoiesis. Catalytic subunit of the MLL1/MLL complex, a multiprotein complex that mediates both methylation of 'Lys-4' of histone H3 (H3K4me) complex and acetylation of 'Lys-16' of histone H4 (H4K16ac). In the MLL1/MLL complex, it specifically mediates H3K4me, a specific tag for epigenetic transcriptional activati…
MLL	1851	SPTPLHPPTPPILSTDR			0.002625	0.002782			5.45	7.83	Histone methyltransferase that plays an essential role in early development and hematopoiesis. Catalytic subunit of the MLL1/MLL complex, a multiprotein complex that mediates both methylation of 'Lys-4' of histone H3 (H3K4me) complex and acetylation of 'Lys-16' of histone H4 (H4K16ac). In the MLL1/MLL complex, it specifically mediates H3K4me, a specific tag for epigenetic transcriptional activati…
MLL	2201	HSTSSLSPQR		0.003666	0.003394			1.53	1.45		Histone methyltransferase that plays an essential role in early development and hematopoiesis. Catalytic subunit of the MLL1/MLL complex, a multiprotein complex that mediates both methylation of 'Lys-4' of histone H3 (H3K4me) complex and acetylation of 'Lys-16' of histone H4 (H4K16ac). In the MLL1/MLL complex, it specifically mediates H3K4me, a specific tag for epigenetic transcriptional activati…
MLL2	4822	IPNSYEVLFPESPAR			0.002781	0.002948			3.82	4.76	Histone methyltransferase. Methylates 'Lys-4' of histone H3 (H3K4me). H3K4me represents a specific tag for epigenetic transcriptional activation. Acts as a coactivator for estrogen receptor by being recruited by ESR1, thereby activating transcription.
MLL3	1493	PLSEEQLDGILSPELDK			0.002549				1.59		Histone methyltransferase. Methylates 'Lys-4' of histone H3. H3 'Lys-4' methylation represents a specific tag for epigenetic transcriptional activation. Central component of the MLL2/3 complex, a coactivator complex of nuclear receptors, involved in transcriptional coactivation. KMT2C/MLL3 may be a catalytic subunit of this complex. May be involved in leukemogenesis and developmental disorder.
MLL4	2348	PGEPAGEESPGPLQER			0.002892	0.003066			1.27	3.73	Histone methyltransferase. Methylates 'Lys-4' of histone H3 (H3K4me). H3K4me represents a specific tag for epigenetic transcriptional activation. Acts as a coactivator for estrogen receptor by being recruited by ESR1, thereby activating transcription.
MLTK	591	SQSNPILGSPF	0.003264	0.003525			5.25	4.24			Stress-activated component of a protein kinase signal transduction cascade. Regulates the JNK and p38 pathways. Pro-apoptotic. Role in regulation of S and G2 cell cycle checkpoint by direct phosphorylation of CHEK2. Isoform 1, but not isoform 2, causes cell shrinkage and disruption of actin stress fibers. Isoform 1 may have role in neoplastic cell transformation and cancer development. Isoform 1,…
MOBKL1B	43	AEATLGSGNLR	0.003426	0.0037			1.6	2.74			Activator of LATS1/2 in the Hippo signaling pathway which plays a pivotal role in organ size control and tumor suppression by restricting proliferation and promoting apoptosis. The core of this pathway is composed of a kinase cascade wherein STK3/MST2 and STK4/MST1, in complex with its regulatory protein SAV1, phosphorylates and activates LATS1/2 in complex with its regulatory protein MOB1, which…
MORC3	682	IHETQETTDK	0.003124	0.003374			1.55	2.77			MORC family CW-type zinc finger protein 3
MPHOSPH8	51	SEEDGEDVFEVEK				0.003332				1.57	Involved in transcriptional regulation. Specifically recognizes and binds methylated 'Lys-9' of histone H3 (H3K9me) and promotes DNA methylation by recruiting DNMT3A to target CpG sites; these can be situated within the coding region of the gene. Mediates down-regulation of CDH1 expression.
MPP1	110	QGSLHVGDEILEI	0.002687	0.002902			3.55	7.42			Essential regulator of neutrophil polarity. Regulates neutrophil polarization by regulating AKT1 phosphorylation through a mechanism that is independent of PIK3CG activity (By similarity).
MPZL1	221	SPSDTEGLVK	0.003599	0.003887			2.67	6.82			Cell surface receptor, which is involved in signal transduction processes. Recruits PTPN11/SHP-2 to the cell membrane and is a putative substrate of PTPN11/SHP-2. Is a major receptor for concanavalin-A (ConA) and is involved in cellular signaling induced by ConA, which probably includes Src family tyrosine-protein kinases. Isoform 3 seems to have a dominant negative role; it blocks tyrosine phosp…
MRS2	105	TELYQELGLQAR			0.002667	0.002827			44.13	10.87	Magnesium transporter that may mediate the influx of magnesium into the mitochondrial matrix.
MSH6	309	MVTGNGSLKR	0.003504	0.003784		0.003714	0.63	2.35		1.45	Component of the post-replicative DNA mismatch repair system (MMR). Heterodimerizes with MSH2 to form MutS alpha, which binds to DNA mismatches thereby initiating DNA repair. When bound, MutS alpha bends the DNA helix and shields approximately 20 base pairs, and recognizes single base mismatches and dinucleotide insertion-deletion loops (IDL) in the DNA. After mismatch binding, forms a ternary co…
MST4	200	NTFVGTPFWMA	0.002964	0.003201			1.46	4.63			Mediator of cell growth. Modulates apoptosis.
MTA1	576	VAPVINNGSPTILGK			0.003208				1.64		Transcriptional coregulator which can act as both a transcriptional corepressor and coactivator. As a part of the histone-deacetylase multiprotein complex (NuRD), regulates transcription of its targets by modifying the acetylation status of the target chromatin and cofactor accessibility to the target DNA.
MYBBP1A	11	DPAQPMSPGEATQSGAR			0.002811	0.00298			12.86	31.14	May activate or repress transcription via interactions with sequence specific DNA-binding proteins. Repression may be mediated at least in part by histone deacetylase activity (HDAC activity). Acts as a corepressor and in concert with CRY1, represses the transcription of the core circadian clock component PER2. Preferentially binds to dimethylated histone H3 'Lys-9' (H3K9me2) on the PER2 promoter.
MYBL2	241	EEENSEEELAAATTSK				0.002917				1.83	Transcription factor involved in the regulation of cell survival, proliferation, and differentiation. Transactivates the expression of the CLU gene.
MYCBP2	2871	SKSDSYTLD	0.003655	0.003947			1.45	2.79			E3 ubiquitin-protein ligase which mediates ubiquitination and subsequent proteasomal degradation of TSC2/tuberin. Interacts with the E2 enzymes UBE2D1, UBE2D3 and UBE2L3 (in vitro). May function as a facilitator or regulator of transcriptional activation by MYC. May have a role during synaptogenesis.
MYH10	1977	GASLELSDDDTESK	0.003235	0.003494		0.003429	1.43	4.66		1.48	Cellular myosin that appears to play a role in cytokinesis, cell shape, and specialized functions such as secretion and capping. Involved with LARP6 in the stabilization of type I collagen mRNAs for CO1A1 and CO1A2. During cell spreading, plays an important role in cytoskeleton reorganization, focal contacts formation (in the central part but not the margins of spreading cells), and lamellipodial…
MYH9	1195	QKHSQAVEEL	0.003206	0.003462		0.003398	0.57	1.81		1.37	Cellular myosin that appears to play a role in cytokinesis, cell shape, and specialized functions such as secretion and capping. During cell spreading, plays an important role in cytoskeleton reorganization, focal contacts formation (in the margins but not the central part of spreading cells), and lamellipodial retraction; this function is mechanically antagonized by MYH10.
MYO1E	1003	PLPRQQSTSSDR	0.002757	0.002978			5.88	9.08			Myosins are actin-based motor molecules with ATPase activity. Unconventional myosins serve in intracellular movements. Their highly divergent tails bind to membranous compartments, which are then moved relative to actin filaments. Binds to membranes containing anionic phospholipids via its tail domain. Required for normal morphology of the glomerular basement membrane, normal development of foot …
MYO1F	268	PPSEHNTEFLNVPD			0.002986	0.003165			11.55	14.83	Myosins are actin-based motor molecules with ATPase activity. Unconventional myosins serve in intracellular movements. Their highly divergent tails are presumed to bind to membranous compartments, which would be moved relative to actin filaments (By similarity).
N4BP1	300	QFSLENVQEGEILHDAK		0.003713	0.003438	0.003644		1.16	0.33	2.33	Inhibitor of the E3 ubiquitin-protein ligase ITCH. Acts by interacting with the second WW domain of ITCH, leading to compete with ITCH's substrates and impairing ubiquitination of substrates (By similarity).
N4BP3	145	SNGSLHTLAC			0.003699	0.003921			4.81	5.19	NEDD4-binding protein 3
N4BP3	148	SNGSLHTLAC			0.003699	0.003921			4.81	5.19	NEDD4-binding protein 3
NAA30	55	SPAGGESATVAAK			0.003266				1.71		Catalytic subunit of the N-terminal acetyltransferase C (NatC) complex. Catalyzes acetylation of the N-terminal methionine residues of peptides beginning with Met-Leu-Ala and Met-Leu-Gly. Necessary for the lysosomal localization and function of ARL8B sugeesting that ARL8B is a NatC substrate.
NARF	491	LHTTYQSQER	0.002981	0.003221	0.002981		4.24	1.82	1.48		Nuclear prelamin A recognition factor
NASP	497	EEMPNDSVLENK	0.002696	0.002912			3.53	5.91			Required for DNA replication, normal cell cycle progression and cell proliferation. Forms a cytoplasmic complex with HSP90 and H1 linker histones and stimulates HSP90 ATPase activity. NASP and H1 histone are subsequently released from the complex and translocate to the nucleus where the histone is released for binding to DNA (By similarity).
NAV1	142	TLSKSEHSLFQ	0.002951	0.003187			9.01	5.96			May be involved in neuronal migration.
NCAN	529	AVTEMLGSGQSR			0.003043	0.003225			13.73	17.69	May modulate neuronal adhesion and neurite growth during development by binding to neural cell adhesion molecules (NG-CAM and N-CAM). Chondroitin sulfate proteoglycan; binds to hyaluronic acid.
NCL	206	EEDDSEEEAMETTPAK			0.002646	0.002805			0.54	26.96	Nucleolin is the major nucleolar protein of growing eukaryotic cells. It is found associated with intranucleolar chromatin and pre-ribosomal particles. It induces chromatin decondensation by binding to histone H1. It is thought to play a role in pre-rRNA transcription and ribosome assembly. May play a role in the process of transcriptional elongation. Binds RNA oligonucleotides with 5'-UUAGGG-3' …
NCL	580	GLSEDTTEETLK			0.002854	0.003025			1.34	53.66	Nucleolin is the major nucleolar protein of growing eukaryotic cells. It is found associated with intranucleolar chromatin and pre-ribosomal particles. It induces chromatin decondensation by binding to histone H1. It is thought to play a role in pre-rRNA transcription and ribosome assembly. May play a role in the process of transcriptional elongation. Binds RNA oligonucleotides with 5'-UUAGGG-3' …
NCL	591	ESFDGSVRAR			0.003326	0.003526			16.54	27.46	Nucleolin is the major nucleolar protein of growing eukaryotic cells. It is found associated with intranucleolar chromatin and pre-ribosomal particles. It induces chromatin decondensation by binding to histone H1. It is thought to play a role in pre-rRNA transcription and ribosome assembly. May play a role in the process of transcriptional elongation. Binds RNA oligonucleotides with 5'-UUAGGG-3' …
NCL	619	GFGFVDFNSEEDAK			0.003048	0.00323			2.38	2.62	Nucleolin is the major nucleolar protein of growing eukaryotic cells. It is found associated with intranucleolar chromatin and pre-ribosomal particles. It induces chromatin decondensation by binding to histone H1. It is thought to play a role in pre-rRNA transcription and ribosome assembly. May play a role in the process of transcriptional elongation. Binds RNA oligonucleotides with 5'-UUAGGG-3' …
NCOA7	208	VLSSTSEEDEPGVVK			0.003022	0.003203			1.74	3.3	Enhances the transcriptional activities of several nuclear receptors. Involved in the coactivation of different nuclear receptors, such as ESR1, THRB, PPARG and RARA.
NCOA7	510	VENTLNIHEDLDK			0.003089	0.003274			3.48	5.02	Enhances the transcriptional activities of several nuclear receptors. Involved in the coactivation of different nuclear receptors, such as ESR1, THRB, PPARG and RARA.
NCOA7	89	YYSIDDNQN	0.003305	0.003569	0.003305		5.54	3.82	1.48		Enhances the transcriptional activities of several nuclear receptors. Involved in the coactivation of different nuclear receptors, such as ESR1, THRB, PPARG and RARA.
NCOR2	2424	SPAPGLASGDR			0.003615	0.003832			13.97	3.56	Transcriptional corepressor. Mediates the transcriptional repression activity of some nuclear receptors by promoting chromatin condensation, thus preventing access of the basal transcription. Isoform 1 and isoform 5 have different affinities for different nuclear receptors. Involved in the regulation BCL6-dependent of the germinal center (GC) reactions, mainly through the control of the GC B-cell…
NCOR2	2431	SPAPGLASGDR			0.003615	0.003832			13.97	3.56	Transcriptional corepressor. Mediates the transcriptional repression activity of some nuclear receptors by promoting chromatin condensation, thus preventing access of the basal transcription. Isoform 1 and isoform 5 have different affinities for different nuclear receptors. Involved in the regulation BCL6-dependent of the germinal center (GC) reactions, mainly through the control of the GC B-cell…
NES	891	LLEEENQESLR	0.00278	0.003002			9.39	12.06			Required for brain and eye development. Promotes the disassembly of phosphorylated vimentin intermediate filaments (IF) during mitosis and may play a role in the trafficking and distribution of IF proteins and other cellular factors to daughter cells during progenitor cell division. Required for survival, renewal and mitogen-stimulated proliferation of neural progenitor cells (By similarity).
NES	894	SLGAWNLENLR	0.002959	0.003196			0.32	19.55			Required for brain and eye development. Promotes the disassembly of phosphorylated vimentin intermediate filaments (IF) during mitosis and may play a role in the trafficking and distribution of IF proteins and other cellular factors to daughter cells during progenitor cell division. Required for survival, renewal and mitogen-stimulated proliferation of neural progenitor cells (By similarity).
NEXN	644	LPETFPEDGGEYMCK			0.002786				1.77		Involved in regulating cell migration through association with the actin cytoskeleton. Has an essential role in the maintenance of Z line and sarcomere integrity.
NIPBL	318	DVPPDILLDSPER			0.003237	0.003431			0.31	1.83	Probably plays a structural role in chromatin. Involved in sister chromatid cohesion, possibly by interacting with the cohesin complex (By similarity).
NLRP12	881	DELASTLSVNQSLR			0.003102	0.003288			10.93	20.49	May mediate activation of CASP1 via ASC and promote activation of NF-kappa-B via IKK.
NOL8	888	FLETDSEEEQEEVNEK			0.003442	0.003648			6.85	8.87	Plays an essential role in the survival of diffuse-type gastric cancer cells. Acts as a nucleolar anchoring protein for DDX47. May be involved in regulation of gene expression at the post-transcriptional level or in ribosome biogenesis in cancer cells.
NOL8	890	FLETDSEEEQEEVNEK			0.003442	0.003648			6.85	8.87	Plays an essential role in the survival of diffuse-type gastric cancer cells. Acts as a nucleolar anchoring protein for DDX47. May be involved in regulation of gene expression at the post-transcriptional level or in ribosome biogenesis in cancer cells.
NOL9	487	ESPVEFTGHK			0.003307				1.53		Polynucleotide 5'-kinase involved in rRNA processing. The kinase activity is required for the processing of the 32S precursor into 5.8S and 28S rRNAs, more specifically for the generation of the major 5.8S(S) form. In vitro, has both DNA and RNA 5'-kinase activities. Probably binds RNA.
NOP14	388	LESNVESEEENEK			0.003097	0.003282			14.95	7.05	Involved in nucleolar processing of pre-18S ribosomal RNA. Has a role in the nuclear export of 40S pre-ribosomal subunit to the cytoplasm (By similarity).
NOP2	120	PAPGSDEEEEEEDSEEDG			0.003451	0.003657			8.69	13.31	S-adenosyl-L-methionine-dependent methyltransferase that specifically methylates the C5 position of cytosine 4447 in 28S rRNA (Probable). May play a role in the regulation of the cell cycle and the increased nucleolar activity that is associated with the cell proliferation.
NOP2	734	GTDTQTPAVLSPSK			0.002702	0.002863			2.89	5.57	S-adenosyl-L-methionine-dependent methyltransferase that specifically methylates the C5 position of cytosine 4447 in 28S rRNA (Probable). May play a role in the regulation of the cell cycle and the increased nucleolar activity that is associated with the cell proliferation.
NOP2	786	GPQPPTVSPIR				0.003454				1.77	S-adenosyl-L-methionine-dependent methyltransferase that specifically methylates the C5 position of cytosine 4447 in 28S rRNA (Probable). May play a role in the regulation of the cell cycle and the increased nucleolar activity that is associated with the cell proliferation.
NR2C1	21	IEQQMGEIVTEQQTGQK			0.003455	0.003662			14.31	39.85	Orphan nuclear receptor. Binds the IR7 element in the promoter of its own gene in an autoregulatory negative feedback mechanism. Primarily repressor of a broad range of genes. Binds to hormone response elements (HREs) consisting of two 5'-AGGTCA-3' half site direct repeat consensus sequences. Together with NR2C2, forms the core of the DRED (direct repeat erythroid-definitive) complex that repress…
NSBP1	20	SARLSAMLVPVTPEVK	0.002814	0.003039	0.002814		1.11	3.12	1.46		Preferentially binds to euchromatin and modulates cellular transcription by counteracting linker histone-mediated chromatin compaction.
NSBP1	31	SARLSAMLVPVTPEVK	0.002814	0.003039		0.002983	1.06	3.17		1.46	Preferentially binds to euchromatin and modulates cellular transcription by counteracting linker histone-mediated chromatin compaction.
NSMCE1	95	PIYALVNLATTSISK	0.002994	0.003234			1.44	2.79			Component of the SMC5-SMC6 complex, a complex involved in DNA double-strand breaks by homologous recombination. The complex may promote sister chromatid homologous recombination by recruiting the SMC1-SMC3 cohesin complex to double-strand breaks. The complex is required for telomere maintenance via recombination in ALT (alternative lengthening of telomeres) cell lines and mediates sumoylation of …
NUCKS1	113	VGSEEEQEEEDEAPFQEK			0.0032				1.86		Nuclear ubiquitous casein and cyclin-dependent kinase substrate 1
NUCKS1	54	NSQEDSEDSEDK			0.002737	0.002901			2.71	3.69	Nuclear ubiquitous casein and cyclin-dependent kinase substrate 1
NUFIP2	572	TSPQVLGSILK		0.003536	0.003274	0.003471		1.24	0.29	2.57	Binds RNA.
NUFIP2	607	ADTSSQGALVFLSK	0.003327	0.003593			3.92	5.1			Binds RNA.
NUMA1	2000	VSLEPHQGPGTPESK			0.003046	0.003228			7.04	1.42	Highly abundant component of the nuclear matrix where it may serve a non-mitotic structural role, occupies the majority if the nuclear volume. Required for maintenance and establishment of the mitotic spindle poles, functionning as a tether linking bulk microtubules of the spindle to centrosomes. May be involved in coordination of the alignment of the mitotic spindle to the cellular polarity axis…
NUMB	276	QGSFRGFPALSQK	0.00333	0.003595			6.25	13.62			Plays a role in the process of neurogenesis. Required throughout embryonic neurogenesis to maintain neural progenitor cells, also called radial glial cells (RGCs), by allowing their daughter cells to choose progenitor over neuronal cell fate. Not required for the proliferation of neural progenitor cells before the onset of neurogenesis. Also involved postnatally in the subventricular zone (SVZ) n…
NUMB	436	TPSEADRWLEEVSK	0.002897	0.003129			5.14	14.73			Plays a role in the process of neurogenesis. Required throughout embryonic neurogenesis to maintain neural progenitor cells, also called radial glial cells (RGCs), by allowing their daughter cells to choose progenitor over neuronal cell fate. Not required for the proliferation of neural progenitor cells before the onset of neurogenesis. Also involved postnatally in the subventricular zone (SVZ) n…
NUP188	1709	GAPSSPATGVLPSPQGK			0.003068				1.58		May function as a component of the nuclear pore complex (NPC).
NUP93	75	GLDISHISQR	0.003321	0.003587			1.19	9.78			Plays a role in the nuclear pore complex (NPC) assembly and/or maintenance. May anchor nucleoporins, but not NUP153 and TPR, to the NPC.
NUP98	57	GSSNNTGGLFGNSQTK			0.003035				1.61		Plays a role in the nuclear pore complex (NPC) assembly and/or maintenance. Nup98 and Nup96 are involved in the bidirectional transport across the NPC. May anchor NUP153 and TPR to the NPC.
NUP98	888	GLQDSDEEEEEHPSK	0.002766		0.002766	0.002932	0.77		2.74	6.06	Plays a role in the nuclear pore complex (NPC) assembly and/or maintenance. Nup98 and Nup96 are involved in the bidirectional transport across the NPC. May anchor NUP153 and TPR to the NPC.
NUP98	913	TAPLPPASQTTPLQMALNGK			0.00331				1.17		Plays a role in the nuclear pore complex (NPC) assembly and/or maintenance. Nup98 and Nup96 are involved in the bidirectional transport across the NPC. May anchor NUP153 and TPR to the NPC.
OGDH	112	AVAHAQSLVEAQP	0.002858	0.003087	0.002858		1.62	2.61	1.47		The 2-oxoglutarate dehydrogenase complex catalyzes the overall conversion of 2-oxoglutarate to succinyl-CoA and CO2. It contains multiple copies of three enzymatic components: 2-oxoglutarate dehydrogenase (E1), dihydrolipoamide succinyltransferase (E2) and lipoamide dehydrogenase (E3).
OSBP	351	GDMSDEDDENEFFD	0.002868	0.003097	0.002868	0.00304	0.19	0.51	0.64	2.02	Binds cholesterol and a range of oxysterols. Cholesterol binding promotes the formation of a complex with PP2A and a tyrosine phosphatase which dephosphorylate ERK1/2, whereas 25-hydroxycholesterol causes its disassembly. Regulates cholesterol efflux by decreasing ABCA1 stability.
OSBPL11	189	PSQNAISFFNVGHSK	0.002921	0.003155	0.002921	0.003096	1.43	2.8	1.46	2.26	Oxysterol-binding protein-related protein 11
OSBPL9	344	VLTHSSSGNSLK	0.003057	0.003302	0.003057		1.34	2.89	1.46		Oxysterol-binding protein-related protein 9
OTUD4	522	DSIHGHSQLDK	0.00304	0.003284			7.25	1.34			Deubiquitinating enzyme that specifically hydrolyzes 'Lys-48'-linked polyubiquitin.
OTUD5	165	QAPGVGAVGGGSPER	0.002822	0.003047			4.48	6.44			Deubiquitinating enzyme that functions as negative regulator of the innate immune system. Acts via TRAF3 deubiquitination and subsequent suppression of type I interferon (IFN) production. Has peptidase activity towards 'Lys-48'- and 'Lys-63'-linked polyubiquitin chains. Can also cleave 'Lys-11'-linked ubiquitin chains (in vitro).
OXSR1	339	SDDEFDEESEEGK	0.003136	0.003387	0.003136	0.003324	0.75	1.33	1.26	1.6	Regulates downstream kinases in response to environmental stress. May also have a function in regulating the actin cytoskeleton.
PARD3	144	SSDPALIGLSTSVSD	0.003273	0.003535	0.003273		3.86	4.48	1.48		Adapter protein involved in asymmetrical cell division and cell polarization processes. Seems to play a central role in the formation of epithelial tight junctions. Targets the phosphatase PTEN to cell junctions. Involved in Schwann cell peripheral myelination (By similarity). Association with PARD6B may prevent the interaction of PARD3 with F11R/JAM1, thereby preventing tight junction assembly. …
PARD3	156	GLSTSVSDSNFSS	0.002927	0.003161	0.002927		3.87	4.41	1.48		Adapter protein involved in asymmetrical cell division and cell polarization processes. Seems to play a central role in the formation of epithelial tight junctions. Targets the phosphatase PTEN to cell junctions. Involved in Schwann cell peripheral myelination (By similarity). Association with PARD6B may prevent the interaction of PARD3 with F11R/JAM1, thereby preventing tight junction assembly. …
PARD6B	11	HGAGSGCLGTMEVK	0.002806	0.00303			3.3	4.94			Adapter protein involved in asymmetrical cell division and cell polarization processes. Probably involved in formation of epithelial tight junctions. Association with PARD3 may prevent the interaction of PARD3 with F11R/JAM1, thereby preventing tight junction assembly. The PARD6-PARD3 complex links GTP-bound Rho small GTPases to atypical protein kinase C proteins.
PARF	641	ESSEEGKEGK	0.003453	0.003729			12.7	6.81			May enhance cellular proliferation. May reduce growth inhibitory activity of CDKN2A.
PARF	642	ESSEEGKEGK	0.003453	0.003729			2.24	5.96			May enhance cellular proliferation. May reduce growth inhibitory activity of CDKN2A.
PARP1	63	VGHSIRHPDVEVDGFSELR			0.003142	0.00333			9.17	29.34	Involved in the base excision repair (BER) pathway, by catalyzing the poly(ADP-ribosyl)ation of a limited number of acceptor proteins involved in chromatin architecture and in DNA metabolism. This modification follows DNA damages and appears as an obligatory step in a detection/signaling pathway leading to the reparation of DNA strand breaks. Mediates the poly(ADP-ribosyl)ation of APLF and CHFR. …
PCNP	108	ASAISIKLGSSK	0.003224	0.003482			1.44	2.73			May be involved in cell cycle regulation.
PCNP	147	DTPTSAGPNSFNK			0.002828	0.002997			1.72	5.78	May be involved in cell cycle regulation.
PCTK2	75	PHSVIGGSLGSFMAMPR	0.002743	0.002962			3.92	6.72			May play a role in terminally differentiated neurons. Has a Ser/Thr-phosphorylating activity for histone H1 (By similarity).
PCTK2	80	PHSVIGGSLGSFMAMPR	0.002743	0.002962			3.91	6.14			May play a role in terminally differentiated neurons. Has a Ser/Thr-phosphorylating activity for histone H1 (By similarity).
PCTK2	83	PHSVIGGSLGSFMAMPR	0.002743	0.002962			5.91	4.82			May play a role in terminally differentiated neurons. Has a Ser/Thr-phosphorylating activity for histone H1 (By similarity).
PDE3B	675	MSNWNFPIFELVEK			0.002728	0.002892			3.57	5.57	Cyclic nucleotide phosphodiesterase with a dual-specificity for the second messengers cAMP and cGMP, which are key regulators of many important physiological processes. May play a role in fat metabolism. Regulates cAMP binding of RAPGEF3. Through simultaneous binding to RAPGEF3 and PIK3R6 assembles a signaling complex in which the PI3K gamma complex is activated by RAPGEF3 and which is involved i…
PDIA6	480	EDDIDLSDVELDD	0.003182	0.003435			0.42	1.92			May function as a chaperone that inhibits aggregation of misfolded proteins. Plays a role in platelet aggregation and activation by agonists such as convulxin, collagen and thrombin.
PDS5B	1283	EDILENEDEQNSPPK			0.002724	0.002887			1.25	1.69	Regulator of sister chromatid cohesion in mitosis which may stabilize cohesin complex association with chromatin. May couple sister chromatid cohesion during mitosis to DNA replication. Cohesion ensures that chromosome partitioning is accurate in both meiotic and mitotic cells and plays an important role in DNA repair. Plays a role in androgen-induced proliferative arrest in prostate cells.
PELI2	82	QHSISYTLSR	0.003148	0.0034			1.55	2.58			E3 ubiquitin ligase catalyzing the covalent attachment of ubiquitin moieties onto substrate proteins. Involved in the TLR and IL-1 signaling pathways via interaction with the complex containing IRAK kinases and TRAF6. Mediates IL1B-induced IRAK1 'Lys-63'-linked polyubiquitination and possibly 'Lys-48'-linked ubiquitination. May be important for LPS- and IL1B-induced MAP3K7-dependent, but not MAP3…
PFKFB3	461	NSVTPLASPEPTK				0.002987				1.64	Synthesis and degradation of fructose 2,6-bisphosphate.
PGAM1	14	HGESAWNLENR	0.002875		0.002874	0.003047	1.25		0.27	0.49	Interconversion of 3- and 2-phosphoglycerate with 2,3-bisphosphoglycerate as the primer of the reaction. Can also catalyze the reaction of EC5.4.2.4 (synthase) and EC 3.1.3.13 (phosphatase), but with a reduced activity.
PHC3	318	HQQIPLHSPPSK				0.002929				1.86	Component of a Polycomb group (PcG) multiprotein PRC1-like complex, a complex class required to maintain the transcriptionally repressive state of many genes, including Hox genes, throughout development. PcG PRC1 complex acts via chromatin remodeling and modification of histones; it mediates monoubiquitination of histone H2A 'Lys-119', rendering chromatin heritably changed in its expressibility.
PHF6	155	EHELEPSSPK	0.003248		0.003248	0.003443	1.25		0.62	2.26	PHD finger protein 6
PHKA1	729	PSFNLLDSPHPR	0.002742	0.002961			3.88	6.17			Phosphorylase b kinase catalyzes the phosphorylation of serine in certain substrates, including troponin I. The alpha chain may bind calmodulin.
PIKFYVE	475	SDTEQIAEEGDDNLAK				0.002922				1.83	The PI(3,5)P2 regulatory complex regulates both the synthesis and turnover of phosphatidylinositol 3,5-bisphosphate (PtdIns(3,5)P2). Catalyzes the phosphorylation of phosphatidylinositol 3-phosphate on the fifth hydroxyl of the myo-inositol ring, to form phosphatidylinositol 3,5-bisphosphate. Required for endocytic-vacuolar pathway and nuclear migration. Plays a role in the biogenesis of endosome…
PLCD1	191	ECDHSQTDSLED			0.002745	0.002909			15.76	28.24	The production of the second messenger molecules diacylglycerol (DAG) and inositol 1,4,5-trisphosphate (IP3) is mediated by activated phosphatidylinositol-specific phospholipase C enzymes. Essential for trophoblast and placental development.
PLEC	1435	AQLEPVASPAK			0.003362				1.72		Interlinks intermediate filaments with microtubules and microfilaments and anchors intermediate filaments to desmosomes or hemidesmosomes. Could also bind muscle proteins such as actin to membrane complexes in muscle. May be involved not only in the filaments network, but also in the regulation of their dynamics. Structural component of muscle. Isoform 9 plays a major role in the maintenance of m…
PLRG1	76	PQNATDSYVHK	0.002988	0.003227			6.33	12.07			Component of the PRP19-CDC5L complex that forms an integral part of the spliceosome and is required for activating pre-mRNA splicing.
PNN	347	EIAIVHSDAEK		0.003347	0.003099	0.003285		1.22	0.44	1.7	Transcriptional activator binding to the E-box 1 core sequence of the E-cadherin promoter gene; the core-binding sequence is 5'CAGGTG-3'. Capable of reversing CTBP1-mediated transcription repression. Auxiliary component of the splicing-dependent multiprotein exon junction complex (EJC) deposited at splice junction on mRNAs. The EJC is a dynamic structure consisting of core proteins and several pe…
PNN	413	VESVEPSENEASK			0.002696	0.002858			0.39	6.15	Transcriptional activator binding to the E-box 1 core sequence of the E-cadherin promoter gene; the core-binding sequence is 5'CAGGTG-3'. Capable of reversing CTBP1-mediated transcription repression. Auxiliary component of the splicing-dependent multiprotein exon junction complex (EJC) deposited at splice junction on mRNAs. The EJC is a dynamic structure consisting of core proteins and several pe…
PNN	552	LTEVPVEPVLTVHPESK			0.00256	0.002714			2.81	3.81	Transcriptional activator binding to the E-box 1 core sequence of the E-cadherin promoter gene; the core-binding sequence is 5'CAGGTG-3'. Capable of reversing CTBP1-mediated transcription repression. Auxiliary component of the splicing-dependent multiprotein exon junction complex (EJC) deposited at splice junction on mRNAs. The EJC is a dynamic structure consisting of core proteins and several pe…
PNN	66	GFSDSGGGPPAK	0.003462		0.003462	0.00367	0.83		7.13	6.63	Transcriptional activator binding to the E-box 1 core sequence of the E-cadherin promoter gene; the core-binding sequence is 5'CAGGTG-3'. Capable of reversing CTBP1-mediated transcription repression. Auxiliary component of the splicing-dependent multiprotein exon junction complex (EJC) deposited at splice junction on mRNAs. The EJC is a dynamic structure consisting of core proteins and several pe…
POGZ	949	EGSPVTQEPELASGGGGSGGVGK			0.003277	0.003474			2.62	5.26	Plays a role in mitotic cell cycle progression and is involved in kinetochore assembly and mitotic sister chromatid cohesion. Probably through its association with CBX5 plays a role in mitotic chromosome segregation by regulating aurora kinase B/AURKB activation and AURKB and CBX5 dissociation from chromosome arms.
PPFIA1	1159	GLAAGSAETLPANFR				0.003411				1.57	May regulate the disassembly of focal adhesions. May localize receptor-like tyrosine phosphatases type 2A at specific sites on the plasma membrane, possibly regulating their interaction with the extracellular environment and their association with substrates.
PPHLN1	201	TSRDTSPSSGSAVSSSK	0.002908	0.00314			4.67	10.3			Involved in epithelial differentiation and contributes to epidermal integrity and barrier formation.
PPP1R12C	560	STQGVTLTDLK	0.003222	0.00348			3.73	6.33			Regulates myosin phosphatase activity.
PPP1R7	37	HSSGIVADLSEQSLK	0.003031	0.003273			2.86	1.27			Regulatory subunit of protein phosphatase 1.
PPP1R7	47	HSSGIVADLSEQSLK	0.003031	0.003273		0.003213	1.79	2.35		1.46	Regulatory subunit of protein phosphatase 1.
PPP4R1	445	GTTSQDSALLDQE	0.002771	0.002993			2.71	1.42			Regulatory subunit of serine/threonine-protein phosphatase 4. May play a role in regulation of cell division in renal glomeruli. The PPP4C-PPP4R1 PP4 complex may play a role in dephosphorylation and regulation of HDAC3.
PPP4R4	773	SQSFNNQAFHAK	0.002744	0.002964		0.002909	0.46	1.91		1.36	Putative regulatory subunit of serine/threonine-protein phosphatase 4.
PRCC	165	GDSDSEEDEPTK	0.002883	0.003114	0.002883	0.003056	3.94	4.25	0.26	0.5	May regulate cell cycle progression through interaction with MAD2L2.
PRDM10	1097	HYVLSESQSELEE	0.00307	0.003316			0.89	16.99			May be involved in transcriptional regulation.
PRDX4	73	VSVADHSLHLSK	0.002916	0.003149			1.05	16.84			Probably involved in redox regulation of the cell. Regulates the activation of NF-kappa-B in the cytosol by a modulation of I-kappa-B-alpha phosphorylation.
PRKAG2	71	VDSPFGPGSPSK			0.003191	0.003382			1.77	2.63	AMP/ATP-binding subunit of AMP-activated protein kinase (AMPK), an energy sensor protein kinase that plays a key role in regulating cellular energy metabolism. In response to reduction of intracellular ATP levels, AMPK activates energy-producing pathways and inhibits energy-consuming processes: inhibits protein, carbohydrate and lipid biosynthesis, as well as cell growth and proliferation. AMPK a…
PRKAR2A	54	APASVLPAATPR			0.003253				1.77		Regulatory subunit of the cAMP-dependent protein kinases involved in cAMP signaling in cells. Type II regulatory chains mediate membrane association by binding to anchoring proteins, including the MAP2 kinase.
PRKCB	641	HPPVLTPPDQEVIR			0.002982	0.003161			0.55	1.93	Calcium-activated, phospholipid- and diacylglycerol (DAG)-dependent serine/threonine-protein kinase involved in various cellular processes such as regulation of the B-cell receptor (BCR) signalosome, oxidative stress-induced apoptosis, androgen receptor-dependent transcription regulation, insulin signaling and endothelial cells proliferation. Plays a key role in B-cell activation by regulating BC…
PRKCE	710	EEPVLTLVDEAIVK			0.00306	0.003244			1.93	3.31	Calcium-independent, phospholipid- and diacylglycerol (DAG)-dependent serine/threonine-protein kinase that plays essential roles in the regulation of multiple cellular processes linked to cytoskeletal proteins, such as cell adhesion, motility, migration and cell cycle, functions in neuron growth and ion channel regulation, and is involved in immune response, cancer cell invasion and regulation of…
PRKCSH	126	ESLQQMAEVTR	0.002919	0.003151			5.92	8.89			Regulatory subunit of glucosidase II.
PRMT6	114	TEEEDDAVEASAI			0.002744	0.002909			15.52	6.48	Arginine methyltransferase that can catalyze the formation of both omega-N monomethylarginine (MMA) and asymmetrical dimethylarginine (aDMA), with a strong preference for the formation of aDMA. Preferentially methylates arginyl residues present in a glycine and arginine-rich domain and displays preference for monomethylated substrates. Specifically mediates the asymmetric dimethylation of histone…
PRPF38B	534	QSIEQESQEK	0.003114	0.003363	0.003114		1.35	2.79	1.47		May be required for pre-mRNA splicing.
PRPSAP2	227	LVDGRHSPPMVR		0.002995				0.77			Seems to play a negative regulatory role in 5-phosphoribose 1-diphosphate synthesis.
PSMB9	140	EGGQVYGTLGGMLTR			0.003091	0.003276			5.67	29.93	The proteasome is a multicatalytic proteinase complex which is characterized by its ability to cleave peptides with Arg, Phe, Tyr, Leu, and Glu adjacent to the leaving group at neutral or slightly basic pH. The proteasome has an ATP-dependent proteolytic activity. This subunit is involved in antigen processing to generate class I binding peptides. Replacement of PSMB6 by PSMB9 increases the capac…
PSMD1	834	VSTAVLSITAK			0.003423	0.003628			9.54	11.75	Acts as a regulatory subunit of the 26 proteasome which is involved in the ATP-dependent degradation of ubiquitinated proteins.
PSMD2	363	FGGSGSQVDSAR			0.003209	0.003402			12.29	40.63	Acts as a regulatory subunit of the 26 proteasome which is involved in the ATP-dependent degradation of ubiquitinated proteins.
PSMD4	267	MTISQQEFGR	0.003136	0.003387			3.13	4.7			Binds and presumably selects ubiquitin-conjugates for destruction. Displays selectivity for longer polyubiquitin chains. Modulates intestinal fluid secretion.
PSTPIP1	318	FSGLLHGSPK				0.00378				1.53	Involved in regulation of the actin cytoskeleton. May regulate WAS actin-bundling activity. Bridges the interaction between ABL1 and PTPN18 leading to ABL1 dephosphorylation. May play a role as a scaffold protein between PTPN12 and WAS and allow PTPN12 to dephosphorylate WAS. Has the potential to physically couple CD2 and CD2AP to WAS. Acts downstream of CD2 and CD2AP to recruit WAS to the T-cell…
PTGES3	113	DDSDEDMSNFDR	0.00328	0.003542	0.00328	0.003477	4.4	3.43	0.38	2.02	Cytosolic prostaglandin synthase that catalyzes the oxidoreduction of prostaglandin endoperoxide H2 (PGH2) to prostaglandin E2 (PGE2) (PubMed:10922363). Molecular chaperone that localizes to genomic response elements in a hormone-dependent manner and disrupts receptor-mediated transcriptional activation, by promoting disassembly of transcriptional regulatory complexes (PubMed:11274138, PubMed:120…
PTGES3	148	GADDDSQDSDDEK			0.002711	0.002874			1.7	2.98	Cytosolic prostaglandin synthase that catalyzes the oxidoreduction of prostaglandin endoperoxide H2 (PGH2) to prostaglandin E2 (PGE2) (PubMed:10922363). Molecular chaperone that localizes to genomic response elements in a hormone-dependent manner and disrupts receptor-mediated transcriptional activation, by promoting disassembly of transcriptional regulatory complexes (PubMed:11274138, PubMed:120…
PTGES3	151	GADDDSQDSDDEK			0.002711	0.002874			1.7	2.98	Cytosolic prostaglandin synthase that catalyzes the oxidoreduction of prostaglandin endoperoxide H2 (PGH2) to prostaglandin E2 (PGE2) (PubMed:10922363). Molecular chaperone that localizes to genomic response elements in a hormone-dependent manner and disrupts receptor-mediated transcriptional activation, by promoting disassembly of transcriptional regulatory complexes (PubMed:11274138, PubMed:120…
PTPN12	673	DVDVSEDSPPPLPER				0.003062				1.59	Dephosphorylates cellular tyrosine kinases, including PTK2B/PYK2, and thereby regulates signaling via PTK2B/PYK2.
PTPN7	110	IPSNFVSPEDLDIPGHASK			0.00333				1.57		Protein phosphatase that acts preferentially on tyrosine-phosphorylated MAPK1. Plays a role in the regulation of T and B-lymphocyte development and signal transduction.
QSER1	1230	NLEHLSSFSSDED	0.003208	0.003465			1.59	0.07			Glutamine and serine-rich protein 1
R3HDM1	381	ASSFSGISVLTR			0.003068				1.86		R3H domain-containing protein 1
RAB11FIP2	227	LSSAHSMSDLSG	0.003148	0.0034			4.56	5.49			A Rab11 effector protein involved in the endosomal recycling process. Also involved in controlling membrane trafficking along the phagocytic pathway and in phagocytosis.
RAB44	188	TPPGVTFSAK			0.003692	0.003913			1.56	3.02	Ras-related protein Rab-44
RABEP2	189	HAPSLHGSTELLPLSR	0.002787		0.002787	0.002954	0.63		12.74	20.76	Plays a role in membrane trafficking and in homotypic early endosome fusion.
RABEP2	193	HAPSLHGSTELLPLSR	0.002787	0.00301	0.002787	0.002954	0.54	0.71	0.17	0.43	Plays a role in membrane trafficking and in homotypic early endosome fusion.
RAD18	471	NDLQDTEISPR	0.002927		0.002927	0.003103	0.8		0.45	0.09	E3 ubiquitin-protein ligase involved in postreplication repair of UV-damaged DNA. Postreplication repair functions in gap-filling of a daughter strand on replication of damaged DNA. Associates to the E2 ubiquitin conjugating enzyme UBE2B to form the UBE2B-RAD18 ubiquitin ligase complex involved in mono-ubiquitination of DNA-associated PCNA on 'Lys-164'. Has ssDNA binding activity.
RAD21	328	LIVDSVKELDSK			0.002807	0.002976			4.59	7.77	Cleavable component of the cohesin complex, involved in chromosome cohesion during cell cycle, in DNA repair, and in apoptosis. The cohesin complex is required for the cohesion of sister chromatids after DNA replication. The cohesin complex apparently forms a large proteinaceous ring within which sister chromatids can be trapped. At metaphase-anaphase transition, this protein is cleaved by separa…
RAD50	690	VFQTEAELQEVISDLQSK			0.003267	0.003462			1.54	3.96	Component of the MRN complex, which plays a central role in double-strand break (DSB) repair, DNA recombination, maintenance of telomere integrity and meiosis. The complex possesses single-strand endonuclease activity and double-strand-specific 3'-5' exonuclease activity, which are provided by MRE11A. RAD50 may be required to bind DNA ends and hold them in close proximity. This could facilitate s…
RAF1	267; 268	STSTPNVHMVSTTLPVDSR			0.003199	0.003391			12.74	26.45	Serine/threonine-protein kinase that acts as a regulatory link between the membrane-associated Ras GTPases and the MAPK/ERK cascade, and this critical regulatory link functions as a switch determining cell fate decisions including proliferation, differentiation, apoptosis, survival and oncogenic transformation. RAF1 activation initiates a mitogen-activated protein kinase (MAPK) cascade that compr…
RAI14	670	SLEDVTAEYIHK	0.002696	0.002912			1.05	3.08			Ankyrin repeat and coiled-coil structure-containing protein
RANBP2	1160	NHETDGGSAHGDD			0.002877	0.003049			1.12	1.74	E3 SUMO-protein ligase which facilitates SUMO1 and SUMO2 conjugation by UBE2I. Involved in transport factor (Ran-GTP, karyopherin)-mediated protein import via the F-G repeat-containing domain which acts as a docking site for substrates. Binds single-stranded RNA (in vitro). May bind DNA. Component of the nuclear export pathway. Specific docking site for the nuclear export factor exportin-1. Sumoy…
RANBP2	1396	ELVGPPLAETVFTPK			0.002982				1.62		E3 SUMO-protein ligase which facilitates SUMO1 and SUMO2 conjugation by UBE2I. Involved in transport factor (Ran-GTP, karyopherin)-mediated protein import via the F-G repeat-containing domain which acts as a docking site for substrates. Binds single-stranded RNA (in vitro). May bind DNA. Component of the nuclear export pathway. Specific docking site for the nuclear export factor exportin-1. Sumoy…
RANBP2	2153	LLLDIPLQTPHK			0.002727	0.002891			1.26	4.76	E3 SUMO-protein ligase which facilitates SUMO1 and SUMO2 conjugation by UBE2I. Involved in transport factor (Ran-GTP, karyopherin)-mediated protein import via the F-G repeat-containing domain which acts as a docking site for substrates. Binds single-stranded RNA (in vitro). May bind DNA. Component of the nuclear export pathway. Specific docking site for the nuclear export factor exportin-1. Sumoy…
RANBP2	3137	DGTGGQSIYGDK	0.003133	0.003385			4.65	13.24			E3 SUMO-protein ligase which facilitates SUMO1 and SUMO2 conjugation by UBE2I. Involved in transport factor (Ran-GTP, karyopherin)-mediated protein import via the F-G repeat-containing domain which acts as a docking site for substrates. Binds single-stranded RNA (in vitro). May bind DNA. Component of the nuclear export pathway. Specific docking site for the nuclear export factor exportin-1. Sumoy…
RANBP2	955	FESPATGILSPR			0.002955				1.55		E3 SUMO-protein ligase which facilitates SUMO1 and SUMO2 conjugation by UBE2I. Involved in transport factor (Ran-GTP, karyopherin)-mediated protein import via the F-G repeat-containing domain which acts as a docking site for substrates. Binds single-stranded RNA (in vitro). May bind DNA. Component of the nuclear export pathway. Specific docking site for the nuclear export factor exportin-1. Sumoy…
RANBP3	333	VLSPPKLNEVSSDANR	0.00277	0.002992	0.00277	0.002936	0.48	0.75	0.66	1.84	Acts as a cofactor for XPO1/CRM1-mediated nuclear export, perhaps as export complex scaffolding protein. Bound to XPO1/CRM1, stabilizes the XPO1/CRM1-cargo interaction. In the absence of Ran-bound GTP prevents binding of XPO1/CRM1 to the nuclear pore complex. Binds to CHC1/RCC1 and increases the guanine nucleotide exchange activity of CHC1/RCC1. Recruits XPO1/CRM1 to CHC1/RCC1 in a Ran-dependent …
RAP1GAP	563	SSAIGIENIQEVQEK	0.002901	0.003132			0.6	9.4			GTPase activator for the nuclear Ras-related regulatory protein RAP-1A (KREV-1), converting it to the putatively inactive GDP-bound state.
RASAL3	51	ALSHQEPMVSTQPAPR			0.002736	0.0029			3.26	8.32	May function as a Ras GTPase-activating protein.
RAVER1	463	EALGLGPPAAQLTPPPAPVGLR			0.00318	0.003371			0.56	1.66	Cooperates with PTBP1 to modulate regulated alternative splicing events. Promotes exon skipping. Cooperates with PTBP1 to modulate switching between mutually exclusive exons during maturation of the TPM1 pre-mRNA (By similarity).
RAVER1	617	MSPPPSGFGER			0.003224	0.003418			0.43	3.23	Cooperates with PTBP1 to modulate regulated alternative splicing events. Promotes exon skipping. Cooperates with PTBP1 to modulate switching between mutually exclusive exons during maturation of the TPM1 pre-mRNA (By similarity).
RB1	37	PEQDSGPEDLPLVR			0.003066	0.00325			1.22	3.36	Key regulator of entry into cell division that acts as a tumor suppressor. Promotes G0-G1 transition when phosphorylated by CDK3/cyclin-C. Acts as a transcription repressor of E2F1 target genes. The underphosphorylated, active form of RB1 interacts with E2F1 and represses its transcription activity, leading to cell cycle arrest. Directly involved in heterochromatin formation by maintaining overal…
RB1	821	ISEGLPTPTK			0.003566	0.003781			8.6	22.82	Key regulator of entry into cell division that acts as a tumor suppressor. Promotes G0-G1 transition when phosphorylated by CDK3/cyclin-C. Acts as a transcription repressor of E2F1 target genes. The underphosphorylated, active form of RB1 interacts with E2F1 and represses its transcription activity, leading to cell cycle arrest. Directly involved in heterochromatin formation by maintaining overal…
RBBP5	385	ESEFDIEDEDK	0.002788	0.003011			3.72	6.25			In embryonic stem (ES) cells, plays a crucial role in the differentiation potential, particularly along the neural lineage, regulating gene induction and H3 'Lys-4' methylation at key developmental loci, including that mediated by retinoic acid (By similarity). As part of the MLL1/MLL complex, involved in mono-, di- and trimethylation at 'Lys-4' of histone H3. Histone H3 'Lys-4' methylation repre…
RBL1	480	TVMVQETRR			0.003337	0.003538			11.54	29.86	Key regulator of entry into cell division. Directly involved in heterochromatin formation by maintaining overall chromatin structure and, in particular, that of constitutive heterochromatin by stabilizing histone methylation. Recruits and targets histone methyltransferases SUV420H1 and SUV420H2, leading to epigenetic transcriptional repression. Controls histone H4 'Lys-20' trimethylation. Probabl…
RBM14	623	LSESQLSFR			0.003492	0.003701			6.81	12.55	Isoform 1 may function as a nuclear receptor coactivator, enhancing transcription through other coactivators such as NCOA6 and CITED1. Isoform 2, functions as a transcriptional repressor, modulating transcriptional activities of coactivators including isoform 1, NCOA6 and CITED1.
RBM16	617	ETVQTTQSPTPVEK			0.003079	0.003264			1.68	3	May play a role in mRNA processing.
RBM25	677	LGASNSPGQPNSVK			0.002788	0.002955			0.72	1.76	RNA-binding protein that acts as a regulator of alternative pre-mRNA splicing. Involved in apoptotic cell death through the regulation of the apoptotic factor BCL2L1 isoform expression. Modulates the ratio of proapoptotic BCL2L1 isoform S to antiapoptotic BCL2L1 isoform L mRNA expression. When overexpressed, stimulates proapoptotic BCL2L1 isoform S 5'-splice site (5'-ss) selection, whereas its de…
RBMX2	188	EVQAEQPSSSSPR		0.002918	0.002702	0.002864		0.81	0.7	1.5	RNA-binding motif protein, X-linked 2
RCSD1	333	VQNEEVGPEHDSQETK			0.002625	0.002782			6.75	7.29	Stress-induced phosphorylation of CAPZIP may regulate the ability of F-actin-capping protein to remodel actin filament assembly.
REPS1	143	GSVSHDTVQPR	0.003171	0.003425	0.003171	0.003361	1.97	2.17	0.64	1.52	May coordinate the cellular actions of activated EGF receptors and Ral-GTPases.
REPS1	721	PEVDEHTQK	0.003444	0.00372			3.25	4.44			May coordinate the cellular actions of activated EGF receptors and Ral-GTPases.
RER1	95	PSLMEDSDDGPSLPTK			0.002829	0.002998			1.56	3.32	Involved in the retrieval of endoplasmic reticulum membrane proteins from the early Golgi compartment.
RERE	656	VASDTEEADR	0.003414		0.003414	0.003619	1.22		0.75	2.07	Plays a role as a transcriptional repressor during development. May play a role in the control of cell survival. Overexpression of RERE recruits BAX to the nucleus particularly to POD and triggers caspase-3 activation, leading to cell death.
REST	864	ESVSTEDLSPPSPPLPK				0.002851				1.57	Transcriptional repressor which binds neuron-restrictive silencer element (NRSE) and represses neuronal gene transcription in non-neuronal cells. Restricts the expression of neuronal genes by associating with two distinct corepressors, mSin3 and CoREST, which in turn recruit histone deacetylase to the promoters of REST-regulated genes. Mediates repression by recruiting the BHC complex at RE1/NRSE…
RG9MTD2	294	ASHDNQSVR	0.003661	0.003955			8.83	5.16			RNA methyltransferase.
RIF1	2205	RVSFADPIY	0.003489	0.003768		0.003698	3.24	0.89		1.46	Required for checkpoint mediated arrest of cell cycle progression in response to DNA damage during S-phase (the intra-S-phase checkpoint). This checkpoint requires activation of at least 2 parallel pathways by the ATM kinase: one involves the MRN (MRE11A-RAD50-NBS1) complex, while the second requires CHEK2. RIF1 seems to act independently of both these pathways. Seems to play no role in either th…
RLBP1	208	TMQQAASLR			0.003688	0.00391			0.37	2.29	Soluble retinoid carrier essential the proper function of both rod and cone photoreceptors. Participates in the regeneration of active 11-cis-retinol and 11-cis-retinaldehyde, from the inactive 11-trans products of the rhodopsin photocycle and in the de novo synthesis of these retinoids from 11-trans metabolic precursors. The cycling of retinoids between photoreceptor and adjacent pigment epithel…
RNF219	571	SSQGSEFLEEP	0.003104	0.003352	0.003104		3.17	4.39	1.47		Probable E3 ubiquitin-protein ligase that may play a role in angiogenesis. May also have an ATPase activity.
ROS1	1812; 1813	MTFNGSCSSVCTWK			0.002925	0.0031			9.95	21.76	Orphan receptor tyrosine kinase (RTK) that plays a role in epithelial cell differentiation and regionalization of the proximal epididymal epithelium. May activate several downstream signaling pathways related to cell differentiation, proliferation, growth and survival including the PI3 kinase-mTOR signaling pathway. Mediates the phosphorylation of PTPN11, an activator of this pathway. May also ph…
RPL24	86	AITGASLADIMAK			0.002984	0.003163			13.36	41.64	60S ribosomal protein L24
RPL26	9	FNPFVTSDR	0.003444	0.00372			1.13	3			60S ribosomal protein L26
RPRD2	1109	MSGEPIQTVESIR		0.003539	0.003277	0.003474		0.77	0.14	0.26	Regulation of nuclear pre-mRNA domain-containing protein 2
RPS10P5	157	AEAGAGSATEFQFR		0.003551	0.003288	0.003485		1.04	1.28	4.84	Putative 40S ribosomal protein S10-like
RPS7	24	PDEFESGISQAL	0.002916	0.003149	0.002916		0.6	1.51	1.3		40S ribosomal protein S7
RREB1	1271	MLTHTDSQSDAET	0.003301	0.003565			1.53	2.6			Transcription factor that binds specifically to the RAS-responsive elements (RRE) of gene promoters. May be involved in Ras/Raf-mediated cell differentiation by enhancing calcitonin expression. Represses the angiotensinogen gene. Negatively regulates the transcriptional activity of AR. Potentiates the transcriptional activity of NEUROD1.
RRM2	20	VPLAPITDPQQLQLSPLK			0.003436	0.003642			1.93	3.71	Provides the precursors necessary for DNA synthesis. Catalyzes the biosynthesis of deoxyribonucleotides from the corresponding ribonucleotides.
RRP12	66	LHNELQSGSLR	0.003001		0.003001	0.003182	1.43		1.45	11.89	RRP12-like protein
RSL1D1	358	ATNESEDEIPQLVPIGK			0.002606	0.002762			1.37	3.63	Regulates cellular senescence through inhibition of PTEN translation. Acts as a pro-apoptotic regulator in response to DNA damage.
RTF1	258	LTQIQESQVTSHN	0.003198	0.003453	0.003198		0.23	2.26	1.44		Component of the PAF1 complex (PAF1C) which has multiple functions during transcription by RNA polymerase II and is implicated in regulation of development and maintenance of embryonic stem cell pluripotency.
SAFB2	343	ELAEAPTEAPSPEAR			0.003036				1.72		Binds to scaffold/matrix attachment region (S/MAR) DNA. Can function as an estrogen receptor corepressor and can also inhibit cell proliferation.
SAMD10	61	TPGTSLTWHDSR			0.002784	0.002951			6.28	20.82	Sterile alpha motif domain-containing protein 10
SAMHD1	592	VIAPLITPQK	0.003452	0.003728			0.56	3.57			Host restriction nuclease that blocks early-stage virus replication in dendritic and other myeloid cells. Likewise, suppresses LINE-1 retrotransposon activity. May function by reducing the cellular dNTP levels to levels too low for retroviral reverse transcription to occur. May play a role in mediating proinflammatory responses to TNF-alpha signaling.
SAP30BP	52	GGLVSDAYGEDDFSR	0.003	0.00324	0.003	0.00318	3.1	1.03	0.46	0.9	Induces cell death. May act as a transcriptional corepressor of a gene related to cell survival. May be involved in the regulation of beta-2-microglobulin genes.
SAPS1	524	THHLHSSSDDEDDR	0.002891	0.003122	0.002891		1.87	5.49	1.47		Regulatory subunit of protein phosphatase 6 (PP6). May function as a scaffolding PP6 subunit. Involved in the PP6-mediated dephosphorylation of NFKBIE opposing its degradation in response to TNF-alpha.
SBNO1	794	SIDPDSIQSALLASGLGSK			0.00258	0.002735			3.64	4.82	Protein strawberry notch homolog 1
SDAD1	585	YIEIDSDEEPR		0.002991		0.002935		0.81		1.51	Required for 60S pre-ribosomal subunits export to the cytoplasm.
SDPR	35	SPSLNLGNTEEAIR			0.003165	0.003355			4.52	7.6	May play a role in targeting PRKCA to caveolae.
SDPR	37	SPSLNLGNTEEAIR			0.003165	0.003355			4.52	7.6	May play a role in targeting PRKCA to caveolae.
SEC16A	1786	PSAPQTLPDGPLASPAR			0.002851				1.51		Defines endoplasmic reticulum exit sites (ERES) and is required for secretory cargo traffic from the endoplasmic reticulum to the Golgi apparatus. SAR1A-GTP-dependent assembly of SEC16A on the ER membrane forms an organized scaffold defining an ERES. Required for normal transitional endoplasmic reticulum (tER) organization.
SEC62	353	SQHSSGNGNDFEMITK	0.002731		0.002731	0.002895	0.83		0.1	0.18	Required for preprotein translocation.
SERBP1	252	QSNVTEETPEGEEHHPVAD				0.003398				1.72	May play a role in the regulation of mRNA stability. Binds to the 3'-most 134 nt of the SERPINE1/PAI1 mRNA, a region which confers cyclic nucleotide regulation of message decay.
SETD2	1853	AHTPLNTPDPSTK			0.002744	0.002909			1.82	3.54	Histone methyltransferase that specifically trimethylates 'Lys-36' of histone H3 (H3K36me3) using dimethylated 'Lys-36' (H3K36me2) as substrate. Represents the main enzyme generating H3K36me3, a specific tag for epigenetic transcriptional activation. Plays a role in chromatin structure modulation during elongation by coordinating recruitment of the FACT complex and by interacting with hyperphosph…
SETD2	1872	TEADTDTPKK	0.003377	0.003647	0.003377		2.57	1.46	1.46		Histone methyltransferase that specifically trimethylates 'Lys-36' of histone H3 (H3K36me3) using dimethylated 'Lys-36' (H3K36me2) as substrate. Represents the main enzyme generating H3K36me3, a specific tag for epigenetic transcriptional activation. Plays a role in chromatin structure modulation during elongation by coordinating recruitment of the FACT complex and by interacting with hyperphosph…
SETD2	321	EGIFLGSESDEDS	0.002733	0.002952			3.87	5.87			Histone methyltransferase that specifically trimethylates 'Lys-36' of histone H3 (H3K36me3) using dimethylated 'Lys-36' (H3K36me2) as substrate. Represents the main enzyme generating H3K36me3, a specific tag for epigenetic transcriptional activation. Plays a role in chromatin structure modulation during elongation by coordinating recruitment of the FACT complex and by interacting with hyperphosph…
SETD2	323	IFLGSESDEDSVR	0.003262	0.003523			7.27	2.48			Histone methyltransferase that specifically trimethylates 'Lys-36' of histone H3 (H3K36me3) using dimethylated 'Lys-36' (H3K36me2) as substrate. Represents the main enzyme generating H3K36me3, a specific tag for epigenetic transcriptional activation. Plays a role in chromatin structure modulation during elongation by coordinating recruitment of the FACT complex and by interacting with hyperphosph…
SF3A1	329	SEEVEMEVESDEEDDK	0.002528	0.00273	0.002528		3.18	6.36	1.15		Subunit of the splicing factor SF3A required for 'A' complex assembly formed by the stable binding of U2 snRNP to the branchpoint sequence (BPS) in pre-mRNA. Sequence independent binding of SF3A/SF3B complex upstream of the branch site is essential, it may anchor U2 snRNP to the pre-mRNA. May also be involved in the assembly of the 'E' complex.
SF3B1	211	WDQTPGATPK	0.003391	0.003662		0.003595	1.29	2.74		1.47	Subunit of the splicing factor SF3B required for 'A' complex assembly formed by the stable binding of U2 snRNP to the branchpoint sequence (BPS) in pre-mRNA. Sequence independent binding of SF3A/SF3B complex upstream of the branch site is essential, it may anchor U2 snRNP to the pre-mRNA. May also be involved in the assembly of the 'E' complex. Belongs also to the minor U12-dependent spliceosome,…
SF3B2	760	SSVPAGMETPELIELR			0.002766				1.75		Subunit of the splicing factor SF3B required for 'A' complex assembly formed by the stable binding of U2 snRNP to the branchpoint sequence (BPS) in pre-mRNA. Sequence independent binding of SF3A/SF3B complex upstream of the branch site is essential, it may anchor U2 snRNP to the pre-mRNA. May also be involved in the assembly of the 'E' complex. Belongs also to the minor U12-dependent spliceosome,…
SFPQ	374	FATHAAALSVR			0.003272	0.003468			9.42	16.36	DNA- and RNA binding protein, involved in several nuclear processes. Essential pre-mRNA splicing factor required early in spliceosome formation and for splicing catalytic step II, probably as a heteromer with NONO. Binds to pre-mRNA in spliceosome C complex, and specifically binds to intronic polypyrimidine tracts.
SFRS15	656	AETSHTEPVSPIPK			0.003181	0.003372			1.85	3.15	May act to physically and functionally link transcription and pre-mRNA processing.
SFRS6	45	NGYGFVEFEDSR	0.002669		0.002669	0.002829	0.78		0.68	3.32	Plays a role in constitutive splicing and modulates the selection of alternative splice sites. Plays a role in the alternative splicing of MAPT/Tau exon 10. Binds to alternative exons of TNC pre-mRNA and promotes the expression of alternatively spliced TNC. Plays a role in wound healing and in the regulation of keratinocyte differentiation and proliferation via its role in alternative splicing.
SGPP1	112	NSLTGEEGQLAR	0.002955	0.003191		0.003132	1.62	2.41		1.46	Has enzymatic activity against both sphingosine 1-phosphate (S1P) and dihydro-S1P. Regulates intracellular and extracellular S1P levels.
SGTB	295	SFSSSAEEHS	0.003489	0.003768			1.12	2.84			Co-chaperone that binds directly to HSC70 and HSP70 and regulates their ATPase activity.
SH3BP1	550	SPPETAAPVEDMAR			0.003227	0.00342			0.41	1.71	Binds differentially to the SH3 domains of certain proteins of signal transduction pathways. This protein binds preferentially to the ABL1 proto-oncogene, SRC and GRB2. Shows GAP activity for Rac-related proteins but not for Rho- or Ras-related proteins. It inhibits PDGF-induced membrane ruffling mediated by Rac (By similarity).
SIN3A	832	GDLSDVEEEEEEEMD	0.002727		0.002727	0.00289	1.05		0.47	2.13	Acts as a transcriptional repressor. Corepressor for REST. Interacts with MXI1 to repress MYC responsive genes and antagonize MYC oncogenic activities. Also interacts with MXD1-MAX heterodimers to repress transcription by tethering SIN3A to DNA. Acts cooperatively with OGT to repress transcription in parallel with histone deacetylation. Involved in he control of the circadian rhythms. Required fo…
SLC16A1	467	EEETSIDVAGK	0.003183	0.003438		0.003374	2.88	4.34		1.47	Proton-coupled monocarboxylate transporter. Catalyzes the rapid transport across the plasma membrane of many monocarboxylates such as lactate, pyruvate, branched-chain oxo acids derived from leucine, valine and isoleucine, and the ketone bodies acetoacetate, beta-hydroxybutyrate and acetate. Depending on the tissue and on cicumstances, mediates the import or export of lactic acid and ketone bodie…
SLC1A3	512	DVEMGNSVIEENE	0.003239	0.003498			0.27	2.04			Transports L-glutamate and also L- and D-aspartate. Essential for terminating the postsynaptic action of glutamate by rapidly removing released glutamate from the synaptic cleft. Acts as a symport by cotransporting sodium.
SLC25A32	31	YENLIAGVSGGVLSN			0.003181	0.003372			22.67	16.59	Transports folate across the inner membranes of mitochondria.
SLC38A1	54	SLTNSHLEK	0.003612	0.003901		0.003828	1.56	2.39		1.47	Functions as a sodium-dependent amino acid transporter. Mediates the saturable, pH-sensitive and electrogenic cotransport of glutamine and sodium ions with a stoichiometry of 1:1. May also transport small zwitterionic and aliphatic amino acids with a lower affinity. May supply glutamatergic and GABAergic neurons with glutamine which is required for the synthesis of the neurotransmitters glutamate…
SLK	344	ASSDLSIASSEEDK	0.003295	0.003559	0.003295		2.25	4.97	1.47		Mediates apoptosis and actin stress fiber dissolution.
SLK	565	EDSAEDTQSNDGK			0.002713	0.002875			1.96	3.16	Mediates apoptosis and actin stress fiber dissolution.
SMARCA5	66	AEMEEIFDDASPGK			0.003091	0.003276			0.68	4.32	Helicase that possesses intrinsic ATP-dependent nucleosome-remodeling activity. Complexes containing SMARCA5 are capable of forming ordered nucleosome arrays on chromatin; this may require intact histone H4 tails. Also required for replication of pericentric heterochromatin in S-phase specifically in conjunction with BAZ1A. Probably plays a role in repression of polI dependent transcription of th…
SMARCAD1	214	LSSSSEPYEED	0.003027	0.003269			2.68	6.84			DNA helicase that possesses intrinsic ATP-dependent nucleosome-remodeling activity and is both required for DNA repair and heterochromatin organization. Promotes DNA end resection of double-strand breaks (DSBs) following DNA damage: probably acts by weakening histone DNA interactions in nucleosomes flanking DSBs. Required for the restoration of heterochromatin organization after replication. Acts…
SMARCAD1	217	LSSSSEPYEED	0.003027	0.003269			5.27	4.25			DNA helicase that possesses intrinsic ATP-dependent nucleosome-remodeling activity and is both required for DNA repair and heterochromatin organization. Promotes DNA end resection of double-strand breaks (DSBs) following DNA damage: probably acts by weakening histone DNA interactions in nucleosomes flanking DSBs. Required for the restoration of heterochromatin organization after replication. Acts…
SMARCE1	317	SQSSIVPEEE	0.00338	0.00365			1.5	0.15			Involved in transcriptional activation and repression of select genes by chromatin remodeling (alteration of DNA-nucleosome topology). Belongs to the neural progenitors-specific chromatin remodeling complex (npBAF complex) and the neuron-specific chromatin remodeling complex (nBAF complex). During neural development a switch from a stem/progenitor to a post-mitotic chromatin remodeling mechanism …
SMC3	1065	GDVEGSQSQDEGEGSGESER			0.003305	0.003504			0.97	5.51	Central component of cohesin, a complex required for chromosome cohesion during the cell cycle. The cohesin complex may form a large proteinaceous ring within which sister chromatids can be trapped. At anaphase, the complex is cleaved and dissociates from chromatin, allowing sister chromatids to segregate. Cohesion is coupled to DNA replication and is involved in DNA repair. The cohesin complex p…
SMC3	1067	GDVEGSQSQDEGEGSGESER			0.003305	0.003504			0.97	5.51	Central component of cohesin, a complex required for chromosome cohesion during the cell cycle. The cohesin complex may form a large proteinaceous ring within which sister chromatids can be trapped. At anaphase, the complex is cleaved and dissociates from chromatin, allowing sister chromatids to segregate. Cohesion is coupled to DNA replication and is involved in DNA repair. The cohesin complex p…
SMC4	194	DNTSVYHISGK	0.003078	0.003324			0.6	13.2			Central component of the condensin complex, a complex required for conversion of interphase chromatin into mitotic-like condense chromosomes. The condensin complex probably introduces positive supercoils into relaxed DNA in the presence of type I topoisomerases and converts nicked DNA into positive knotted forms in the presence of type II topoisomerases.
SMCR8	932	FDYVPSFLYK			0.00272	0.002883			4.31	7.21	Smith-Magenis syndrome chromosomal region candidate gene 8 protein
SNN	49	ISQSEDEESIVGDGETK				0.002787				1.72	Plays a role in the toxic effects of organotins.
SNUPN	153	FSSLLPGGNRR			0.003118	0.003306			13.96	20.56	Functions as an U snRNP-specific nuclear import adapter. Involved in the trimethylguanosine (m3G)-cap-dependent nuclear import of U snRNPs. Binds specifically to the terminal m3G-cap U snRNAs.
SNW1	182	YTPSQQGVAF	0.0034	0.003672			3.55	5.93			Involved in transcriptional regulation. Modulates TGF-beta-mediated transcription via association with SMAD proteins, MYOD1-mediated transcription via association with PABPN1, RB1-mediated transcriptional repression, and retinoid-X receptor (RXR)- and vitamin D receptor (VDR)-dependent gene transcription in a cell line-specific manner probably involving coactivators NCOA1 and GRIP1.
SON	154	IDLESDSFLK	0.003211	0.003468	0.003211		3.13	3.9	1.48		RNA-binding protein that acts as a mRNA splicing cofactor by promoting efficient splicing of transcripts that possess weak splice sites. Specifically promotes splicing of many cell-cycle and DNA-repair transcripts that possess weak splice sites, such as TUBG1, KATNB1, TUBGCP2, AURKB, PCNT, AKT1, RAD23A, and FANCG. Probably acts by facilitating the interaction between Serine/arginine-rich proteins…
SON	1556	AAGTSPVGEIGEEK			0.00281	0.002978			0.54	1.76	RNA-binding protein that acts as a mRNA splicing cofactor by promoting efficient splicing of transcripts that possess weak splice sites. Specifically promotes splicing of many cell-cycle and DNA-repair transcripts that possess weak splice sites, such as TUBG1, KATNB1, TUBGCP2, AURKB, PCNT, AKT1, RAD23A, and FANCG. Probably acts by facilitating the interaction between Serine/arginine-rich proteins…
SON	1697	ESDQTLAALLSPK			0.002755	0.002921			0.71	29.59	RNA-binding protein that acts as a mRNA splicing cofactor by promoting efficient splicing of transcripts that possess weak splice sites. Specifically promotes splicing of many cell-cycle and DNA-repair transcripts that possess weak splice sites, such as TUBG1, KATNB1, TUBGCP2, AURKB, PCNT, AKT1, RAD23A, and FANCG. Probably acts by facilitating the interaction between Serine/arginine-rich proteins…
SON	283	SVESTSPEPSK			0.003261	0.003457			1.82	4.66	RNA-binding protein that acts as a mRNA splicing cofactor by promoting efficient splicing of transcripts that possess weak splice sites. Specifically promotes splicing of many cell-cycle and DNA-repair transcripts that possess weak splice sites, such as TUBG1, KATNB1, TUBGCP2, AURKB, PCNT, AKT1, RAD23A, and FANCG. Probably acts by facilitating the interaction between Serine/arginine-rich proteins…
SP3	73	IGPPSPGDDEEE			0.003029	0.003211			1.73	3.39	Transcriptional factor that can act as an activator or repressor depending on isoform and/or post-translational modifications. Binds to GT and GC boxes promoter elements. Competes with SP1 for the GC-box promoters. Weak activator of transcription but can activate a number of genes involved in different processes such as cell-cycle regulation, hormone-induction and house-keeping.
SPTBN1	2115	VSEEAESQQQWD	0.003301	0.003565			1.34	2.53			Fodrin, which seems to be involved in secretion, interacts with calmodulin in a calcium-dependent manner and is thus candidate for the calcium-dependent movement of the cytoskeleton at the membrane.
SPTBN4	2465	GPASGSTHGGEPLLSLHK			0.002741	0.002906			1.43	5.15	Spectrin beta chain, non-erythrocytic 4
SQSTM1	272	LTPVSPESSSTEEK				0.003377				1.93	Autophagy receptor that interacts directly with both the cargo to become degraded and an autophagy modifier of the MAP1 LC3 family. Required both for the formation and autophagic degradation of polyubiquitin-containing bodies, called ALIS (aggresome-like induced structures) and links ALIS to the autophagic machinery. Involved in midbody ring degradation. May regulate the activation of NFKB1 by TN…
SR140	767	WEAVDESELEAQA	0.003214	0.003471			0.35	1.87			U2 snRNP-associated SURP motif-containing protein
SRGAP1	383	TTEATLQTIQD			0.003078	0.003263			7.06	12.06	GTPase-activating protein for RhoA and Cdc42 small GTPases. Together with CDC42 seems to be involved in the pathway mediating the repulsive signaling of Robo and Slit proteins in neuronal migration. SLIT2, probably through interaction with ROBO1, increases the interaction of SRGAP1 with ROBO1 and inactivates CDC42.
SRRM1	738	AASPSPQSVRR			0.00324	0.003434			0.64	1.62	Part of pre- and post-splicing multiprotein mRNP complexes. Involved in numerous pre-mRNA processing events. Promotes constitutive and exonic splicing enhancer (ESE)-dependent splicing activation by bridging together sequence-specific (SR family proteins, SFRS4, SFRS5 and TRA2B/SFRS10) and basal snRNP (SNRP70 and SNRPA1) factors of the spliceosome. Stimulates mRNA 3'-end cleavage independently of…
SRRM2	1326	ENSFGSPLEFR	0.002938	0.003173	0.002938	0.003114	0.5	0.39	4.72	5.38	Involved in pre-mRNA splicing. May function at or prior to the first catalytic step of splicing at the catalytic center of the spliceosome. May do so by stabilizing the catalytic center or the position of the RNA substrate (By similarity). Binds to RNA.
SRRM2	1387	SSGHSSSELSPDAVEK			0.002949	0.003125			6.94	7.72	Involved in pre-mRNA splicing. May function at or prior to the first catalytic step of splicing at the catalytic center of the spliceosome. May do so by stabilizing the catalytic center or the position of the RNA substrate (By similarity). Binds to RNA.
SRRM2	440	HASSSPESPK	0.003618	0.003907	0.003618	0.003836	0.49	1.07	1.96	3.4	Involved in pre-mRNA splicing. May function at or prior to the first catalytic step of splicing at the catalytic center of the spliceosome. May do so by stabilizing the catalytic center or the position of the RNA substrate (By similarity). Binds to RNA.
SRRT	136	LGSIAEIDLGVPPPVMK				0.00292				1.83	Acts as a mediator between the cap-binding complex (CBC) and the primary microRNAs (miRNAs) processing machinery during cell proliferation. Contributes to the stability and delivery of capped primary miRNA transcripts to the primary miRNA processing complex containing DGCR8 and DROSHA, thereby playing a role in RNA-mediated gene silencing (RNAi) by miRNAs. Binds capped RNAs (m7GpppG-capped RNA); …
SSBP3	347	NSPNNISGISNPPGTPR			0.002777				1.75		May be involved in transcription regulation of the alpha 2(I) collagen gene where it binds to the single-stranded polypyrimidine sequences in the promoter region.
ST6GALNAC3	189	YPNAQIYVTTEK			0.003321	0.00352			3.87	5.35	Involved in the biosynthesis of ganglioside GD1A from GM1B. Transfers CMP-NeuAc with an alpha-2,6-linkage to GalNAc residue on NeuAc-alpha-2,3-Gal-beta-1,3-GalNAc of glycoproteins and glycolipids. ST6GalNAcIII prefers glycolipids to glycoproteins (By similarity).
STAG2	1058	TMSVISGISSR			0.003288	0.003485			1.61	1.11	Component of cohesin complex, a complex required for the cohesion of sister chromatids after DNA replication. The cohesin complex apparently forms a large proteinaceous ring within which sister chromatids can be trapped. At anaphase, the complex is cleaved and dissociates from chromatin, allowing sister chromatids to segregate. The cohesin complex may also play a role in spindle pole assembly dur…
STK10	438	QVAEQGGDLSPAANR				0.00333				1.77	Serine/threonine-protein kinase involved in regulation of lymphocyte migration. Phosphorylates MSN, and possibly PLK1. Involved in regulation of lymphocyte migration by mediating phosphorylation of ERM proteins such as MSN. Acts as a negative regulator of MAP3K1/MEKK1. May also act as a cell cycle regulator by acting as a polo kinase kinase: mediates phosphorylation of PLK1 in vitro; however such…
STK25	216	GEPPNSDLHPMR			0.0028	0.002968			7.69	20.47	Oxidant stress-activated serine/threonine kinase that may play a role in the response to environmental stress. Targets to the Golgi apparatus where it appears to regulate protein transport events, cell adhesion, and polarity complexes important for cell migration.
STK4	438	SWTVEDLQK	0.003377	0.003647	0.003377		2.85	4.11	1.48		Stress-activated, pro-apoptotic kinase which, following caspase-cleavage, enters the nucleus and induces chromatin condensation followed by internucleosomal DNA fragmentation. Key component of the Hippo signaling pathway which plays a pivotal role in organ size control and tumor suppression by restricting proliferation and promoting apoptosis.
STK4	440	SWTVEDLQK	0.003377	0.003647	0.003377		2.37	4.57	1.48		Stress-activated, pro-apoptotic kinase which, following caspase-cleavage, enters the nucleus and induces chromatin condensation followed by internucleosomal DNA fragmentation. Key component of the Hippo signaling pathway which plays a pivotal role in organ size control and tumor suppression by restricting proliferation and promoting apoptosis.
STMN1	46	DLSLEEIQK	0.003467	0.003745			1.4	2.46			Involved in the regulation of the microtubule (MT) filament system by destabilizing microtubules. Prevents assembly and promotes disassembly of microtubules. Phosphorylation at Ser-16 may be required for axon formation during neurogenesis. Involved in the control of the learned and innate fear (By similarity).
SUPT5H	666	DVTNFTVGGFAPMSPR			0.002817	0.002986			5.43	1.05	Component of the DRB sensitivity-inducing factor complex (DSIF complex), which regulates mRNA processing and transcription elongation by RNA polymerase II. DSIF positively regulates mRNA capping by stimulating the mRNA guanylyltransferase activity of RNGTT/CAP1A. DSIF also acts cooperatively with the negative elongation factor complex (NELF complex) to enhance transcriptional pausing at sites pro…
SUV39H1	391	MDSNFGLAGLPGSPK			0.003185	0.003376			1.64	2.6	Histone methyltransferase that specifically trimethylates 'Lys-9' of histone H3 using monomethylated H3 'Lys-9' as substrate. Also weakly methylates histone H1 (in vitro). H3 'Lys-9' trimethylation represents a specific tag for epigenetic transcriptional repression by recruiting HP1 (CBX1, CBX3 and/or CBX5) proteins to methylated histones. Mainly functions in heterochromatin regions, thereby play…
SUZ12	546	ASMSEFLESEDGEVEQQR				0.003451				1.54	Polycomb group (PcG) protein. Component of the PRC2/EED-EZH2 complex, which methylates 'Lys-9' (H3K9me) and 'Lys-27' (H3K27me) of histone H3, leading to transcriptional repression of the affected target gene. The PRC2/EED-EZH2 complex may also serve as a recruiting platform for DNA methyltransferases, thereby linking two epigenetic repression systems. Genes repressed by the PRC2/EED-EZH2 complex …
SYDE1	152	SAESEGLAPQGAAPASPPTK			0.002571	0.002725			7.26	10.9	GTPase activator for the Rho-type GTPases by converting them to an inactive GDP-bound state.
TAF2	1185	EPFTFSSPASGR	0.002938	0.003173			0.61	1.69			Transcription factor TFIID is one of the general factors required for accurate and regulated initiation by RNA polymerase II. TFIID is a multimeric protein complex that plays a central role in mediating promoter responses to various activators and repressors. It requires core promoter-specific cofactors for productive transcription stimulation. TAF2 stabilizes TFIID binding to core promoter.
TAF6L	501	MPQLTASAIVSPHGDESPR			0.003379	0.003581			5.71	2.43	Functions as a component of the PCAF complex. The PCAF complex is capable of efficiently acetylating histones in a nucleosomal context. The PCAF complex could be considered as the human version of the yeast SAGA complex.
TANC2	1571	YQQETSVSQLPGR			0.003181				7.13		Tetratricopeptide repeat, ankyrin repeat and coiled-coil domain-containing protein 2
TBC1D25	678	SEEGAEATAAS			0.003632	0.00385			6.57	12.73	Acts as a GTPase-activating protein specific for RAB33B. Involved in the regulation of autophagosome maturation, the process in which autophagosomes fuse with endosomes and lysosomes.
TBC1D25	688	SEEGAEATAAS			0.003632	0.00385			6.57	12.73	Acts as a GTPase-activating protein specific for RAB33B. Involved in the regulation of autophagosome maturation, the process in which autophagosomes fuse with endosomes and lysosomes.
TBCB	110	YTISQEAYDQ	0.003085	0.003332			5.77	1.16			Binds to alpha-tubulin folding intermediates after their interaction with cytosolic chaperonin in the pathway leading from newly synthesized tubulin to properly folded heterodimer. Involved in regulation of tubulin heterodimer dissociation. May function as a negative regulator of axonal growth.
TCEA1	100	EPAITSQNSPEAR	0.002705	0.002921	0.002705	0.002867	0.94	0.26	0.73	13.93	Necessary for efficient RNA polymerase II transcription elongation past template-encoded arresting sites. The arresting sites in DNA have the property of trapping a certain fraction of elongating RNA polymerases that pass through, resulting in locked ternary complexes. Cleavage of the nascent transcript by S-II allows the resumption of elongation from the new 3'-terminus.
TCEA1	57	QSTDEEVTSLAK	0.002885	0.003116	0.002885		0.46	1.91	1.37		Necessary for efficient RNA polymerase II transcription elongation past template-encoded arresting sites. The arresting sites in DNA have the property of trapping a certain fraction of elongating RNA polymerases that pass through, resulting in locked ternary complexes. Cleavage of the nascent transcript by S-II allows the resumption of elongation from the new 3'-terminus.
TCOF1	1378	LGAGEGGEASVSPEK			0.002727	0.002891			0.76	2.82	May be involved in nucleolar-cytoplasmic transport. May play a fundamental role in early embryonic development, particularly in development of the craniofacial complex (By similarity). May participate in certain stages of ribosome biogenesis.
TERF2	365	DLVLPTQALPASPALK			0.002919				1.57		Binds the telomeric double-stranded 5'-TTAGGG-3' repeat and plays a central role in telomere maintenance and protection against end-to-end fusion of chromosomes. In addition to its telomeric DNA-binding role, required to recruit a number of factors and enzymes required for telomere protection, including the shelterin complex, TERF2IP/RAP1 and DCLRE1B/Apollo. Component of the shelterin complex (te…
TFAP4	123	FIQELSGSSPK	0.003146	0.003398			12.71	4.22			Transcription factor that activates both viral and cellular genes by binding to the symmetrical DNA sequence 5'-CAGCTG-3'.
TFAP4	124	FIQELSGSSPK	0.003146		0.003146	0.003334	1.16		0.52	2.16	Transcription factor that activates both viral and cellular genes by binding to the symmetrical DNA sequence 5'-CAGCTG-3'.
THOC2	1421	IDTHPSPSHSSTVK	0.003181	0.003435	0.003181		2.98	3.95	1.48		Required for efficient export of polyadenylated RNA and spliced mRNA. Acts as component of the THO subcomplex of the TREX complex which is thought to couple mRNA transcription, processing and nuclear export, and which specifically associates with spliced mRNA and not with unspliced pre-mRNA. TREX is recruited to spliced mRNAs by a transcription-independent mechanism, binds to mRNA upstream of the…
THOC4	94	SGFGGGAGVETGGK			0.003176	0.003366			13.66	6.55	Export adapter involved in nuclear export of spliced and unspliced mRNA. Binds mRNA which is thought to be transferred to the NXF1-NXT1 heterodimer for export (TAP/NFX1 pathway). Component of the TREX complex which is thought to couple mRNA transcription, processing and nuclear export, and specifically associates with spliced mRNA and not with unspliced pre-mRNA. TREX is recruited to spliced mRNA…
THRAP3	377	GSFSDTGLGDGK			0.00328	0.003477			10	33.46	Involved in pre-mRNA splicing. Remains associated with spliced mRNA after splicing which probably involves interactions with the exon junction complex (EJC). Can trigger mRNA decay which seems to be independent of nonsense-mediated decay involving premature stop codons (PTC) recognition. May be involved in nuclear mRNA decay. Involved in regulation of signal-induced alternative splicing. During s…
THRAP3	444	ESEFDDEPK			0.003406	0.00361			10.93	5.99	Involved in pre-mRNA splicing. Remains associated with spliced mRNA after splicing which probably involves interactions with the exon junction complex (EJC). Can trigger mRNA decay which seems to be independent of nonsense-mediated decay involving premature stop codons (PTC) recognition. May be involved in nuclear mRNA decay. Involved in regulation of signal-induced alternative splicing. During s…
THRAP3	575	MDSFDEDLAR			0.003131	0.003319			1.13	3.19	Involved in pre-mRNA splicing. Remains associated with spliced mRNA after splicing which probably involves interactions with the exon junction complex (EJC). Can trigger mRNA decay which seems to be independent of nonsense-mediated decay involving premature stop codons (PTC) recognition. May be involved in nuclear mRNA decay. Involved in regulation of signal-induced alternative splicing. During s…
TJP1	1513	APVNGTEQTQK			0.003196	0.003388			7.18	5.86	The N-terminal may be involved in transducing a signal required for tight junction assembly, while the C-terminal may have specific properties of tight junctions. The alpha domain might be involved in stabilizing junctions. Plays a role in the regulation of cell migration by targeting CDC42BPB to the leading edge of migrating cells.
TJP1	1516	APVNGTEQTQK			0.003196	0.003388			7.18	5.86	The N-terminal may be involved in transducing a signal required for tight junction assembly, while the C-terminal may have specific properties of tight junctions. The alpha domain might be involved in stabilizing junctions. Plays a role in the regulation of cell migration by targeting CDC42BPB to the leading edge of migrating cells.
TJP2	205	SWEDSPER	0.003689	0.003984			1.39	2.48			Plays a role in tight junctions and adherens junctions.
TLE3	263; 267	VSPAHSPPENGLDK			0.003112	0.003299			13.87	22.79	Transcriptional corepressor that binds to a number of transcription factors. Inhibits the transcriptional activation mediated by CTNNB1 and TCF family members in Wnt signaling. The effects of full-length TLE family members may be modulated by association with dominant-negative AES (By similarity).
TMPO	66	GPPDFSSDEER			0.003043	0.003226			1.71	4.23	May help direct the assembly of the nuclear lamina and thereby help maintain the structural organization of the nuclear envelope. Possible receptor for attachment of lamin filaments to the inner nuclear membrane. May be involved in the control of initiation of DNA replication through its interaction with NAKAP95.
TMPO	67	GPPDFSSDEER	0.003043	0.003286	0.003043		0.17	0.48	0.64		May help direct the assembly of the nuclear lamina and thereby help maintain the structural organization of the nuclear envelope. Possible receptor for attachment of lamin filaments to the inner nuclear membrane. May be involved in the control of initiation of DNA replication through its interaction with NAKAP95.
TNIK	954	VSTHSQEMDSG	0.003183	0.003439			5.63	11.04			Serine/threonine kinase that acts as an essential activator of the Wnt signaling pathway. Recruited to promoters of Wnt target genes and required to activate their expression. May act by phosphorylating TCF4/TCF7L2. Appears to act upstream of the JUN N-terminal pathway. May play a role in the response to environmental stress. Part of a signaling complex composed of NEDD4, RAP2A and TNIK which reg…
TNKS1BP1	1383	HNGSLSPGLEAR	0.003038	0.003281			6.69	9.57			182 kDa tankyrase-1-binding protein
TNKS1BP1	1385	HNGSLSPGLEAR	0.003038	0.003281	0.003038	0.00322	5.65	10.61	0.36	0.22	182 kDa tankyrase-1-binding protein
TNKS1BP1	893	DSLGAYASQD	0.003618	0.003909		0.003836	1.42	2.43		1.47	182 kDa tankyrase-1-binding protein
TNKS1BP1	920	YSSQDADEQ	0.003567	0.003852			5.56	3.83			182 kDa tankyrase-1-binding protein
TOMM22	15	AAGAGEPQSPDELLPK			0.003014	0.003195			1.65	2.39	Central receptor component of the translocase of the outer membrane of mitochondria (TOM complex) responsible for the recognition and translocation of cytosolically synthesized mitochondrial preproteins. Together with the peripheral receptor TOM20 functions as the transit peptide receptor and facilitates the movement of preproteins into the translocation pore.
TOP2A	1106	VPDEEENEESDNEK			0.002871	0.003043			1.72	2.94	Control of topological states of DNA by transient breakage and subsequent rejoining of DNA strands. Topoisomerase II makes double-strand breaks. Essential during mitosis and meiosis for proper segregation of daughter chromosomes. May play a role in regulating the period length of ARNTL/BMAL1 transcriptional oscillation (By similarity).
TOP2B	1336	NPWSDDESK	0.003459	0.003736	0.003459		2.58	4.09	1.48		Control of topological states of DNA by transient breakage and subsequent rejoining of DNA strands. Topoisomerase II makes double-strand breaks.
TOP2B	1340	NPWSDDESK	0.003459	0.003736	0.003459		4.68	1.99	1.48		Control of topological states of DNA by transient breakage and subsequent rejoining of DNA strands. Topoisomerase II makes double-strand breaks.
TOP2B	1466	FDSNEEDSASVFSPSFGLK			0.003268	0.003464			1.15	1.51	Control of topological states of DNA by transient breakage and subsequent rejoining of DNA strands. Topoisomerase II makes double-strand breaks.
TOR1AIP1	147	QPSPVMTRR	0.003477	0.003755			5.93	0.67			Required for nuclear membrane integrity. Induces TOR1A and TOR1B ATPase activity and is required for their location on the nuclear membrane. Binds to A- and B-type lamins. Possible role in membrane attachment and assembly of the nuclear lamina.
TPR	2037	AADSQNSGEGNTG	0.003109	0.003358			5.41	10.82			Component of the nuclear pore complex (NPC), a complex required for the trafficking across the nuclear envelope. Functions as a scaffolding element in the nuclear phase of the NPC essential for normal nucleocytoplasmic transport of proteins and mRNAs, plays a role in the establishment of nuclear-peripheral chromatin compartmentalization in interphase, and in the mitotic spindle checkpoint signali…
TPX2	738	SSDQPLTVPVSPK			0.00279	0.002957			1.43	2.57	Spindle assembly factor. Required for normal assembly of mitotic spindles. Required for normal assembly of microtubules during apoptosis. Required for chromatin and/or kinetochore dependent microtubule nucleation. Mediates AURKA localization to spindle microtubules. Activates AURKA by promoting its autophosphorylation at 'Thr-288' and protects this residue against dephosphorylation.
TRAPPC9	953	FNFESFPESPGEK			0.003138	0.003326			1.62	2.86	Functions as an activator of NF-kappa-B through increased phosphorylation of the IKK complex. May function in neuronal cells differentiation. May play a role in vesicular transport from endoplasmic reticulum to Golgi.
TRIM28	418	PGTNSTGPAPMAPPR			0.003269	0.003465			1.54	2.7	Nuclear corepressor for KRAB domain-containing zinc finger proteins (KRAB-ZFPs). Mediates gene silencing by recruiting CHD3, a subunit of the nucleosome remodeling and deacetylation (NuRD) complex, and SETDB1 (which specifically methylates histone H3 at 'Lys-9' (H3K9me)) to the promoter regions of KRAB target genes. Enhances transcriptional repression by coordinating the increase in H3K9me, the d…
TRIM28	473	SGEGEVSGLMR			0.003332	0.003532			3.73	2.05	Nuclear corepressor for KRAB domain-containing zinc finger proteins (KRAB-ZFPs). Mediates gene silencing by recruiting CHD3, a subunit of the nucleosome remodeling and deacetylation (NuRD) complex, and SETDB1 (which specifically methylates histone H3 at 'Lys-9' (H3K9me)) to the promoter regions of KRAB target genes. Enhances transcriptional repression by coordinating the increase in H3K9me, the d…
TRIM28	50	STAPSAAASASASAAASSP			0.003046	0.003228			1.18	1.5	Nuclear corepressor for KRAB domain-containing zinc finger proteins (KRAB-ZFPs). Mediates gene silencing by recruiting CHD3, a subunit of the nucleosome remodeling and deacetylation (NuRD) complex, and SETDB1 (which specifically methylates histone H3 at 'Lys-9' (H3K9me)) to the promoter regions of KRAB target genes. Enhances transcriptional repression by coordinating the increase in H3K9me, the d…
TRRAP	2077	SQSLPGADSLLAK	0.002929	0.003163			3.93	5.12			Adapter protein, which is found in various multiprotein chromatin complexes with histone acetyltransferase activity (HAT), which gives a specific tag for epigenetic transcription activation. Component of the NuA4 histone acetyltransferase complex which is responsible for acetylation of nucleosomal histones H4 and H2A. Plays a central role in MYC transcription activation, and also participates in …
TSSC4	265	GEGPVELAHLAGPGSPEA			0.00283	0.003			1.72	2.6	Protein TSSC4
TTC15	75	LISDSPNSEGDAGDLGR			0.002806	0.002975			1.16	3.24	May be involved in endoplasmic reticulum to Golgi apparatus trafficking at a very early stage.
TTC15	78	LISDSPNSEGDAGDLGR			0.002806	0.002975			1.16	3.24	May be involved in endoplasmic reticulum to Golgi apparatus trafficking at a very early stage.
TTC30A	113	LLDNPAYHSR			0.003163	0.003353			2.45	4.21	Required for polyglutamylation of axonemal tubulin. Plays a role in anterograde intraflagellar transport (IFT), the process by which cilia precursors are transported from the base of the cilium to the site of their incorporation at the tip.
TTN	19340	EEMTVVWNPPEYDGGK			0.002591	0.002746			6.76	4.66	Key component in the assembly and functioning of vertebrate striated muscles. By providing connections at the level of individual microfilaments, it contributes to the fine balance of forces between the two halves of the sarcomere. The size and extensibility of the cross-links are the main determinants of sarcomere extensibility properties of muscle. In non-muscle cells, seems to play a role in c…
TTN	32984	LSQDDLEIVR			0.003158	0.003348			1.62	3.5	Key component in the assembly and functioning of vertebrate striated muscles. By providing connections at the level of individual microfilaments, it contributes to the fine balance of forces between the two halves of the sarcomere. The size and extensibility of the cross-links are the main determinants of sarcomere extensibility properties of muscle. In non-muscle cells, seems to play a role in c…
TUBA1A	334	DVNAAIATIK			0.003654	0.003874			5.72	16.28	Tubulin is the major constituent of microtubules. It binds two moles of GTP, one at an exchangeable site on the beta chain and one at a non-exchangeable site on the alpha chain.
TUBA1A	48	TIGGGDDSFNTFFSETGAGK			0.003354				1.17	15.35	Tubulin is the major constituent of microtubules. It binds two moles of GTP, one at an exchangeable site on the beta chain and one at a non-exchangeable site on the alpha chain.
TUBB2B	75	AILVDLEPGTMDSVR			0.00295	0.003127			3.75	1.25	Tubulin is the major constituent of microtubules. It binds two moles of GTP, one at an exchangeable site on the beta chain and one at a non-exchangeable site on the alpha chain (By similarity). TUBB2B is implicated in neuronal migration.
TUBB2C	172	IMNTFSVVPSPK			0.00286	0.003031			11.04	7.3	Tubulin is the major constituent of microtubules. It binds two moles of GTP, one at an exchangeable site on the beta chain and one at a non-exchangeable site on the alpha chain.
TUBB2C	275	LHFFMPGFAPLTSR	0.002942	0.003176			1.46	2.37			Tubulin is the major constituent of microtubules. It binds two moles of GTP, one at an exchangeable site on the beta chain and one at a non-exchangeable site on the alpha chain.
TUBB4	172	IMNTFSVVPSPK			0.00286	0.003031			5.72	12.62	Tubulin is the major constituent of microtubules. It binds two moles of GTP, one at an exchangeable site on the beta chain and one at a non-exchangeable site on the alpha chain.
UBAP2L	360	GGSTTGSQFLEQF	0.002783	0.003005			7.28	1.34			Ubiquitin-associated protein 2-like
UBR5	1559	RISQSQPVR	0.003479	0.003758			5.9	10.11			E3 ubiquitin-protein ligase which is a component of the N-end rule pathway. Recognizes and binds to proteins bearing specific N-terminal residues that are destabilizing according to the N-end rule, leading to their ubiquitination and subsequent degradation (By similarity). Involved in maturation and/or transcriptional regulation of mRNA by activating CDK9 by polyubiquitination. May play a role in…
UBXN4	443	LISNFLFSNPPPTQTSVR			0.003338	0.003538			7.69	16.75	Involved in endoplasmic reticulum-associated protein degradation (ERAD).
UBXN7	297	ASLQETHFDSTQTK	0.002991	0.00323	0.002991		2.15	4.31	1.48		Ubiquitin-binding adapter that links a subset of NEDD8-associated cullin ring ligases (CRLs) to the segregase VCP/p97, to regulate turnover of their ubiquitination substrates.
UFD1L	247	GVEPSPSPIK			0.003671	0.003892			1.84	2.4	Essential component of the ubiquitin-dependent proteolytic pathway which degrades ubiquitin fusion proteins. The ternary complex containing UFD1L, VCP and NPLOC4 binds ubiquitinated proteins and is necessary for the export of misfolded proteins from the ER to the cytoplasm, where they are degraded by the proteasome. The NPLOC4-UFD1L-VCP complex regulates spindle disassembly at the end of mitosis …
UHRF1	287	PGEGSPMVDNPMR			0.002729	0.002893			0.18	7.68	Multidomain protein that acts as a key epigenetic regulator by bridging DNA methylation and chromatin modification. Specifically recognizes and binds hemimethylated DNA at replication forks via its YDG domain and recruits DNMT1 methyltransferase to ensure faithful propagation of the DNA methylation patterns through DNA replication. In addition to its role in maintenance of DNA methylation, also p…
UIMC1	653	VPSPGMEEAGCSR			0.00286	0.003032			1.66	3.84	Ubiquitin-binding protein that specifically recognizes and binds 'Lys-63'-linked ubiquitin. Plays a central role in the BRCA1-A complex by specifically binding 'Lys-63'-linked ubiquitinated histones H2A and H2AX at DNA lesions sites, leading to target the BRCA1-BARD1 heterodimer to sites of DNA damage at double-strand breaks (DSBs). The BRCA1-A complex also possesses deubiquitinase activity that …
UNC45A	472	ASFITANGVSLLK			0.002858	0.003029			13.68	27.38	Acts as co-chaperone for HSP90. Prevents the stimulation of HSP90AB1 ATPase activity by AHSA1. Positive factor in promoting PGR function in the cell. May be necessary for proper folding of myosin (Potential). Necessary for normal cell proliferation. Necessary for normal myotube formation and myosin accumulation during muscle cell development. May play a role in erythropoiesis in stroma cells in t…
UNC84B	47	YSQGDDDGSS	0.003606	0.003894	0.003606		0.25	2.2	1.41		Component of SUN-protein-containing multivariate complexes also called LINC complexes which link the nucleoskeleton and cytoskeleton by providing versatile outer nuclear membrane attachment sites for cytoskeletal filaments. Specifically, SYNE2 and SUN2 assemble in arrays of transmembrane actin-associated nuclear (TAN) lines which are bound to F-actin cables and couple the nucleus to retrograde ac…
UNCX	341	ASPFSVESLLSDSPPR			0.002828				1.75		Transcription factor involved in somitogenesis and neurogenesis. Required for the maintenance and differentiation of particular elements of the axial skeleton. May act upstream of PAX9. Plays a role in controlling the development of connections of hypothalamic neurons to pituitary elements, allowing central neurons to reach the peripheral blood circulation and to deliver hormones for control of p…
USE1	204	DNQTLSHSLK	0.003274	0.003537		0.003471	4.68	1.76		1.48	SNARE that may be involved in targeting and fusion of Golgi-derived retrograde transport vesicles with the ER.1
USO1	942	LGHPVEEEDELESGD				0.003057				1.59	General vesicular transport factor required for intercisternal transport in the Golgi stack; it is required for transcytotic fusion and/or subsequent binding of the vesicles to the target membrane. May well act as a vesicular anchor by interacting with the target membrane and holding the vesicular and target membranes in proximity (By similarity).
USP14	142	ASGEMASAQYITAALR				0.003084				1.75	Proteasome-associated deubiquitinase which releases ubiquitin from the proteasome targeted ubiquitinated proteins. Ensures the regeneration of ubiquitin at the proteasome. Is a reversibly associated subunit of the proteasome and a large fraction of proteasome-free protein exists within the cell. Required for the degradation of the chemokine receptor CXCR4 which is critical for CXCL12-induced cell…
USP15	229	SPGASNFSTLPK	0.003114	0.003363	0.003114	0.003301	0.13	0.76	0.63	2.05	Hydrolase that removes conjugated ubiquitin from target proteins and regulates various pathways such as the TGF-beta receptor signaling and NF-kappa-B pathways. Acts as a key regulator of TGF-beta receptor signaling pathway, but the precise mechanism is still unclear: according to a report, acts by promoting deubiquitination of monoubiquitinated R-SMADs (SMAD1, SMAD2 and/or SMAD3), thereby allevi…
USP34	3359	VSSDEEHTVD	0.003343	0.00361			1.1	2.7			Ubiquitin hydrolase that can remove conjugated ubiquitin from AXIN1 and AXIN2, thereby acting as a regulator of Wnt signaling pathway. Acts as an activator of the Wnt signaling pathway downstream of the beta-catenin destruction complex by deubiquitinating and stabilizing AXIN1 and AXIN2, leading to promote nuclear accumulation of AXIN1 and AXIN2 and positively regulate beta-catenin (CTNBB1)-media…
USP34	3364	VSSDEEHTVD	0.003343	0.00361			3.87	4.5			Ubiquitin hydrolase that can remove conjugated ubiquitin from AXIN1 and AXIN2, thereby acting as a regulator of Wnt signaling pathway. Acts as an activator of the Wnt signaling pathway downstream of the beta-catenin destruction complex by deubiquitinating and stabilizing AXIN1 and AXIN2, leading to promote nuclear accumulation of AXIN1 and AXIN2 and positively regulate beta-catenin (CTNBB1)-media…
USP39	82	EVDEDSEPER			0.003116	0.003304			1.35	2.97	Plays a role in pre-mRNA splicing as a component of the U4/U6-U5 tri-snRNP, one of the building blocks of the spliceosome. Regulates AURKB mRNA levels, and thereby plays a role in cytokinesis and in the spindle checkpoint. Does not have ubiquitin-specific peptidase activity, but could be a competitor of ubiquitin C-terminal hydrolases (UCHs).
USP47	946	SDSDVNNDR	0.003635	0.003926	0.003635		0.64	1.7	1.36		Ubiquitin-specific protease that specifically deubiquitinates monoubiquitinated DNA polymerase beta (POLB), stabilizing POLB thereby playing a role in base-excision repair (BER). Acts as a regulator of cell growth and genome integrity. May also indirectly regulates CDC25A expression at a transcriptional level.
USP8	718	SYSSPDITQAIQEEEK	0.002626	0.002836			3.88	4.43			Hydrolase that can remove conjugated ubiquitin from proteins and therefore plays an important regulatory role at the level of protein turnover by preventing degradation. Converts both 'Lys-48' an 'Lys-63'-linked ubiquitin chains. Catalytic activity is enhanced in the M phase. Involved in cell proliferation. Required to enter into S phase in response to serum stimulation. May regulate T-cell anerg…
VASP	46	VQIYHNPTANSFR			0.003076	0.00326			1.62	4.22	Ena/VASP proteins are actin-associated proteins involved in a range of processes dependent on cytoskeleton remodeling and cell polarity such as axon guidance, lamellipodial and filopodial dynamics, platelet activation and cell migration. VASP promotes actin filament elongation. It protects the barbed end of growing actin filaments against capping and increases the rate of actin polymerization in …
VCPIP1	997	ESSPSHGLLK	0.003529	0.003811			4.68	9.13			Acts as a deubiquitinating enzyme. Necessary for VCP-mediated reassembly of Golgi stacks after mitosis. May play a role in VCP-mediated formation of transitional endoplasmic reticulum (tER). Mediates dissociation of the ternary complex containing STX5A, NSFL1C and VCP (By similarity). Hydrolyzes 'Lys-11'- and 'Lys-48'-linked polyubiquitin chains.
VDAC1	104	LTFDSSFSPNTGK			0.002703				1.77		Forms a channel through the mitochondrial outer membrane and also the plasma membrane. The channel at the outer mitochondrial membrane allows diffusion of small hydrophilic molecules; in the plasma membrane it is involved in cell volume regulation and apoptosis. It adopts an open conformation at low or zero membrane potential and a closed conformation at potentials above 30-40 mV. The open state …
VGLL4	13	AASLVHADDEK			0.00324	0.003435			29.76	6.9	May act as a specific coactivator for the mammalian TEFs.
VIM	438	SLPLVDTHSK	0.003402	0.003675			3.32	4.96			Vimentins are class-III intermediate filaments found in various non-epithelial cells, especially mesenchymal cells. Vimentin is attached to the nucleus, endoplasmic reticulum, and mitochondria, either laterally or terminally.
VPS13C	490; 495	DEESLIPETIDDLMTPEEK			0.002962	0.00314			6.92	13.58	Vacuolar protein sorting-associated protein 13C
WAPAL	77	PFGFDSDDESLPVSSK			0.002769	0.002935			0.64	1.8	Regulator of sister chromatid cohesion in mitosis which negatively regulates cohesin association with chromatin. Involved in both sister chromatid cohesion during interphase and sister-chromatid resolution during early stages of mitosis. Couples DNA replication to sister chromatid cohesion. Cohesion ensures that chromosome partitioning is accurate in both meiotic and mitotic cells and plays an im…
WBP11	181	AVSILPLLGHGVPR			0.003316	0.003515			1.33	3.27	Activates pre-mRNA splicing. May inhibit PP1 phosphatase activity.
WDHD1	383	SHILEDDENSVDISMLK	0.003459		0.003459	0.003666	1.16		1.72	2.36	Acts as a replication initiation factor that brings together the MCM2-7 helicase and the DNA polymerase alpha/primase complex in order to initiate DNA replication.
WDR33	42	QAMQQLTFDGK	0.002973	0.003211	0.002973		3.11	3.34	1.48		WD repeat-containing protein 33
WDR44	66	IIESIIEESQK	0.002925	0.003159		0.0031	1.5	2.28		1.47	WD repeat-containing protein 44
WDR87	740	LQDMEDWMQVSK			0.003147	0.003336			1.71	4.07	WD repeat-containing protein 87
WHSC1	544	IQDPTEDAEAEDTPR			0.002832	0.003002			14.26	40.74	Histone methyltransferase with histone H3 'Lys-27' (H3K27me) methyltransferase activity. Isoform RE-IIBP may act as a transcription regulator that binds DNA and suppresses IL5 transcription through HDAC recruitment.
WNK1	1716	DDYGFSGSQK	0.003383	0.003654			0.56	1.81			Serine/threonine kinase which plays an important role in the regulation of electrolyte homeostasis, cell signaling, survival, and proliferation. Acts as an activator and inhibitor of sodium-coupled chloride cotransporters and potassium-coupled chloride cotransporters respectively. Activates SCNN1A, SCNN1B, SCNN1D and SGK1. Controls sodium and chloride ion transport by inhibiting the activity of W…
WRAP53	90	SLSTPLETEFGSPSELSPR			0.003313	0.003512			1.89	2.89	Essential component of the telomerase holoenzyme complex, a ribonucleoprotein complex essential for the replication of chromosome termini that elongates telomeres in most eukaryotes. In the telomerase holoenzyme complex, it controls telomerase localization to Cajal body. Required for delivery of TERC to telomeres during S phase and for telomerase activity. Binds small Cajal body RNAs (scaRNAs). T…
XRCC5	258	LTIGSNLSIR			0.00347	0.003679			17.84	26.16	Single-stranded DNA-dependent ATP-dependent helicase. Has a role in chromosome translocation. The DNA helicase II complex binds preferentially to fork-like ends of double-stranded DNA in a cell cycle-dependent manner. It works in the 3'-5' direction. Binding to DNA may be mediated by XRCC6. Involved in DNA non-homologous end joining (NHEJ) required for double-strand break repair and V(D)J recombi…
YBX1	209	PQYSNPPVQG	0.003432	0.003707			0.15	6.3			Mediates pre-mRNA alternative splicing regulation. Binds to splice sites in pre-mRNA and regulates splice site selection. Binds and stabilizes cytoplasmic mRNA. Contributes to the regulation of translation by modulating the interaction between the mRNA and eukaryotic initiation factors (By similarity). Regulates the transcription of numerous genes. Its transcriptional activity on the multidrug re…
YTHDF1	341	NAAFGQSGGAGSD	0.003285	0.003549			5.17	8.63			Specifically recognizes and binds N6-methyladenosine (m6A)-containing RNAs. M6A is a modification present at internal sites of mRNAs and some non-coding RNAs and plays a role in the efficiency of mRNA splicing, processing and stability.
ZC3H11A	494	SSESSTSSPSQHE	0.0028	0.003024			8.92	4.89			Involved in nuclear mRNA export; probably mediated by assoociation with the TREX complex.
ZC3H13	263	TPSPPPPIPEDIALGK			0.002928	0.003103			1.64	4	Zinc finger CCCH domain-containing protein 13
ZC3H13	265	TPSPPPPIPEDIALGK			0.002928	0.003103			1.64	4	Zinc finger CCCH domain-containing protein 13
ZC3H18	78	SQDQDSEVNELSR			0.003153	0.003342			0.37	0.11	Zinc finger CCCH domain-containing protein 18
ZC3H4	40	PATPHLLHHR				0.003371				1.67	Zinc finger CCCH domain-containing protein 4
ZC3H4	802	TGNWYSSDEDEGG	0.002675	0.002889			5.54	10.2			Zinc finger CCCH domain-containing protein 4
ZC3H4	808	TGNWYSSDEDEGG	0.002675	0.002889	0.002675		0.3	1.74	1.27		Zinc finger CCCH domain-containing protein 4
ZCCHC23	50	NLLATLQAYK			0.003296	0.003494			13.47	8.53	Zinc finger CCHC domain-containing protein 23
ZEB2	824	SNTPSPLNLSS	0.003346	0.003614			1.29	2.5			Transcriptional inhibitor that binds to DNA sequence 5'-CACCT-3' in different promoters. Represses transcription of E-cadherin.
ZNF267	70	SEETVAIQPDVFSHYNK			0.003427	0.003632			14.29	23.37	May be involved in transcriptional regulation.
ZNF318	1896	ISAPELLLHSPAR			0.002698	0.002859			1.96	2.92	Repressed AR-mediated transcriptional activation. May act as a transcriptional regulator during spermatogenesis and, in particular, during meiotic division (By similarity).
ZNF609	453	SDMELNSSSEDSK	0.003317	0.003582			2.25	5.98			Zinc finger protein 609
ZNF828	459	TSPASLDFPESQK			0.002692				0.29		Required for proper alignment of chromosomes at metaphase and their accurate segregation during mitosis. Involved in the maintenance of spindle microtubules attachment to the kinetochore during sister chromatid biorientation. May recruit CENPE and CENPF to the kinetochore.
ZNF828	653	GQESSSDQEQVD	0.002883	0.003114			0.91	12.62			Required for proper alignment of chromosomes at metaphase and their accurate segregation during mitosis. Involved in the maintenance of spindle microtubules attachment to the kinetochore during sister chromatid biorientation. May recruit CENPE and CENPF to the kinetochore.
