# Supplementary material for: Oncogenic functions of protein kinase D2 and D3 in regulating multiple cancer‐related pathways in breast cancer
Source: Cancer Med. 2019 Jan 16;8(2):729–41. doi: 10.1002/cam4.1938 (PMC6504119; doi:10.1002/cam4.1938)
Supplement: Supplementary file 15 [file CAM4-8-729-s015.xlsx]

## Sheet: Table S8-1
Table S8-1. Summary
Biological events	Pathway name	PKD2 Entities pValue	PKD2 Entities FDR	PKD2&3 Entities pValue	PKD2&3 Entities FDR
Cell Cycle	Separation of Sister Chromatids	0.126864	0.524272	0.0019243	0.0654263
Cell Cycle	Resolution of Sister Chromatid Cohesion	0.0466503	0.524272	0.000686963	0.0343482
Cell Cycle	Nuclear Envelope Reassembly	1.255e-05	0.00289905	0.000789681	0.0363253
Cell Cycle	Nuclear Envelope Breakdown	8.67848e-07	0.000802759	0.000139659	0.0141056
Cell Cycle	Mitotic Telophase/Cytokinesis			4.35237e-05	0.00602688
Cell Cycle	Mitotic Prophase	0.000245668	0.0324282	0.00572924	0.133019
Cell Cycle	Mitotic Prometaphase	0.0266181	0.479127	0.00124617	0.049847
Cell Cycle	Mitotic Metaphase and Anaphase	0.00175874	0.0830234	4.46436e-05	0.00602688
Cell Cycle	Mitotic Anaphase	0.00167757	0.0830234	4.14532e-05	0.00602688
Cell Cycle	M Phase	0.00218483	0.0830234	9.03209e-05	0.0109288
Cell Cycle	Initiation of Nuclear Envelope Reformation	1.255e-05	0.00289905	0.000789681	0.0363253
Cell Cycle	Establishment of Sister Chromatid Cohesion			0.000311243	0.0193184
Cell Cycle	Depolymerisation of the Nuclear Lamina	9.25219e-05	0.0171166	0.000615065	0.0325984
Cell Cycle	Cohesin Loading onto Chromatin			6.69923e-06	0.00214373
Cell Cycle	Clearance of Nuclear Envelope Membranes from Chromatin	2.47591e-06	0.00114387	0.000216189	0.0175113
Cell Cycle	Cell Cycle, Mitotic	0.00232748	0.0861168	0.000322757	0.0193184
Cell Cycle	Cell Cycle	0.000654707	0.0667801	4.73546e-06	0.00214373
Chromatin Organization	PKMTs methylate histone lysines	0.042073	0.524272	0.000126134	0.0138747
Gene Expression	Processing of Capped Intron-Containing Pre-mRNA	0.006548	0.1637	0.000996727	0.0418625
Gene Expression	mRNA Splicing - Major Pathway	0.00298878	0.0926523	0.00032158	0.0193184
Gene Expression	mRNA Splicing	0.00437787	0.120555	0.000557834	0.0306809
Metabolism of Proteins	SUMOylation of DNA replication proteins	0.000817548	0.0752144	0.00148162	0.0533383
Metabolism of Proteins	SUMOylation of DNA damage response and repair proteins	0.0034683	0.100581	0.000906964	0.0389994
Metabolism of Proteins	SUMOylation	0.00190591	0.0830234	7.05173e-06	0.00214373
Metabolism of Proteins	SUMO E3 ligases SUMOylate target proteins	0.00107583	0.0828387	2.5533e-06	0.00214373
Metabolism of Proteins	Prefoldin mediated transfer of substrate to CCT/TriC	0.202383	0.524272	0.00139107	0.0528606
Organelle Biogenesis and Maintenaince	Intraflagellar transport	0.81684	0.81684	0.000870304	0.0389994
Programmed Cell Death	Apoptotic cleavage of cellular proteins	0.000206527	0.0318051	0.000333076	0.0193184
Programmed Cell Death	Apoptotic execution phase	0.000358654	0.0412452	4.27711e-05	0.00602688
Signaling Transduction	RHO GTPases activate IQGAPs	0.292755	0.524272	3.1958e-05	0.00602688
Vesicle-mediated Transport	ER to Golgi Anterograde Transport	0.0564123	0.524272	0.000270762	0.0192241
Vesicle-mediated Transport	COPI-mediated anterograde transport	0.0385754	0.524272	0.000200991	0.0174862

## Sheet: Table S8-2
Table S8-2. Pathways with FDR<0.05 in PKD2 regulated reactome.
Pathway identifier	Pathway name	# Entities found	# Entities total	Entities ratio	Entities pValue	Entities FDR	# Reactions found	# Reactions total	Reactions ratio	Species identifier	Species name	Submitted entities found	Mapped entities	Found reaction identifiers
R-HSA-2980766	Nuclear Envelope Breakdown	12	63	0.00572103	8.67848e-07	0.000802759	5	13	0.00146347	48887	Homo sapiens	LMNB1;NUP98;TPR;LMNA;LMNA;TMPO;EMD;NUP98;RANBP2;NUP93;LEMD3	P02545-1;P02545-2;P12270;Q9Y2U8;P52948-4;P49792;P52948-3;P20700;Q8N1F7;P52948-5;P50402;P42167-1	R-HSA-5244669;R-HSA-2990880;R-HSA-2990882;R-HSA-2993898;R-HSA-5229194
R-HSA-2993913	Clearance of Nuclear Envelope Membranes from Chromatin	6	12	0.00108972	2.47591e-06	0.00114387	1	1	0.000112575	48887	Homo sapiens	LMNB1;LMNA;LMNA;TMPO;EMD;LEMD3	P02545-1;P02545-2;Q9Y2U8;P20700;P50402;P42167-1	R-HSA-2993898
R-HSA-2995410	Nuclear Envelope Reassembly	6	16	0.00145296	1.255e-05	0.00289905	1	3	0.000337724	48887	Homo sapiens	LMNB1;LMNA;LMNA;TMPO;EMD;LEMD3	P02545-1;P02545-2;Q9Y2U8;P20700;P50402;P42167-1	R-HSA-2995376
R-HSA-2995383	Initiation of Nuclear Envelope Reformation	6	16	0.00145296	1.255e-05	0.00289905	1	3	0.000337724	48887	Homo sapiens	LMNB1;LMNA;LMNA;TMPO;EMD;LEMD3	P02545-1;P02545-2;Q9Y2U8;P20700;P50402;P42167-1	R-HSA-2995376
R-HSA-4419969	Depolymerisation of the Nuclear Lamina	6	23	0.00208863	9.25219e-05	0.0171166	2	6	0.000675447	48887	Homo sapiens	LMNB1;LMNA;LMNA;TMPO;EMD;LEMD3	P02545-1;P02545-2;Q9Y2U8;P20700;P50402;P42167-1	R-HSA-5244669;R-HSA-5229194
R-HSA-111465	Apoptotic cleavage of cellular proteins	7	38	0.00345078	0.000206527	0.0318051	9	36	0.00405268	48887	Homo sapiens	LMNB1;ACIN1;MST4;LMNA;LMNA;TJP2;DBNL;VIM	P02545-1;Q9UKV3;P20700;P08670;Q9UDY2;Q9P289;Q9UJU6	R-HSA-201628;R-HSA-201630;R-HSA-350651;R-HSA-351871;R-HSA-202966;R-HSA-350318;R-HSA-350319;R-HSA-264865;R-HSA-264871
R-HSA-68875	Mitotic Prophase	13	130	0.0118053	0.000245668	0.0324282	12	33	0.00371496	48887	Homo sapiens	LMNB1;NUP98;TPR;LMNA;LMNA;SMC4;TMPO;EMD;NUP98;RANBP2;NUP93;LEMD3	P02545-1;P02545-2;P12270;Q9Y2U8;P52948-4;P49792;P52948-3;P20700;Q8N1F7;P52948-5;P50402;P42167-1;Q9NTJ3	R-HSA-5244669;R-HSA-2429719;R-HSA-2294580;R-HSA-2990880;R-HSA-2288097;R-HSA-2990882;R-HSA-2993898;R-HSA-5229194;R-HSA-2172666;R-HSA-2294590;R-HSA-2294574;R-HSA-2294600
R-HSA-75153	Apoptotic execution phase	8	55	0.00499455	0.000358654	0.0412452	11	54	0.00607903	48887	Homo sapiens	LMNB1;ACIN1;MST4;LMNA;LMNA;TJP2;HMGB1;DBNL;VIM	P02545-1;Q9UKV3;P20700;P08670;Q9UDY2;P09429;Q9P289;Q9UJU6	R-HSA-201628;R-HSA-201630;R-HSA-350651;R-HSA-351871;R-HSA-202966;R-HSA-350318;R-HSA-350319;R-HSA-264865;R-HSA-266204;R-HSA-264871;R-HSA-211247

## Sheet: Table S8-3
Table S8-3. Pathways with FDR<0.05 in PKD2&3 regulated reactome.
Pathway identifier	Pathway name	# Entities found	# Entities total	Entities ratio	Entities pValue	Entities FDR	# Reactions found	# Reactions total	Reactions ratio	Species identifier	Species name	Submitted entities found	Mapped entities	Found reaction identifiers
R-HSA-3108232	SUMO E3 ligases SUMOylate target proteins	17	98	0.00889938	2.5533e-06	0.00214373	20	42	0.00472813	48887	Homo sapiens	HNRNPC;TOP2A;MDC1;STAG2;TOP2A;TOP2B;NUP188;AIM1;PHC3;NUP98;MTA1;SP3;SMC3;NUP98;SP3;RANBP2;RAD21;PARP1	Q02880;P52948-4;P52948-3;P11388;Q14676;Q13330;P52948-5;P09874;Q8N3U4;Q8NDX5;Q5SRE5;P07910;O60216;P49792;Q96GD4;Q02447;Q9UQE7	R-HSA-3465545;R-HSA-4641350;R-HSA-4570463;R-HSA-4570493;R-HSA-5228525;R-HSA-4641345;R-HSA-3108212;R-HSA-4570554;R-HSA-3247493;R-HSA-4570553;R-HSA-4551768;R-HSA-3000399;R-HSA-5228508;R-HSA-4570499;R-HSA-4551604;R-HSA-3000411;R-HSA-3000348;R-HSA-6804468;R-HSA-4641342;R-HSA-4655355
R-HSA-1640170	Cell Cycle	52	608	0.0552125	4.73546e-06	0.00214373	127	348	0.039176	48887	Homo sapiens	DKC1;PSMB9;UNC84B;TOP2A;MAD1L1;STAG2;SMARCA5;USO1;PRKCB;AIM1;DKC1;NUP98;EMD;NUP98;TERF2;NIPBL;RB1;NUP188;TUBB4;CLSPN;NUMA1;CLASP1;TUBB2B;ATRIP;TUBB2C;RANBP2;RAD50;WHSC1;DIDO1;TUBA1A;WRAP53;UIMC1;PSMD1;PSMD2;LIN54;CUL1;NUMA1;MCM6;ATRIP;MCM7;TMPO;RBL1;SMC3;MCM2;MDC1;LMNA;TOP2A;WAPAL;NIPBL;MYBL2;RRM2;LMNB1;LMNA;PDS5B;RAD21	P04350;Q13200;Q71U36;Q99460;O96028;P31350;P68371;Q8WXE1;P49792;Q13616;Q7Z5K2;P50402;P28065;Q9UQE7;Q14566;P06400;P02545-1;P02545-2;Q9NTI5;Q92878;Q9UH99;Q14676;P05771;O60216;P20700;Q6MZP7;Q9HAW4;Q15554;P11388;P42167-1;O60832;Q96GD4;P28749;P49736;Q14980;Q13509;Q9Y6D9;P52948-4;P52948-3;Q6KC79;P52948-5;Q96RL1;O60264;Q8N3U4;Q5SRE5;P33993;Q7Z460;O60763;Q9BVA1;Q9BUR4;Q9BTC0-1;P10244	R-HSA-380455;R-HSA-1362270;R-HSA-1638803;R-HSA-1362261;R-HSA-5229194;R-HSA-2473152;R-HSA-2468287;R-HSA-164620;R-HSA-69600;R-HSA-164616;R-HSA-163099;R-HSA-164617;R-HSA-163096;R-HSA-163090;R-HSA-68825;R-HSA-69891;R-HSA-181450;R-HSA-1362300;R-HSA-176250;R-HSA-68849;R-HSA-1638821;R-HSA-113643;R-HSA-2172183;R-HSA-1362277;R-HSA-163120;R-HSA-2466068;R-HSA-2470935;R-HSA-69019;R-HSA-69016;R-HSA-176700;R-H…
R-HSA-2470946	Cohesin Loading onto Chromatin	6	10	0.0009081	6.69923e-06	0.00214373	2	2	0.000225149	48887	Homo sapiens	NIPBL;STAG2;PDS5B;WAPAL;NIPBL;SMC3;RAD21	Q9NTI5;O60216;Q7Z5K2;Q6KC79;Q9UQE7;Q8N3U4	R-HSA-2470935;R-HSA-2468040
R-HSA-2990846	SUMOylation	17	106	0.00962586	7.05173e-06	0.00214373	20	51	0.0057413	48887	Homo sapiens	HNRNPC;TOP2A;MDC1;STAG2;TOP2A;TOP2B;NUP188;AIM1;PHC3;NUP98;MTA1;SP3;SMC3;NUP98;SP3;RANBP2;RAD21;PARP1	Q02880;P52948-4;P52948-3;P11388;Q14676;Q13330;P52948-5;P09874;Q8N3U4;Q8NDX5;Q5SRE5;P07910;O60216;P49792;Q96GD4;Q02447;Q9UQE7	R-HSA-3465545;R-HSA-4641350;R-HSA-4570463;R-HSA-4570493;R-HSA-5228525;R-HSA-4641345;R-HSA-3108212;R-HSA-4570554;R-HSA-3247493;R-HSA-4570553;R-HSA-4551768;R-HSA-3000399;R-HSA-5228508;R-HSA-4570499;R-HSA-4551604;R-HSA-3000411;R-HSA-3000348;R-HSA-6804468;R-HSA-4641342;R-HSA-4655355
R-HSA-5626467	RHO GTPases activate IQGAPs	9	35	0.00317835	3.1958e-05	0.00602688	4	5	0.000562873	48887	Homo sapiens	ACTB;TUBA1A;TUBB4;IQGAP3;TUBB2B;TUBB2C;CALM2	P04350;Q13509;Q86VI3;Q71U36;Q9BVA1;P63261;P60709;P68371;P62158	R-HSA-5626469;R-HSA-5626507;R-HSA-5672329;R-HSA-5626549
R-HSA-68882	Mitotic Anaphase	23	201	0.0182528	4.14532e-05	0.00602688	5	11	0.00123832	48887	Homo sapiens	PSMB9;TUBA1A;STAG2;MAD1L1;WAPAL;LMNA;PSMD1;PSMD2;LMNB1;AIM1;TUBB4;NUP98;LMNA;PDS5B;TUBB2B;CLASP1;TMPO;NUP98;EMD;SMC3;TUBB2C;RAD21;RANBP2	P02545-1;P04350;P02545-2;Q13509;Q9NTI5;Q13200;Q71U36;Q9Y6D9;Q99460;P52948-5;P42167-1;Q8N3U4;P68371;Q7Z460;P49792;O60216;P20700;Q96GD4;Q9BVA1;Q7Z5K2;Q9UQE7;P50402;P28065	R-HSA-2545203;R-HSA-2995376;R-HSA-174202;R-HSA-2467809;R-HSA-2467811
R-HSA-75153	Apoptotic execution phase	11	55	0.00499455	4.27711e-05	0.00602688	11	54	0.00607903	48887	Homo sapiens	LMNB1;ACIN1;HIST1H1D;CLSPN;LMNA;LMNA;PLEC;HIST1H1B;MAPT;DBNL;HMGB1;TJP1	P10636;P02545-1;Q15149;Q9UKV3;P20700;P16402;P16401;Q9HAW4;P09429;Q07157;Q9UJU6	R-HSA-201629;R-HSA-351936;R-HSA-201630;R-HSA-211239;R-HSA-202966;R-HSA-201637;R-HSA-264865;R-HSA-266204;R-HSA-264871;R-HSA-351913;R-HSA-211247
R-HSA-68884	Mitotic Telophase/Cytokinesis	6	14	0.00127134	4.35237e-05	0.00602688	2	5	0.000562873	48887	Homo sapiens	NIPBL;STAG2;PDS5B;WAPAL;NIPBL;SMC3;RAD21	Q9NTI5;O60216;Q7Z5K2;Q6KC79;Q9UQE7;Q8N3U4	R-HSA-2470935;R-HSA-2468040
R-HSA-2555396	Mitotic Metaphase and Anaphase	23	202	0.0183436	4.46436e-05	0.00602688	5	12	0.00135089	48887	Homo sapiens	PSMB9;TUBA1A;STAG2;MAD1L1;WAPAL;LMNA;PSMD1;PSMD2;LMNB1;AIM1;TUBB4;NUP98;LMNA;PDS5B;TUBB2B;CLASP1;TMPO;NUP98;EMD;SMC3;TUBB2C;RAD21;RANBP2	P02545-1;P04350;P02545-2;Q13509;Q9NTI5;Q13200;Q71U36;Q9Y6D9;Q99460;P52948-5;P42167-1;Q8N3U4;P68371;Q7Z460;P49792;O60216;P20700;Q96GD4;Q9BVA1;Q7Z5K2;Q9UQE7;P50402;P28065	R-HSA-2545203;R-HSA-2995376;R-HSA-174202;R-HSA-2467809;R-HSA-2467811
R-HSA-68886	M Phase	30	316	0.028696	9.03209e-05	0.0109288	25	63	0.0070922	48887	Homo sapiens	PSMB9;TUBA1A;STAG2;MAD1L1;PSMD1;PSMD2;PRKCB;USO1;AIM1;NUP98;TMPO;NUP98;EMD;SMC3;NIPBL;WAPAL;LMNA;RB1;NIPBL;NUP188;LMNB1;TUBB4;LMNA;TUBB2B;PDS5B;CLASP1;TUBB2C;RANBP2;RAD21	P04350;Q13200;Q71U36;Q99460;P42167-1;P68371;P49792;Q96GD4;Q7Z5K2;P28065;P50402;Q9UQE7;P02545-1;P06400;P02545-2;Q13509;Q9NTI5;P52948-4;Q9Y6D9;P52948-3;Q6KC79;P52948-5;P05771;Q8N3U4;Q5SRE5;Q7Z460;O60763;O60216;P20700;Q9BVA1	R-HSA-5244669;R-HSA-1638803;R-HSA-2545253;R-HSA-2995376;R-HSA-2990880;R-HSA-174202;R-HSA-2288097;R-HSA-2990882;R-HSA-2470935;R-HSA-2467809;R-HSA-2993898;R-HSA-5229194;R-HSA-2467811;R-HSA-375302;R-HSA-2468040;R-HSA-2172666;R-HSA-2468287;R-HSA-5223304;R-HSA-2545203;R-HSA-2468293;R-HSA-1638821;R-HSA-2467794;R-HSA-2172183;R-HSA-2484822;R-HSA-2466068
R-HSA-3214841	PKMTs methylate histone lysines	9	42	0.00381402	0.000126134	0.0138747	14	21	0.00236407	48887	Homo sapiens	SUZ12;SUV39H1;MLL;ATF7IP;MLL2;SUZ12;SETD2;MLL4;MLL3;WHSC1	Q15022;O14686;Q8NEZ4;O43463;Q9UMN6;Q6VMQ6;O96028;Q03164;Q9BYW2	R-HSA-5637686;R-HSA-5649800;R-HSA-5649802;R-HSA-5159245;R-HSA-5638157;R-HSA-5638141;R-HSA-5244692;R-HSA-5651657;R-HSA-4827382;R-HSA-4827383;R-HSA-5651654;R-HSA-5159250;R-HSA-5638333;R-HSA-5638332
R-HSA-2980766	Nuclear Envelope Breakdown	11	63	0.00572103	0.000139659	0.0141056	6	13	0.00146347	48887	Homo sapiens	LMNB1;NUP98;LMNA;LMNA;TMPO;EMD;NUP98;PRKCB;RANBP2;NUP188	Q5SRE5;P02545-1;P02545-2;P52948-4;P49792;P52948-3;P20700;P05771;P52948-5;P50402;P42167-1	R-HSA-5244669;R-HSA-2990880;R-HSA-2990882;R-HSA-2993898;R-HSA-5229194;R-HSA-5223304
R-HSA-6807878	COPI-mediated anterograde transport	14	101	0.00917181	0.000200991	0.0174862	12	12	0.00135089	48887	Homo sapiens	SPTBN4;TUBA1A;DCTN4;BET1L;USO1;COPA;TUBB4;BET1;SPTBN4;COPE;TUBB2B;TUBB2C;GOLGB1;ARFGAP2;COPA;BET1L	Q13509;P04350;Q71U36;O15155;Q8N6H7;Q9H254;Q9UJW0;Q9NYM9;P68371;P53621;O60763;Q9BVA1;Q14789;O14579	R-HSA-6809011;R-HSA-6807877;R-HSA-6809010;R-HSA-6809015;R-HSA-6809014;R-HSA-6807872;R-HSA-6807875;R-HSA-6807866;R-HSA-6809003;R-HSA-6807864;R-HSA-6809006;R-HSA-6807868
R-HSA-2993913	Clearance of Nuclear Envelope Membranes from Chromatin	5	12	0.00108972	0.000216189	0.0175113	1	1	0.000112575	48887	Homo sapiens	LMNB1;LMNA;LMNA;TMPO;EMD	P02545-1;P02545-2;P20700;P50402;P42167-1	R-HSA-2993898
R-HSA-199977	ER to Golgi Anterograde Transport	18	157	0.0142572	0.000270762	0.0192241	26	37	0.00416526	48887	Homo sapiens	SPTBN4;TRAPPC9;TUBA1A;DCTN4;BET1L;TRAPPC9;USO1;COPA;BET1;TUBB4;F8;SPTBN4;SAPS1;COPE;TUBB2B;TUBB2C;SEC16A;GOLGB1;ARFGAP2;COPA;BET1L	Q13509;P04350;Q71U36;Q9UPN7;O15155;P00451;Q8N6H7;Q9H254;Q9UJW0;P68371;Q9NYM9;P53621;Q96Q05;O60763;O15027;Q9BVA1;Q14789;O14579	R-HSA-6807877;R-HSA-203973;R-HSA-5694527;R-HSA-5694409;R-HSA-6807872;R-HSA-6807875;R-HSA-5694522;R-HSA-5694431;R-HSA-5694425;R-HSA-5694421;R-HSA-5694423;R-HSA-5694417;R-HSA-5694418;R-HSA-5694446;R-HSA-5694441;R-HSA-5694439;R-HSA-6809003;R-HSA-6809006;R-HSA-204008;R-HSA-6809011;R-HSA-6809010;R-HSA-6809015;R-HSA-6809014;R-HSA-6807866;R-HSA-6807864;R-HSA-6807868
R-HSA-2468052	Establishment of Sister Chromatid Cohesion	5	13	0.00118053	0.000311243	0.0193184	4	4	0.000450298	48887	Homo sapiens	STAG2;PDS5B;WAPAL;SMC3;RAD21	Q9NTI5;O60216;Q7Z5K2;Q9UQE7;Q8N3U4	R-HSA-2468039;R-HSA-2473151;R-HSA-2473152;R-HSA-2468041
R-HSA-72163	mRNA Splicing - Major Pathway	16	132	0.0119869	0.00032158	0.0193184	9	9	0.00101317	48887	Homo sapiens	FIP1L1;HNRNPC;USP39;HNRNPA0;HNRNPA1;HNRNPM;THOC4;SFRS6;HNRNPH1;SF3B1;SRRM1;HNRNPA2B1;SF3A1;SF3B2	Q13151;P52597;P52272;P22626;Q8IYB3;Q13247;O75533;P31943;Q13435;Q6UN15;P55795;P07910;Q86V81;Q53GS9;Q15459;P09651	R-HSA-72143;R-HSA-72231;R-HSA-72107;R-HSA-72124;R-HSA-72139;R-HSA-72127;R-HSA-156661;R-HSA-72130;R-HSA-72160
R-HSA-69278	Cell Cycle, Mitotic	40	507	0.0460407	0.000322757	0.0193184	98	272	0.0306203	48887	Homo sapiens	PSMB9;TUBA1A;TOP2A;MAD1L1;STAG2;PSMD1;PSMD2;PRKCB;LIN54;USO1;NUMA1;CUL1;AIM1;MCM6;MCM7;NUP98;TMPO;SMC3;EMD;NUP98;RBL1;MCM2;NIPBL;RB1;LMNA;TOP2A;WAPAL;NIPBL;MYBL2;NUP188;LMNB1;RRM2;TUBB4;NUMA1;LMNA;PDS5B;TUBB2B;CLASP1;TUBB2C;RANBP2;RAD21	P04350;Q13200;Q71U36;P11388;Q99460;P42167-1;P31350;P68371;P49792;Q96GD4;Q7Z5K2;Q13616;P28749;P49736;P28065;Q9UQE7;P50402;Q14980;Q14566;P02545-1;P06400;Q13509;P02545-2;Q9NTI5;Q9Y6D9;P52948-4;P52948-3;Q6KC79;P05771;P52948-5;Q8N3U4;Q5SRE5;P33993;Q7Z460;O60763;O60216;P20700;Q9BVA1;P10244;Q6MZP7	R-HSA-380455;R-HSA-1638803;R-HSA-1362270;R-HSA-5229194;R-HSA-1362261;R-HSA-2473152;R-HSA-2468287;R-HSA-68825;R-HSA-1362300;R-HSA-68849;R-HSA-1638821;R-HSA-113643;R-HSA-2172183;R-HSA-1362277;R-HSA-2466068;R-HSA-2470935;R-HSA-69019;R-HSA-69016;R-HSA-176942;R-HSA-2484822;R-HSA-174255;R-HSA-187948;R-HSA-1363274;R-HSA-380278;R-HSA-2468039;R-HSA-2995376;R-HSA-1227671;R-HSA-1363314;R-HSA-380272;R-HSA-12…
R-HSA-111465	Apoptotic cleavage of cellular proteins	8	38	0.00345078	0.000333076	0.0193184	8	36	0.00405268	48887	Homo sapiens	LMNB1;ACIN1;CLSPN;LMNA;LMNA;PLEC;MAPT;DBNL;TJP1	P10636;P02545-1;Q15149;Q9UKV3;P20700;Q9HAW4;Q07157;Q9UJU6	R-HSA-201629;R-HSA-351936;R-HSA-201630;R-HSA-202966;R-HSA-201637;R-HSA-264865;R-HSA-264871;R-HSA-351913
R-HSA-72172	mRNA Splicing	16	139	0.0126226	0.000557834	0.0306809	14	14	0.00157604	48887	Homo sapiens	FIP1L1;HNRNPC;USP39;HNRNPA0;HNRNPA1;HNRNPM;THOC4;SFRS6;HNRNPH1;SF3B1;SRRM1;HNRNPA2B1;SF3A1;SF3B2	Q13151;P52597;P52272;P22626;Q8IYB3;Q13247;O75533;P31943;Q13435;Q6UN15;P55795;P07910;Q86V81;Q53GS9;Q15459;P09651	R-HSA-72231;R-HSA-72124;R-HSA-75081;R-HSA-75080;R-HSA-75083;R-HSA-75082;R-HSA-72127;R-HSA-156661;R-HSA-75079;R-HSA-72143;R-HSA-72107;R-HSA-72139;R-HSA-72160;R-HSA-72130
R-HSA-4419969	Depolymerisation of the Nuclear Lamina	6	23	0.00208863	0.000615065	0.0325984	3	6	0.000675447	48887	Homo sapiens	LMNB1;LMNA;LMNA;TMPO;EMD;PRKCB	P02545-1;P02545-2;P20700;P05771;P50402;P42167-1	R-HSA-5244669;R-HSA-5229194;R-HSA-5223304
R-HSA-2500257	Resolution of Sister Chromatid Cohesion	15	128	0.0116237	0.000686963	0.0343482	8	8	0.000900597	48887	Homo sapiens	TUBA1A;MAD1L1;STAG2;WAPAL;AIM1;TUBB4;NUP98;CLASP1;PDS5B;TUBB2B;TUBB2C;NUP98;SMC3;RANBP2;RAD21	Q13509;P04350;Q9NTI5;Q71U36;Q9Y6D9;P52948-5;Q8N3U4;P68371;Q7Z460;O60216;P49792;Q96GD4;Q9BVA1;Q7Z5K2;Q9UQE7	R-HSA-2545253;R-HSA-1638803;R-HSA-2468293;R-HSA-1638821;R-HSA-2467794;R-HSA-2484822;R-HSA-2466068;R-HSA-2468287
R-HSA-2995410	Nuclear Envelope Reassembly	5	16	0.00145296	0.000789681	0.0363253	1	3	0.000337724	48887	Homo sapiens	LMNB1;LMNA;LMNA;TMPO;EMD	P02545-1;P02545-2;P20700;P50402;P42167-1	R-HSA-2995376
R-HSA-2995383	Initiation of Nuclear Envelope Reformation	5	16	0.00145296	0.000789681	0.0363253	1	3	0.000337724	48887	Homo sapiens	LMNB1;LMNA;LMNA;TMPO;EMD	P02545-1;P02545-2;P20700;P50402;P42167-1	R-HSA-2995376
R-HSA-5620924	Intraflagellar transport	9	55	0.00499455	0.000870304	0.0389994	10	12	0.00135089	48887	Homo sapiens	TUBA1A;TUBB4;TUBB2B;KIF3C;TUBB2C;TTC30A	P04350;Q13509;Q86WT1;Q71U36;Q9BVA1;O14782;Q8N4P2;Q9P2E2;P68371	R-HSA-5624952;R-HSA-5625421;R-HSA-5617820;R-HSA-5625416;R-HSA-5617825;R-HSA-5624948;R-HSA-5625426;R-HSA-5624949;R-HSA-5625424;R-HSA-5624951
R-HSA-3108214	SUMOylation of DNA damage response and repair proteins	11	79	0.00717399	0.000906964	0.0389994	10	24	0.00270179	48887	Homo sapiens	PHC3;NUP98;MDC1;STAG2;NUP98;SMC3;PARP1;RAD21;RANBP2;NUP188	Q5SRE5;P52948-4;P49792;O60216;P52948-3;Q14676;P52948-5;P09874;Q9UQE7;Q8N3U4;Q8NDX5	R-HSA-5228508;R-HSA-4570463;R-HSA-4551604;R-HSA-3108212;R-HSA-3000411;R-HSA-4570554;R-HSA-4551768;R-HSA-3000348;R-HSA-4570553;R-HSA-3000399
R-HSA-72203	Processing of Capped Intron-Containing Pre-mRNA	16	147	0.0133491	0.000996727	0.0418625	30	31	0.00348981	48887	Homo sapiens	FIP1L1;HNRNPC;USP39;HNRNPA0;HNRNPA1;HNRNPM;THOC4;SFRS6;HNRNPH1;SF3B1;SRRM1;HNRNPA2B1;SF3A1;SF3B2	Q13151;P52597;P52272;P22626;Q8IYB3;Q13247;O75533;P31943;Q13435;Q6UN15;P55795;P07910;Q86V81;Q53GS9;Q15459;P09651	R-HSA-72124;R-HSA-75081;R-HSA-72185;R-HSA-75080;R-HSA-75083;R-HSA-111439;R-HSA-72127;R-HSA-75082;R-HSA-72180;R-HSA-75079;R-HSA-72107;R-HSA-158481;R-HSA-159101;R-HSA-75096;R-HSA-75097;R-HSA-75098;R-HSA-158484;R-HSA-72160;R-HSA-72103;R-HSA-159050;R-HSA-72231;R-HSA-77594;R-HSA-156661;R-HSA-159046;R-HSA-77587;R-HSA-158447;R-HSA-72143;R-HSA-72139;R-HSA-158441;R-HSA-72130
R-HSA-68877	Mitotic Prometaphase	15	136	0.0123502	0.00124617	0.049847	9	13	0.00146347	48887	Homo sapiens	TUBA1A;MAD1L1;STAG2;WAPAL;AIM1;TUBB4;NUP98;CLASP1;PDS5B;TUBB2B;TUBB2C;NUP98;SMC3;RANBP2;RAD21	Q13509;P04350;Q9NTI5;Q71U36;Q9Y6D9;P52948-5;Q8N3U4;P68371;Q7Z460;O60216;P49792;Q96GD4;Q9BVA1;Q7Z5K2;Q9UQE7	R-HSA-2545253;R-HSA-1638803;R-HSA-2468293;R-HSA-1638821;R-HSA-2467794;R-HSA-2484822;R-HSA-375302;R-HSA-2466068;R-HSA-2468287
