# Supplementary material for: Oncogenic functions of protein kinase D2 and D3 in regulating multiple cancer‐related pathways in breast cancer
Source: Cancer Med. 2019 Jan 16;8(2):729–41. doi: 10.1002/cam4.1938 (PMC6504119; doi:10.1002/cam4.1938)
Supplement: Supplementary file 16 [file CAM4-8-729-s016.xlsx]

## Sheet: Table S9-1
Table S9-1. Nodes informations of PKD2 regulated phosphoprotein network
Id	Label	Degreea	Betweennessb
Q15717	ELAVL1	253	17881.3
P63165	SUMO1	183	27728
P01106	MYC	164	19218.6
P24941	CDK2	141	18542.4
P04637	TP53	138	18529.5
Q13616	CUL1	123	4976.42
Q13547	HDAC1	106	8269.31
P07900	HSP90AA1	100	6219.06
Q92769	HDAC2	83	925.82
P38398	BRCA1	81	6753.52
P35222	CTNNB1	81	1664.76
P08238	HSP90AB1	75	5121.87
P09651	HNRNPA1	70	7175.84
P38919	EIF4A3	64	1806.31
Q00839	HNRNPU	63	6111.25
Q9UQ35	SRRM2	63	2170.24
P49407	ARRB1	61	3068.39
P62805	HIST1H4E	59	1697.28
P50750	CDK9	58	2805.49
Q12906	ILF3	57	3161.36
P78527	PRKDC	57	1113.84
P34947	GRK5	57	0
P11142	HSPA8	55	5601.24
Q08211	DHX9	54	2677.06
P52272	HNRNPM	53	568.67
Q99759	MAP3K3	52	96.99
P68104	EEF1A1	51	1536.3
P00519	ABL1	47	2371.38
P51858	HDGF	45	3138.17
P05412	JUN	44	3371.96
Q14676	MDC1	44	1859.39
P06748	NPM1	44	1021.62
P18206	VCL	43	4206.02
P06400	RB1	43	3745.43
P12956	XRCC6	43	2907.98
Q13526	PIN1	43	170.79
P67809	YBX1	42	2901.22
Q96SB4	SRPK1	42	2595.49
P08107	HSPA1B	42	2003.49
Q9H4L7	SMARCAD1	42	1849.81
Q8IYB3	SRRM1	42	1726.27
P49023	PXN	41	157.82
Q14103	HNRNPD	40	1865.49
Q12905	ILF2	40	718.19
P34932	HSPA4	39	160.89
O14920	IKBKB	39	0
P19338	NCL	37	2321.67
P25054	APC	37	1595.3
P11387	TOP1	37	1147.18
O94776	MTA2	37	0
P04406	GAPDH	36	2874.62
Q9Y478	PRKAB1	36	2285.09
P09874	PARP1	36	1304.67
Q92841	DDX17	35	1619.69
P50402	EMD	34	2105.55
P35579	MYH9	34	1910.73
P56524	HDAC4	34	1526.76
O75533	SF3B1	34	1036.06
P07910	HNRNPC	34	982.56
P08670	VIM	33	2757.36
Q92499	DDX1	33	1977.2
Q13573	SNW1	33	494.16
P22626	HNRNPA2B1	33	305.73
Q15233	NONO	32	3096.62
Q15459	SF3A1	32	1501.62
Q9UBU9	NXF1	32	1084.26
P21333	FLNA	32	950.77
Q13501	SQSTM1	32	633.38
Q12888	TP53BP1	31	1375.52
Q13151	HNRNPA0	31	1357.16
P25490	YY1	30	1451.56
P13639	EEF2	30	1394.26
Q15051	IQCB1	30	1384.24
P49792	RANBP2	30	1112.86
Q15029	EFTUD2	30	880.48
P22681	CBL	30	620.1
O14980	XPO1	30	0
P10809	HSPD1	29	1798.01
P11171	EPB41	29	1637.01
Q92993	KAT5	29	1417.79
P61247	RPS3A	29	1139.26
P62266	RPS23	29	1118.94
P38159	RBMX	29	1075.6
Q96ST3	SIN3A	29	848.77
Q02878	RPL6	29	418.46
Q13283	G3BP1	28	1872.47
P27694	RPA1	28	1437.54
Q01105	SET	28	1222.77
Q03164	MLL	28	817.21
O75376	NCOR1	28	379.17
Q13535	ATR	28	156.04
P38646	HSPA9	27	465.64
P52292	KPNA2	27	391.59
P16333	NCK1	27	0
P42858	HTT	26	2111.18
Q13263	TRIM28	26	2073.45
Q13177	PAK2	26	1168.18
Q9Y2W1	THRAP3	26	898.07
Q14204	DYNC1H1	25	2172.16
Q13813	SPTAN1	25	584.27
P04049	RAF1	24	1722.41
O00213	APBB1	24	1209.64
Q13123	IK	24	1208.14
Q16543	CDC37	24	524.51
P17096	HMGA1	24	80.51
Q14839	CHD4	24	0
Q13363	CTBP1	23	490.7
P49959	MRE11A	23	277.08
Q9NR30	DDX21	23	19.88
Q01664	TFAP4	23	0
P46940	IQGAP1	22	1264.08
Q14152	EIF3A	22	986
P62081	RPS7	22	846.76
Q13435	SF3B2	22	741.29
Q08945	SSRP1	22	0
O14979	HNRPDL	22	0
P42566	EPS15	21	2663.08
Q07666	KHDRBS1	21	1925.63
P26358	DNMT1	21	712.44
P52597	HNRNPF	21	710.2
P04792	HSPB1	21	578.84
Q9BUJ2	HNRNPUL1	21	364.35
Q96PK6	RBM14	21	119.14
P02545	LMNA	21	106.33
P14866	HNRNPL	21	7.12
P50613	CDK7	21	0
Q9NZM3	ITSN2	20	1488.01
P52701	MSH6	20	1058.72
O15169	AXIN1	20	997.12
Q07021	C1QBP	20	880.21
Q07157	TJP1	20	669.43
P83916	CBX1	20	668.17
Q9BVJ6	UTP14A	20	643.3
P49790	NUP153	20	641.26
P55036	PSMD4	20	402.06
P60866	RPS20	20	288.39
P35221	CTNNA1	20	123.3
P12270	TPR	20	0
P51617	IRAK1	19	1569.48
Q13111	CHAF1A	19	675.07
Q01082	SPTBN1	19	591.89
Q9Y6Q9	NCOA3	19	465.3
O00267	SUPT5H	19	338.08
Q15648	MED1	19	317.17
Q8IXJ6	SIRT2	19	295.03
P05388	RPLP0	19	197.17
Q00688	FKBP3	19	155.42
P35637	FUS	19	103.52
Q96KQ7	EHMT2	19	68.48
P60228	EIF3E	19	49.18
Q14247	CTTN	18	2240.93
Q8NE71	ABCF1	18	1179.69
O60934	NBN	18	963.58
Q8N163	KIAA1967	18	842.71
P25205	MCM3	18	750.41
P28749	RBL1	18	601.83
Q15418	RPS6KA1	18	543.87
P23193	TCEA1	18	494.86
P41743	PRKCI	18	414.15
P20248	CCNA2	18	260.37
P35580	MYH10	18	203.7
Q9UKE5	TNIK	18	0
P49736	MCM2	17	977.49
Q969G3	SMARCE1	17	660.87
P78347	GTF2I	17	611.1
P16989	CSDA	17	601.05
P60842	EIF4A1	17	520.71
O60885	BRD4	17	406.53
Q9Y5S9	RBM8A	17	352.87
P31942	HNRNPH3	17	321.28
P06733	ENO1	17	255.89
P62316	SNRPD2	17	206.23
Q15942	ZYX	17	76.1
O60563	CCNT1	17	75.07
P51991	HNRNPA3	17	0
P35269	GTF2F1	17	0
P28340	POLD1	16	1388.05
Q9HCN4	GPN1	16	809.34
P23588	EIF4B	16	392.82
P08621	SNRNP70	16	331.73
O75925	PIAS1	16	219.56
O95983	MBD3	16	197.5
P42166	TMPO	16	190.08
P18583	SON	16	128.03
P42677	RPS27	16	55.68
Q9UER7	DAXX	16	11.18
Q04637	EIF4G1	16	0
Q02447	SP3	16	0
Q99496	RNF2	15	1291.79
P07355	ANXA2	15	1066.13
Q14203	DCTN1	15	960.99
Q8IZP0	ABI1	15	932.04
Q9Y5K6	CD2AP	15	752.55
P62269	RPS18	15	725.46
Q13200	PSMD2	15	704.09
P11274	BCR	15	660.37
Q8NC51	SERBP1	15	507.05
Q13330	MTA1	15	449.04
Q5UIP0	RIF1	15	399.76
P15311	EZR	15	302.85
Q92598	HSPH1	15	283.63
P49368	CCT3	15	274.01
Q14011	CIRBP	15	129.02
Q8WVC0	LEO1	15	14.86
Q9UKV3	ACIN1	15	9.71
P62995	TRA2B	15	0
O00231	PSMD11	14	1288.73
Q15291	RBBP5	14	1082.78
O96019	ACTL6A	14	1079.98
Q6Y7W6	GIGYF2	14	920.59
P17028	ZNF24	14	857.59
Q12834	CDC20	14	782.41
Q8N7H5	PAF1	14	693.34
Q9UNS2	COPS3	14	477.95
O43318	MAP3K7	14	418.56
Q9Y383	LUC7L2	14	325.29
P63167	DYNLL1	14	308.5
Q9UNM6	PSMD13	14	267.84
Q9UKG1	APPL1	14	235.25
P15056	BRAF	14	235.02
Q15424	SAFB	14	194.06
Q99933	BAG1	14	192.69
P31948	STIP1	14	142.4
Q9Y4A5	TRRAP	14	120.95
P20700	LMNB1	14	117.4
P43243	MATR3	14	106.65
Q13409	DYNC1I2	14	60.71
Q13451	FKBP5	14	48.49
P30101	PDIA3	14	33.88
Q15596	NCOA2	14	28.18
Q12789	GTF3C1	14	0
Q8TAD8	SNIP1	14	0
Q9UQE7	SMC3	13	931
Q8IWX8	CHERP	13	808.96
Q9H4A3	WNK1	13	766.67
P09429	HMGB1	13	384.83
P37198	NUP62	13	343.42
Q14978	NOLC1	13	327.3
Q9H307	PNN	13	322.55
P05387	RPLP2	13	309.8
Q92945	KHSRP	13	301.34
Q8TEW0	PARD3	13	278.13
O76071	CIAO1	13	157.56
P49327	FASN	13	73.62
O95218	ZRANB2	13	72.58
Q14980	NUMA1	13	64.24
P07814	EPRS	13	11.73
Q9NVC6	MED17	13	0
Q99708	RBBP8	13	0
P27540	ARNT	12	782.23
P27816	MAP4	12	642.27
Q6MZP7	LIN54	12	550.19
Q4G0J3	LARP7	12	534.43
Q03001	DST	12	423.83
Q96RU2	USP28	12	382.97
P13861	PRKAR2A	12	337.78
Q14008	CKAP5	12	280.83
Q15056	EIF4H	12	222.46
Q7Z6Z7	HUWE1	12	198.49
Q12874	SF3A3	12	156.34
Q8WYA6	CTNNBL1	12	113.37
P00558	PGK1	12	75.8
P10636	MAPT	12	62.17
O15067	PFAS	12	43.75
P52948	NUP98	12	39.44
P55795	HNRNPH2	12	37.31
Q9P2I0	CPSF2	12	0
Q9NQC3	RTN4	12	0
Q02880	TOP2B	12	0
Q7KZI7	MARK2	12	0
Q9UKM9	RALY	12	0
Q96RT1	ERBB2IP	11	505.19
Q15366	PCBP2	11	436.48
Q9P0U4	CXXC1	11	363.6
Q9NTJ3	SMC4	11	291.73
P49840	GSK3A	11	233.09
Q13188	STK3	11	221.59
Q9H4M9	EHD1	11	209.92
Q16643	DBN1	11	122.07
Q13557	CAMK2D	11	107.77
Q13286	CLN3	11	91.8
O94888	UBXN7	11	85.56
Q9Y6K1	DNMT3A	11	75.44
Q08J23	NSUN2	11	49.72
P41250	GARS	11	48.9
P08651	NFIC	11	47.8
P22102	GART	11	20.5
Q9Y5B0	CTDP1	11	20.12
Q9H6Z4	RANBP3	11	19.54
P56192	MARS	11	0
Q8WWY3	PRPF31	11	0
Q9UHI6	DDX20	11	0
Q9H6T3	RPAP3	11	0
P10398	ARAF	11	0
P33991	MCM4	11	0
P35251	RFC1	11	0
Q96RL1	UIMC1	11	0
O43741	PRKAB2	10	934.99
O43683	BUB1	10	554.22
Q9C0J8	WDR33	10	520.57
P29084	GTF2E2	10	445.91
P55196	MLLT4	10	418.95
Q92466	DDB2	10	409.83
O43524	FOXO3	10	317.03
O95071	UBR5	10	294.89
Q9BX66	SORBS1	10	207.98
P07737	PFN1	10	178.79
Q9UNZ2	NSFL1C	10	155.69
O43707	ACTN4	10	154.02
Q8WYQ5	DGCR8	10	147.59
P05455	SSB	10	142.66
Q14181	POLA2	10	132.03
Q9Y4E8	USP15	10	130.14
Q14166	TTLL12	10	119.07
P55010	EIF5	10	95.67
O95785	WIZ	10	95.01
Q9NYF8	BCLAF1	10	48.92
P68402	PAFAH1B2	10	38.65
Q9UDY2	TJP2	10	32.53
O43660	PLRG1	10	32.45
P42704	LRPPRC	10	29.55
Q9H0E3	SAP130	10	2.5
P54105	CLNS1A	10	0
P35226	BMI1	10	0
O14974	PPP1R12A	10	0
O60763	USO1	9	1545.82
Q9P2E9	RRBP1	9	522.01
Q15084	PDIA6	9	483.02
P11137	MAP2	9	460.39
Q92890	UFD1L	9	389
P50502	ST13	9	384.7
P40818	USP8	9	360.13
Q6P2E9	EDC4	9	340.95
Q9Y3C6	PPIL1	9	339.9
Q16513	PKN2	9	330.03
O75821	EIF3G	9	290.53
Q9P287	BCCIP	9	261.2
O95817	BAG3	9	203.69
Q15021	NCAPD2	9	193.24
P18031	PTPN1	9	178.33
O15164	TRIM24	9	170.07
O14497	ARID1A	9	165.88
Q96AC1	FERMT2	9	164.06
P24534	EEF1B2	9	151.62
Q9Y2X3	NOP58	9	148.02
Q8WXE1	ATRIP	9	138.18
Q8N488	RYBP	9	136.79
Q00341	HDLBP	9	110.36
Q12959	DLG1	9	87.39
Q8N1F7	NUP93	9	69
P55084	HADHB	9	67.86
Q6PKG0	LARP1	9	43.82
P22059	OSBP	9	33.51
Q9UKL0	RCOR1	9	31
Q02790	FKBP4	9	30.59
O43847	NRD1	9	26.59
O43237	DYNC1LI2	9	26.21
Q32MZ4	LRRFIP1	9	21.29
Q9Y6G9	DYNC1LI1	9	13.4
Q9H8T0	AKTIP	9	11.05
Q8WVM8	SCFD1	9	0
Q99638	RAD9A	9	0
P60174	TPI1	9	0
Q9UHR5	SAP30BP	9	0
Q13595	TRA2A	9	0
O75448	MED24	9	0
Q9H5N1	RABEP2	9	0
P15924	DSP	8	742.99
Q07065	CKAP4	8	577.52
Q16555	DPYSL2	8	541.33
P08559	PDHA1	8	344.4
P14625	HSP90B1	8	307.84
Q04759	PRKCQ	8	274.41
Q9H1I8	ASCC2	8	239.84
Q15642	TRIP10	8	236.2
Q9UPN3	MACF1	8	230.54
P30084	ECHS1	8	227.67
P46459	NSF	8	208.39
Q13480	GAB1	8	202.69
Q15020	SART3	8	196.45
P98175	RBM10	8	184.15
Q6PD62	CTR9	8	180.4
O43719	HTATSF1	8	144.98
P51116	FXR2	8	134.19
Q14739	LBR	8	104.69
Q9NY27	PPP4R2	8	95.79
Q9Y2W2	WBP11	8	95.14
P15170	GSPT1	8	91.25
O95816	BAG2	8	81.42
P27708	CAD	8	62.65
O95613	PCNT	8	58.64
P62736	ACTA2	8	57.37
Q9Y3Z3	SAMHD1	8	55.45
Q92541	RTF1	8	50.78
Q3ZCQ8	TIMM50	8	47.96
Q5T200	ZC3H13	8	45.53
Q86YP4	GATAD2A	8	44.54
O60271	SPAG9	8	41.35
P51825	AFF1	8	40.92
Q96EY1	DNAJA3	8	36.48
P49815	TSC2	8	36.47
P35606	COPB2	8	36.2
Q14562	DHX8	8	20.78
Q9HAW4	CLSPN	8	16.85
Q13769	THOC5	8	7.9
P05771	PRKCB	8	5
O60315	ZEB2	8	2.44
Q8WXI9	GATAD2B	8	0.22
P53621	COPA	8	0
Q8N8S7	ENAH	8	0
Q99733	NAP1L4	8	0
Q99729	HNRNPAB	8	0
Q12965	MYO1E	8	0
Q9UBW8	COPS7A	8	0
Q5T4S7	UBR4	8	0
Q9BW71	HIRIP3	8	0
Q9Y232	CDYL	8	0
Q96QD9	FYTTD1	8	0
Q02078	MEF2A	7	807.61
P11413	G6PD	7	596.63
P33981	TTK	7	576.81
Q9BYD1	MRPL13	7	527.08
Q8N684	CPSF7	7	444.74
Q13426	XRCC4	7	418.01
O60716	CTNND1	7	339.82
Q96NB3	ZNF830	7	312.34
O60610	DIAPH1	7	253.47
O14745	SLC9A3R1	7	248.65
O14617	AP3D1	7	221.94
Q13322	GRB10	7	210.75
Q13951	CBFB	7	181.48
Q6VMQ6	ATF7IP	7	167.04
Q13043	STK4	7	132.53
Q5JSH3	WDR44	7	128.66
Q13098	GPS1	7	128.27
Q9NRZ9	HELLS	7	117.14
Q8NEY8	PPHLN1	7	114.62
O43242	PSMD3	7	113.7
Q8N122	RPTOR	7	99.01
O43852	CALU	7	92.7
P09601	HMOX1	7	90.78
Q15293	RCN1	7	84.75
Q9UNF1	MAGED2	7	81.73
Q9UPT8	ZC3H4	7	77.38
P27448	MARK3	7	53.01
Q15678	PTPN14	7	46.53
Q15054	POLD3	7	45.93
O95747	OXSR1	7	39.73
O00505	KPNA3	7	38.35
P55081	MFAP1	7	36.34
O75446	SAP30	7	34.89
Q96T58	SPEN	7	31.76
O94842	TOX4	7	30.98
Q15003	NCAPH	7	29.28
Q8N5F7	NKAP	7	23.63
Q9BPX3	NCAPG	7	22.82
Q5VTR2	RNF20	7	21.69
Q8IXK0	PHC2	7	20.01
Q9UKY7	CDV3	7	17.83
Q9P2R6	RERE	7	16.86
Q9UHB7	AFF4	7	16
P54886	ALDH18A1	7	15.22
Q05639	EEF1A2	7	14.65
P26583	HMGB2	7	12.41
Q12778	FOXO1	7	10.48
P54252	ATXN3	7	7.8
Q9C0C9	UBE2O	7	6.03
Q5BKZ1	ZNF326	7	3.44
Q70Z53	FRA10AC1	7	0
Q14444	CAPRIN1	7	0
Q4VCS5	AMOT	7	0
P30533	LRPAP1	7	0
Q99996	AKAP9	7	0
Q92997	DVL3	7	0
P17812	CTPS1	7	0
Q9BZZ5	API5	7	0
Q08379	GOLGA2	7	0
P41236	PPP1R2	7	0
Q08752	PPID	7	0
Q86XP3	DDX42	7	0
P16591	FER	6	453.31
Q92934	BAD	6	426
Q99986	VRK1	6	421
Q9Y385	UBE2J1	6	409.93
Q9UPY3	DICER1	6	402.54
P61081	UBE2M	6	318.25
Q9UQB8	BAIAP2	6	295.38
Q14157	UBAP2L	6	277.73
P26196	DDX6	6	221.42
Q96I25	RBM17	6	219.08
Q15185	PTGES3	6	194.73
P18669	PGAM1	6	173
Q14161	GIT2	6	143.13
Q13033	STRN3	6	140.13
O15400	STX7	6	113.36
Q9HAU0	PLEKHA5	6	112.59
O00203	AP3B1	6	95.6
Q9BY44	EIF2A	6	82.4
Q8NAV1	PRPF38A	6	76.88
Q02952	AKAP12	6	76.85
Q14671	PUM1	6	65.87
O00418	EEF2K	6	64.94
P46821	MAP1B	6	62.46
Q9Y2K6	USP20	6	56.68
Q86UP2	KTN1	6	42.47
Q9H1A4	ANAPC1	6	39.83
Q9NS91	RAD18	6	35.02
Q05209	PTPN12	6	32.86
Q14137	BOP1	6	32.56
Q96B23	C18orf25	6	29.3
Q9H223	EHD4	6	25.5
P13807	GYS1	6	19.57
P39880	CUX1	6	18.6
O95819	MAP4K4	6	18.14
Q14694	USP10	6	17.25
P82933	MRPS9	6	16.56
Q9NSK0	KLC4	6	16.46
O75717	WDHD1	6	14.76
P20585	MSH3	6	14.53
O75928	PIAS2	6	12.11
Q9Y4J8	DTNA	6	10.55
Q6W2J9	BCOR	6	8.52
Q13428	TCOF1	6	5.87
Q6UN15	FIP1L1	6	5.65
Q4LE39	ARID4B	6	4.57
Q8ND56	LSM14A	6	2.06
O75190	DNAJB6	6	0
P31153	MAT2A	6	0
P30566	ADSL	6	0
Q9BRJ2	MRPL45	6	0
Q9GZT3	SLIRP	6	0
Q03468	ERCC6	6	0
P45880	VDAC2	6	0
P51114	FXR1	6	0
O60231	DHX16	6	0
Q7L014	DDX46	6	0
Q9H7E9	C8orf33	6	0
O75385	ULK1	6	0
Q9NRF8	CTPS2	6	0
O95400	CD2BP2	6	0
P48730	CSNK1D	6	0
P10412	HIST1H1E	6	0
Q9H0B6	KLC2	5	506.68
Q6PJG2	ELMSAN1	5	366.74
P41229	KDM5C	5	347.94
Q07866	KLC1	5	309
P40855	PEX19	5	200.67
Q02218	OGDH	5	183.6
Q9BTE6	PTGES3L-AARSD1	5	180.29
A0AVT1	UBA6	5	175.65
Q9H2P0	ADNP	5	154.85
Q15276	RABEP1	5	153.27
Q14669	TRIP12	5	152.55
P20042	EIF2S2	5	130.45
Q9Y248	GINS2	5	118.48
Q92797	SYMPK	5	112.76
Q9BYW2	SETD2	5	111.56
Q8TD19	NEK9	5	91.76
P61006	RAB8A	5	84.13
P42684	ABL2	5	80.99
P28370	SMARCA1	5	75.96
O75909	CCNK	5	73.47
O75822	EIF3J	5	67.27
P29966	MARCKS	5	55.14
Q9UJU6	DBNL	5	53.68
P25098	ADRBK1	5	53.09
O43583	DENR	5	50.22
Q70CQ2	USP34	5	39.24
Q99426	TBCB	5	36.01
Q9Y624	F11R	5	28.28
Q5JTV8	TOR1AIP1	5	27.18
Q96D71	REPS1	5	23.48
Q92785	DPF2	5	9.81
Q99959	PKP2	5	9.61
O14686	MLL2	5	8.63
P42575	CASP2	5	6.91
Q9HCK8	CHD8	5	5.64
Q9BVG4	CXorf26	5	5.33
Q8N108	MIER1	5	4.52
O15344	MID1	5	3.48
Q9UNS1	TIMELESS	5	2.22
P61254	RPL26	5	2.19
Q13555	CAMK2G	5	1.71
Q12972	PPP1R8	5	0.17
Q9NVD7	PARVA	5	0
Q9NVI1	FANCI	5	0
Q8IUD2	ERC1	5	0
Q969R5	L3MBTL2	5	0
Q9UEW8	STK39	5	0
Q7L0Y3	TRMT10C	5	0
P53367	ARFIP1	5	0
Q8TEQ6	GEMIN5	5	0
Q9NZJ0	DTL	5	0
Q9NZT2	OGFR	5	0
Q7L804	RAB11FIP2	5	0
Q96G74	OTUD5	5	0
Q5TCZ1	SH3PXD2A	5	0
Q09666	AHNAK	5	0
O15234	CASC3	5	0
O60333	KIF1B	5	0
Q7KZ85	SUPT6H	5	0
P46013	MKI67	5	0
O75569	PRKRA	5	0
Q13523	PRPF4B	5	0
O15047	SETD1A	5	0
Q9H814	PHAX	5	0
P61970	NUTF2	5	0
P49006	MARCKSL1	5	0
P61923	COPZ1	5	0
Q13625	TP53BP2	5	0
Q86WB0	ZC3HC1	5	0
Q9UKX7	NUP50	5	0
Q9NR09	BIRC6	5	0
O95433	AHSA1	5	0
Q9P270	SLAIN2	4	258.54
P15822	HIVEP1	4	178.85
Q14244	MAP7	4	171
P49757	NUMB	4	158.88
O60343	TBC1D4	4	156.05
Q9NWB6	ARGLU1	4	149.14
P52756	RBM5	4	142.2
Q9UPP1	PHF8	4	140.73
O95721	SNAP29	4	88.52
P52732	KIF11	4	66.95
O00151	PDLIM1	4	63.61
Q9BXF6	RAB11FIP5	4	58.79
Q96JH7	VCPIP1	4	58.23
Q02241	KIF23	4	56.41
P52594	AGFG1	4	56.23
Q13439	GOLGA4	4	55.91
P37802	TAGLN2	4	55.23
Q8IX12	CCAR1	4	49.39
Q9BXB4	OSBPL11	4	48
Q15311	RALBP1	4	44.39
O60841	EIF5B	4	42.17
Q5VVJ2	MYSM1	4	42.16
Q12996	CSTF3	4	32.48
Q92572	AP3S1	4	31.64
Q14C86	GAPVD1	4	27.35
Q99569	PKP4	4	26.54
Q12830	BPTF	4	21.09
O15541	RNF113A	4	15.52
Q8IVH8	MAP4K3	4	15.41
Q9Y6D5	ARFGEF2	4	14.18
Q9Y5M8	SRPRB	4	14.07
O00410	IPO5	4	12.84
Q15172	PPP2R5A	4	12.22
Q6WCQ1	MPRIP	4	11.6
Q9NYV6	RRN3	4	11.14
Q8WWI1	LMO7	4	8.21
Q9Y6E2	BZW2	4	7.34
Q86UE8	TLK2	4	6.36
Q9UJZ1	STOML2	4	5.73
O15446	CD3EAP	4	5.12
O95067	CCNB2	4	5.1
P02794	FTH1	4	5.09
Q9UQC2	GAB2	4	2.5
Q13427	PPIG	4	1.64
Q7Z2W4	ZC3HAV1	4	0
Q8WUZ0	BCL7C	4	0
Q99798	ACO2	4	0
Q8IU60	DCP2	4	0
O94782	USP1	4	0
Q9NTZ6	RBM12	4	0
Q9NU22	MDN1	4	0
Q92766	RREB1	4	0
P49321	NASP	4	0
Q86T82	USP37	4	0
Q8WY36	BBX	4	0
P30307	CDC25C	4	0
P35611	ADD1	4	0
Q8WYP5	AHCTF1	4	0
Q7Z6E9	RBBP6	4	0
Q9Y388	RBMX2	4	0
Q9Y6J0	CABIN1	4	0
Q14160	SCRIB	4	0
Q96RU3	FNBP1	4	0
Q96T37	RBM15	4	0
Q16537	PPP2R5E	4	0
O14654	IRS4	4	0
Q9P2K3	RCOR3	4	0
O14579	COPE	4	0
O15085	ARHGEF11	4	0
O15027	SEC16A	4	0
Q00013	MPP1	4	0
Q9Y2J2	EPB41L3	4	0
O95684	FGFR1OP	4	0
O75410	TACC1	4	0
Q14789	GOLGB1	4	0
P49137	MAPKAPK2	4	0
O14950	MYL12B	4	0
Q8NI27	THOC2	4	0
O43164	PJA2	4	0
Q96MF7	NSMCE2	3	452
P36542	ATP5C1	3	448.7
Q13459	MYO9B	3	207.74
Q9BUN8	DERL1	3	198
Q9H3Z4	DNAJC5	3	117.5
Q3V6T2	CCDC88A	3	117.07
A5YKK6	CNOT1	3	115
Q96HA1	POM121	3	108.76
P11717	IGF2R	3	101
Q13029	PRDM2	3	97.26
Q9Y6A5	TACC3	3	89
Q7Z3K3	POGZ	3	85.26
Q5VT06	CEP350	3	76.62
Q9Y450	HBS1L	3	74.04
O75592	MYCBP2	3	62.97
O00429	DNM1L	3	47
Q01968	OCRL	3	44.5
Q14677	CLINT1	3	32.9
Q9Y5A9	YTHDF2	3	32.5
Q9H410	DSN1	3	30.19
P49642	PRIM1	3	29.62
P20719	HOXA5	3	29.05
Q13136	PPFIA1	3	18.33
P46100	ATRX	3	16.81
P06744	GPI	3	16.15
Q9ULR0	ISY1	3	9.42
Q9UBB9	TFIP11	3	8.66
Q9BQ52	ELAC2	3	6.79
Q9BTC0	DIDO1	3	6
Q8NG31	CASC5	3	6
O76031	CLPX	3	5.83
Q9ULM3	YEATS2	3	4.79
Q9Y5P4	COL4A3BP	3	4.76
Q99856	ARID3A	3	4.55
Q9NWM8	FKBP14	3	4.16
Q8WX93	PALLD	3	3
Q9UNY4	TTF2	3	3
Q15154	PCM1	3	2.61
Q9NRN7	AASDHPPT	3	2.1
P17858	PFKL	3	2.05
O43432	EIF4G3	3	1.61
Q9UHB6	LIMA1	3	1.52
P35613	BSG	3	1.5
O14802	POLR3A	3	1.5
Q96S82	UBL7	3	1.22
Q8TF05	PPP4R1	3	1.2
Q96RE7	NACC1	3	0.82
Q92734	TFG	3	0.69
O00444	PLK4	3	0.2
P05023	ATP1A1	3	0
O75122	CLASP2	3	0
Q8N806	UBR7	3	0
Q8TBZ6	TRMT10A	3	0
O75152	ZC3H11A	3	0
Q86TB9	PATL1	3	0
Q8WU90	ZC3H15	3	0
P82094	TMF1	3	0
Q6VY07	PACS1	3	0
P14314	PRKCSH	3	0
P12268	IMPDH2	3	0
Q14678	KANK1	3	0
Q04721	NOTCH2	3	0
Q8WWM7	ATXN2L	3	0
Q96JB2	COG3	3	0
Q9NX20	MRPL16	3	0
P30291	WEE1	3	0
Q9HAT8	PELI2	3	0
Q9UPW6	SATB2	3	0
Q9Y3T9	NOC2L	3	0
Q15555	MAPRE2	3	0
Q9BWU0	SLC4A1AP	3	0
Q8WZ73	RFFL	3	0
Q7Z5L9	IRF2BP2	3	0
Q9Y2U5	MAP3K2	3	0
P27824	CANX	3	0
Q13112	CHAF1B	3	0
Q9BYJ9	YTHDF1	3	0
P16949	STMN1	3	0
Q8N1G0	ZNF687	3	0
O94979	SEC31A	3	0
Q92538	GBF1	3	0
P37275	ZEB1	3	0
Q14135	VGLL4	3	0
Q9P0K7	RAI14	3	0
Q96EK5	KIAA1279	3	0
Q9ULU4	ZMYND8	3	0
Q96F86	EDC3	3	0
O43439	CBFA2T2	3	0
Q9BQI3	EIF2AK1	3	0
P40425	PBX2	3	0
Q9H1E3	NUCKS1	3	0
O60832	DKC1	3	0
P40222	TXLNA	3	0
P36507	MAP2K2	3	0
O15119	TBX3	3	0
P78536	ADAM17	3	0
O95628	CNOT4	3	0
Q8NHZ8	CDC26	3	0
O75449	KATNA1	3	0
P47712	PLA2G4A	3	0
Q96QF0	RAB3IP	3	0
O75379	VAMP4	3	0
P18858	LIG1	3	0
Q9UKI8	TLK1	3	0
Q99442	SEC62	2	355.74
Q7Z422	SZRD1	2	59.83
O14639	ABLIM1	2	43.12
Q9Y243	AKT3	2	26.86
Q8WYL5	SSH1	2	19.64
P30622	CLIP1	2	14
O75976	CPD	2	11.63
O14770	MEIS2	2	11
Q9C0C2	TNKS1BP1	2	8.98
Q9UPW0	FOXJ3	2	7.78
O43491	EPB41L2	2	7.67
Q96GX9	APIP	2	7.27
Q9UPU5	USP24	2	5.42
Q9BW19	KIFC1	2	4.53
Q9Y2Y0	ARL2BP	2	3.58
Q9P265	DIP2B	2	3.21
Q5W0B1	RNF219	2	2.71
Q5U5Q3	MEX3C	2	2.57
Q9Y5S2	CDC42BPB	2	2
Q53H47	SETMAR	2	2
O14662	STX16	2	2
Q9Y6R4	MAP3K4	2	1.56
Q9BZF1	OSBPL8	2	1.22
Q16352	INA	2	1.18
Q96ST2	IWS1	2	1
Q9NPQ8	RIC8A	2	0.67
P20290	BTF3	2	0.5
Q8WVK2	SNRNP27	2	0
Q658P3	STEAP3	2	0
O75044	SRGAP2	2	0
P17706	PTPN2	2	0
P30414	NKTR	2	0
Q92614	MYO18A	2	0
Q9BRS2	RIOK1	2	0
Q9BSJ6	FAM64A	2	0
Q92665	MRPS31	2	0
Q92692	PVRL2	2	0
P53597	SUCLG1	2	0
Q5SW79	CEP170	2	0
Q8N9T8	KRI1	2	0
Q8TBZ3	WDR20	2	0
O75179	ANKRD17	2	0
Q8TD16	BICD2	2	0
Q9GZR1	SENP6	2	0
Q9Y6X9	MORC2	2	0
Q9UG63	ABCF2	2	0
Q8WXH0	SYNE2	2	0
Q8IVF5	TIAM2	2	0
Q7Z4H7	HAUS6	2	0
Q9NX63	CHCHD3	2	0
P10071	GLI3	2	0
Q12923	PTPN13	2	0
Q8N5S9	CAMKK1	2	0
P49454	CENPF	2	0
O96013	PAK4	2	0
Q96K76	USP47	2	0
Q7Z3K6	MIER3	2	0
Q7Z417	NUFIP2	2	0
Q9NWQ8	PAG1	2	0
Q14573	ITPR3	2	0
Q15629	TRAM1	2	0
Q8IWQ3	BRSK2	2	0
Q8IWS0	PHF6	2	0
Q9BTE7	DCUN1D5	2	0
Q9BVW5	TIPIN	2	0
Q8N4C6	NIN	2	0
Q9HB90	RRAGC	2	0
Q9Y4L5	RNF115	2	0
Q9NZN8	CNOT2	2	0
Q9UQR0	SCML2	2	0
Q7LBC6	KDM3B	2	0
Q8IYL3	C1orf174	2	0
Q15435	PPP1R7	2	0
P53805	RCAN1	2	0
Q96GP6	SCARF2	2	0
Q9BYG5	PARD6B	2	0
Q14258	TRIM25	2	0
Q6ZN18	AEBP2	2	0
Q9Y608	LRRFIP2	2	0
Q13017	ARHGAP5	2	0
P42892	ECE1	2	0
O00330	PDHX	2	0
O14492	SH2B2	2	0
A3KN83	SBNO1	2	0
Q9ULL5	PRR12	2	0
Q9HC44	GPBP1L1	2	0
Q9P0L2	MARK1	2	0
Q96EV2	RBM33	2	0
Q01804	OTUD4	2	0
Q5HYJ3	FAM76B	2	0
Q9HCM7	FBRSL1	2	0
Q9BZL4	PPP1R12C	2	0
Q9H3Q1	CDC42EP4	2	0
Q9H2K8	TAOK3	2	0
Q5VT52	RPRD2	2	0
Q9UNP9	PPIE	2	0
Q6ZRV2	FAM83H	2	0
Q9P2M7	CGN	2	0
Q9H1K0	ZFYVE20	2	0
P82673	MRPS35	2	0
Q53ET0	CRTC2	2	0
O43572	AKAP10	2	0
Q5VZK9	LRRC16A	2	0
Q9H981	ACTR8	2	0
O75665	OFD1	2	0
O75663	TIPRL	2	0
P46063	RECQL	2	0
Q12802	AKAP13	2	0
Q8NEY1	NAV1	2	0
O60238	BNIP3L	2	0
Q9NSY1	BMP2K	2	0
O14730	RIOK3	2	0
Q9H8G2	CAAP1	2	0
Q6ZVM7	TOM1L2	2	0
Q8TC07	TBC1D15	2	0
P47736	RAP1GAP	2	0
Q9H6R7	C2orf44	2	0
Q8TBA6	GOLGA5	2	0
O95359	TACC2	2	0
Q8TB72	PUM2	2	0
Q96QR8	PURB	2	0
Q9ULH7	MKL2	2	0
Q6IQ23	PLEKHA7	2	0
Q96QZ7	MAGI1	2	0
Q14847	LASP1	2	0
Q96RK0	CIC	2	0
O14976	GAK	2	0
Q8WVD3	RNF138	1	0
Q5T8P6	RBM26	1	0
Q8WW12	PCNP	1	0
Q7Z309	FAM122B	1	0
Q8N8J7	C4orf32	1	0
Q92613	PHF16	1	0
P48553	TRAPPC10	1	0
Q92625	ANKS1A	1	0
Q4V328	GRIPAP1	1	0
Q8WVM7	STAG1	1	0
Q9BRS8	LARP6	1	0
Q92667	AKAP1	1	0
Q8TDJ6	DMXL2	1	0
Q49MG5	MAP9	1	0
Q8TDN4	CABLES1	1	0
Q96MH2	HEXIM2	1	0
O75146	HIP1R	1	0
Q96N67	DOCK7	1	0
Q5SW96	LDLRAP1	1	0
O75113	N4BP1	1	0
Q9UGU0	TCF20	1	0
Q9UGV2	NDRG3	1	0
Q8N9N8	EIF1AD	1	0
Q8WV22	NSMCE1	1	0
Q92733	PRCC	1	0
P48681	NES	1	0
A6H8Y1	BDP1	1	0
Q8N9B5	JMY	1	0
Q8IV63	VRK3	1	0
Q9UG56	PISD	1	0
Q9GZT9	EGLN1	1	0
Q9BRD0	BUD13	1	0
Q8IVM0	CCDC50	1	0
Q56P03	EAPP	1	0
P50851	LRBA	1	0
Q9NX74	DUS2L	1	0
P32322	PYCR1	1	0
Q96LB3	IFT74	1	0
Q9NWW5	CLN6	1	0
P10070	GLI2	1	0
Q9NXR1	NDE1	1	0
P26045	PTPN3	1	0
Q8N655	C10orf12	1	0
Q8IW35	CEP97	1	0
Q0JRZ9	FCHO2	1	0
Q8N5D0	WDTC1	1	0
Q9NVU7	SDAD1	1	0
Q9NVT9	ARMC1	1	0
Q7RTP6	MICAL3	1	0
Q7Z460	CLASP1	1	0
P58004	SESN2	1	0
Q9NWH9	SLTM	1	0
Q8IWW6	ARHGAP12	1	0
Q9Y4F5	KIAA0284	1	0
Q8IXM2	C17orf49	1	0
Q9BX95	SGPP1	1	0
O95772	STARD3NL	1	0
Q9H0K1	SIK2	1	0
Q8IZ21	PHACTR4	1	0
P53985	SLC16A1	1	0
Q9NYF3	FAM53C	1	0
P78316	NOP14	1	0
Q7L8J4	SH3BP5L	1	0
Q9UBF8	PI4KB	1	0
Q9NYP7	ELOVL5	1	0
Q9Y314	NOSIP	1	0
Q9UBK8	MTRR	1	0
Q15417	CNN3	1	0
Q9NYM9	BET1L	1	0
Q9Y2U8	LEMD3	1	0
Q9NZ63	C9orf78	1	0
Q8IZE3	SCYL3	1	0
P57737	CORO7	1	0
Q05D32	CTDSPL2	1	0
Q13129	RLF	1	0
Q13162	PRDX4	1	0
Q9Y620	RAD54B	1	0
Q76I76	SSH2	1	0
Q6P1L5	FAM117B	1	0
Q96GA3	LTV1	1	0
Q96FS4	SIPA1	1	0
Q96EY5	FAM125A	1	0
Q14126	DSG2	1	0
Q14149	MORC3	1	0
Q14147	DHX34	1	0
Q5TCQ9	MAGI3	1	0
Q9H4L5	OSBPL3	1	0
Q9HBD1	RC3H2	1	0
Q96S99	PLEKHF1	1	0
Q96RS0	TGS1	1	0
Q53H12	AGK	1	0
Q15067	ACOX1	1	0
Q15032	R3HDM1	1	0
Q9HC35	EML4	1	0
Q15058	KIF14	1	0
Q96F63	CCDC97	1	0
Q5VUJ6	LRCH2	1	0
Q9ULT8	HECTD1	1	0
P82909	MRPS36	1	0
Q9P2D3	HEATR5B	1	0
Q9BPU6	DPYSL5	1	0
Q9NP61	ARFGAP3	1	0
Q9P2B4	CTTNBP2NL	1	0
Q9H3N1	TMX1	1	0
Q96SU4	OSBPL9	1	0
Q9HCP0	CSNK1G1	1	0
O95260	ATE1	1	0
Q6WKZ4	RAB11FIP1	1	0
Q86YS7	KIAA0528	1	0
O95239	KIF4A	1	0
Q9P206	KIAA1522	1	0
Q6P1X5	TAF2	1	0
Q53H80	AKIRIN2	1	0
O95208	EPN2	1	0
Q5JTH9	RRP12	1	0
O15417	TNRC18	1	0
O60658	PDE8A	1	0
Q9BZD4	NUF2	1	0
O95297	MPZL1	1	0
O75881	CYP7B1	1	0
Q9HDC5	JPH1	1	0
Q9H2G2	SLK	1	0
Q9P2N5	RBM27	1	0
Q96D09	GPRASP2	1	0
Q5SR56	HIATL1	1	0
Q96AQ6	PBXIP1	1	0
Q8ND76	CCNY	1	0
Q9C0E8	KIAA1715	1	0
O14531	DPYSL4	1	0
Q5VTL8	PRPF38B	1	0
O14545	TRAFD1	1	0
Q93075	TATDN2	1	0
Q01433	AMPD2	1	0
Q9H8M2	BRD9	1	0
O75676	RPS6KA4	1	0
Q13442	PDAP1	1	0
Q8NFQ8	TOR1AIP2	1	0
Q12756	KIF1A	1	0
Q13496	MTM1	1	0
Q9NSC2	SALL1	1	0
Q86VR2	FAM134C	1	0
P78559	MAP1A	1	0
P10109	FDX1	1	0
Q9UHQ1	NARF	1	0
Q96AG3	SLC25A46	1	0
P46019	PHKA2	1	0
Q9UJA5	TRMT6	1	0
O15091	KIAA0391	1	0
Q13585	GPR50	1	0
Q99543	DNAJC2	1	0
O15075	DCLK1	1	0
O15014	ZNF609	1	0
O60256	PRPSAP2	1	0
O60237	PPP1R12B	1	0
Q9NSV4	DIAPH3	1	0
Q9UJ41	RABGEF1	1	0
Q6P6C2	ALKBH5	1	0
Q86UE4	MTDH	1	0
Q8NFG4	FLCN	1	0
P41567	EIF1	1	0
Q9UK76	HN1	1	0
O60547	GMDS	1	0
P10321	HLA-C	1	0
Q6NSI4	CXorf57	1	0
Q9ULH0	KIDINS220	1	0
Q9NRA8	EIF4ENIF1	1	0
Q6IQ49	SDE2	1	0
Q9NQW6	ANLN	1	0
Q9NQV6	PRDM10	1	0
Q8NI08	NCOA7	1	0
a:Degree is defined as the number of links incident upon a node
b:Betweenness quantifies the number of times a node acts as a bridge along the shortest path between two other nodes.

## Sheet: Table S9-2
Table S9-2. Nodes informations of PKD2&3 regulated phosphoprotein network
Id	Label	Degree	Betweenness
P63165	SUMO1	219	43705.7
P01106	MYC	188	25495.3
P04637	TP53	136	22423.4
Q15717	ELAVL1	286	21783.5
Q9UQL6	HDAC5	103	10798.3
P07900	HSP90AA1	121	10657.7
Q96EB6	SIRT1	71	9327.8
P38398	BRCA1	93	9291.02
P08238	HSP90AB1	86	8907.57
Q13547	HDAC1	125	8639.63
P09651	HNRNPA1	77	8148.64
Q15554	TERF2	75	6988.59
P12956	XRCC6	52	6965.87
Q00839	HNRNPU	69	6049.92
O96028	WHSC1	73	5007.32
P06400	RB1	54	4848.46
Q96SB4	SRPK1	45	4680.6
P11142	HSPA8	54	4601.51
P16220	CREB1	40	4455.25
P62158	CALM3	54	4446.97
Q96B97	SH3KBP1	52	4317.54
Q9Y478	PRKAB1	41	4111.26
P51532	SMARCA4	57	4032.53
Q13616	CUL1	121	4003.86
Q13263	TRIM28	31	3709.15
Q08211	DHX9	67	3681.86
P19338	NCL	49	3627.49
P67809	YBX1	42	3425.85
Q13177	PAK2	29	3378.01
P51858	HDGF	53	3223.2
Q9UQ35	SRRM2	64	3189.9
Q9H4A3	WNK1	17	3171.76
P49407	ARRB1	63	3137.35
Q96ST3	SIN3A	46	2995.41
Q15233	NONO	35	2943.57
P00519	ABL1	54	2932.91
Q14676	MDC1	49	2774.01
P09874	PARP1	43	2684.16
P49917	LIG4	28	2610.55
Q13283	G3BP1	30	2594.14
P11387	TOP1	48	2564.73
P08670	VIM	31	2514.33
P25490	YY1	40	2505.88
Q14247	CTTN	20	2492.49
P21333	FLNA	31	2487.03
Q16576	RBBP7	31	2478.26
Q12906	ILF3	53	2474.26
P23396	RPS3	39	2428.43
P29590	PML	37	2358.28
O60763	USO1	8	2334.71
Q8IYB3	SRRM1	47	2279.93
Q15459	SF3A1	41	2244.97
P10644	PRKAR1A	20	2235
P08631	HCK	23	2220.32
P07948	LYN	23	2199.57
Q9NYB0	TERF2IP	33	2195.49
P08107	HSPA1B	44	2187.76
P56524	HDAC4	44	2168.57
P51617	IRAK1	19	2127.38
P50402	EMD	31	2039.26
P25205	MCM3	26	1992.29
P25054	APC	36	1982.86
P23246	SFPQ	47	1973.79
P35579	MYH9	30	1954.21
O60216	RAD21	68	1944.46
Q15149	PLEC	17	1923.78
Q07666	KHDRBS1	31	1920.65
Q14103	HNRNPD	40	1918.91
P13569	CFTR	46	1899.21
Q9UQE7	SMC3	20	1875.3
P42858	HTT	21	1872.25
P49736	MCM2	20	1850.62
P38432	COIL	17	1844.09
P29692	EEF1D	24	1816.52
Q92597	NDRG1	24	1744.45
Q53GS9	USP39	22	1687.09
Q9Y618	NCOR2	22	1686.98
P15924	DSP	8	1657.9
O75533	SF3B1	40	1643.46
P27694	RPA1	28	1641.47
P42566	EPS15	16	1620.78
Q9BQG0	MYBBP1A	20	1604.23
Q07021	C1QBP	26	1579.96
P28340	POLD1	14	1491.79
Q96GD4	AURKB	20	1482.31
Q00613	HSF1	21	1478.78
P60709	ACTB	39	1442.8
Q9Y4E8	USP15	13	1442.74
O00231	PSMD11	17	1401.12
O00567	NOP56	32	1399.85
Q8N163	KIAA1967	21	1385.57
O60264	SMARCA5	25	1371.07
Q15084	PDIA6	10	1370.51
Q9Y5K6	CD2AP	22	1339.46
P61247	RPS3A	29	1328.84
O15530	PDPK1	15	1318.93
Q9NZM3	ITSN2	26	1303.02
O43741	PRKAB2	10	1298.44
P23193	TCEA1	20	1275.53
Q15365	PCBP1	21	1270.38
P15336	ATF2	48	1244.12
O75643	SNRNP200	37	1238.68
O00257	CBX4	18	1233.16
Q4G0J3	LARP7	13	1228.63
P07910	HNRNPC	41	1224.29
Q9Y6Q9	NCOA3	22	1217.97
O60934	NBN	20	1207.09
Q13619	CUL4A	54	1199.79
P62263	RPS14	27	1190.97
Q9Y490	TLN1	19	1187.56
P11171	EPB41	24	1180.02
P49792	RANBP2	32	1161.14
Q13151	HNRNPA0	25	1137.6
Q92841	DDX17	35	1132.75
O60885	BRD4	22	1122.09
P06748	NPM1	53	1105.74
Q12888	TP53BP1	35	1105.51
Q03164	MLL	21	1087.1
Q9Y2W1	THRAP3	26	1080.14
Q15029	EFTUD2	33	1078.89
P83731	RPL24	19	1066.57
Q03001	DST	13	1063.01
P49959	MRE11A	28	1060.61
Q9BVJ6	UTP14A	21	1048.82
Q9P287	BCCIP	8	1043.44
P38159	RBMX	31	1040.07
Q96RT1	ERBB2IP	13	1036.17
Q92466	DDB2	11	1021.71
P68104	EEF1A1	46	1013.81
Q13200	PSMD2	21	991.34
P52272	HNRNPM	57	975.09
P30084	ECHS1	9	957.57
P33176	KIF5B	16	956.69
Q8IWX8	CHERP	12	950.35
Q96EZ8	MCRS1	16	945.7
P52701	MSH6	17	922.67
P78347	GTF2I	20	921.52
P26358	DNMT1	26	918.58
O60341	KDM1A	30	911.33
O94776	MTA2	36	897.3
P51608	MECP2	21	865.77
P28749	RBL1	24	865.65
O43586	PSTPIP1	12	857.89
Q02078	MEF2A	9	856.75
Q14152	EIF3A	19	856.6
P51610	HCFC1	18	844.89
P31943	HNRNPH1	42	795.93
Q6Y7W6	GIGYF2	12	789.95
Q9UQ80	PA2G4	25	787.57
Q14289	PTK2B	16	787.38
Q6P1J9	CDC73	21	780.48
Q07157	TJP1	21	766.89
P16989	CSDA	21	764.57
Q13363	CTBP1	24	763.02
Q96LA8	PRMT6	4	753.15
Q96AP0	ACD	13	740.91
P27540	ARNT	12	740.88
Q7L2J0	MEPCE	56	727.31
Q8IZP0	ABI1	16	715.97
O75925	PIAS1	20	711.24
P38646	HSPA9	27	705.46
O00213	APBB1	28	700.15
O00221	NFKBIE	18	699.32
P17844	DDX5	43	695.7
P04792	HSPB1	24	680.79
P22626	HNRNPA2B1	31	680.45
P28370	SMARCA1	9	672.84
P27816	MAP4	12	672.27
O00267	SUPT5H	16	659.43
Q13526	PIN1	55	652.98
P16615	ATP2A2	9	649.2
P18031	PTPN1	11	645.99
Q13501	SQSTM1	29	628.94
Q9UNM6	PSMD13	19	623.65
Q9Y6K1	DNMT3A	12	618.28
P49756	RBM25	15	616.57
Q9BW61	DDA1	16	614.89
Q05209	PTPN12	10	610.43
Q12905	ILF2	40	600.76
P04049	RAF1	22	598.25
P22681	CBL	35	577.03
P25788	PSMA3	52	575.95
P52597	HNRNPF	24	574.04
Q14978	NOLC1	17	566.47
Q06330	RBPJ	12	565.25
P18754	RCC1	20	547.72
O43707	ACTN4	13	546.79
Q14155	ARHGEF7	7	546.3
P08621	SNRNP70	19	536.78
Q92538	GBF1	6	535.26
Q07889	SOS1	13	534.14
P63167	DYNLL1	14	531.14
Q8NE71	ABCF1	18	522.45
O43683	BUB1	9	517.63
Q13111	CHAF1A	16	510.74
Q13426	XRCC4	10	508.67
Q96T60	PNKP	19	507.52
Q9UPN3	MACF1	9	506.7
Q02952	AKAP12	4	506.6
Q9H1I8	ASCC2	9	502.5
P54578	USP14	13	499.6
O43463	SUV39H1	18	498.07
P55036	PSMD4	25	497.67
Q13435	SF3B2	24	494.51
Q15022	SUZ12	18	494.01
P62269	RPS18	16	485.85
Q92598	HSPH1	14	484.55
Q15418	RPS6KA1	16	484.38
P41743	PRKCI	16	480.75
Q8NC51	SERBP1	13	475.41
P0C7T5	ATXN1L	12	474.5
P35637	FUS	23	470.75
P52292	KPNA2	26	466.01
Q9Y2X3	NOP58	14	457.89
Q13330	MTA1	20	451.75
Q96PK6	RBM14	30	450.32
P10242	MYB	22	449.3
Q00688	FKBP3	21	448.23
Q92890	UFD1L	12	447.5
P06454	PTMA	10	441.24
P06733	ENO1	21	435.81
O60318	MCM3AP	5	434.9
Q13033	STRN3	9	432.34
Q9HCN4	GPN1	15	428.73
P51531	SMARCA2	23	422.57
P50552	VASP	11	420.6
Q9BYD1	MRPL13	4	416.64
Q8WZ42	TTN	21	411.46
Q15366	PCBP2	13	410.33
P27708	CAD	14	409.79
P50579	METAP2	3	405
P14618	PKM	16	402.81
Q14008	CKAP5	11	401.53
P11388	TOP2A	20	397.02
Q07065	CKAP4	7	396.49
Q13045	FLII	10	396.22
P62081	RPS7	21	395.36
Q06210	GFPT1	7	394.92
O43765	SGTA	11	390.33
Q5SRE5	NUP188	4	389.94
O95295	SNAPIN	8	387.67
P27824	CANX	10	385.51
P20248	CCNA2	18	382.86
Q9Y5S9	RBM8A	16	380.52
O60716	CTNND1	7	377.3
Q13094	LCP2	10	373.66
Q5SSJ5	HP1BP3	17	372.84
O43572	AKAP10	4	372.5
P15311	EZR	12	368.92
Q12874	SF3A3	15	367.41
Q92945	KHSRP	15	363.51
Q9UNN5	FAF1	19	362.34
P55884	EIF3B	11	360.88
Q9UNS2	COPS3	14	359.52
Q5VU43	PDE4DIP	6	359.3
P49790	NUP153	13	356.62
P60866	RPS20	23	352.15
P23588	EIF4B	14	350.77
Q8WX92	COBRA1	20	349.3
Q14166	TTLL12	11	349
P42575	CASP2	5	348.23
Q15691	MAPRE1	10	346.75
P26196	DDX6	7	343.59
P04075	ALDOA	12	342.32
Q06587	RING1	11	340.91
Q16630	CPSF6	17	340.81
O00418	EEF2K	6	340.19
P35606	COPB2	13	339.68
Q86UP2	KTN1	7	339.59
P42704	LRPPRC	11	338.94
O43318	MAP3K7	17	334.15
O95816	BAG2	11	329.66
P00558	PGK1	15	328.5
Q8WYQ5	DGCR8	14	327.34
P19022	CDH2	10	327.34
Q15648	MED1	21	327.03
Q9NTJ3	SMC4	11	324.97
O43719	HTATSF1	10	321.91
Q9H3U1	UNC45A	9	320.8
P09429	HMGB1	15	320.54
P35580	MYH10	14	317.49
Q9BTE6	PTGES3L-AARSD1	7	316.46
O95983	MBD3	23	310.5
Q7Z6Z7	HUWE1	13	309.96
Q13043	STK4	8	309.89
Q9P0U4	CXXC1	9	309.73
Q02750	MAP2K1	11	304.89
P12980	LYL1	8	304.64
Q9Y3T9	NOC2L	4	302.1
O43399	TPD52L2	6	302.1
Q99933	BAG1	16	298.38
Q92797	SYMPK	5	296.54
Q04759	PRKCQ	14	291.35
Q9BUJ2	HNRNPUL1	20	287.3
Q96JH7	VCPIP1	6	283.91
Q96RU2	USP28	11	282.58
Q12996	CSTF3	4	280.45
P11137	MAP2	14	280.38
Q9P2E9	RRBP1	5	279.97
P15374	UCHL3	7	278.86
Q6MZP7	LIN54	10	277.33
Q07866	KLC1	7	274.93
Q15185	PTGES3	9	272.86
Q9HAT8	PELI2	5	267.99
P40855	PEX19	4	267.98
Q6P2E9	EDC4	10	263.67
Q9UNF1	MAGED2	10	260.35
P20700	LMNB1	14	258.75
O94888	UBXN7	14	258.49
Q9C0J8	WDR33	8	257.19
Q9Y3C6	PPIL1	6	255.22
P40425	PBX2	6	254
Q9Y2W2	WBP11	10	253.63
Q13480	GAB1	9	252.83
Q5JSH3	WDR44	7	245
Q8WVV9	HNRPLL	4	240.03
Q8N488	RYBP	9	239.01
Q99460	PSMD1	21	238.95
O75167	PHACTR2	2	229.82
Q93074	MED12	11	229.41
P14625	HSP90B1	15	225.68
Q96EY5	FAM125A	3	221
Q9P270	SLAIN2	4	220.34
P08651	NFIC	10	218.3
Q01664	TFAP4	26	216.39
Q06418	TYRO3	3	214.43
O43852	CALU	9	212.96
O95602	POLR1A	10	212.76
P10636	MAPT	17	212.71
Q14011	CIRBP	15	210.95
Q29RF7	PDS5A	13	209.14
P12755	SKI	11	207.92
O00505	KPNA3	11	206.3
Q9Y608	LRRFIP2	4	202.59
Q14244	MAP7	5	202.42
Q9Y5A7	NUB1	5	201.1
Q6VMQ6	ATF7IP	7	200.75
O75376	NCOR1	42	200.49
P52948	NUP98	12	200.37
P55209	NAP1L1	18	197.26
P18669	PGAM1	4	196.99
P62316	SNRPD2	17	194.63
Q02218	OGDH	3	194
P39880	CUX1	5	191.55
Q14181	POLA2	11	191.51
P98175	RBM10	8	188.1
P37198	NUP62	8	185.3
P42166	TMPO	20	183.88
O60563	CCNT1	18	183.27
Q14157	UBAP2L	8	179.13
Q9ULU4	ZMYND8	4	178.05
O60343	TBC1D4	4	175.94
Q68EM7	ARHGAP17	10	173.58
Q8IXJ6	SIRT2	20	173.35
Q02878	RPL6	30	172.52
Q9H307	PNN	10	172.34
P13861	PRKAR2A	15	169.31
Q9UNZ2	NSFL1C	10	168.81
Q16204	CCDC6	10	168.06
Q7Z460	CLASP1	3	166.68
Q96RE7	NACC1	4	165.83
Q00341	HDLBP	11	164.76
Q96HA1	POM121	3	164.16
Q8N122	RPTOR	9	163.36
P07737	PFN1	11	162.96
P18583	SON	16	162.95
Q9BY44	EIF2A	5	162.74
Q8NEY8	PPHLN1	7	162.57
O43823	AKAP8	6	160.88
Q13885	TUBB2A	11	160.66
P31948	STIP1	14	159.92
O43491	EPB41L2	4	159.57
O14617	AP3D1	4	159
Q8TEW0	PARD3	12	156.22
O14497	ARID1A	13	155.51
Q13951	CBFB	7	155.02
Q16513	PKN2	8	154.42
Q99759	MAP3K3	44	154.15
P60174	TPI1	9	152.6
Q9BXB4	OSBPL11	4	151.5
O15400	STX7	5	150
Q9H6Z4	RANBP3	11	149.73
O75676	RPS6KA4	3	149.38
Q9Y6I3	EPN1	5	148.45
Q9GZR7	DDX24	13	147.1
Q9HAU0	PLEKHA5	7	146.55
P08575	PTPRC	8	142.14
Q14160	SCRIB	5	142.08
Q9NRL2	BAZ1A	9	131.06
P05387	RPLP2	12	130.31
Q13557	CAMK2D	11	129.71
P02545	LMNA	23	129.02
O43524	FOXO3	13	127.35
Q14684	RRP1B	15	126.25
O60610	DIAPH1	7	123.93
Q9UIG0	BAZ1B	17	123.89
O94966	USP19	11	123.54
Q14562	DHX8	8	122.91
Q5VVJ2	MYSM1	5	122.74
Q9BX66	SORBS1	11	122.45
Q15276	RABEP1	6	122.23
Q02156	PRKCE	14	121.75
Q8TD19	NEK9	7	120.33
Q01518	CAP1	13	119.21
Q13451	FKBP5	15	118.95
Q05655	PRKCD	16	117.76
Q16514	TAF12	4	117.71
Q9Y6A5	TACC3	5	116.68
P17544	ATF7	8	116.63
P17096	HMGA1	26	113.84
Q9BVS4	RIOK2	5	113.72
Q14694	USP10	9	113.58
O15550	KDM6A	5	112.54
Q14C86	GAPVD1	6	111.94
Q13286	CLN3	9	111.16
Q969G3	SMARCE1	21	111.14
P11717	IGF2R	3	110
Q9UKE5	TNIK	25	109.15
Q9UKM9	RALY	15	106.76
Q9H165	BCL11A	7	106.41
Q9BYW2	SETD2	5	105.76
P49840	GSK3A	10	104.86
O95819	MAP4K4	8	102.6
Q92522	H1FX	10	100.56
Q14566	MCM6	17	97.15
P04040	CAT	4	97.04
P15056	BRAF	12	96.83
Q9UPY3	DICER1	6	95.39
Q96EY1	DNAJA3	8	94.94
Q13127	REST	10	94.42
P05455	SSB	10	94.28
O43815	STRN	9	93.96
P46821	MAP1B	6	93.36
Q15744	CEBPE	9	92.87
P15170	GSPT1	8	92.49
Q13459	MYO9B	3	92
Q9BXW9	FANCD2	11	91.48
O43242	PSMD3	11	91.31
Q9Y450	HBS1L	3	91.3
Q9NYF8	BCLAF1	10	90.79
P27448	MARK3	9	89.15
O94842	TOX4	9	88.8
O95613	PCNT	10	87.7
P61006	RAB8A	4	86.98
Q8WXE1	ATRIP	7	83.61
Q99569	PKP4	5	82.88
Q14004	CDK13	3	82.32
Q9HAW0	BRF2	13	81.27
Q9Y624	F11R	6	80.64
O43516	WIPF1	9	80.62
Q9BXP5	SRRT	7	79.95
Q9BPX3	NCAPG	11	79.35
Q7Z5K2	WAPAL	11	78.58
Q00005	PPP2R2B	11	77.53
P52756	RBM5	5	77.45
Q9UBW8	COPS7A	10	76.91
Q13422	IKZF1	11	76.72
P22059	OSBP	10	75.52
Q13098	GPS1	7	75.39
Q15154	PCM1	4	75.34
Q5T200	ZC3H13	9	74.73
Q9UJU6	DBNL	8	74.47
Q15942	ZYX	17	73.25
P05771	PRKCB	11	71.67
Q9UBB5	MBD2	14	69.01
Q15293	RCN1	7	68.29
O95218	ZRANB2	15	68.23
Q86YP4	GATAD2A	8	67.74
Q16555	DPYSL2	5	67.37
Q8NAV1	PRPF38A	6	67.09
Q9Y5P4	COL4A3BP	4	66.81
Q14669	TRIP12	6	66.04
P49327	FASN	16	64.86
O95466	FMNL1	26	64.02
Q9H0B6	KLC2	6	63.39
O76071	CIAO1	10	62.99
Q9UJ70	NAGK	6	62.83
Q13439	GOLGA4	4	62.55
O00255	MEN1	19	62.54
Q9H334	FOXP1	6	62.51
Q8IX12	CCAR1	5	61.38
Q9Y4W2	LAS1L	4	60.27
Q9Y4A5	TRRAP	13	60.11
Q14671	PUM1	5	59.68
Q15058	KIF14	2	59.37
Q7Z3K3	POGZ	4	58.89
P17275	JUNB	9	58.3
Q9ULM3	YEATS2	6	57.99
O76021	RSL1D1	14	57.73
Q92541	RTF1	8	56.77
P46459	NSF	7	53.34
P35659	DEK	13	53.32
Q14980	NUMA1	15	53.1
Q92974	ARHGEF2	6	51.5
P41229	KDM5C	5	51.06
O00151	PDLIM1	4	50.84
O43583	DENR	6	50.12
Q15021	NCAPD2	9	49.19
P60228	EIF3E	20	49.15
Q08J23	NSUN2	13	48.74
Q15052	ARHGEF6	4	48.37
P36542	ATP5C1	5	48.03
Q9Y606	PUS1	6	47.98
Q5TAQ9	DCAF8	6	47.42
O60271	SPAG9	9	47.38
Q9Y4H2	IRS2	7	47.19
P05023	ATP1A1	6	47
Q15003	NCAPH	9	45.99
P41250	GARS	11	45.61
Q9Y6D9	MAD1L1	5	44.93
P49815	TSC2	9	44.49
Q96F86	EDC3	5	43.78
Q9NZQ3	NCKIPSD	5	43.17
Q12959	DLG1	8	43.16
P22234	PAICS	10	43.1
O60315	ZEB2	9	42.37
Q15054	POLD3	7	42.11
P46939	UTRN	8	40.79
Q9UBC2	EPS15L1	5	40.39
Q8WVC0	LEO1	11	39.93
Q96FF9	CDCA5	7	39.85
Q6PJG2	ELMSAN1	4	38.78
P49916	LIG3	7	38.65
Q9UIF9	BAZ2A	6	38.62
Q99986	VRK1	8	38.39
Q8TEK3	DOT1L	9	37.82
P35670	ATP7B	4	37.5
P20290	BTF3	2	37.16
Q9HCK8	CHD8	5	36.79
P46087	NOP2	17	36.73
O00203	AP3B1	4	36.67
Q9UDY2	TJP2	8	36.63
Q96P48	ARAP1	4	36.35
P37275	ZEB1	4	36.34
Q6P4R8	NFRKB	7	35.81
O43847	NRD1	11	35.07
P43243	MATR3	12	34.14
P13798	APEH	5	33.62
Q9H410	DSN1	3	33.53
Q9H2P0	ADNP	5	33.09
Q9ULX6	AKAP8L	8	32.02
Q96T58	SPEN	9	31.73
Q6PD62	CTR9	7	31.66
Q68CJ9	CREB3L3	4	31.42
O00506	STK25	5	31.14
O75448	MED24	11	31.01
O75563	SKAP2	5	30.33
P51825	AFF1	7	29.88
Q96B23	C18orf25	6	29.15
Q09666	AHNAK	6	28.81
Q7RTP6	MICAL3	2	28.65
Q9BXS6	NUSAP1	4	28.3
O95747	OXSR1	5	28.24
P07814	EPRS	17	27.49
Q08752	PPID	11	27.44
Q9P2R6	RERE	6	27.37
P51693	APLP1	9	26.86
P42684	ABL2	7	26.23
O15344	MID1	6	26.11
P49642	PRIM1	4	25.97
P19634	SLC9A1	6	25.68
Q15678	PTPN14	4	25.67
Q9NYP7	ELOVL5	2	25.42
Q96D71	REPS1	4	24.7
Q9Y6E2	BZW2	5	24.55
Q9NWH9	SLTM	5	24.21
O75717	WDHD1	5	24.03
Q75N03	CBLL1	3	23.92
Q96I25	RBM17	5	23.88
Q9C0C9	UBE2O	8	23.66
Q08945	SSRP1	26	23.51
P51149	RAB7A	5	22.81
Q8IXK0	PHC2	8	21.77
Q9BVA1	TUBB2B	5	21.77
Q12830	BPTF	4	21.49
Q8N3U4	STAG2	10	21.4
Q5VT06	CEP350	3	21.05
P31350	RRM2	5	20.67
O60841	EIF5B	3	20.57
O95785	WIZ	7	20.53
Q8WWY3	PRPF31	12	20.26
Q9NYV4	CDK12	6	20.01
Q53EL6	PDCD4	7	19.62
P49454	CENPF	2	19.61
P82933	MRPS9	6	19.59
O15067	PFAS	12	19.42
P53999	SUB1	5	19.3
P52732	KIF11	4	19.23
Q9H2K8	TAOK3	3	18.98
Q05639	EEF1A2	8	18.27
Q08117	AES	4	18.18
P36507	MAP2K2	6	17.46
O15117	FYB	10	17.34
P49116	NR2C2	13	16.99
Q12972	PPP1R8	6	16.6
P10244	MYBL2	5	16.3
Q9BZZ5	API5	7	16.17
Q8IVH8	MAP4K3	5	16.12
P27815	PDE4A	3	15.99
Q53G59	KLHL12	3	15.75
Q9Y6D6	ARFGEF1	5	15.51
Q9H0K1	SIK2	2	15.03
Q9Y6R4	MAP3K4	4	14.68
Q96AC1	FERMT2	5	14.57
P54886	ALDH18A1	6	14.4
Q06413	MEF2C	4	14.2
Q96QH2	PRAM1	6	14.18
Q9NZN8	CNOT2	4	13.97
Q96E09	FAM122A	2	13.97
Q9UNY4	TTF2	3	13.88
Q96GN5	CDCA7L	4	13.76
Q9H8T0	AKTIP	9	13.57
Q9H7E9	C8orf33	8	13.5
P35968	KDR	6	13.4
P40222	TXLNA	5	13.37
P11413	G6PD	3	13.35
Q9NS91	RAD18	7	13.24
Q9Y2K2	SIK3	2	12.89
Q9BTC0	DIDO1	3	12.79
Q7Z5L9	IRF2BP2	5	12.49
Q13555	CAMK2G	7	12.4
Q96HR8	NAF1	2	12.39
P13807	GYS1	4	12.04
O95721	SNAP29	3	12
Q9UBB9	TFIP11	4	11.84
Q99704	DOK1	7	11.82
Q12904	AIMP1	6	11.53
Q8WX93	PALLD	4	11.47
Q6WCQ1	MPRIP	4	11.11
Q9H583	HEATR1	2	10.99
Q02241	KIF23	5	10.51
O15446	CD3EAP	6	10.51
P55265	ADAR	10	10.5
Q32MZ4	LRRFIP1	5	10.34
Q9Y5B0	CTDP1	8	10.23
Q9NYL9	TMOD3	4	10.19
Q92785	DPF2	7	10.12
Q03188	CENPC1	5	9.94
Q69YN4	KIAA1429	4	9.92
Q15172	PPP2R5A	2	9.92
Q9UPQ9	TNRC6B	3	9.91
O75976	CPD	3	9.79
Q9Y6G9	DYNC1LI1	6	9.75
O15541	RNF113A	5	9.21
Q99856	ARID3A	4	9.18
O14686	MLL2	7	9.18
O15047	SETD1A	5	9.1
Q5W0B1	RNF219	3	9.08
P29375	KDM5A	6	8.64
Q8IVW6	ARID3B	2	8.34
Q9BQ52	ELAC2	3	8.08
Q9NRN7	AASDHPPT	3	8.06
O14654	IRS4	5	7.85
Q6ZN18	AEBP2	4	7.72
Q86VM9	ZC3H18	10	7.68
P46100	ATRX	3	7.59
Q9NX40	OCIAD1	2	7.55
Q9UPU5	USP24	3	7.54
Q96T37	RBM15	3	7.12
Q96RS0	TGS1	2	6.74
P59046	NLRP12	5	6.7
Q53HL2	CDCA8	5	6.36
Q9Y3Q8	TSC22D4	4	6.34
Q9UQB8	BAIAP2	7	6.03
P55081	MFAP1	3	5.67
Q4LE39	ARID4B	4	5.65
Q92888	ARHGEF1	3	5.59
Q86UE8	TLK2	4	5.5
Q9ULW0	TPX2	5	5.48
Q9NPQ8	RIC8A	4	5.44
Q9UQC2	GAB2	4	5.33
Q9NSI6	BRWD1	5	5.22
P26583	HMGB2	6	5.15
Q14517	FAT1	5	5.12
O76031	CLPX	3	4.95
Q16875	PFKFB3	3	4.58
Q8N3X1	FNBP4	3	4.5
O00429	DNM1L	4	4.5
Q2TAL8	QRICH1	3	4.34
Q96S82	UBL7	4	4.17
P78559	MAP1A	3	4.13
Q9H1A4	ANAPC1	5	3.9
Q7Z417	NUFIP2	3	3.81
Q92734	TFG	7	3.8
O60673	REV3L	2	3.75
Q9NWM8	FKBP14	2	3.59
Q5VWG9	TAF3	2	3.16
Q14677	CLINT1	4	3.09
Q8IVT5	KSR1	8	3.08
Q9UHB6	LIMA1	3	3.07
P20042	EIF2S2	4	2.95
O15155	BET1	2	2.83
Q5BKZ1	ZNF326	7	2.82
O76064	RNF8	8	2.63
Q8ND56	LSM14A	5	2.56
Q9BYG3	MKI67IP	5	2.36
Q9Y385	UBE2J1	4	2.29
Q8IZ21	PHACTR4	4	2.27
P25098	ADRBK1	5	2.24
Q9Y248	GINS2	3	2.23
Q9P2K3	RCOR3	4	2.2
A6NC98	CCDC88B	2	2
O76094	SRP72	3	1.98
O00178	GTPBP1	2	1.67
O95149	SNUPN	3	1.5
Q16666	IFI16	4	1.41
Q00537	CDK17	2	1.38
Q96Q05	TRAPPC9	3	1.25
Q5VSL9	STRIP1	5	1.2
Q9BVG4	CXorf26	3	1.08
Q9NSC5	HOMER3	2	1.06
Q96ST2	IWS1	2	1
Q9P206	KIAA1522	2	0.97
Q9NQ55	PPAN	2	0.89
Q8WXI9	GATAD2B	8	0.58
Q9BWW4	SSBP3	2	0.5
P28715	ERCC5	2	0.5
Q6GQQ9	OTUD7B	2	0.5
Q5JTH9	RRP12	2	0.41
Q14151	SAFB2	3	0.33
P53621	COPA	7	0
Q04637	EIF4G1	17	0
Q9UGJ0	PRKAG2	9	0
P13056	NR2C1	19	0
P13051	UNG	1	0
Q8WVK2	SNRNP27	4	0
Q8N8S7	ENAH	10	0
Q8WVD3	RNF138	1	0
Q5T8P6	RBM26	1	0
O75044	SRGAP2	4	0
Q8WW12	PCNP	2	0
Q7Z309	FAM122B	1	0
Q8TDD1	DDX54	1	0
Q15910	EZH2	27	0
P17706	PTPN2	1	0
Q92608	DOCK2	4	0
Q9NV56	MRGBP	11	0
P30414	NKTR	2	0
P30419	NMT1	17	0
P48553	TRAPPC10	1	0
Q4V328	GRIPAP1	1	0
P50613	CDK7	17	0
Q96NB3	ZNF830	4	0
P32519	ELF1	5	0
P13010	XRCC5	53	0
Q9BRS2	RIOK1	1	0
Q9BSJ6	FAM64A	2	0
Q7Z2W4	ZC3HAV1	6	0
P00451	F8	1	0
Q92667	AKAP1	2	0
Q92692	PVRL2	1	0
Q8IU81	IRF2BP1	2	0
Q8WUZ0	BCL7C	5	0
Q8TDJ6	DMXL2	1	0
Q8IU60	DCP2	6	0
Q49MG5	MAP9	2	0
Q99733	NAP1L4	8	0
Q4VC05	BCL7A	2	0
P29317	EPHA2	8	0
P56192	MARS	10	0
Q8TDN4	CABLES1	1	0
P16333	NCK1	38	0
O75145	PPFIA3	1	0
Q9NVC6	MED17	16	0
Q02447	SP3	19	0
Q96N67	DOCK7	2	0
O75122	CLASP2	6	0
Q9NVD7	PARVA	4	0
Q5UIP0	RIF1	14	0
Q5SW96	LDLRAP1	1	0
O75113	N4BP1	1	0
Q8WVB6	CHTF18	4	0
Q96N64	PWWP2A	1	0
P41208	CETN2	3	0
P21796	VDAC1	12	0
O94782	USP1	5	0
Q5SW79	CEP170	4	0
Q9NVI1	FANCI	7	0
Q9UGV2	NDRG3	1	0
Q96N11	C7orf26	1	0
P28065	PSMB9	2	0
Q8N9T8	KRI1	1	0
Q8TBZ6	TRMT10A	3	0
Q5SY16	NOL9	2	0
Q8IUD2	ERC1	6	0
O75175	CNOT3	4	0
O75179	ANKRD17	3	0
P31153	MAT2A	5	0
Q4VCS5	AMOT	11	0
Q92733	PRCC	1	0
Q9NU22	MDN1	2	0
P30566	ADSL	6	0
P56211	ARPP19	1	0
Q92766	RREB1	4	0
Q9UFC0	LRWD1	1	0
Q86TB9	PATL1	3	0
P82094	TMF1	1	0
Q8WU90	ZC3H15	4	0
Q8N9B5	JMY	1	0
Q99684	GFI1	10	0
Q15831	STK11	12	0
Q99614	TTC1	11	0
Q7L4I2	RSRC2	1	0
P36915	GNL1	1	0
P49321	NASP	4	0
Q8WUA2	PPIL4	1	0
Q8WUA4	GTF3C2	4	0
Q8TD16	BICD2	1	0
P16402	HIST1H1D	4	0
P16401	HIST1H1B	6	0
Q9GZT3	SLIRP	6	0
Q9UG56	PISD	1	0
Q9Y6X9	MORC2	2	0
Q9BRD0	BUD13	1	0
Q6VY07	PACS1	3	0
P14314	PRKCSH	6	0
P51991	HNRNPA3	18	0
Q8IVF5	TIAM2	2	0
Q969R5	L3MBTL2	2	0
Q7Z4H7	HAUS6	2	0
P12268	IMPDH2	3	0
P12270	TPR	16	0
Q92878	RAD50	15	0
Q03701	CEBPZ	5	0
Q56P03	EAPP	1	0
P50851	LRBA	1	0
Q8WY36	BBX	4	0
Q9BU70	C9orf156	1	0
Q9BTU6	PI4K2A	1	0
Q9NX63	CHCHD3	3	0
Q63HN8	RNF213	2	0
P32322	PYCR1	1	0
Q96LB3	IFT74	1	0
Q6UUV9	CRTC1	1	0
Q6UUV7	CRTC3	1	0
Q8N684	CPSF7	7	0
Q12982	BNIP2	3	0
Q9NY61	AATF	6	0
Q99996	AKAP9	8	0
P10071	GLI3	4	0
Q9NXV6	CDKN2AIP	4	0
Q9BUR4	WRAP53	5	0
Q9UEW8	STK39	3	0
Q14692	BMS1	3	0
Q9NY27	PPP4R2	9	0
Q12968	NFATC3	1	0
P53367	ARFIP1	2	0
Q9NXG2	THUMPD1	1	0
P26045	PTPN3	1	0
O96013	PAK4	2	0
P0C1Z6	TFPT	5	0
Q92934	BAD	6	0
Q8N5F7	NKAP	7	0
Q8TEA8	DTD1	1	0
Q8IWI9	MGA	3	0
Q96K76	USP47	2	0
Q04721	NOTCH2	4	0
Q04726	TLE3	6	0
Q04727	TLE4	4	0
Q8WWM7	ATXN2L	5	0
P68402	PAFAH1B2	6	0
Q0JRZ9	FCHO2	1	0
Q7Z3K6	MIER3	2	0
Q9BSW2	EFCAB4B	1	0
Q92997	DVL3	5	0
P17812	CTPS1	7	0
Q8IWC1	MAP7D3	1	0
Q8N5D0	WDTC1	2	0
P30307	CDC25C	2	0
Q7Z401	DENND4A	1	0
Q9NVU7	SDAD1	2	0
Q9NVT9	ARMC1	2	0
Q7Z422	SZRD1	1	0
Q8TEQ6	GEMIN5	4	0
Q96JB2	COG3	4	0
Q7Z434	MAVS	7	0
Q8N573	OXR1	2	0
P35611	ADD1	6	0
P02794	FTH1	1	0
Q14573	ITPR3	3	0
Q9BTK6	PAGR1	4	0
Q15629	TRAM1	1	0
Q15643	TRIP11	3	0
P30291	WEE1	2	0
Q66K74	MAP1S	6	0
Q8IWS0	PHF6	1	0
Q9H9L7	AKIRIN1	1	0
Q9BTE7	DCUN1D5	2	0
Q9NYZ3	GTSE1	1	0
Q6UWZ7	FAM175A	3	0
Q9Y4F5	KIAA0284	1	0
Q9Y4J8	DTNA	5	0
Q9UPS6	SETD1B	1	0
Q8IY18	SMC5	2	0
Q9HAW4	CLSPN	5	0
Q9UPT8	ZC3H4	3	0
Q9HB58	SP110	1	0
Q8IXM2	C17orf49	1	0
Q8N4C6	NIN	2	0
Q9UPW6	SATB2	3	0
P42695	NCAPD3	2	0
Q9NZJ0	DTL	8	0
Q06265	EXOSC9	2	0
Q9UQN3	CHMP2B	3	0
Q15555	MAPRE2	3	0
Q8IY33	MICALL2	1	0
O43768	ENSA	2	0
Q9UQR0	SCML2	1	0
Q9NZT2	OGFR	5	0
O43709	WBSCR22	2	0
Q96IG2	FBXL20	1	0
Q9BX95	SGPP1	1	0
Q9BWU0	SLC4A1AP	3	0
Q14005	IL16	3	0
O95772	STARD3NL	1	0
P20585	MSH3	5	0
Q7Z5J4	RAI1	3	0
Q8WYP5	AHCTF1	2	0
Q8N3F8	MICALL1	1	0
Q9NYF3	FAM53C	1	0
Q7LBC6	KDM3B	2	0
Q00536	CDK16	2	0
Q8WYL5	SSH1	2	0
Q8IYL3	C1orf174	2	0
Q8N3D4	EHBP1L1	2	0
Q9BVC5	C2orf49	1	0
Q9Y3L3	SH3BP1	3	0
P78316	NOP14	2	0
P78314	SH3BP2	3	0
Q7L8J4	SH3BP5L	1	0
Q5T4S7	UBR4	10	0
Q9Y2K7	KDM2A	2	0
Q9UBF8	PI4KB	1	0
Q9Y314	NOSIP	1	0
Q0ZGT2	NEXN	2	0
P25024	CXCR1	2	0
Q15417	CNN3	1	0
Q7Z6B7	SRGAP1	2	0
Q9UBM7	DHCR7	1	0
Q9NYM9	BET1L	1	0
Q15435	PPP1R7	3	0
P51816	AFF2	1	0
Q8IZD4	DCP1B	4	0
Q9Y2U5	MAP3K2	3	0
Q6QNY0	BLOC1S3	1	0
Q9H0D6	XRN2	7	0
Q9Y388	RBMX2	4	0
Q9BW71	HIRIP3	6	0
Q8WXX5	DNAJC9	1	0
Q9NZ63	C9orf78	1	0
Q9Y6J9	TAF6L	1	0
Q9Y6J0	CABIN1	7	0
P53805	RCAN1	2	0
P57737	CORO7	1	0
Q9Y6D5	ARFGEF2	7	0
Q13136	PPFIA1	3	0
P50461	CSRP3	1	0
Q05D32	CTDSPL2	1	0
Q9Y6M7	SLC4A7	1	0
P16949	STMN1	2	0
Q8N1F8	STK11IP	1	0
Q8N1G0	ZNF687	3	0
Q8N1G2	FTSJD2	1	0
Q8N1G4	LRRC47	4	0
Q9BZ23	PANK2	1	0
Q9Y5U2	TSSC4	1	0
O00444	PLK4	2	0
Q76I76	SSH2	2	0
O94979	SEC31A	2	0
Q6P1L5	FAM117B	1	0
P12694	BCKDHA	1	0
Q96GA3	LTV1	1	0
Q96FS4	SIPA1	2	0
O95997	PTTG1	7	0
P51688	SGSH	1	0
Q13029	PRDM2	2	0
P31785	IL2RG	1	0
Q96G03	PGM2	1	0
Q6P0Q8	MAST2	3	0
Q03252	LMNB2	4	0
O00330	PDHX	1	0
Q14135	VGLL4	4	0
Q8N108	MIER1	2	0
Q14147	DHX34	1	0
Q2NL67	PARP6	2	0
O94819	KBTBD11	1	0
Q92575	UBXN4	2	0
Q92556	ELMO1	2	0
Q8NC56	LEMD2	1	0
Q5TCQ9	MAGI3	1	0
Q9H4L5	OSBPL3	1	0
Q9HBD1	RC3H2	1	0
O43314	PPIP5K2	2	0
A3KN83	SBNO1	2	0
Q53GS7	GLE1	1	0
Q96RU3	FNBP1	4	0
Q53H12	AGK	2	0
Q13884	SNTB1	1	0
Q9ULL5	PRR12	2	0
Q15061	WDR43	1	0
Q15067	ACOX1	1	0
Q96T23	RSF1	2	0
Q15032	R3HDM1	1	0
Q15036	SNX17	2	0
Q9ULR0	ISY1	2	0
Q9HC44	GPBP1L1	2	0
Q9HC35	EML4	1	0
Q15059	BRD3	3	0
Q9P0L2	MARK1	2	0
Q96EK5	KIAA1279	2	0
Q5VUJ6	LRCH2	1	0
Q96EV2	RBM33	3	0
P10586	PTPRF	2	0
O15533	TAPBP	1	0
P82909	MRPS36	1	0
Q5TDH0	DDI2	1	0
Q9P2D3	HEATR5B	1	0
Q9NP61	ARFGAP3	1	0
Q9H3N1	TMX1	2	0
O15439	ABCC4	1	0
Q5U5Q3	MEX3C	1	0
O00562	PITPNM1	1	0
O00566	MPHOSPH10	1	0
O00559	EBAG9	1	0
O43432	EIF4G3	3	0
O43439	CBFA2T2	4	0
Q9P1Z0	ZBTB4	1	0
Q96SU4	OSBPL9	2	0
Q9HCM7	FBRSL1	1	0
Q9HCP0	CSNK1G1	2	0
Q86YS7	KIAA0528	1	0
O95259	KCNH1	1	0
Q9BQI3	EIF2AK1	3	0
Q53H80	AKIRIN2	2	0
O95208	EPN2	1	0
O15417	TNRC18	1	0
Q9H3Q1	CDC42EP4	2	0
Q5JTD0	TJAP1	2	0
Q9BZE9	ASPSCR1	2	0
Q86YV0	RASAL3	1	0
P29966	MARCKS	6	0
Q8NDT2	RBM15B	3	0
Q6PEV8	FAM199X	1	0
Q9HDC5	JPH1	2	0
Q9H2G2	SLK	1	0
Q8NDX5	PHC3	3	0
Q96BZ8	LENG1	1	0
Q16537	PPP2R5E	6	0
Q6UN15	FIP1L1	7	0
Q9H2D1	SLC25A32	2	0
Q76N89	HECW1	1	0
Q53F19	C17orf85	1	0
Q9P2Q2	FRMD4A	1	0
Q5VT52	RPRD2	2	0
Q9UNS1	TIMELESS	3	0
P20020	ATP2B1	2	0
Q5VST9	OBSCN	3	0
P62495	ETF1	4	0
P39059	COL15A1	1	0
O75822	EIF3J	7	0
P51114	FXR1	5	0
Q96D09	GPRASP2	2	0
Q6ZRV2	FAM83H	2	0
Q96D46	NMD3	1	0
O14594	NCAN	1	0
P19484	TFEB	1	0
Q5SR56	HIATL1	1	0
Q9H1K0	ZFYVE20	1	0
P13796	LCP1	1	0
Q5T2T1	MPP7	1	0
Q96AQ6	PBXIP1	1	0
O15234	CASC3	4	0
Q9H1E3	NUCKS1	3	0
Q9UPN4	AZI1	1	0
P82673	MRPS35	2	0
Q9C0E8	KIAA1715	1	0
Q53ET0	CRTC2	3	0
P08922	ROS1	1	0
O60832	DKC1	6	0
O95071	UBR5	8	0
Q96BR1	SGK3	2	0
O14545	TRAFD1	1	0
O14579	COPE	5	0
Q01433	AMPD2	1	0
Q9H8M2	BRD9	1	0
Q13443	ADAM9	1	0
Q99442	SEC62	1	0
Q13428	TCOF1	7	0
Q13427	PPIG	4	0
Q3KQU3	MAP7D1	1	0
Q8NG31	CASC5	2	0
Q8NFQ8	TOR1AIP2	3	0
Q9NSK0	KLC4	7	0
O15119	TBX3	3	0
Q9UHY1	NRBP1	3	0
Q12756	KIF1A	1	0
Q13496	MTM1	1	0
Q99490	AGAP2	1	0
Q86VR2	FAM134C	1	0
P78536	ADAM17	2	0
Q9NS69	TOMM22	3	0
P41227	NAA10	5	0
Q12789	GTF3C1	17	0
P43004	SLC1A2	2	0
O60333	KIF1B	6	0
P10109	FDX1	1	0
Q9UHQ1	NARF	1	0
Q05707	COL14A1	2	0
Q9UHR5	SAP30BP	6	0
Q9H9A6	LRRC40	1	0
O14874	BCKDK	6	0
Q9NRL3	STRN4	11	0
Q9H9F9	ACTR5	4	0
Q7KZ85	SUPT6H	5	0
P46013	MKI67	5	0
P46019	PHKA2	1	0
Q9UHI6	DDX20	16	0
Q86VI3	IQGAP3	2	0
P46063	RECQL	2	0
Q8NF50	DOCK8	2	0
P55196	MLLT4	8	0
Q9NTI5	PDS5B	8	0
Q99567	NUP88	4	0
O75569	PRKRA	6	0
Q13595	TRA2A	9	0
Q9UJA5	TRMT6	1	0
Q13586	STIM1	3	0
Q99549	MPHOSPH8	1	0
Q99550	MPHOSPH9	1	0
Q13523	PRPF4B	8	0
O75592	MYCBP2	6	0
Q13542	EIF4EBP2	1	0
Q13541	EIF4EBP1	2	0
Q6PID6	TTC33	1	0
Q8NEN9	PDZD8	1	0
Q9Y2D5	AKAP2	4	0
Q12834	CDC20	13	0
O15027	SEC16A	4	0
O15014	ZNF609	1	0
Q86U90	YRDC	1	0
Q8NEZ4	MLL3	6	0
Q86U86	PBRM1	5	0
Q9H7P6	FAM125B	1	0
Q86U70	LDB1	1	0
Q8NEY1	NAV1	2	0
O60231	DHX16	7	0
O60237	PPP1R12B	2	0
O60238	BNIP3L	3	0
P21291	CSRP1	3	0
Q12884	FAP	2	0
Q01167	FOXK2	1	0
Q86V42	FAM124A	3	0
Q8NFD5	ARID1B	6	0
Q9NSV4	DIAPH3	3	0
O14745	SLC9A3R1	6	0
Q08499	PDE4D	5	0
P51003	PAPOLA	6	0
Q9UJ41	RABGEF1	2	0
Q9NSY1	BMP2K	3	0
Q9Y217	MTMR6	1	0
O14782	KIF3C	1	0
Q7L014	DDX46	5	0
Q1KMD3	HNRNPUL2	6	0
Q9H8G2	CAAP1	2	0
Q6P6C2	ALKBH5	1	0
O95684	FGFR1OP	5	0
Q86UE4	MTDH	2	0
Q8NFG4	FLCN	1	0
Q5JTV8	TOR1AIP1	7	0
Q9H6K1	C6orf106	1	0
Q96PN7	TRERF1	2	0
Q6ZW31	SYDE1	1	0
Q6KC79	NIPBL	2	0
Q96Q42	ALS2	2	0
P54105	CLNS1A	11	0
Q9NQC3	RTN4	10	0
Q9H6R7	C2orf44	4	0
P41567	EIF1	1	0
Q96PZ0	PUS7	4	0
Q14789	GOLGB1	4	0
P49006	MARCKSL1	3	0
Q9H6T3	RPAP3	10	0
P61923	COPZ1	6	0
Q14739	LBR	8	0
P17535	JUND	9	0
Q9UJW0	DCTN4	2	0
Q14722	KCNAB1	2	0
Q9UJV9	DDX41	3	0
O60502	MGEA5	7	0
Q9UK76	HN1	2	0
P05997	COL5A2	1	0
O60547	GMDS	2	0
Q96QD9	FYTTD1	5	0
P33993	MCM7	20	0
P35251	RFC1	17	0
Q9H7D0	DOCK5	1	0
P10321	HLA-C	1	0
P35236	PTPN7	1	0
Q9NPG3	UBN1	3	0
O95359	TACC2	1	0
Q13625	TP53BP2	6	0
Q86XP3	DDX42	7	0
P35269	GTF2F1	16	0
Q13765	NACA	7	0
O75351	VPS4B	2	0
O75367	H2AFY	15	0
Q86WB0	ZC3HC1	4	0
Q13761	RUNX3	9	0
O75379	VAMP4	2	0
Q9NRH2	SNRK	1	0
Q6PKG0	LARP1	12	0
Q9H5I1	SUV39H2	3	0
Q96QR8	PURB	3	0
Q9ULH7	MKL2	2	0
O75385	ULK1	5	0
Q9ULH0	KIDINS220	2	0
Q9NRG0	CHRAC1	6	0
Q9NRF8	CTPS2	3	0
O95400	CD2BP2	9	0
Q6IQ23	PLEKHA7	1	0
P54252	ATXN3	7	0
Q9NRA8	EIF4ENIF1	1	0
P49137	MAPKAPK2	5	0
Q02880	TOP2B	18	0
Q6IQ49	SDE2	2	0
Q6P996	PDXDC1	2	0
Q96QZ7	MAGI1	1	0
P48730	CSNK1D	9	0
Q9H5N1	RABEP2	9	0
Q14847	LASP1	4	0
Q8TAD8	SNIP1	16	0
Q7KZI7	MARK2	16	0
Q9NQW6	ANLN	3	0
O43181	NDUFS4	1	0
Q86WR0	CCDC25	1	0
Q14814	MEF2D	8	0
Q9UKV3	ACIN1	13	0
Q14839	CHD4	31	0
Q9NQV6	PRDM10	1	0
P62995	TRA2B	11	0
Q9NR56	MBNL1	7	0
Q86WT1	TTC30A	1	0
Q9NR30	DDX21	28	0
Q9NR09	BIRC6	6	0
Q71U36	TUBA1A	21	0
Q96RK0	CIC	2	0
P18858	LIG1	2	0
Q6W2J9	BCOR	5	0
O14920	IKBKB	45	0
O95433	AHSA1	6	0
Q96RL1	UIMC1	11	0
Q96RN5	MED15	13	0
Q9UKI2	CDC42EP3	1	0
Q8NI27	THOC2	6	0
Q9UKI8	TLK1	3	0
Q9UKJ3	GPATCH8	2	0
O14979	HNRPDL	18	0
O14974	PPP1R12A	15	0
Q63ZY3	KANK2	1	0
O14976	GAK	1	0
Q8NI08	NCOA7	1	0
O43164	PJA2	6	0
O43166	SIPA1L1	1	0
O14980	XPO1	39	0

## Sheet: Table S9-3
Table S9-3. PKD2 regualted phosphoprotein pathway enrichment
Pathway	Total	Expected	Hits	P.Value	FDR
RNA transport	126	9.21	33	3.32e-11	7.21e-09
Cell cycle	124	9.06	26	5.91e-07	5.78e-05
Tight junction	118	8.62	25	7.99e-07	5.78e-05
Chronic myeloid leukemia	73	5.33	17	1.3e-05	0.000707
Adherens junction	70	5.12	16	3.01e-05	0.00131
ErbB signaling pathway	87	6.36	18	4.07e-05	0.00147
Neurotrophin signaling pathway	123	8.99	21	0.000183	0.00557
mRNA surveillance pathway	82	5.99	16	0.000225	0.00557
Endometrial cancer	44	3.22	11	0.000231	0.00557
Insulin signaling pathway	137	10	22	0.000321	0.00697
Salmonella infection	72	5.26	14	0.000574	0.0113
Prostate cancer	87	6.36	15	0.00137	0.0248
Regulation of actin cytoskeleton	182	13.3	24	0.00307	0.0482
Pathways in cancer	310	22.7	36	0.00311	0.0482
Renal cell carcinoma	60	4.38	11	0.00359	0.0512
Non-small cell lung cancer	52	3.8	10	0.00378	0.0512
Colorectal cancer	49	3.58	9	0.00806	0.103
MAPK signaling pathway	265	19.4	30	0.0097	0.117
Oocyte meiosis	108	7.89	15	0.0112	0.128
Progesterone-mediated oocyte maturation	80	5.85	12	0.0125	0.135
Thyroid cancer	28	2.05	6	0.0139	0.141
Endocytosis	101	7.38	14	0.0143	0.141
Bladder cancer	29	2.12	6	0.0164	0.155
Glioma	65	4.75	10	0.0184	0.159
Lysine degradation	47	3.43	8	0.019	0.159
Notch signaling pathway	47	3.43	8	0.019	0.159
Long-term potentiation	70	5.12	10	0.0295	0.237
Epstein-Barr virus infection	91	6.65	12	0.0318	0.247
Bacterial invasion of epithelial cells	56	4.09	8	0.0488	0.365

## Sheet: Table S9-4
Table S9-4. PKD2&3 regualted phosphoprotein pathway enrichment
Pathway	Total	Expected	Hits	P.Value	FDR
RNA transport	126	10.3	29	1.89e-07	4.09e-05
Insulin signaling pathway	137	11.2	26	3.5e-05	0.00318
Neurotrophin signaling pathway	123	10.1	24	4.4e-05	0.00318
Cell cycle	124	10.2	23	0.000143	0.00777
ErbB signaling pathway	87	7.14	18	0.000184	0.008
mRNA surveillance pathway	82	6.73	17	0.000271	0.00901
Lysine degradation	47	3.86	12	0.000291	0.00901
Tight junction	118	9.68	21	0.0005	0.0136
Chronic myeloid leukemia	73	5.99	15	0.00068	0.0164
Ribosome biogenesis in eukaryotes	55	4.51	12	0.00134	0.029
Regulation of actin cytoskeleton	182	14.9	27	0.00162	0.032
Endometrial cancer	44	3.61	10	0.00241	0.0437
Non-small cell lung cancer	52	4.27	11	0.00273	0.0456
Prostate cancer	87	7.14	15	0.00426	0.066
T cell receptor signaling pathway	98	8.04	16	0.00558	0.0807
Thyroid cancer	28	2.3	7	0.00617	0.0837
Endocytosis	101	8.29	16	0.0075	0.0957
Adherens junction	70	5.74	12	0.0106	0.127
Salmonella infection	72	5.91	12	0.0132	0.15
Glioma	65	5.33	11	0.0155	0.167
Acute myeloid leukemia	57	4.68	10	0.0161	0.167
GnRH signaling pathway	94	7.71	14	0.02	0.197
Fc gamma R-mediated phagocytosis	97	7.96	14	0.0257	0.224
MAPK signaling pathway	265	21.7	31	0.0259	0.224
Long-term potentiation	70	5.74	11	0.0259	0.224
Bladder cancer	29	2.38	6	0.0276	0.224
mTOR signaling pathway	45	3.69	8	0.0279	0.224
Oocyte meiosis	108	8.86	15	0.0292	0.226
Epstein-Barr virus infection	91	7.47	13	0.0333	0.249

## Sheet: Table S9-5
Table S9-5. PANTHER Pathways analysis of PKDs regulated phosphoproteins
Dataset	PANTHER Pathways	Fold Enrichment	P value
PKD2 regulated phosphoproteins	Angiogenesis	2.33	0.0476
PKD2&3 regulated phosphoproteins	Insulin/IGF pathway-mitogen activated protein kinase kinase/MAP kinase cascade	4.18	0.0299
	p38 MAPK pathway	3.89	0.027
	Cytoskeletal regulation by Rho GTPase	2.76	0.0157
	CCKR signaling map	2.2	0.0267
	Gonadotropin releasing hormone receptor pathway	2.02	0.0261
