# Supplementary material for: Oncogenic functions of protein kinase D2 and D3 in regulating multiple cancer‐related pathways in breast cancer
Source: Cancer Med. 2019 Jan 16;8(2):729–41. doi: 10.1002/cam4.1938 (PMC6504119; doi:10.1002/cam4.1938)
Supplement: Supplementary file 18 [file CAM4-8-729-s018.xlsx]

## Sheet: Table S11-1
Table S11-1. PKDs regulated genes
ENSG_ID	external_gene_name	description
ENSG00000139291	TMEM19	transmembrane protein 19 [Source:HGNC Symbol;Acc:HGNC:25605]
ENSG00000136560	TANK	TRAF family member-associated NFKB activator [Source:HGNC Symbol;Acc:HGNC:11562]
ENSG00000105287	PRKD2	protein kinase D2 [Source:HGNC Symbol;Acc:HGNC:17293]
ENSG00000137996	RTCA	RNA 3'-terminal phosphate cyclase [Source:HGNC Symbol;Acc:HGNC:17981]
ENSG00000180801	ARSJ	arylsulfatase family, member J [Source:HGNC Symbol;Acc:HGNC:26286]
ENSG00000145332	KLHL8	kelch-like family member 8 [Source:HGNC Symbol;Acc:HGNC:18644]
ENSG00000126759	CFP	complement factor properdin [Source:HGNC Symbol;Acc:HGNC:8864]
ENSG00000109133	TMEM33	transmembrane protein 33 [Source:HGNC Symbol;Acc:HGNC:25541]
ENSG00000055211	GINM1	glycoprotein integral membrane 1 [Source:HGNC Symbol;Acc:HGNC:21074]
ENSG00000182831	C16orf72	chromosome 16 open reading frame 72 [Source:HGNC Symbol;Acc:HGNC:30103]
ENSG00000152700	SAR1B	secretion associated, Ras related GTPase 1B [Source:HGNC Symbol;Acc:HGNC:10535]
ENSG00000186687	LYRM7	LYR motif containing 7 [Source:HGNC Symbol;Acc:HGNC:28072]
ENSG00000206418	RAB12	RAB12, member RAS oncogene family [Source:HGNC Symbol;Acc:HGNC:31332]
ENSG00000128510	CPA4	carboxypeptidase A4 [Source:HGNC Symbol;Acc:HGNC:15740]
ENSG00000144228	SPOPL	speckle-type POZ protein-like [Source:HGNC Symbol;Acc:HGNC:27934]
ENSG00000255346	NOX5	NADPH oxidase, EF-hand calcium binding domain 5 [Source:HGNC Symbol;Acc:HGNC:14874]
ENSG00000134531	EMP1	epithelial membrane protein 1 [Source:HGNC Symbol;Acc:HGNC:3333]
ENSG00000277734	TRAC	T cell receptor alpha constant [Source:HGNC Symbol;Acc:HGNC:12029]
ENSG00000159167	STC1	stanniocalcin 1 [Source:HGNC Symbol;Acc:HGNC:11373]
ENSG00000116473	RAP1A	RAP1A, member of RAS oncogene family [Source:HGNC Symbol;Acc:HGNC:9855]
ENSG00000122912	SLC25A16	solute carrier family 25 (mitochondrial carrier), member 16 [Source:HGNC Symbol;Acc:HGNC:10986]
ENSG00000125629	INSIG2	insulin induced gene 2 [Source:HGNC Symbol;Acc:HGNC:20452]
ENSG00000024526	DEPDC1	DEP domain containing 1 [Source:HGNC Symbol;Acc:HGNC:22949]
ENSG00000158825	CDA	cytidine deaminase [Source:HGNC Symbol;Acc:HGNC:1712]
ENSG00000119938	PPP1R3C	protein phosphatase 1, regulatory subunit 3C [Source:HGNC Symbol;Acc:HGNC:9293]
ENSG00000103197	TSC2	tuberous sclerosis 2 [Source:HGNC Symbol;Acc:HGNC:12363]
ENSG00000080822	CLDND1	claudin domain containing 1 [Source:HGNC Symbol;Acc:HGNC:1322]
ENSG00000156675	RAB11FIP1	RAB11 family interacting protein 1 (class I) [Source:HGNC Symbol;Acc:HGNC:30265]
ENSG00000147642	SYBU	syntabulin (syntaxin-interacting) [Source:HGNC Symbol;Acc:HGNC:26011]
ENSG00000174132	FAM174A	family with sequence similarity 174, member A [Source:HGNC Symbol;Acc:HGNC:24943]
ENSG00000136935	GOLGA1	golgin A1 [Source:HGNC Symbol;Acc:HGNC:4424]
ENSG00000142949	PTPRF	protein tyrosine phosphatase, receptor type, F [Source:HGNC Symbol;Acc:HGNC:9670]
ENSG00000132170	PPARG	peroxisome proliferator-activated receptor gamma [Source:HGNC Symbol;Acc:HGNC:9236]
ENSG00000185567	AHNAK2	AHNAK nucleoprotein 2 [Source:HGNC Symbol;Acc:HGNC:20125]
ENSG00000198624	CCDC69	coiled-coil domain containing 69 [Source:HGNC Symbol;Acc:HGNC:24487]
ENSG00000197713	RPE	ribulose-5-phosphate-3-epimerase [Source:HGNC Symbol;Acc:HGNC:10293]
ENSG00000006625	GGCT	gamma-glutamylcyclotransferase [Source:HGNC Symbol;Acc:HGNC:21705]
ENSG00000065833	ME1	malic enzyme 1, NADP(+)-dependent, cytosolic [Source:HGNC Symbol;Acc:HGNC:6983]
ENSG00000162511	LAPTM5	lysosomal protein transmembrane 5 [Source:HGNC Symbol;Acc:HGNC:29612]
ENSG00000013588	GPRC5A	G protein-coupled receptor, class C, group 5, member A [Source:HGNC Symbol;Acc:HGNC:9836]
ENSG00000119328	FAM206A	family with sequence similarity 206, member A [Source:HGNC Symbol;Acc:HGNC:1364]
ENSG00000114450	GNB4	guanine nucleotide binding protein (G protein), beta polypeptide 4 [Source:HGNC Symbol;Acc:HGNC:20731]
ENSG00000173674	EIF1AX	eukaryotic translation initiation factor 1A, X-linked [Source:HGNC Symbol;Acc:HGNC:3250]
ENSG00000108602	ALDH3A1	aldehyde dehydrogenase 3 family, member A1 [Source:HGNC Symbol;Acc:HGNC:405]
ENSG00000106069	CHN2	chimerin 2 [Source:HGNC Symbol;Acc:HGNC:1944]
ENSG00000164347	GFM2	G elongation factor, mitochondrial 2 [Source:HGNC Symbol;Acc:HGNC:29682]
ENSG00000180979	LRRC57	leucine rich repeat containing 57 [Source:HGNC Symbol;Acc:HGNC:26719]
ENSG00000101187	SLCO4A1	solute carrier organic anion transporter family, member 4A1 [Source:HGNC Symbol;Acc:HGNC:10953]
ENSG00000168386	FILIP1L	filamin A interacting protein 1-like [Source:HGNC Symbol;Acc:HGNC:24589]
ENSG00000162980	ARL5A	ADP-ribosylation factor-like 5A [Source:HGNC Symbol;Acc:HGNC:696]
ENSG00000001561	ENPP4	ectonucleotide pyrophosphatase/phosphodiesterase 4 (putative) [Source:HGNC Symbol;Acc:HGNC:3359]
ENSG00000150244	TRIM48	tripartite motif containing 48 [Source:HGNC Symbol;Acc:HGNC:19021]
ENSG00000134758	RNF138	ring finger protein 138, E3 ubiquitin protein ligase [Source:HGNC Symbol;Acc:HGNC:17765]
ENSG00000153292	ADGRF1	adhesion G protein-coupled receptor F1 [Source:HGNC Symbol;Acc:HGNC:18990]
ENSG00000137460	FHDC1	FH2 domain containing 1 [Source:HGNC Symbol;Acc:HGNC:29363]
ENSG00000120129	DUSP1	dual specificity phosphatase 1 [Source:HGNC Symbol;Acc:HGNC:3064]
ENSG00000163428	LRRC58	leucine rich repeat containing 58 [Source:HGNC Symbol;Acc:HGNC:26968]
ENSG00000106080	FKBP14	FK506 binding protein 14, 22 kDa [Source:HGNC Symbol;Acc:HGNC:18625]
ENSG00000146433	TMEM181	transmembrane protein 181 [Source:HGNC Symbol;Acc:HGNC:20958]
ENSG00000086619	ERO1LB	ERO1-like beta (S. cerevisiae) [Source:HGNC Symbol;Acc:HGNC:14355]
ENSG00000143753	DEGS1	delta(4)-desaturase, sphingolipid 1 [Source:HGNC Symbol;Acc:HGNC:13709]
ENSG00000146859	TMEM140	transmembrane protein 140 [Source:HGNC Symbol;Acc:HGNC:21870]
ENSG00000185716	C16orf52	chromosome 16 open reading frame 52 [Source:HGNC Symbol;Acc:HGNC:27087]
ENSG00000139629	GALNT6	polypeptide N-acetylgalactosaminyltransferase 6 [Source:HGNC Symbol;Acc:HGNC:4128]
ENSG00000154133	ROBO4	roundabout, axon guidance receptor, homolog 4 (Drosophila) [Source:HGNC Symbol;Acc:HGNC:17985]
ENSG00000198088	NUP62CL	nucleoporin 62kDa C-terminal like [Source:HGNC Symbol;Acc:HGNC:25960]
ENSG00000108448	TRIM16L	tripartite motif containing 16-like [Source:HGNC Symbol;Acc:HGNC:32670]
ENSG00000137124	ALDH1B1	aldehyde dehydrogenase 1 family, member B1 [Source:HGNC Symbol;Acc:HGNC:407]
ENSG00000081087	OSTM1	osteopetrosis associated transmembrane protein 1 [Source:HGNC Symbol;Acc:HGNC:21652]
ENSG00000111110	PPM1H	protein phosphatase, Mg2+/Mn2+ dependent, 1H [Source:HGNC Symbol;Acc:HGNC:18583]
ENSG00000151135	TMEM263	transmembrane protein 263 [Source:HGNC Symbol;Acc:HGNC:28281]
ENSG00000147650	LRP12	low density lipoprotein receptor-related protein 12 [Source:HGNC Symbol;Acc:HGNC:31708]
ENSG00000148175	STOM	stomatin [Source:HGNC Symbol;Acc:HGNC:3383]
ENSG00000176720	BOK	BCL2-related ovarian killer [Source:HGNC Symbol;Acc:HGNC:1087]
ENSG00000101966	XIAP	X-linked inhibitor of apoptosis, E3 ubiquitin protein ligase [Source:HGNC Symbol;Acc:HGNC:592]
ENSG00000102531	FNDC3A	fibronectin type III domain containing 3A [Source:HGNC Symbol;Acc:HGNC:20296]
ENSG00000221955	SLC12A8	solute carrier family 12, member 8 [Source:HGNC Symbol;Acc:HGNC:15595]
ENSG00000123178	SPRYD7	SPRY domain containing 7 [Source:HGNC Symbol;Acc:HGNC:14297]
ENSG00000148671	ADIRF	adipogenesis regulatory factor [Source:HGNC Symbol;Acc:HGNC:24043]
ENSG00000104899	AMH	anti-Mullerian hormone [Source:HGNC Symbol;Acc:HGNC:464]
ENSG00000168306	ACOX2	acyl-CoA oxidase 2, branched chain [Source:HGNC Symbol;Acc:HGNC:120]
ENSG00000133794	ARNTL	aryl hydrocarbon receptor nuclear translocator-like [Source:HGNC Symbol;Acc:HGNC:701]
ENSG00000196083	IL1RAP	interleukin 1 receptor accessory protein [Source:HGNC Symbol;Acc:HGNC:5995]
ENSG00000112096	SOD2	superoxide dismutase 2, mitochondrial [Source:HGNC Symbol;Acc:HGNC:11180]
ENSG00000115363	EVA1A	eva-1 homolog A (C. elegans) [Source:HGNC Symbol;Acc:HGNC:25816]
ENSG00000188487	INSC	inscuteable homolog (Drosophila) [Source:HGNC Symbol;Acc:HGNC:33116]
ENSG00000268104	SLC6A14	solute carrier family 6 (amino acid transporter), member 14 [Source:HGNC Symbol;Acc:HGNC:11047]
ENSG00000064042	LIMCH1	LIM and calponin homology domains 1 [Source:HGNC Symbol;Acc:HGNC:29191]
ENSG00000162366	PDZK1IP1	PDZK1 interacting protein 1 [Source:HGNC Symbol;Acc:HGNC:16887]
ENSG00000205269	TMEM170B	transmembrane protein 170B [Source:HGNC Symbol;Acc:HGNC:34244]
ENSG00000100441	KHNYN	KH and NYN domain containing [Source:HGNC Symbol;Acc:HGNC:20166]
ENSG00000121039	RDH10	retinol dehydrogenase 10 (all-trans) [Source:HGNC Symbol;Acc:HGNC:19975]
ENSG00000083828	ZNF586	zinc finger protein 586 [Source:HGNC Symbol;Acc:HGNC:25949]
ENSG00000169583	CLIC3	chloride intracellular channel 3 [Source:HGNC Symbol;Acc:HGNC:2064]
ENSG00000169826	CSGALNACT2	chondroitin sulfate N-acetylgalactosaminyltransferase 2 [Source:HGNC Symbol;Acc:HGNC:24292]
ENSG00000131437	KIF3A	kinesin family member 3A [Source:HGNC Symbol;Acc:HGNC:6319]
ENSG00000272842	RP11-513M16.7
ENSG00000059377	TBXAS1	thromboxane A synthase 1 (platelet) [Source:HGNC Symbol;Acc:HGNC:11609]
ENSG00000187098	MITF	microphthalmia-associated transcription factor [Source:HGNC Symbol;Acc:HGNC:7105]
ENSG00000185112	FAM43A	family with sequence similarity 43, member A [Source:HGNC Symbol;Acc:HGNC:26888]
ENSG00000151458	ANKRD50	ankyrin repeat domain 50 [Source:HGNC Symbol;Acc:HGNC:29223]
ENSG00000139508	SLC46A3	solute carrier family 46, member 3 [Source:HGNC Symbol;Acc:HGNC:27501]
ENSG00000117594	HSD11B1	hydroxysteroid (11-beta) dehydrogenase 1 [Source:HGNC Symbol;Acc:HGNC:5208]
ENSG00000138604	GLCE	glucuronic acid epimerase [Source:HGNC Symbol;Acc:HGNC:17855]
ENSG00000130707	ASS1	argininosuccinate synthase 1 [Source:HGNC Symbol;Acc:HGNC:758]
ENSG00000198001	IRAK4	interleukin-1 receptor-associated kinase 4 [Source:HGNC Symbol;Acc:HGNC:17967]
ENSG00000221886	ZBED8	zinc finger, BED-type containing 8 [Source:HGNC Symbol;Acc:HGNC:30804]
ENSG00000066926	FECH	ferrochelatase [Source:HGNC Symbol;Acc:HGNC:3647]
ENSG00000272841	RP3-428L16.2
ENSG00000273038	RP11-479G22.8
ENSG00000153404	PLEKHG4B	pleckstrin homology domain containing, family G (with RhoGef domain) member 4B [Source:HGNC Symbol;Acc:HGNC:29399]
ENSG00000181019	NQO1	NAD(P)H dehydrogenase, quinone 1 [Source:HGNC Symbol;Acc:HGNC:2874]
ENSG00000181458	TMEM45A	transmembrane protein 45A [Source:HGNC Symbol;Acc:HGNC:25480]
ENSG00000090530	P3H2	prolyl 3-hydroxylase 2 [Source:HGNC Symbol;Acc:HGNC:19317]
ENSG00000112144	ICK	intestinal cell (MAK-like) kinase [Source:HGNC Symbol;Acc:HGNC:21219]
ENSG00000112367	FIG4	FIG4 phosphoinositide 5-phosphatase [Source:HGNC Symbol;Acc:HGNC:16873]
ENSG00000086300	SNX10	sorting nexin 10 [Source:HGNC Symbol;Acc:HGNC:14974]
ENSG00000160181	TFF2	trefoil factor 2 [Source:HGNC Symbol;Acc:HGNC:11756]
ENSG00000144120	TMEM177	transmembrane protein 177 [Source:HGNC Symbol;Acc:HGNC:28143]
ENSG00000164211	STARD4	StAR-related lipid transfer (START) domain containing 4 [Source:HGNC Symbol;Acc:HGNC:18058]
ENSG00000099937	SERPIND1	serpin peptidase inhibitor, clade D (heparin cofactor), member 1 [Source:HGNC Symbol;Acc:HGNC:4838]
ENSG00000151715	TMEM45B	transmembrane protein 45B [Source:HGNC Symbol;Acc:HGNC:25194]
ENSG00000172348	RCAN2	regulator of calcineurin 2 [Source:HGNC Symbol;Acc:HGNC:3041]
ENSG00000110031	LPXN	leupaxin [Source:HGNC Symbol;Acc:HGNC:14061]
ENSG00000164266	SPINK1	serine peptidase inhibitor, Kazal type 1 [Source:HGNC Symbol;Acc:HGNC:11244]
ENSG00000163624	CDS1	CDP-diacylglycerol synthase (phosphatidate cytidylyltransferase) 1 [Source:HGNC Symbol;Acc:HGNC:1800]
ENSG00000116701	NCF2	neutrophil cytosolic factor 2 [Source:HGNC Symbol;Acc:HGNC:7661]
ENSG00000130150	MOSPD2	motile sperm domain containing 2 [Source:HGNC Symbol;Acc:HGNC:28381]
ENSG00000166922	SCG5	secretogranin V [Source:HGNC Symbol;Acc:HGNC:10816]
ENSG00000269416	LINC01224	long intergenic non-protein coding RNA 1224 [Source:HGNC Symbol;Acc:HGNC:49676]
ENSG00000080561	MID2	midline 2 [Source:HGNC Symbol;Acc:HGNC:7096]
ENSG00000144681	STAC	SH3 and cysteine rich domain [Source:HGNC Symbol;Acc:HGNC:11353]
ENSG00000181450	ZNF678	zinc finger protein 678 [Source:HGNC Symbol;Acc:HGNC:28652]
ENSG00000239911	PRKAG2-AS1	PRKAG2 antisense RNA 1 [Source:HGNC Symbol;Acc:HGNC:40468]
ENSG00000146950	SHROOM2	shroom family member 2 [Source:HGNC Symbol;Acc:HGNC:630]
ENSG00000172986	GXYLT2	glucoside xylosyltransferase 2 [Source:HGNC Symbol;Acc:HGNC:33383]
ENSG00000136161	RCBTB2	regulator of chromosome condensation (RCC1) and BTB (POZ) domain containing protein 2 [Source:HGNC Symbol;Acc:HGNC:1914]
ENSG00000197467	COL13A1	collagen, type XIII, alpha 1 [Source:HGNC Symbol;Acc:HGNC:2190]
ENSG00000111252	SH2B3	SH2B adaptor protein 3 [Source:HGNC Symbol;Acc:HGNC:29605]
ENSG00000100628	ASB2	ankyrin repeat and SOCS box containing 2 [Source:HGNC Symbol;Acc:HGNC:16012]
ENSG00000175832	ETV4	ets variant 4 [Source:HGNC Symbol;Acc:HGNC:3493]
ENSG00000124664	SPDEF	SAM pointed domain containing ETS transcription factor [Source:HGNC Symbol;Acc:HGNC:17257]
ENSG00000164113	ADAD1	adenosine deaminase domain containing 1 (testis-specific) [Source:HGNC Symbol;Acc:HGNC:30713]
ENSG00000270441	RP11-694I15.7
ENSG00000144791	LIMD1	LIM domains containing 1 [Source:HGNC Symbol;Acc:HGNC:6612]
ENSG00000106733	NMRK1	nicotinamide riboside kinase 1 [Source:HGNC Symbol;Acc:HGNC:26057]
ENSG00000086848	ALG9	ALG9, alpha-1,2-mannosyltransferase [Source:HGNC Symbol;Acc:HGNC:15672]
ENSG00000213406	ANXA2P1	annexin A2 pseudogene 1 [Source:HGNC Symbol;Acc:HGNC:538]
ENSG00000175556	LONRF3	LON peptidase N-terminal domain and ring finger 3 [Source:HGNC Symbol;Acc:HGNC:21152]
ENSG00000188959	C9orf152	chromosome 9 open reading frame 152 [Source:HGNC Symbol;Acc:HGNC:31455]
ENSG00000162078	ZG16B	zymogen granule protein 16B [Source:HGNC Symbol;Acc:HGNC:30456]
ENSG00000126107	HECTD3	HECT domain containing E3 ubiquitin protein ligase 3 [Source:HGNC Symbol;Acc:HGNC:26117]
ENSG00000133135	RNF128	ring finger protein 128, E3 ubiquitin protein ligase [Source:HGNC Symbol;Acc:HGNC:21153]
ENSG00000253522	CTC-231O11.1
ENSG00000143578	CREB3L4	cAMP responsive element binding protein 3-like 4 [Source:HGNC Symbol;Acc:HGNC:18854]
ENSG00000137414	FAM8A1	family with sequence similarity 8, member A1 [Source:HGNC Symbol;Acc:HGNC:16372]
ENSG00000167191	GPRC5B	G protein-coupled receptor, class C, group 5, member B [Source:HGNC Symbol;Acc:HGNC:13308]
ENSG00000124608	AARS2	alanyl-tRNA synthetase 2, mitochondrial [Source:HGNC Symbol;Acc:HGNC:21022]
ENSG00000232803	SLCO4A1-AS1	SLCO4A1 antisense RNA 1 [Source:HGNC Symbol;Acc:HGNC:40537]
ENSG00000163126	ANKRD23	ankyrin repeat domain 23 [Source:HGNC Symbol;Acc:HGNC:24470]
ENSG00000139826	ABHD13	abhydrolase domain containing 13 [Source:HGNC Symbol;Acc:HGNC:20293]
ENSG00000132965	ALOX5AP	arachidonate 5-lipoxygenase-activating protein [Source:HGNC Symbol;Acc:HGNC:436]
ENSG00000115009	CCL20	chemokine (C-C motif) ligand 20 [Source:HGNC Symbol;Acc:HGNC:10619]
ENSG00000170961	HAS2	hyaluronan synthase 2 [Source:HGNC Symbol;Acc:HGNC:4819]
ENSG00000213949	ITGA1	integrin, alpha 1 [Source:HGNC Symbol;Acc:HGNC:6134]
ENSG00000228742	RP5-884M6.1
ENSG00000135362	PRR5L	proline rich 5 like [Source:HGNC Symbol;Acc:HGNC:25878]
ENSG00000166323	C11orf65	chromosome 11 open reading frame 65 [Source:HGNC Symbol;Acc:HGNC:28519]
ENSG00000139292	LGR5	leucine-rich repeat containing G protein-coupled receptor 5 [Source:HGNC Symbol;Acc:HGNC:4504]
ENSG00000169684	CHRNA5	cholinergic receptor, nicotinic, alpha 5 (neuronal) [Source:HGNC Symbol;Acc:HGNC:1959]
ENSG00000261371	PECAM1	platelet/endothelial cell adhesion molecule 1 [Source:HGNC Symbol;Acc:HGNC:8823]
ENSG00000100345	MYH9	myosin, heavy chain 9, non-muscle [Source:HGNC Symbol;Acc:HGNC:7579]
ENSG00000177570	SAMD12	sterile alpha motif domain containing 12 [Source:HGNC Symbol;Acc:HGNC:31750]
ENSG00000164825	DEFB1	defensin, beta 1 [Source:HGNC Symbol;Acc:HGNC:2766]
ENSG00000162994	CLHC1	clathrin heavy chain linker domain containing 1 [Source:HGNC Symbol;Acc:HGNC:26453]
ENSG00000198074	AKR1B10	aldo-keto reductase family 1, member B10 (aldose reductase) [Source:HGNC Symbol;Acc:HGNC:382]
ENSG00000197008	ZNF138	zinc finger protein 138 [Source:HGNC Symbol;Acc:HGNC:12922]
ENSG00000163347	CLDN1	claudin 1 [Source:HGNC Symbol;Acc:HGNC:2032]
ENSG00000079150	FKBP7	FK506 binding protein 7 [Source:HGNC Symbol;Acc:HGNC:3723]
ENSG00000152661	GJA1	gap junction protein, alpha 1, 43kDa [Source:HGNC Symbol;Acc:HGNC:4274]
ENSG00000260357	DNM1P34	dynamin 1 pseudogene 34 [Source:HGNC Symbol;Acc:HGNC:35181]
ENSG00000134363	FST	follistatin [Source:HGNC Symbol;Acc:HGNC:3971]
ENSG00000182195	LDOC1	leucine zipper, down-regulated in cancer 1 [Source:HGNC Symbol;Acc:HGNC:6548]
ENSG00000172687	ZNF738	zinc finger protein 738 [Source:HGNC Symbol;Acc:HGNC:32469]
ENSG00000175395	ZNF25	zinc finger protein 25 [Source:HGNC Symbol;Acc:HGNC:13043]
ENSG00000163393	SLC22A15	solute carrier family 22, member 15 [Source:HGNC Symbol;Acc:HGNC:20301]
ENSG00000182489	XKRX	XK, Kell blood group complex subunit-related, X-linked [Source:HGNC Symbol;Acc:HGNC:29845]
ENSG00000067715	SYT1	synaptotagmin I [Source:HGNC Symbol;Acc:HGNC:11509]
ENSG00000134827	TCN1	transcobalamin I (vitamin B12 binding protein, R binder family) [Source:HGNC Symbol;Acc:HGNC:11652]
ENSG00000260469	C15orf59-AS1	C15orf59 antisense RNA 1 [Source:HGNC Symbol;Acc:HGNC:51422]
ENSG00000111799	COL12A1	collagen, type XII, alpha 1 [Source:HGNC Symbol;Acc:HGNC:2188]
ENSG00000140379	BCL2A1	BCL2-related protein A1 [Source:HGNC Symbol;Acc:HGNC:991]
ENSG00000169946	ZFPM2	zinc finger protein, FOG family member 2 [Source:HGNC Symbol;Acc:HGNC:16700]
ENSG00000268941	RP5-907D15.4
ENSG00000108342	CSF3	colony stimulating factor 3 (granulocyte) [Source:HGNC Symbol;Acc:HGNC:2438]
ENSG00000117586	TNFSF4	tumor necrosis factor (ligand) superfamily, member 4 [Source:HGNC Symbol;Acc:HGNC:11934]
ENSG00000177738	CTD-2201E18.3
ENSG00000197594	ENPP1	ectonucleotide pyrophosphatase/phosphodiesterase 1 [Source:HGNC Symbol;Acc:HGNC:3356]
ENSG00000196636	SDHAF3	succinate dehydrogenase complex assembly factor 3 [Source:HGNC Symbol;Acc:HGNC:21752]
ENSG00000182263	FIGN	fidgetin [Source:HGNC Symbol;Acc:HGNC:13285]
ENSG00000114812	VIPR1	vasoactive intestinal peptide receptor 1 [Source:HGNC Symbol;Acc:HGNC:12694]
ENSG00000135124	P2RX4	purinergic receptor P2X, ligand gated ion channel, 4 [Source:HGNC Symbol;Acc:HGNC:8535]
ENSG00000146414	SHPRH	SNF2 histone linker PHD RING helicase, E3 ubiquitin protein ligase [Source:HGNC Symbol;Acc:HGNC:19336]
ENSG00000185860	C1orf110	chromosome 1 open reading frame 110 [Source:HGNC Symbol;Acc:HGNC:28736]
ENSG00000065609	SNAP91	synaptosomal-associated protein, 91kDa [Source:HGNC Symbol;Acc:HGNC:14986]
ENSG00000242258	LINC00996	long intergenic non-protein coding RNA 996 [Source:HGNC Symbol;Acc:HGNC:27800]
ENSG00000157227	MMP14	matrix metallopeptidase 14 (membrane-inserted) [Source:HGNC Symbol;Acc:HGNC:7160]
ENSG00000180884	ZNF792	zinc finger protein 792 [Source:HGNC Symbol;Acc:HGNC:24751]
ENSG00000157557	ETS2	v-ets avian erythroblastosis virus E26 oncogene homolog 2 [Source:HGNC Symbol;Acc:HGNC:3489]
ENSG00000125730	C3	complement component 3 [Source:HGNC Symbol;Acc:HGNC:1318]
ENSG00000178585	CTNNBIP1	catenin, beta interacting protein 1 [Source:HGNC Symbol;Acc:HGNC:16913]
ENSG00000204381	LAYN	layilin [Source:HGNC Symbol;Acc:HGNC:29471]
ENSG00000163993	S100P	S100 calcium binding protein P [Source:HGNC Symbol;Acc:HGNC:10504]
ENSG00000174370	C11orf45	chromosome 11 open reading frame 45 [Source:HGNC Symbol;Acc:HGNC:28584]
ENSG00000177465	ACOT4	acyl-CoA thioesterase 4 [Source:HGNC Symbol;Acc:HGNC:19748]
ENSG00000150782	IL18	interleukin 18 [Source:HGNC Symbol;Acc:HGNC:5986]
ENSG00000164181	ELOVL7	ELOVL fatty acid elongase 7 [Source:HGNC Symbol;Acc:HGNC:26292]
ENSG00000153714	LURAP1L	leucine rich adaptor protein 1-like [Source:HGNC Symbol;Acc:HGNC:31452]
ENSG00000165899	OTOGL	otogelin-like [Source:HGNC Symbol;Acc:HGNC:26901]
ENSG00000185305	ARL15	ADP-ribosylation factor-like 15 [Source:HGNC Symbol;Acc:HGNC:25945]
ENSG00000273888	FRMD6-AS1	FRMD6 antisense RNA 1 [Source:HGNC Symbol;Acc:HGNC:20129]
ENSG00000154265	ABCA5	ATP-binding cassette, sub-family A (ABC1), member 5 [Source:HGNC Symbol;Acc:HGNC:35]
ENSG00000163728	TTC14	tetratricopeptide repeat domain 14 [Source:HGNC Symbol;Acc:HGNC:24697]
ENSG00000239887	C1orf226	chromosome 1 open reading frame 226 [Source:HGNC Symbol;Acc:HGNC:34351]
ENSG00000272398	CD24	CD24 molecule [Source:HGNC Symbol;Acc:HGNC:1645]
ENSG00000118777	ABCG2	ATP-binding cassette, sub-family G (WHITE), member 2 (Junior blood group) [Source:HGNC Symbol;Acc:HGNC:74]
ENSG00000076641	PAG1	phosphoprotein membrane anchor with glycosphingolipid microdomains 1 [Source:HGNC Symbol;Acc:HGNC:30043]
ENSG00000228649	AC005682.5
ENSG00000129038	LOXL1	lysyl oxidase-like 1 [Source:HGNC Symbol;Acc:HGNC:6665]
ENSG00000157193	LRP8	low density lipoprotein receptor-related protein 8, apolipoprotein e receptor [Source:HGNC Symbol;Acc:HGNC:6700]
ENSG00000254861	RP11-945A11.2
ENSG00000247556	OIP5-AS1	OIP5 antisense RNA 1 [Source:HGNC Symbol;Acc:HGNC:43563]
ENSG00000227215	RP11-445L13		B.3
ENSG00000132274	TRIM22	tripartite motif containing 22 [Source:HGNC Symbol;Acc:HGNC:16379]
ENSG00000243701	LINC00883	long intergenic non-protein coding RNA 883 [Source:HGNC Symbol;Acc:HGNC:48569]
ENSG00000260025	RP11-490M8.1
ENSG00000259969	RP11-999E24.3
ENSG00000154309	DISP1	dispatched homolog 1 (Drosophila) [Source:HGNC Symbol;Acc:HGNC:19711]
ENSG00000162722	TRIM58	tripartite motif containing 58 [Source:HGNC Symbol;Acc:HGNC:24150]
ENSG00000261428	RP11-16P6.1
ENSG00000151131	C12orf45	chromosome 12 open reading frame 45 [Source:HGNC Symbol;Acc:HGNC:28628]
ENSG00000214042	IFNA7	interferon, alpha 7 [Source:HGNC Symbol;Acc:HGNC:5428]
ENSG00000145287	PLAC8	placenta-specific 8 [Source:HGNC Symbol;Acc:HGNC:19254]
ENSG00000117122	MFAP2	microfibrillar-associated protein 2 [Source:HGNC Symbol;Acc:HGNC:7033]
ENSG00000154217	PITPNC1	phosphatidylinositol transfer protein, cytoplasmic 1 [Source:HGNC Symbol;Acc:HGNC:21045]
ENSG00000117525	F3	coagulation factor III (thromboplastin, tissue factor) [Source:HGNC Symbol;Acc:HGNC:3541]
ENSG00000124635	HIST1H2BJ	histone cluster 1, H2bj [Source:HGNC Symbol;Acc:HGNC:4761]
ENSG00000135205	CCDC146	coiled-coil domain containing 146 [Source:HGNC Symbol;Acc:HGNC:29296]
ENSG00000145703	IQGAP2	IQ motif containing GTPase activating protein 2 [Source:HGNC Symbol;Acc:HGNC:6111]
ENSG00000163359	COL6A3	collagen, type VI, alpha 3 [Source:HGNC Symbol;Acc:HGNC:2213]
ENSG00000224958	PGM5-AS1	PGM5 antisense RNA 1 [Source:HGNC Symbol;Acc:HGNC:44181]
ENSG00000111319	SCNN1A	sodium channel, non voltage gated 1 alpha subunit [Source:HGNC Symbol;Acc:HGNC:10599]
ENSG00000184895	SRY	sex determining region Y [Source:HGNC Symbol;Acc:HGNC:11311]
ENSG00000260461	RP11-541N10.3
ENSG00000214174	AMZ2P1	archaelysin family metallopeptidase 2 pseudogene 1 [Source:HGNC Symbol;Acc:HGNC:26491]
ENSG00000101441	CST4	cystatin S [Source:HGNC Symbol;Acc:HGNC:2476]
ENSG00000169129	AFAP1L2	actin filament associated protein 1-like 2 [Source:HGNC Symbol;Acc:HGNC:25901]
ENSG00000180019	AC079741.2
ENSG00000115008	IL1A	interleukin 1, alpha [Source:HGNC Symbol;Acc:HGNC:5991]
ENSG00000164506	STXBP5	syntaxin binding protein 5 (tomosyn) [Source:HGNC Symbol;Acc:HGNC:19665]
ENSG00000169495	HTRA4	HtrA serine peptidase 4 [Source:HGNC Symbol;Acc:HGNC:26909]
ENSG00000164932	CTHRC1	collagen triple helix repeat containing 1 [Source:HGNC Symbol;Acc:HGNC:18831]
ENSG00000272341	RP1-151F17.2
ENSG00000251595	ABCA11P	ATP-binding cassette, sub-family A (ABC1), member 11, pseudogene [Source:HGNC Symbol;Acc:HGNC:31]
ENSG00000168765	GSTM4	glutathione S-transferase mu 4 [Source:HGNC Symbol;Acc:HGNC:4636]
ENSG00000103194	USP10	ubiquitin specific peptidase 10 [Source:HGNC Symbol;Acc:HGNC:12608]
ENSG00000081923	ATP8B1	ATPase, aminophospholipid transporter, class I, type 8B, member 1 [Source:HGNC Symbol;Acc:HGNC:3706]
ENSG00000173715	C11orf80	chromosome 11 open reading frame 80 [Source:HGNC Symbol;Acc:HGNC:26197]
ENSG00000175130	MARCKSL1	MARCKS-like 1 [Source:HGNC Symbol;Acc:HGNC:7142]
ENSG00000258441	LINC00641	long intergenic non-protein coding RNA 641 [Source:HGNC Symbol;Acc:HGNC:27511]
ENSG00000196741	LINC01560	long intergenic non-protein coding RNA 1560 [Source:HGNC Symbol;Acc:HGNC:27333]
ENSG00000196542	SPTSSB	serine palmitoyltransferase, small subunit B [Source:HGNC Symbol;Acc:HGNC:24045]
ENSG00000189283	FHIT	fragile histidine triad [Source:HGNC Symbol;Acc:HGNC:3701]
ENSG00000167618	LAIR2	leukocyte-associated immunoglobulin-like receptor 2 [Source:HGNC Symbol;Acc:HGNC:6478]
ENSG00000106804	C5	complement component 5 [Source:HGNC Symbol;Acc:HGNC:1331]
ENSG00000170373	CST1	cystatin SN [Source:HGNC Symbol;Acc:HGNC:2473]
ENSG00000186130	ZBTB6	zinc finger and BTB domain containing 6 [Source:HGNC Symbol;Acc:HGNC:16764]
ENSG00000274712	RP11-147L13.15
ENSG00000173914	RBM4B	RNA binding motif protein 4B [Source:HGNC Symbol;Acc:HGNC:28842]
ENSG00000160180	TFF3	trefoil factor 3 (intestinal) [Source:HGNC Symbol;Acc:HGNC:11757]
ENSG00000240204	SMKR1	small lysine-rich protein 1 [Source:HGNC Symbol;Acc:HGNC:43561]
ENSG00000186230	ZNF749	zinc finger protein 749 [Source:HGNC Symbol;Acc:HGNC:32783]
ENSG00000143127	ITGA10	integrin, alpha 10 [Source:HGNC Symbol;Acc:HGNC:6135]
ENSG00000178537	SLC25A20	solute carrier family 25 (carnitine/acylcarnitine translocase), member 20 [Source:HGNC Symbol;Acc:HGNC:1421]
ENSG00000139291	TMEM19	transmembrane protein 19 [Source:HGNC Symbol;Acc:HGNC:25605]
ENSG00000105287	PRKD2	protein kinase D2 [Source:HGNC Symbol;Acc:HGNC:17293]
ENSG00000137996	RTCA	RNA 3'-terminal phosphate cyclase [Source:HGNC Symbol;Acc:HGNC:17981]
ENSG00000115825	PRKD3	protein kinase D3 [Source:HGNC Symbol;Acc:HGNC:9408]
ENSG00000136560	TANK	TRAF family member-associated NFKB activator [Source:HGNC Symbol;Acc:HGNC:11562]
ENSG00000206418	RAB12	RAB12, member RAS oncogene family [Source:HGNC Symbol;Acc:HGNC:31332]
ENSG00000182831	C16orf72	chromosome 16 open reading frame 72 [Source:HGNC Symbol;Acc:HGNC:30103]
ENSG00000180801	ARSJ	arylsulfatase family, member J [Source:HGNC Symbol;Acc:HGNC:26286]
ENSG00000116473	RAP1A	RAP1A, member of RAS oncogene family [Source:HGNC Symbol;Acc:HGNC:9855]
ENSG00000128510	CPA4	carboxypeptidase A4 [Source:HGNC Symbol;Acc:HGNC:15740]
ENSG00000109133	TMEM33	transmembrane protein 33 [Source:HGNC Symbol;Acc:HGNC:25541]
ENSG00000144228	SPOPL	speckle-type POZ protein-like [Source:HGNC Symbol;Acc:HGNC:27934]
ENSG00000186687	LYRM7	LYR motif containing 7 [Source:HGNC Symbol;Acc:HGNC:28072]
ENSG00000125629	INSIG2	insulin induced gene 2 [Source:HGNC Symbol;Acc:HGNC:20452]
ENSG00000152700	SAR1B	secretion associated, Ras related GTPase 1B [Source:HGNC Symbol;Acc:HGNC:10535]
ENSG00000055211	GINM1	glycoprotein integral membrane 1 [Source:HGNC Symbol;Acc:HGNC:21074]
ENSG00000189056	RELN	reelin [Source:HGNC Symbol;Acc:HGNC:9957]
ENSG00000145332	KLHL8	kelch-like family member 8 [Source:HGNC Symbol;Acc:HGNC:18644]
ENSG00000255346	NOX5	NADPH oxidase, EF-hand calcium binding domain 5 [Source:HGNC Symbol;Acc:HGNC:14874]
ENSG00000126759	CFP	complement factor properdin [Source:HGNC Symbol;Acc:HGNC:8864]
ENSG00000122912	SLC25A16	solute carrier family 25 (mitochondrial carrier), member 16 [Source:HGNC Symbol;Acc:HGNC:10986]
ENSG00000173674	EIF1AX	eukaryotic translation initiation factor 1A, X-linked [Source:HGNC Symbol;Acc:HGNC:3250]
ENSG00000268104	SLC6A14	solute carrier family 6 (amino acid transporter), member 14 [Source:HGNC Symbol;Acc:HGNC:11047]
ENSG00000142949	PTPRF	protein tyrosine phosphatase, receptor type, F [Source:HGNC Symbol;Acc:HGNC:9670]
ENSG00000080561	MID2	midline 2 [Source:HGNC Symbol;Acc:HGNC:7096]
ENSG00000134531	EMP1	epithelial membrane protein 1 [Source:HGNC Symbol;Acc:HGNC:3333]
ENSG00000136935	GOLGA1	golgin A1 [Source:HGNC Symbol;Acc:HGNC:4424]
ENSG00000159167	STC1	stanniocalcin 1 [Source:HGNC Symbol;Acc:HGNC:11373]
ENSG00000123178	SPRYD7	SPRY domain containing 7 [Source:HGNC Symbol;Acc:HGNC:14297]
ENSG00000140323	DISP2	dispatched homolog 2 (Drosophila) [Source:HGNC Symbol;Acc:HGNC:19712]
ENSG00000156675	RAB11FIP1	RAB11 family interacting protein 1 (class I) [Source:HGNC Symbol;Acc:HGNC:30265]
ENSG00000204634	TBC1D8	TBC1 domain family, member 8 (with GRAM domain) [Source:HGNC Symbol;Acc:HGNC:17791]
ENSG00000108602	ALDH3A1	aldehyde dehydrogenase 3 family, member A1 [Source:HGNC Symbol;Acc:HGNC:405]
ENSG00000136167	LCP1	lymphocyte cytosolic protein 1 (L-plastin) [Source:HGNC Symbol;Acc:HGNC:6528]
ENSG00000164347	GFM2	G elongation factor, mitochondrial 2 [Source:HGNC Symbol;Acc:HGNC:29682]
ENSG00000131437	KIF3A	kinesin family member 3A [Source:HGNC Symbol;Acc:HGNC:6319]
ENSG00000103197	TSC2	tuberous sclerosis 2 [Source:HGNC Symbol;Acc:HGNC:12363]
ENSG00000024526	DEPDC1	DEP domain containing 1 [Source:HGNC Symbol;Acc:HGNC:22949]
ENSG00000198624	CCDC69	coiled-coil domain containing 69 [Source:HGNC Symbol;Acc:HGNC:24487]
ENSG00000013588	GPRC5A	G protein-coupled receptor, class C, group 5, member A [Source:HGNC Symbol;Acc:HGNC:9836]
ENSG00000180979	LRRC57	leucine rich repeat containing 57 [Source:HGNC Symbol;Acc:HGNC:26719]
ENSG00000170442	KRT86	keratin 86, type II [Source:HGNC Symbol;Acc:HGNC:6463]
ENSG00000115827	DCAF17	DDB1 and CUL4 associated factor 17 [Source:HGNC Symbol;Acc:HGNC:25784]
ENSG00000244158	RP1-93H18.6
ENSG00000107968	MAP3K8	mitogen-activated protein kinase kinase kinase 8 [Source:HGNC Symbol;Acc:HGNC:6860]
ENSG00000120327	PCDHB14	protocadherin beta 14 [Source:HGNC Symbol;Acc:HGNC:8685]
ENSG00000174132	FAM174A	family with sequence similarity 174, member A [Source:HGNC Symbol;Acc:HGNC:24943]
ENSG00000214756	METTL12	methyltransferase like 12 [Source:HGNC Symbol;Acc:HGNC:33113]
ENSG00000112367	FIG4	FIG4 phosphoinositide 5-phosphatase [Source:HGNC Symbol;Acc:HGNC:16873]
ENSG00000139508	SLC46A3	solute carrier family 46, member 3 [Source:HGNC Symbol;Acc:HGNC:27501]
ENSG00000167695	FAM57A	family with sequence similarity 57, member A [Source:HGNC Symbol;Acc:HGNC:29646]
ENSG00000101966	XIAP	X-linked inhibitor of apoptosis, E3 ubiquitin protein ligase [Source:HGNC Symbol;Acc:HGNC:592]
ENSG00000137460	FHDC1	FH2 domain containing 1 [Source:HGNC Symbol;Acc:HGNC:29363]
ENSG00000198001	IRAK4	interleukin-1 receptor-associated kinase 4 [Source:HGNC Symbol;Acc:HGNC:17967]
ENSG00000172986	GXYLT2	glucoside xylosyltransferase 2 [Source:HGNC Symbol;Acc:HGNC:33383]
ENSG00000073584	SMARCE1	SWI/SNF related, matrix associated, actin dependent regulator of chromatin, subfamily e, member 1 [Source:HGNC Symbol;Acc:HGNC:11109]
ENSG00000277734	TRAC	T cell receptor alpha constant [Source:HGNC Symbol;Acc:HGNC:12029]
ENSG00000272604	RP11-251G23.5
ENSG00000141101	NOB1	NIN1/RPN12 binding protein 1 homolog (S. cerevisiae) [Source:HGNC Symbol;Acc:HGNC:29540]
ENSG00000006625	GGCT	gamma-glutamylcyclotransferase [Source:HGNC Symbol;Acc:HGNC:21705]
ENSG00000188959	C9orf152	chromosome 9 open reading frame 152 [Source:HGNC Symbol;Acc:HGNC:31455]
ENSG00000164266	SPINK1	serine peptidase inhibitor, Kazal type 1 [Source:HGNC Symbol;Acc:HGNC:11244]
ENSG00000147650	LRP12	low density lipoprotein receptor-related protein 12 [Source:HGNC Symbol;Acc:HGNC:31708]
ENSG00000120963	ZNF706	zinc finger protein 706 [Source:HGNC Symbol;Acc:HGNC:24992]
ENSG00000146433	TMEM181	transmembrane protein 181 [Source:HGNC Symbol;Acc:HGNC:20958]
ENSG00000064042	LIMCH1	LIM and calponin homology domains 1 [Source:HGNC Symbol;Acc:HGNC:29191]
ENSG00000164211	STARD4	StAR-related lipid transfer (START) domain containing 4 [Source:HGNC Symbol;Acc:HGNC:18058]
ENSG00000205269	TMEM170B	transmembrane protein 170B [Source:HGNC Symbol;Acc:HGNC:34244]
ENSG00000148175	STOM	stomatin [Source:HGNC Symbol;Acc:HGNC:3383]
ENSG00000167554	ZNF610	zinc finger protein 610 [Source:HGNC Symbol;Acc:HGNC:26687]
ENSG00000106080	FKBP14	FK506 binding protein 14, 22 kDa [Source:HGNC Symbol;Acc:HGNC:18625]
ENSG00000272842	RP11-513M16.7
ENSG00000124664	SPDEF	SAM pointed domain containing ETS transcription factor [Source:HGNC Symbol;Acc:HGNC:17257]
ENSG00000151458	ANKRD50	ankyrin repeat domain 50 [Source:HGNC Symbol;Acc:HGNC:29223]
ENSG00000119862	LGALSL	lectin, galactoside-binding-like [Source:HGNC Symbol;Acc:HGNC:25012]
ENSG00000144791	LIMD1	LIM domains containing 1 [Source:HGNC Symbol;Acc:HGNC:6612]
ENSG00000122882	ECD	ecdysoneless homolog (Drosophila) [Source:HGNC Symbol;Acc:HGNC:17029]
ENSG00000066926	FECH	ferrochelatase [Source:HGNC Symbol;Acc:HGNC:3647]
ENSG00000101187	SLCO4A1	solute carrier organic anion transporter family, member 4A1 [Source:HGNC Symbol;Acc:HGNC:10953]
ENSG00000150244	TRIM48	tripartite motif containing 48 [Source:HGNC Symbol;Acc:HGNC:19021]
ENSG00000106733	NMRK1	nicotinamide riboside kinase 1 [Source:HGNC Symbol;Acc:HGNC:26057]
ENSG00000215067	ALOX12-AS1	ALOX12 antisense RNA 1 [Source:HGNC Symbol;Acc:HGNC:51342]
ENSG00000117594	HSD11B1	hydroxysteroid (11-beta) dehydrogenase 1 [Source:HGNC Symbol;Acc:HGNC:5208]
ENSG00000162511	LAPTM5	lysosomal protein transmembrane 5 [Source:HGNC Symbol;Acc:HGNC:29612]
ENSG00000114450	GNB4	guanine nucleotide binding protein (G protein), beta polypeptide 4 [Source:HGNC Symbol;Acc:HGNC:20731]
ENSG00000126107	HECTD3	HECT domain containing E3 ubiquitin protein ligase 3 [Source:HGNC Symbol;Acc:HGNC:26117]

## Sheet: Table S11-2
Table S11-2. PKD2 regulated genes
ENSG_ID	logFC	Fold Change	AveExpr	P.Value	external_gene_name	description
ENSG00000139291	-1.39345	-2.62706	7.08229	4.41209e-07	TMEM19	transmembrane protein 19 [Source:HGNC Symbol;Acc:HGNC:25605]
ENSG00000136560	-1.22421	-2.33628	8.38662	7.44316e-07	TANK	TRAF family member-associated NFKB activator [Source:HGNC Symbol;Acc:HGNC:11562]
ENSG00000105287	-2.03642	-4.10226	5.06508	1.29743e-06	PRKD2	protein kinase D2 [Source:HGNC Symbol;Acc:HGNC:17293]
ENSG00000137996	-1.2095	-2.31257	10.6508	1.65435e-06	RTCA	RNA 3'-terminal phosphate cyclase [Source:HGNC Symbol;Acc:HGNC:17981]
ENSG00000180801	-1.29425	-2.45249	8.09312	1.93957e-06	ARSJ	arylsulfatase family, member J [Source:HGNC Symbol;Acc:HGNC:26286]
ENSG00000145332	-1.2854	-2.43749	8.64612	2.02128e-06	KLHL8	kelch-like family member 8 [Source:HGNC Symbol;Acc:HGNC:18644]
ENSG00000126759	-0.919932	-1.89203	6.22195	3.6054e-06	CFP	complement factor properdin [Source:HGNC Symbol;Acc:HGNC:8864]
ENSG00000109133	-0.874164	-1.83295	9.05665	4.5732e-06	TMEM33	transmembrane protein 33 [Source:HGNC Symbol;Acc:HGNC:25541]
ENSG00000055211	-1.43423	-2.70237	9.62648	4.87694e-06	GINM1	glycoprotein integral membrane 1 [Source:HGNC Symbol;Acc:HGNC:21074]
ENSG00000182831	-0.866272	-1.82295	8.55058	4.97759e-06	C16orf72	chromosome 16 open reading frame 72 [Source:HGNC Symbol;Acc:HGNC:30103]
ENSG00000152700	-1.1897	-2.28105	8.45444	5.02519e-06	SAR1B	secretion associated, Ras related GTPase 1B [Source:HGNC Symbol;Acc:HGNC:10535]
ENSG00000186687	-1.21565	-2.32245	7.11309	5.29138e-06	LYRM7	LYR motif containing 7 [Source:HGNC Symbol;Acc:HGNC:28072]
ENSG00000206418	-1.05549	-2.07843	5.37449	6.79414e-06	RAB12	RAB12, member RAS oncogene family [Source:HGNC Symbol;Acc:HGNC:31332]
ENSG00000128510	1.85748	3.62374	9.18308	8.20258e-06	CPA4	carboxypeptidase A4 [Source:HGNC Symbol;Acc:HGNC:15740]
ENSG00000144228	-1.89239	-3.71249	8.05338	1.14042e-05	SPOPL	speckle-type POZ protein-like [Source:HGNC Symbol;Acc:HGNC:27934]
ENSG00000255346	-2.59985	-6.06223	7.19424	1.41795e-05	NOX5	NADPH oxidase, EF-hand calcium binding domain 5 [Source:HGNC Symbol;Acc:HGNC:14874]
ENSG00000134531	-0.922696	-1.89565	7.73935	1.45327e-05	EMP1	epithelial membrane protein 1 [Source:HGNC Symbol;Acc:HGNC:3333]
ENSG00000277734	-1.23278	-2.35019	5.68429	1.51244e-05	TRAC	T cell receptor alpha constant [Source:HGNC Symbol;Acc:HGNC:12029]
ENSG00000159167	-0.863311	-1.81921	8.8804	1.81027e-05	STC1	stanniocalcin 1 [Source:HGNC Symbol;Acc:HGNC:11373]
ENSG00000116473	-0.873797	-1.83248	3.75254	1.98817e-05	RAP1A	RAP1A, member of RAS oncogene family [Source:HGNC Symbol;Acc:HGNC:9855]
ENSG00000122912	-1.15092	-2.22056	5.86261	1.99093e-05	SLC25A16	solute carrier family 25 (mitochondrial carrier), member 16 [Source:HGNC Symbol;Acc:HGNC:10986]
ENSG00000125629	-1.23143	-2.348	9.57013	2.03402e-05	INSIG2	insulin induced gene 2 [Source:HGNC Symbol;Acc:HGNC:20452]
ENSG00000024526	-0.809043	-1.75205	10.1569	2.28455e-05	DEPDC1	DEP domain containing 1 [Source:HGNC Symbol;Acc:HGNC:22949]
ENSG00000158825	0.856831	1.81106	7.61941	2.30153e-05	CDA	cytidine deaminase [Source:HGNC Symbol;Acc:HGNC:1712]
ENSG00000119938	0.824844	1.77134	7.37763	2.38681e-05	PPP1R3C	protein phosphatase 1, regulatory subunit 3C [Source:HGNC Symbol;Acc:HGNC:9293]
ENSG00000103197	0.769501	1.70468	5.02072	2.43737e-05	TSC2	tuberous sclerosis 2 [Source:HGNC Symbol;Acc:HGNC:12363]
ENSG00000080822	-0.724967	-1.65286	11.0033	2.92029e-05	CLDND1	claudin domain containing 1 [Source:HGNC Symbol;Acc:HGNC:1322]
ENSG00000156675	0.830536	1.77835	6.43577	3.31717e-05	RAB11FIP1	RAB11 family interacting protein 1 (class I) [Source:HGNC Symbol;Acc:HGNC:30265]
ENSG00000147642	0.988632	1.9843	3.74178	3.47023e-05	SYBU	syntabulin (syntaxin-interacting) [Source:HGNC Symbol;Acc:HGNC:26011]
ENSG00000174132	-0.909143	-1.87793	10.2284	3.67434e-05	FAM174A	family with sequence similarity 174, member A [Source:HGNC Symbol;Acc:HGNC:24943]
ENSG00000136935	-0.821748	-1.76755	4.86936	3.69995e-05	GOLGA1	golgin A1 [Source:HGNC Symbol;Acc:HGNC:4424]
ENSG00000142949	0.738353	1.66827	7.06967	3.95912e-05	PTPRF	protein tyrosine phosphatase, receptor type, F [Source:HGNC Symbol;Acc:HGNC:9670]
ENSG00000132170	0.730957	1.65974	6.74449	4.05222e-05	PPARG	peroxisome proliferator-activated receptor gamma [Source:HGNC Symbol;Acc:HGNC:9236]
ENSG00000185567	0.818712	1.76383	7.03252	4.82587e-05	AHNAK2	AHNAK nucleoprotein 2 [Source:HGNC Symbol;Acc:HGNC:20125]
ENSG00000198624	-0.822374	-1.76831	8.47047	5.02996e-05	CCDC69	coiled-coil domain containing 69 [Source:HGNC Symbol;Acc:HGNC:24487]
ENSG00000197713	-0.702367	-1.62717	9.08176	5.17514e-05	RPE	ribulose-5-phosphate-3-epimerase [Source:HGNC Symbol;Acc:HGNC:10293]
ENSG00000006625	-0.979435	-1.97169	10.8094	5.51347e-05	GGCT	gamma-glutamylcyclotransferase [Source:HGNC Symbol;Acc:HGNC:21705]
ENSG00000065833	-0.721772	-1.64921	9.14579	5.76804e-05	ME1	malic enzyme 1, NADP(+)-dependent, cytosolic [Source:HGNC Symbol;Acc:HGNC:6983]
ENSG00000162511	-0.989742	-1.98583	10.9037	5.96628e-05	LAPTM5	lysosomal protein transmembrane 5 [Source:HGNC Symbol;Acc:HGNC:29612]
ENSG00000013588	0.906283	1.87421	8.43624	6.46525e-05	GPRC5A	G protein-coupled receptor, class C, group 5, member A [Source:HGNC Symbol;Acc:HGNC:9836]
ENSG00000119328	-0.619681	-1.53654	8.10357	6.66212e-05	FAM206A	family with sequence similarity 206, member A [Source:HGNC Symbol;Acc:HGNC:1364]
ENSG00000114450	-1.05595	-2.07909	6.25764	6.69297e-05	GNB4	guanine nucleotide binding protein (G protein), beta polypeptide 4 [Source:HGNC Symbol;Acc:HGNC:20731]
ENSG00000173674	-0.784588	-1.7226	10.1443	6.79374e-05	EIF1AX	eukaryotic translation initiation factor 1A, X-linked [Source:HGNC Symbol;Acc:HGNC:3250]
ENSG00000108602	-0.992776	-1.99001	4.00114	7.37952e-05	ALDH3A1	aldehyde dehydrogenase 3 family, member A1 [Source:HGNC Symbol;Acc:HGNC:405]
ENSG00000106069	-0.608055	-1.5242	5.13174	7.3811e-05	CHN2	chimerin 2 [Source:HGNC Symbol;Acc:HGNC:1944]
ENSG00000164347	-0.755387	-1.68808	7.82455	7.54262e-05	GFM2	G elongation factor, mitochondrial 2 [Source:HGNC Symbol;Acc:HGNC:29682]
ENSG00000180979	-0.936336	-1.91366	5.53037	7.66477e-05	LRRC57	leucine rich repeat containing 57 [Source:HGNC Symbol;Acc:HGNC:26719]
ENSG00000101187	-0.968062	-1.95621	11.3981	7.83215e-05	SLCO4A1	solute carrier organic anion transporter family, member 4A1 [Source:HGNC Symbol;Acc:HGNC:10953]
ENSG00000168386	0.818711	1.76383	5.43515	8.38467e-05	FILIP1L	filamin A interacting protein 1-like [Source:HGNC Symbol;Acc:HGNC:24589]
ENSG00000162980	-0.628753	-1.54623	9.42863	8.49019e-05	ARL5A	ADP-ribosylation factor-like 5A [Source:HGNC Symbol;Acc:HGNC:696]
ENSG00000001561	-0.641965	-1.56045	9.23502	8.75671e-05	ENPP4	ectonucleotide pyrophosphatase/phosphodiesterase 4 (putative) [Source:HGNC Symbol;Acc:HGNC:3359]
ENSG00000150244	0.844588	1.79575	2.78215	0.00010787	TRIM48	tripartite motif containing 48 [Source:HGNC Symbol;Acc:HGNC:19021]
ENSG00000134758	-0.589505	-1.50473	9.95519	0.000112337	RNF138	ring finger protein 138, E3 ubiquitin protein ligase [Source:HGNC Symbol;Acc:HGNC:17765]
ENSG00000153292	-0.858924	-1.81369	7.38017	0.000115542	ADGRF1	adhesion G protein-coupled receptor F1 [Source:HGNC Symbol;Acc:HGNC:18990]
ENSG00000137460	0.782284	1.71985	4.99275	0.000119391	FHDC1	FH2 domain containing 1 [Source:HGNC Symbol;Acc:HGNC:29363]
ENSG00000120129	0.607765	1.5239	6.32351	0.000119799	DUSP1	dual specificity phosphatase 1 [Source:HGNC Symbol;Acc:HGNC:3064]
ENSG00000163428	-0.719734	-1.64688	6.30967	0.000121378	LRRC58	leucine rich repeat containing 58 [Source:HGNC Symbol;Acc:HGNC:26968]
ENSG00000106080	-0.851411	-1.80426	6.72725	0.000144347	FKBP14	FK506 binding protein 14, 22 kDa [Source:HGNC Symbol;Acc:HGNC:18625]
ENSG00000146433	-1.56402	-2.95676	8.32156	0.000144921	TMEM181	transmembrane protein 181 [Source:HGNC Symbol;Acc:HGNC:20958]
ENSG00000086619	-0.784346	-1.72231	4.19039	0.000147606	ERO1LB	ERO1-like beta (S. cerevisiae) [Source:HGNC Symbol;Acc:HGNC:14355]
ENSG00000143753	-0.659848	-1.57992	11.7125	0.00014769	DEGS1	delta(4)-desaturase, sphingolipid 1 [Source:HGNC Symbol;Acc:HGNC:13709]
ENSG00000146859	1.01749	2.02439	3.89899	0.000156105	TMEM140	transmembrane protein 140 [Source:HGNC Symbol;Acc:HGNC:21870]
ENSG00000185716	-0.675944	-1.59764	6.13456	0.000156934	C16orf52	chromosome 16 open reading frame 52 [Source:HGNC Symbol;Acc:HGNC:27087]
ENSG00000139629	-1.08405	-2.11999	6.82539	0.00015794	GALNT6	polypeptide N-acetylgalactosaminyltransferase 6 [Source:HGNC Symbol;Acc:HGNC:4128]
ENSG00000154133	-0.619981	-1.53685	5.1851	0.000162255	ROBO4	roundabout, axon guidance receptor, homolog 4 (Drosophila) [Source:HGNC Symbol;Acc:HGNC:17985]
ENSG00000198088	-1.15206	-2.22232	6.96779	0.000162256	NUP62CL	nucleoporin 62kDa C-terminal like [Source:HGNC Symbol;Acc:HGNC:25960]
ENSG00000108448	0.805037	1.74719	2.95226	0.000170435	TRIM16L	tripartite motif containing 16-like [Source:HGNC Symbol;Acc:HGNC:32670]
ENSG00000137124	0.769713	1.70493	6.41211	0.000170751	ALDH1B1	aldehyde dehydrogenase 1 family, member B1 [Source:HGNC Symbol;Acc:HGNC:407]
ENSG00000081087	-0.839016	-1.78883	7.71468	0.000171439	OSTM1	osteopetrosis associated transmembrane protein 1 [Source:HGNC Symbol;Acc:HGNC:21652]
ENSG00000111110	0.716802	1.64354	3.19	0.000174931	PPM1H	protein phosphatase, Mg2+/Mn2+ dependent, 1H [Source:HGNC Symbol;Acc:HGNC:18583]
ENSG00000151135	-0.627911	-1.54533	11.7526	0.00017622	TMEM263	transmembrane protein 263 [Source:HGNC Symbol;Acc:HGNC:28281]
ENSG00000147650	-0.898204	-1.86374	8.94547	0.000206483	LRP12	low density lipoprotein receptor-related protein 12 [Source:HGNC Symbol;Acc:HGNC:31708]
ENSG00000148175	0.718	1.6449	8.71095	0.000213006	STOM	stomatin [Source:HGNC Symbol;Acc:HGNC:3383]
ENSG00000176720	0.736572	1.66621	6.82526	0.000221641	BOK	BCL2-related ovarian killer [Source:HGNC Symbol;Acc:HGNC:1087]
ENSG00000101966	-0.632542	-1.55029	9.47349	0.000229896	XIAP	X-linked inhibitor of apoptosis, E3 ubiquitin protein ligase [Source:HGNC Symbol;Acc:HGNC:592]
ENSG00000102531	-0.59382	-1.50924	5.65659	0.000230286	FNDC3A	fibronectin type III domain containing 3A [Source:HGNC Symbol;Acc:HGNC:20296]
ENSG00000221955	0.653862	1.57337	4.57518	0.000237367	SLC12A8	solute carrier family 12, member 8 [Source:HGNC Symbol;Acc:HGNC:15595]
ENSG00000123178	-0.674283	-1.5958	5.01176	0.000238888	SPRYD7	SPRY domain containing 7 [Source:HGNC Symbol;Acc:HGNC:14297]
ENSG00000148671	-1.005	-2.00695	8.40625	0.000239605	ADIRF	adipogenesis regulatory factor [Source:HGNC Symbol;Acc:HGNC:24043]
ENSG00000104899	-0.605999	-1.52203	2.84509	0.000253591	AMH	anti-Mullerian hormone [Source:HGNC Symbol;Acc:HGNC:464]
ENSG00000168306	-0.699406	-1.62384	7.83702	0.000268279	ACOX2	acyl-CoA oxidase 2, branched chain [Source:HGNC Symbol;Acc:HGNC:120]
ENSG00000133794	-0.64515	-1.5639	5.57541	0.000276052	ARNTL	aryl hydrocarbon receptor nuclear translocator-like [Source:HGNC Symbol;Acc:HGNC:701]
ENSG00000196083	-0.657908	-1.57779	5.90029	0.00027658	IL1RAP	interleukin 1 receptor accessory protein [Source:HGNC Symbol;Acc:HGNC:5995]
ENSG00000112096	0.58981	1.50505	9.34788	0.000279983	SOD2	superoxide dismutase 2, mitochondrial [Source:HGNC Symbol;Acc:HGNC:11180]
ENSG00000115363	-1.03321	-2.04658	8.0808	0.000280924	EVA1A	eva-1 homolog A (C. elegans) [Source:HGNC Symbol;Acc:HGNC:25816]
ENSG00000188487	0.629207	1.54671	3.97094	0.000287382	INSC	inscuteable homolog (Drosophila) [Source:HGNC Symbol;Acc:HGNC:33116]
ENSG00000268104	-0.925626	-1.89951	3.89876	0.000304296	SLC6A14	solute carrier family 6 (amino acid transporter), member 14 [Source:HGNC Symbol;Acc:HGNC:11047]
ENSG00000064042	0.748981	1.68061	8.57372	0.000312735	LIMCH1	LIM and calponin homology domains 1 [Source:HGNC Symbol;Acc:HGNC:29191]
ENSG00000162366	0.773386	1.70928	8.87236	0.000326166	PDZK1IP1	PDZK1 interacting protein 1 [Source:HGNC Symbol;Acc:HGNC:16887]
ENSG00000205269	-1.03325	-2.04663	5.82386	0.000326979	TMEM170B	transmembrane protein 170B [Source:HGNC Symbol;Acc:HGNC:34244]
ENSG00000100441	-0.592192	-1.50754	6.52979	0.000335585	KHNYN	KH and NYN domain containing [Source:HGNC Symbol;Acc:HGNC:20166]
ENSG00000121039	-0.620223	-1.53711	5.81537	0.000348512	RDH10	retinol dehydrogenase 10 (all-trans) [Source:HGNC Symbol;Acc:HGNC:19975]
ENSG00000083828	0.755373	1.68807	4.83093	0.000366851	ZNF586	zinc finger protein 586 [Source:HGNC Symbol;Acc:HGNC:25949]
ENSG00000169583	0.819207	1.76444	8.00525	0.000385313	CLIC3	chloride intracellular channel 3 [Source:HGNC Symbol;Acc:HGNC:2064]
ENSG00000169826	-0.70995	-1.63575	7.09409	0.000396804	CSGALNACT2	chondroitin sulfate N-acetylgalactosaminyltransferase 2 [Source:HGNC Symbol;Acc:HGNC:24292]
ENSG00000131437	-0.592695	-1.50806	8.20928	0.000418797	KIF3A	kinesin family member 3A [Source:HGNC Symbol;Acc:HGNC:6319]
ENSG00000272842	-0.97178	-1.96126	3.13963	0.000419057	RP11-513M16.7
ENSG00000059377	-0.711667	-1.6377	5.59591	0.000430634	TBXAS1	thromboxane A synthase 1 (platelet) [Source:HGNC Symbol;Acc:HGNC:11609]
ENSG00000187098	0.690752	1.61413	7.49619	0.000442795	MITF	microphthalmia-associated transcription factor [Source:HGNC Symbol;Acc:HGNC:7105]
ENSG00000185112	-0.662075	-1.58236	6.60033	0.000455959	FAM43A	family with sequence similarity 43, member A [Source:HGNC Symbol;Acc:HGNC:26888]
ENSG00000151458	-0.753661	-1.68607	6.96313	0.000474679	ANKRD50	ankyrin repeat domain 50 [Source:HGNC Symbol;Acc:HGNC:29223]
ENSG00000139508	-0.939688	-1.91811	7.00879	0.000495339	SLC46A3	solute carrier family 46, member 3 [Source:HGNC Symbol;Acc:HGNC:27501]
ENSG00000117594	-0.661048	-1.58123	3.9656	0.000508302	HSD11B1	hydroxysteroid (11-beta) dehydrogenase 1 [Source:HGNC Symbol;Acc:HGNC:5208]
ENSG00000138604	-0.809619	-1.75275	8.38738	0.000531056	GLCE	glucuronic acid epimerase [Source:HGNC Symbol;Acc:HGNC:17855]
ENSG00000130707	0.716162	1.64281	8.67561	0.000534586	ASS1	argininosuccinate synthase 1 [Source:HGNC Symbol;Acc:HGNC:758]
ENSG00000198001	0.79189	1.73134	4.87353	0.000554251	IRAK4	interleukin-1 receptor-associated kinase 4 [Source:HGNC Symbol;Acc:HGNC:17967]
ENSG00000221886	0.845438	1.79681	6.85527	0.000558414	ZBED8	zinc finger, BED-type containing 8 [Source:HGNC Symbol;Acc:HGNC:30804]
ENSG00000066926	-0.651735	-1.57106	5.69901	0.000578458	FECH	ferrochelatase [Source:HGNC Symbol;Acc:HGNC:3647]
ENSG00000272841	-0.744193	-1.67504	4.79998	0.000589592	RP3-428L16.2
ENSG00000273038	0.693393	1.61708	6.57819	0.000647484	RP11-479G22.8
ENSG00000153404	-0.621447	-1.53842	2.85988	0.000649509	PLEKHG4B	pleckstrin homology domain containing, family G (with RhoGef domain) member 4B [Source:HGNC Symbol;Acc:HGNC:29399]
ENSG00000181019	-0.59958	-1.51528	10.2721	0.000679041	NQO1	NAD(P)H dehydrogenase, quinone 1 [Source:HGNC Symbol;Acc:HGNC:2874]
ENSG00000181458	-0.657961	-1.57785	9.75647	0.000684767	TMEM45A	transmembrane protein 45A [Source:HGNC Symbol;Acc:HGNC:25480]
ENSG00000090530	0.636532	1.55459	4.56469	0.000704469	P3H2	prolyl 3-hydroxylase 2 [Source:HGNC Symbol;Acc:HGNC:19317]
ENSG00000112144	-1.20248	-2.30135	9.09715	0.000737488	ICK	intestinal cell (MAK-like) kinase [Source:HGNC Symbol;Acc:HGNC:21219]
ENSG00000112367	0.667237	1.58803	8.10484	0.000747681	FIG4	FIG4 phosphoinositide 5-phosphatase [Source:HGNC Symbol;Acc:HGNC:16873]
ENSG00000086300	0.7039	1.6289	6.71695	0.000758358	SNX10	sorting nexin 10 [Source:HGNC Symbol;Acc:HGNC:14974]
ENSG00000160181	-0.770171	-1.70547	6.68335	0.000777927	TFF2	trefoil factor 2 [Source:HGNC Symbol;Acc:HGNC:11756]
ENSG00000144120	-0.762085	-1.69594	6.45089	0.000796508	TMEM177	transmembrane protein 177 [Source:HGNC Symbol;Acc:HGNC:28143]
ENSG00000164211	-1.81028	-3.50709	8.49195	0.000799333	STARD4	StAR-related lipid transfer (START) domain containing 4 [Source:HGNC Symbol;Acc:HGNC:18058]
ENSG00000099937	-1.16638	-2.24447	6.51554	0.000808574	SERPIND1	serpin peptidase inhibitor, clade D (heparin cofactor), member 1 [Source:HGNC Symbol;Acc:HGNC:4838]
ENSG00000151715	-0.925338	-1.89913	5.57794	0.000836368	TMEM45B	transmembrane protein 45B [Source:HGNC Symbol;Acc:HGNC:25194]
ENSG00000172348	-1.52749	-2.88285	4.04997	0.00087363	RCAN2	regulator of calcineurin 2 [Source:HGNC Symbol;Acc:HGNC:3041]
ENSG00000110031	-0.590799	-1.50608	9.43806	0.000886449	LPXN	leupaxin [Source:HGNC Symbol;Acc:HGNC:14061]
ENSG00000164266	1.35191	2.5525	4.76892	0.000919085	SPINK1	serine peptidase inhibitor, Kazal type 1 [Source:HGNC Symbol;Acc:HGNC:11244]
ENSG00000163624	-0.713429	-1.6397	3.64788	0.000943895	CDS1	CDP-diacylglycerol synthase (phosphatidate cytidylyltransferase) 1 [Source:HGNC Symbol;Acc:HGNC:1800]
ENSG00000116701	0.737371	1.66713	7.65583	0.000944757	NCF2	neutrophil cytosolic factor 2 [Source:HGNC Symbol;Acc:HGNC:7661]
ENSG00000130150	-0.880397	-1.84088	6.78952	0.000959002	MOSPD2	motile sperm domain containing 2 [Source:HGNC Symbol;Acc:HGNC:28381]
ENSG00000166922	-1.32722	-2.50918	6.59059	0.000963846	SCG5	secretogranin V [Source:HGNC Symbol;Acc:HGNC:10816]
ENSG00000269416	0.782742	1.7204	6.79207	0.00100727	LINC01224	long intergenic non-protein coding RNA 1224 [Source:HGNC Symbol;Acc:HGNC:49676]
ENSG00000080561	0.624192	1.54135	3.98585	0.00101536	MID2	midline 2 [Source:HGNC Symbol;Acc:HGNC:7096]
ENSG00000144681	0.755214	1.68788	7.42794	0.0010288	STAC	SH3 and cysteine rich domain [Source:HGNC Symbol;Acc:HGNC:11353]
ENSG00000181450	-0.603592	-1.51949	3.95063	0.00103582	ZNF678	zinc finger protein 678 [Source:HGNC Symbol;Acc:HGNC:28652]
ENSG00000239911	0.612504	1.52891	4.82479	0.0010829	PRKAG2-AS1	PRKAG2 antisense RNA 1 [Source:HGNC Symbol;Acc:HGNC:40468]
ENSG00000146950	-1.21369	-2.3193	5.18716	0.0011507	SHROOM2	shroom family member 2 [Source:HGNC Symbol;Acc:HGNC:630]
ENSG00000172986	0.621066	1.53801	6.73647	0.00115974	GXYLT2	glucoside xylosyltransferase 2 [Source:HGNC Symbol;Acc:HGNC:33383]
ENSG00000136161	-0.860401	-1.81554	4.06191	0.00116803	RCBTB2	regulator of chromosome condensation (RCC1) and BTB (POZ) domain containing protein 2 [Source:HGNC Symbol;Acc:HGNC:1914]
ENSG00000197467	-0.603166	-1.51905	9.84265	0.00119309	COL13A1	collagen, type XIII, alpha 1 [Source:HGNC Symbol;Acc:HGNC:2190]
ENSG00000111252	-0.610905	-1.52722	10.4074	0.00123991	SH2B3	SH2B adaptor protein 3 [Source:HGNC Symbol;Acc:HGNC:29605]
ENSG00000100628	-0.986139	-1.98088	6.66629	0.00125735	ASB2	ankyrin repeat and SOCS box containing 2 [Source:HGNC Symbol;Acc:HGNC:16012]
ENSG00000175832	-0.688518	-1.61163	7.75697	0.00127075	ETV4	ets variant 4 [Source:HGNC Symbol;Acc:HGNC:3493]
ENSG00000124664	-0.939977	-1.9185	6.84337	0.00127092	SPDEF	SAM pointed domain containing ETS transcription factor [Source:HGNC Symbol;Acc:HGNC:17257]
ENSG00000164113	-0.609793	-1.52604	2.18653	0.00127535	ADAD1	adenosine deaminase domain containing 1 (testis-specific) [Source:HGNC Symbol;Acc:HGNC:30713]
ENSG00000270441	0.628132	1.54556	2.00293	0.00142058	RP11-694I15.7
ENSG00000144791	-0.64101	-1.55942	4.30614	0.0014345	LIMD1	LIM domains containing 1 [Source:HGNC Symbol;Acc:HGNC:6612]
ENSG00000106733	0.643487	1.5621	6.28061	0.00153444	NMRK1	nicotinamide riboside kinase 1 [Source:HGNC Symbol;Acc:HGNC:26057]
ENSG00000086848	-0.691783	-1.61528	7.9044	0.00155234	ALG9	ALG9, alpha-1,2-mannosyltransferase [Source:HGNC Symbol;Acc:HGNC:15672]
ENSG00000213406	0.86086	1.81612	4.64711	0.0016414	ANXA2P1	annexin A2 pseudogene 1 [Source:HGNC Symbol;Acc:HGNC:538]
ENSG00000175556	0.913487	1.88359	5.55614	0.00165638	LONRF3	LON peptidase N-terminal domain and ring finger 3 [Source:HGNC Symbol;Acc:HGNC:21152]
ENSG00000188959	-0.721504	-1.6489	3.48373	0.00168133	C9orf152	chromosome 9 open reading frame 152 [Source:HGNC Symbol;Acc:HGNC:31455]
ENSG00000162078	-0.604477	-1.52043	6.83742	0.00171954	ZG16B	zymogen granule protein 16B [Source:HGNC Symbol;Acc:HGNC:30456]
ENSG00000126107	0.622895	1.53996	4.71448	0.00174133	HECTD3	HECT domain containing E3 ubiquitin protein ligase 3 [Source:HGNC Symbol;Acc:HGNC:26117]
ENSG00000133135	-0.938381	-1.91638	8.25754	0.00175735	RNF128	ring finger protein 128, E3 ubiquitin protein ligase [Source:HGNC Symbol;Acc:HGNC:21153]
ENSG00000253522	-0.624685	-1.54187	5.37756	0.0017597	CTC-231O11.1
ENSG00000143578	-0.76496	-1.69932	4.27105	0.00182803	CREB3L4	cAMP responsive element binding protein 3-like 4 [Source:HGNC Symbol;Acc:HGNC:18854]
ENSG00000137414	-0.766586	-1.70124	8.58917	0.00188813	FAM8A1	family with sequence similarity 8, member A1 [Source:HGNC Symbol;Acc:HGNC:16372]
ENSG00000167191	0.817518	1.76237	3.69938	0.00192647	GPRC5B	G protein-coupled receptor, class C, group 5, member B [Source:HGNC Symbol;Acc:HGNC:13308]
ENSG00000124608	-0.641097	-1.55951	5.02319	0.00204751	AARS2	alanyl-tRNA synthetase 2, mitochondrial [Source:HGNC Symbol;Acc:HGNC:21022]
ENSG00000232803	-1.04083	-2.05741	5.43232	0.00207173	SLCO4A1-AS1	SLCO4A1 antisense RNA 1 [Source:HGNC Symbol;Acc:HGNC:40537]
ENSG00000163126	-0.663469	-1.58389	2.79013	0.00207284	ANKRD23	ankyrin repeat domain 23 [Source:HGNC Symbol;Acc:HGNC:24470]
ENSG00000139826	-0.88241	-1.84345	5.62533	0.00214312	ABHD13	abhydrolase domain containing 13 [Source:HGNC Symbol;Acc:HGNC:20293]
ENSG00000132965	-1.08726	-2.1247	4.37694	0.00220306	ALOX5AP	arachidonate 5-lipoxygenase-activating protein [Source:HGNC Symbol;Acc:HGNC:436]
ENSG00000115009	0.814686	1.75892	6.95959	0.00221203	CCL20	chemokine (C-C motif) ligand 20 [Source:HGNC Symbol;Acc:HGNC:10619]
ENSG00000170961	-0.993955	-1.99164	7.39539	0.00223714	HAS2	hyaluronan synthase 2 [Source:HGNC Symbol;Acc:HGNC:4819]
ENSG00000213949	-1.17483	-2.25767	7.21048	0.00230158	ITGA1	integrin, alpha 1 [Source:HGNC Symbol;Acc:HGNC:6134]
ENSG00000228742	-0.738637	-1.6686	3.94018	0.00234658	RP5-884M6.1
ENSG00000135362	-0.81258	-1.75635	5.08274	0.00234747	PRR5L	proline rich 5 like [Source:HGNC Symbol;Acc:HGNC:25878]
ENSG00000166323	0.69182	1.61532	2.27213	0.00247947	C11orf65	chromosome 11 open reading frame 65 [Source:HGNC Symbol;Acc:HGNC:28519]
ENSG00000139292	-0.798419	-1.73919	3.54164	0.00253016	LGR5	leucine-rich repeat containing G protein-coupled receptor 5 [Source:HGNC Symbol;Acc:HGNC:4504]
ENSG00000169684	-0.671925	-1.5932	3.82278	0.00257048	CHRNA5	cholinergic receptor, nicotinic, alpha 5 (neuronal) [Source:HGNC Symbol;Acc:HGNC:1959]
ENSG00000261371	-0.878087	-1.83794	6.49176	0.00260459	PECAM1	platelet/endothelial cell adhesion molecule 1 [Source:HGNC Symbol;Acc:HGNC:8823]
ENSG00000100345	0.589242	1.50446	8.62344	0.00272135	MYH9	myosin, heavy chain 9, non-muscle [Source:HGNC Symbol;Acc:HGNC:7579]
ENSG00000177570	0.612529	1.52894	2.61887	0.00300473	SAMD12	sterile alpha motif domain containing 12 [Source:HGNC Symbol;Acc:HGNC:31750]
ENSG00000164825	0.67061	1.59175	3.28935	0.00305388	DEFB1	defensin, beta 1 [Source:HGNC Symbol;Acc:HGNC:2766]
ENSG00000162994	-0.647696	-1.56666	4.11442	0.00314718	CLHC1	clathrin heavy chain linker domain containing 1 [Source:HGNC Symbol;Acc:HGNC:26453]
ENSG00000198074	-0.955643	-1.93944	4.26858	0.00316307	AKR1B10	aldo-keto reductase family 1, member B10 (aldose reductase) [Source:HGNC Symbol;Acc:HGNC:382]
ENSG00000197008	-1.12602	-2.18256	5.26801	0.0031929	ZNF138	zinc finger protein 138 [Source:HGNC Symbol;Acc:HGNC:12922]
ENSG00000163347	0.875944	1.83521	4.61943	0.0034034	CLDN1	claudin 1 [Source:HGNC Symbol;Acc:HGNC:2032]
ENSG00000079150	-0.707412	-1.63287	7.02	0.00356766	FKBP7	FK506 binding protein 7 [Source:HGNC Symbol;Acc:HGNC:3723]
ENSG00000152661	0.657151	1.57697	8.72038	0.00359873	GJA1	gap junction protein, alpha 1, 43kDa [Source:HGNC Symbol;Acc:HGNC:4274]
ENSG00000260357	-0.691282	-1.61472	2.88713	0.00362514	DNM1P34	dynamin 1 pseudogene 34 [Source:HGNC Symbol;Acc:HGNC:35181]
ENSG00000134363	0.593158	1.50855	5.7182	0.00365347	FST	follistatin [Source:HGNC Symbol;Acc:HGNC:3971]
ENSG00000182195	0.597534	1.51313	5.71328	0.00370839	LDOC1	leucine zipper, down-regulated in cancer 1 [Source:HGNC Symbol;Acc:HGNC:6548]
ENSG00000172687	-1.2275	-2.34161	6.95728	0.00410109	ZNF738	zinc finger protein 738 [Source:HGNC Symbol;Acc:HGNC:32469]
ENSG00000175395	-0.873579	-1.8322	5.55318	0.0041633	ZNF25	zinc finger protein 25 [Source:HGNC Symbol;Acc:HGNC:13043]
ENSG00000163393	0.610222	1.52649	6.21029	0.00417611	SLC22A15	solute carrier family 22, member 15 [Source:HGNC Symbol;Acc:HGNC:20301]
ENSG00000182489	-0.617741	-1.53447	2.92846	0.00423562	XKRX	XK, Kell blood group complex subunit-related, X-linked [Source:HGNC Symbol;Acc:HGNC:29845]
ENSG00000067715	0.720144	1.64735	3.90393	0.00449297	SYT1	synaptotagmin I [Source:HGNC Symbol;Acc:HGNC:11509]
ENSG00000134827	-1.23339	-2.35119	6.72702	0.00508521	TCN1	transcobalamin I (vitamin B12 binding protein, R binder family) [Source:HGNC Symbol;Acc:HGNC:11652]
ENSG00000260469	-0.694285	-1.61808	4.26736	0.00516154	C15orf59-AS1	C15orf59 antisense RNA 1 [Source:HGNC Symbol;Acc:HGNC:51422]
ENSG00000111799	0.665433	1.58604	3.78617	0.00519836	COL12A1	collagen, type XII, alpha 1 [Source:HGNC Symbol;Acc:HGNC:2188]
ENSG00000140379	-0.669286	-1.59029	4.0427	0.00523772	BCL2A1	BCL2-related protein A1 [Source:HGNC Symbol;Acc:HGNC:991]
ENSG00000169946	0.82739	1.77447	3.50225	0.00547871	ZFPM2	zinc finger protein, FOG family member 2 [Source:HGNC Symbol;Acc:HGNC:16700]
ENSG00000268941	-0.8071	-1.74969	3.18445	0.00549071	RP5-907D15.4
ENSG00000108342	-0.894439	-1.85889	4.55614	0.00564945	CSF3	colony stimulating factor 3 (granulocyte) [Source:HGNC Symbol;Acc:HGNC:2438]
ENSG00000117586	-1.05891	-2.08336	3.9042	0.00566113	TNFSF4	tumor necrosis factor (ligand) superfamily, member 4 [Source:HGNC Symbol;Acc:HGNC:11934]
ENSG00000177738	0.735848	1.66538	4.65629	0.00591966	CTD-2201E18.3
ENSG00000197594	-0.912646	-1.8825	5.77182	0.00611398	ENPP1	ectonucleotide pyrophosphatase/phosphodiesterase 1 [Source:HGNC Symbol;Acc:HGNC:3356]
ENSG00000196636	-0.6112	-1.52753	8.85681	0.00633398	SDHAF3	succinate dehydrogenase complex assembly factor 3 [Source:HGNC Symbol;Acc:HGNC:21752]
ENSG00000182263	0.617656	1.53438	5.77352	0.00671163	FIGN	fidgetin [Source:HGNC Symbol;Acc:HGNC:13285]
ENSG00000114812	-0.634019	-1.55188	4.95532	0.00690836	VIPR1	vasoactive intestinal peptide receptor 1 [Source:HGNC Symbol;Acc:HGNC:12694]
ENSG00000135124	0.596119	1.51164	5.6545	0.00710238	P2RX4	purinergic receptor P2X, ligand gated ion channel, 4 [Source:HGNC Symbol;Acc:HGNC:8535]
ENSG00000146414	-0.611346	-1.52768	6.84791	0.00716286	SHPRH	SNF2 histone linker PHD RING helicase, E3 ubiquitin protein ligase [Source:HGNC Symbol;Acc:HGNC:19336]
ENSG00000185860	0.741999	1.67249	4.83973	0.00756928	C1orf110	chromosome 1 open reading frame 110 [Source:HGNC Symbol;Acc:HGNC:28736]
ENSG00000065609	0.618248	1.53501	3.85514	0.00760722	SNAP91	synaptosomal-associated protein, 91kDa [Source:HGNC Symbol;Acc:HGNC:14986]
ENSG00000242258	-0.792569	-1.73216	4.2163	0.00809372	LINC00996	long intergenic non-protein coding RNA 996 [Source:HGNC Symbol;Acc:HGNC:27800]
ENSG00000157227	-0.659559	-1.5796	7.95444	0.00823066	MMP14	matrix metallopeptidase 14 (membrane-inserted) [Source:HGNC Symbol;Acc:HGNC:7160]
ENSG00000180884	-0.685478	-1.60823	6.4257	0.00868765	ZNF792	zinc finger protein 792 [Source:HGNC Symbol;Acc:HGNC:24751]
ENSG00000157557	0.586612	1.50172	5.80584	0.00871407	ETS2	v-ets avian erythroblastosis virus E26 oncogene homolog 2 [Source:HGNC Symbol;Acc:HGNC:3489]
ENSG00000125730	0.66933	1.59033	8.09526	0.00940486	C3	complement component 3 [Source:HGNC Symbol;Acc:HGNC:1318]
ENSG00000178585	-0.658655	-1.57861	7.91913	0.00949925	CTNNBIP1	catenin, beta interacting protein 1 [Source:HGNC Symbol;Acc:HGNC:16913]
ENSG00000204381	1.00084	2.00117	7.5177	0.0104539	LAYN	layilin [Source:HGNC Symbol;Acc:HGNC:29471]
ENSG00000163993	0.828263	1.77555	8.56855	0.0107174	S100P	S100 calcium binding protein P [Source:HGNC Symbol;Acc:HGNC:10504]
ENSG00000174370	-0.91358	-1.88371	3.77692	0.0107993	C11orf45	chromosome 11 open reading frame 45 [Source:HGNC Symbol;Acc:HGNC:28584]
ENSG00000177465	0.622394	1.53943	4.10165	0.0109038	ACOT4	acyl-CoA thioesterase 4 [Source:HGNC Symbol;Acc:HGNC:19748]
ENSG00000150782	0.625992	1.54327	9.1226	0.0110061	IL18	interleukin 18 [Source:HGNC Symbol;Acc:HGNC:5986]
ENSG00000164181	0.622006	1.53901	7.27724	0.0112123	ELOVL7	ELOVL fatty acid elongase 7 [Source:HGNC Symbol;Acc:HGNC:26292]
ENSG00000153714	0.617642	1.53437	6.13576	0.0113889	LURAP1L	leucine rich adaptor protein 1-like [Source:HGNC Symbol;Acc:HGNC:31452]
ENSG00000165899	-0.692149	-1.61569	2.16998	0.0118134	OTOGL	otogelin-like [Source:HGNC Symbol;Acc:HGNC:26901]
ENSG00000185305	-0.673118	-1.59451	5.28775	0.011897	ARL15	ADP-ribosylation factor-like 15 [Source:HGNC Symbol;Acc:HGNC:25945]
ENSG00000273888	-0.601984	-1.5178	3.06944	0.0119747	FRMD6-AS1	FRMD6 antisense RNA 1 [Source:HGNC Symbol;Acc:HGNC:20129]
ENSG00000154265	0.846154	1.7977	5.59837	0.0125465	ABCA5	ATP-binding cassette, sub-family A (ABC1), member 5 [Source:HGNC Symbol;Acc:HGNC:35]
ENSG00000163728	-0.586856	-1.50197	7.98305	0.013249	TTC14	tetratricopeptide repeat domain 14 [Source:HGNC Symbol;Acc:HGNC:24697]
ENSG00000239887	0.623679	1.5408	3.45487	0.0132836	C1orf226	chromosome 1 open reading frame 226 [Source:HGNC Symbol;Acc:HGNC:34351]
ENSG00000272398	-0.796453	-1.73683	7.03341	0.0140208	CD24	CD24 molecule [Source:HGNC Symbol;Acc:HGNC:1645]
ENSG00000118777	0.817045	1.76179	4.28147	0.0140954	ABCG2	ATP-binding cassette, sub-family G (WHITE), member 2 (Junior blood group) [Source:HGNC Symbol;Acc:HGNC:74]
ENSG00000076641	0.607847	1.52398	8.63347	0.0141484	PAG1	phosphoprotein membrane anchor with glycosphingolipid microdomains 1 [Source:HGNC Symbol;Acc:HGNC:30043]
ENSG00000228649	-0.7468	-1.67807	6.37581	0.0149113	AC005682.5
ENSG00000129038	-0.599954	-1.51567	5.23066	0.0151961	LOXL1	lysyl oxidase-like 1 [Source:HGNC Symbol;Acc:HGNC:6665]
ENSG00000157193	-0.692785	-1.6164	7.67997	0.0152293	LRP8	low density lipoprotein receptor-related protein 8, apolipoprotein e receptor [Source:HGNC Symbol;Acc:HGNC:6700]
ENSG00000254861	-0.731129	-1.65994	2.23341	0.0152989	RP11-945A11.2
ENSG00000247556	-0.59705	-1.51262	9.31799	0.0154135	OIP5-AS1	OIP5 antisense RNA 1 [Source:HGNC Symbol;Acc:HGNC:43563]
ENSG00000227215	-0.674469	-1.59601	2.83585	0.0154473	RP11-445L13__B.3
ENSG00000132274	-0.797286	-1.73783	7.80146	0.0155222	TRIM22	tripartite motif containing 22 [Source:HGNC Symbol;Acc:HGNC:16379]
ENSG00000243701	0.614155	1.53066	6.5863	0.0161521	LINC00883	long intergenic non-protein coding RNA 883 [Source:HGNC Symbol;Acc:HGNC:48569]
ENSG00000260025	0.728134	1.6565	4.76725	0.0161998	RP11-490M8.1
ENSG00000259969	0.607874	1.52401	2.66181	0.0163859	RP11-999E24.3
ENSG00000154309	-0.695961	-1.61996	4.59344	0.0166751	DISP1	dispatched homolog 1 (Drosophila) [Source:HGNC Symbol;Acc:HGNC:19711]
ENSG00000162722	0.595872	1.51139	2.1109	0.0180723	TRIM58	tripartite motif containing 58 [Source:HGNC Symbol;Acc:HGNC:24150]
ENSG00000261428	-0.601621	-1.51742	3.73498	0.0187142	RP11-16P6.1
ENSG00000151131	0.63865	1.55687	8.16041	0.0202934	C12orf45	chromosome 12 open reading frame 45 [Source:HGNC Symbol;Acc:HGNC:28628]
ENSG00000214042	-0.734732	-1.66409	2.27549	0.0203058	IFNA7	interferon, alpha 7 [Source:HGNC Symbol;Acc:HGNC:5428]
ENSG00000145287	0.768158	1.70309	9.08416	0.0205441	PLAC8	placenta-specific 8 [Source:HGNC Symbol;Acc:HGNC:19254]
ENSG00000117122	-1.30258	-2.4667	6.81936	0.0216116	MFAP2	microfibrillar-associated protein 2 [Source:HGNC Symbol;Acc:HGNC:7033]
ENSG00000154217	-0.643303	-1.5619	4.51018	0.0223294	PITPNC1	phosphatidylinositol transfer protein, cytoplasmic 1 [Source:HGNC Symbol;Acc:HGNC:21045]
ENSG00000117525	-0.620233	-1.53712	11.9721	0.0227299	F3	coagulation factor III (thromboplastin, tissue factor) [Source:HGNC Symbol;Acc:HGNC:3541]
ENSG00000124635	-0.979546	-1.97184	3.83381	0.0228786	HIST1H2BJ	histone cluster 1, H2bj [Source:HGNC Symbol;Acc:HGNC:4761]
ENSG00000135205	-0.710279	-1.63612	3.56148	0.0230773	CCDC146	coiled-coil domain containing 146 [Source:HGNC Symbol;Acc:HGNC:29296]
ENSG00000145703	-0.783243	-1.721	3.10362	0.0232454	IQGAP2	IQ motif containing GTPase activating protein 2 [Source:HGNC Symbol;Acc:HGNC:6111]
ENSG00000163359	-1.22073	-2.33065	4.91576	0.0236845	COL6A3	collagen, type VI, alpha 3 [Source:HGNC Symbol;Acc:HGNC:2213]
ENSG00000224958	0.678244	1.60019	3.87296	0.0249102	PGM5-AS1	PGM5 antisense RNA 1 [Source:HGNC Symbol;Acc:HGNC:44181]
ENSG00000111319	-0.586924	-1.50204	5.41898	0.0276548	SCNN1A	sodium channel, non voltage gated 1 alpha subunit [Source:HGNC Symbol;Acc:HGNC:10599]
ENSG00000184895	0.621285	1.53824	2.05082	0.0283664	SRY	sex determining region Y [Source:HGNC Symbol;Acc:HGNC:11311]
ENSG00000260461	-0.638392	-1.55659	4.43889	0.0285401	RP11-541N10.3
ENSG00000214174	1.19031	2.28201	6.03796	0.0302613	AMZ2P1	archaelysin family metallopeptidase 2 pseudogene 1 [Source:HGNC Symbol;Acc:HGNC:26491]
ENSG00000101441	-0.745943	-1.67707	11.1069	0.0334964	CST4	cystatin S [Source:HGNC Symbol;Acc:HGNC:2476]
ENSG00000169129	0.603401	1.51929	6.91465	0.0347505	AFAP1L2	actin filament associated protein 1-like 2 [Source:HGNC Symbol;Acc:HGNC:25901]
ENSG00000180019	0.670254	1.59135	2.96683	0.0357972	AC079741.2
ENSG00000115008	-0.643269	-1.56186	4.01155	0.0376219	IL1A	interleukin 1, alpha [Source:HGNC Symbol;Acc:HGNC:5991]
ENSG00000164506	0.670862	1.59202	5.48909	0.0377342	STXBP5	syntaxin binding protein 5 (tomosyn) [Source:HGNC Symbol;Acc:HGNC:19665]
ENSG00000169495	-0.614599	-1.53113	2.02872	0.0424773	HTRA4	HtrA serine peptidase 4 [Source:HGNC Symbol;Acc:HGNC:26909]
ENSG00000164932	-0.919678	-1.89169	7.42876	0.0428607	CTHRC1	collagen triple helix repeat containing 1 [Source:HGNC Symbol;Acc:HGNC:18831]
ENSG00000272341	-0.634928	-1.55286	4.46641	0.043507	RP1-151F17.2
ENSG00000251595	-0.634665	-1.55258	7.86334	0.0452023	ABCA11P	ATP-binding cassette, sub-family A (ABC1), member 11, pseudogene [Source:HGNC Symbol;Acc:HGNC:31]
ENSG00000168765	0.596526	1.51207	4.19296	0.0525168	GSTM4	glutathione S-transferase mu 4 [Source:HGNC Symbol;Acc:HGNC:4636]
ENSG00000103194	0.596798	1.51236	8.24427	0.0535	USP10	ubiquitin specific peptidase 10 [Source:HGNC Symbol;Acc:HGNC:12608]
ENSG00000081923	0.731878	1.6608	8.30112	0.0564465	ATP8B1	ATPase, aminophospholipid transporter, class I, type 8B, member 1 [Source:HGNC Symbol;Acc:HGNC:3706]
ENSG00000173715	0.624791	1.54199	6.68974	0.0601879	C11orf80	chromosome 11 open reading frame 80 [Source:HGNC Symbol;Acc:HGNC:26197]
ENSG00000175130	-0.615738	-1.53234	11.5095	0.06053	MARCKSL1	MARCKS-like 1 [Source:HGNC Symbol;Acc:HGNC:7142]
ENSG00000258441	0.625833	1.5431	2.24511	0.0629898	LINC00641	long intergenic non-protein coding RNA 641 [Source:HGNC Symbol;Acc:HGNC:27511]
ENSG00000196741	-0.745455	-1.6765	4.33275	0.0683477	LINC01560	long intergenic non-protein coding RNA 1560 [Source:HGNC Symbol;Acc:HGNC:27333]
ENSG00000196542	0.642003	1.56049	3.01785	0.0695441	SPTSSB	serine palmitoyltransferase, small subunit B [Source:HGNC Symbol;Acc:HGNC:24045]
ENSG00000189283	-0.61556	-1.53215	4.69036	0.0724206	FHIT	fragile histidine triad [Source:HGNC Symbol;Acc:HGNC:3701]
ENSG00000167618	-0.795252	-1.73538	4.70914	0.0756444	LAIR2	leukocyte-associated immunoglobulin-like receptor 2 [Source:HGNC Symbol;Acc:HGNC:6478]
ENSG00000106804	-0.713295	-1.63954	4.11774	0.0756767	C5	complement component 5 [Source:HGNC Symbol;Acc:HGNC:1331]
ENSG00000170373	-0.751804	-1.6839	11.7595	0.0793785	CST1	cystatin SN [Source:HGNC Symbol;Acc:HGNC:2473]
ENSG00000186130	-0.608323	-1.52449	6.95075	0.082214	ZBTB6	zinc finger and BTB domain containing 6 [Source:HGNC Symbol;Acc:HGNC:16764]
ENSG00000274712	0.720792	1.64809	3.27001	0.0919632	RP11-147L13.15
ENSG00000173914	-0.792271	-1.7318	6.29895	0.0926133	RBM4B	RNA binding motif protein 4B [Source:HGNC Symbol;Acc:HGNC:28842]
ENSG00000160180	-0.665958	-1.58662	5.83696	0.100974	TFF3	trefoil factor 3 (intestinal) [Source:HGNC Symbol;Acc:HGNC:11757]
ENSG00000240204	0.661599	1.58183	4.64175	0.108605	SMKR1	small lysine-rich protein 1 [Source:HGNC Symbol;Acc:HGNC:43561]
ENSG00000186230	-0.602723	-1.51858	4.21451	0.133836	ZNF749	zinc finger protein 749 [Source:HGNC Symbol;Acc:HGNC:32783]
ENSG00000143127	-0.677639	-1.59952	3.97314	0.13877	ITGA10	integrin, alpha 10 [Source:HGNC Symbol;Acc:HGNC:6135]
ENSG00000178537	0.616081	1.53271	6.91872	0.195559	SLC25A20	solute carrier family 25 (carnitine/acylcarnitine translocase), member 20 [Source:HGNC Symbol;Acc:HGNC:1421]

## Sheet: Table S11-3
Table S11-3. PKD2&3 regulated genes
ENSG_ID	logFC	Fold Change	AveExpr	P.Value	external_gene_name	description
ENSG00000139291	-1.15641	-2.22902	7.08229	1.84411e-06	TMEM19	transmembrane protein 19 [Source:HGNC Symbol;Acc:HGNC:25605]
ENSG00000105287	-1.93112	-3.81352	5.06508	1.94499e-06	PRKD2	protein kinase D2 [Source:HGNC Symbol;Acc:HGNC:17293]
ENSG00000137996	-1.08039	-2.11461	10.6508	3.89343e-06	RTCA	RNA 3'-terminal phosphate cyclase [Source:HGNC Symbol;Acc:HGNC:17981]
ENSG00000115825	-1.92268	-3.79126	4.07096	4.82133e-06	PRKD3	protein kinase D3 [Source:HGNC Symbol;Acc:HGNC:9408]
ENSG00000136560	-0.912742	-1.88262	8.38662	6.9085e-06	TANK	TRAF family member-associated NFKB activator [Source:HGNC Symbol;Acc:HGNC:11562]
ENSG00000206418	-1.03656	-2.05133	5.37449	7.7774e-06	RAB12	RAB12, member RAS oncogene family [Source:HGNC Symbol;Acc:HGNC:31332]
ENSG00000182831	-0.796304	-1.73665	8.55058	9.34046e-06	C16orf72	chromosome 16 open reading frame 72 [Source:HGNC Symbol;Acc:HGNC:30103]
ENSG00000180801	-1.04623	-2.06513	8.09312	9.61356e-06	ARSJ	arylsulfatase family, member J [Source:HGNC Symbol;Acc:HGNC:26286]
ENSG00000116473	-0.897572	-1.86293	3.75254	1.63272e-05	RAP1A	RAP1A, member of RAS oncogene family [Source:HGNC Symbol;Acc:HGNC:9855]
ENSG00000128510	1.67806	3.19997	9.18308	1.73914e-05	CPA4	carboxypeptidase A4 [Source:HGNC Symbol;Acc:HGNC:15740]
ENSG00000109133	-0.712002	-1.63808	9.05665	2.09756e-05	TMEM33	transmembrane protein 33 [Source:HGNC Symbol;Acc:HGNC:25541]
ENSG00000144228	-1.71506	-3.28311	8.05338	2.35067e-05	SPOPL	speckle-type POZ protein-like [Source:HGNC Symbol;Acc:HGNC:27934]
ENSG00000186687	-0.979476	-1.97175	7.11309	2.61526e-05	LYRM7	LYR motif containing 7 [Source:HGNC Symbol;Acc:HGNC:28072]
ENSG00000125629	-1.182	-2.26891	9.57013	2.74233e-05	INSIG2	insulin induced gene 2 [Source:HGNC Symbol;Acc:HGNC:20452]
ENSG00000152700	-0.940299	-1.91893	8.45444	2.86126e-05	SAR1B	secretion associated, Ras related GTPase 1B [Source:HGNC Symbol;Acc:HGNC:10535]
ENSG00000055211	-1.12541	-2.18163	9.62648	2.92928e-05	GINM1	glycoprotein integral membrane 1 [Source:HGNC Symbol;Acc:HGNC:21074]
ENSG00000189056	0.74812	1.6796	3.50583	3.41072e-05	RELN	reelin [Source:HGNC Symbol;Acc:HGNC:9957]
ENSG00000145332	-0.871911	-1.83009	8.64612	3.61758e-05	KLHL8	kelch-like family member 8 [Source:HGNC Symbol;Acc:HGNC:18644]
ENSG00000255346	-2.28381	-4.86962	7.19424	3.65111e-05	NOX5	NADPH oxidase, EF-hand calcium binding domain 5 [Source:HGNC Symbol;Acc:HGNC:14874]
ENSG00000126759	-0.670507	-1.59163	6.22195	3.73713e-05	CFP	complement factor properdin [Source:HGNC Symbol;Acc:HGNC:8864]
ENSG00000122912	-1.04541	-2.06396	5.86261	4.00201e-05	SLC25A16	solute carrier family 25 (mitochondrial carrier), member 16 [Source:HGNC Symbol;Acc:HGNC:10986]
ENSG00000173674	-0.817622	-1.7625	10.1443	5.06498e-05	EIF1AX	eukaryotic translation initiation factor 1A, X-linked [Source:HGNC Symbol;Acc:HGNC:3250]
ENSG00000268104	-1.19037	-2.28211	3.89876	5.3242e-05	SLC6A14	solute carrier family 6 (amino acid transporter), member 14 [Source:HGNC Symbol;Acc:HGNC:11047]
ENSG00000142949	0.699165	1.62357	7.06967	5.85062e-05	PTPRF	protein tyrosine phosphatase, receptor type, F [Source:HGNC Symbol;Acc:HGNC:9670]
ENSG00000080561	0.901778	1.86837	3.98585	8.72109e-05	MID2	midline 2 [Source:HGNC Symbol;Acc:HGNC:7096]
ENSG00000134531	-0.710354	-1.63621	7.73935	9.56063e-05	EMP1	epithelial membrane protein 1 [Source:HGNC Symbol;Acc:HGNC:3333]
ENSG00000136935	-0.711707	-1.63774	4.86936	0.000102787	GOLGA1	golgin A1 [Source:HGNC Symbol;Acc:HGNC:4424]
ENSG00000159167	-0.675354	-1.59699	8.8804	0.000105355	STC1	stanniocalcin 1 [Source:HGNC Symbol;Acc:HGNC:11373]
ENSG00000123178	-0.756532	-1.68942	5.01176	0.000108265	SPRYD7	SPRY domain containing 7 [Source:HGNC Symbol;Acc:HGNC:14297]
ENSG00000140323	0.950336	1.93232	3.95016	0.000114074	DISP2	dispatched homolog 2 (Drosophila) [Source:HGNC Symbol;Acc:HGNC:19712]
ENSG00000156675	0.691218	1.61465	6.43577	0.000122129	RAB11FIP1	RAB11 family interacting protein 1 (class I) [Source:HGNC Symbol;Acc:HGNC:30265]
ENSG00000204634	0.727804	1.65612	7.06976	0.000123417	TBC1D8	TBC1 domain family, member 8 (with GRAM domain) [Source:HGNC Symbol;Acc:HGNC:17791]
ENSG00000108602	-0.910577	-1.8798	4.00114	0.000135125	ALDH3A1	aldehyde dehydrogenase 3 family, member A1 [Source:HGNC Symbol;Acc:HGNC:405]
ENSG00000136167	0.643828	1.56247	5.04215	0.000140762	LCP1	lymphocyte cytosolic protein 1 (L-plastin) [Source:HGNC Symbol;Acc:HGNC:6528]
ENSG00000164347	-0.681292	-1.60358	7.82455	0.00015504	GFM2	G elongation factor, mitochondrial 2 [Source:HGNC Symbol;Acc:HGNC:29682]
ENSG00000131437	-0.681084	-1.60334	8.20928	0.000164235	KIF3A	kinesin family member 3A [Source:HGNC Symbol;Acc:HGNC:6319]
ENSG00000103197	0.587589	1.50273	5.02072	0.000165136	TSC2	tuberous sclerosis 2 [Source:HGNC Symbol;Acc:HGNC:12363]
ENSG00000024526	-0.605169	-1.52116	10.1569	0.000179	DEPDC1	DEP domain containing 1 [Source:HGNC Symbol;Acc:HGNC:22949]
ENSG00000198624	-0.678183	-1.60012	8.47047	0.000193818	CCDC69	coiled-coil domain containing 69 [Source:HGNC Symbol;Acc:HGNC:24487]
ENSG00000013588	0.770649	1.70604	8.43624	0.000199951	GPRC5A	G protein-coupled receptor, class C, group 5, member A [Source:HGNC Symbol;Acc:HGNC:9836]
ENSG00000180979	-0.814954	-1.75924	5.53037	0.000200989	LRRC57	leucine rich repeat containing 57 [Source:HGNC Symbol;Acc:HGNC:26719]
ENSG00000170442	0.709398	1.63512	4.89022	0.000231986	KRT86	keratin 86, type II [Source:HGNC Symbol;Acc:HGNC:6463]
ENSG00000115827	0.760541	1.69413	5.57561	0.000274866	DCAF17	DDB1 and CUL4 associated factor 17 [Source:HGNC Symbol;Acc:HGNC:25784]
ENSG00000244158	0.882201	1.84319	4.61139	0.00031442	RP1-93H18.6
ENSG00000107968	-0.66994	-1.59101	8.15346	0.000326359	MAP3K8	mitogen-activated protein kinase kinase kinase 8 [Source:HGNC Symbol;Acc:HGNC:6860]
ENSG00000120327	-0.940499	-1.91919	8.59465	0.000329428	PCDHB14	protocadherin beta 14 [Source:HGNC Symbol;Acc:HGNC:8685]
ENSG00000174132	-0.663046	-1.58342	10.2284	0.000330651	FAM174A	family with sequence similarity 174, member A [Source:HGNC Symbol;Acc:HGNC:24943]
ENSG00000214756	0.678724	1.60072	4.76411	0.000350637	METTL12	methyltransferase like 12 [Source:HGNC Symbol;Acc:HGNC:33113]
ENSG00000112367	0.747126	1.67845	8.10484	0.000358092	FIG4	FIG4 phosphoinositide 5-phosphatase [Source:HGNC Symbol;Acc:HGNC:16873]
ENSG00000139508	-0.986149	-1.98089	7.00879	0.000360518	SLC46A3	solute carrier family 46, member 3 [Source:HGNC Symbol;Acc:HGNC:27501]
ENSG00000167695	-1.00435	-2.00604	7.46949	0.000362259	FAM57A	family with sequence similarity 57, member A [Source:HGNC Symbol;Acc:HGNC:29646]
ENSG00000101966	-0.588765	-1.50396	9.47349	0.000371812	XIAP	X-linked inhibitor of apoptosis, E3 ubiquitin protein ligase [Source:HGNC Symbol;Acc:HGNC:592]
ENSG00000137460	0.661735	1.58198	4.99275	0.000372409	FHDC1	FH2 domain containing 1 [Source:HGNC Symbol;Acc:HGNC:29363]
ENSG00000198001	0.840578	1.79077	4.87353	0.000374798	IRAK4	interleukin-1 receptor-associated kinase 4 [Source:HGNC Symbol;Acc:HGNC:17967]
ENSG00000172986	0.73075	1.6595	6.73647	0.000409575	GXYLT2	glucoside xylosyltransferase 2 [Source:HGNC Symbol;Acc:HGNC:33383]
ENSG00000073584	-0.616412	-1.53306	9.2981	0.000410772	SMARCE1	SWI/SNF related, matrix associated, actin dependent regulator of chromatin, subfamily e, member 1 [Source:HGNC Symbol;Acc:HGNC:11109]
ENSG00000277734	-0.768766	-1.70381	5.68429	0.000416551	TRAC	T cell receptor alpha constant [Source:HGNC Symbol;Acc:HGNC:12029]
ENSG00000272604	-0.695613	-1.61957	4.08708	0.00048058	RP11-251G23.5
ENSG00000141101	0.617007	1.53369	8.56592	0.000506675	NOB1	NIN1/RPN12 binding protein 1 homolog (S. cerevisiae) [Source:HGNC Symbol;Acc:HGNC:29540]
ENSG00000006625	-0.707641	-1.63313	10.8094	0.00051071	GGCT	gamma-glutamylcyclotransferase [Source:HGNC Symbol;Acc:HGNC:21705]
ENSG00000188959	-0.868729	-1.82605	3.48373	0.00052444	C9orf152	chromosome 9 open reading frame 152 [Source:HGNC Symbol;Acc:HGNC:31455]
ENSG00000164266	1.44714	2.72667	4.76892	0.000595413	SPINK1	serine peptidase inhibitor, Kazal type 1 [Source:HGNC Symbol;Acc:HGNC:11244]
ENSG00000147650	-0.75886	-1.69215	8.94547	0.000631442	LRP12	low density lipoprotein receptor-related protein 12 [Source:HGNC Symbol;Acc:HGNC:31708]
ENSG00000120963	-0.588212	-1.50338	7.619	0.000672045	ZNF706	zinc finger protein 706 [Source:HGNC Symbol;Acc:HGNC:24992]
ENSG00000146433	-1.23871	-2.35988	8.32156	0.000686354	TMEM181	transmembrane protein 181 [Source:HGNC Symbol;Acc:HGNC:20958]
ENSG00000064042	0.663709	1.58415	8.57372	0.000690061	LIMCH1	LIM and calponin homology domains 1 [Source:HGNC Symbol;Acc:HGNC:29191]
ENSG00000164211	-1.83411	-3.56551	8.49195	0.000735485	STARD4	StAR-related lipid transfer (START) domain containing 4 [Source:HGNC Symbol;Acc:HGNC:18058]
ENSG00000205269	-0.905582	-1.8733	5.82386	0.000772555	TMEM170B	transmembrane protein 170B [Source:HGNC Symbol;Acc:HGNC:34244]
ENSG00000148175	0.590463	1.50573	8.71095	0.000772762	STOM	stomatin [Source:HGNC Symbol;Acc:HGNC:3383]
ENSG00000167554	-0.668583	-1.58951	3.13933	0.000790718	ZNF610	zinc finger protein 610 [Source:HGNC Symbol;Acc:HGNC:26687]
ENSG00000106080	-0.657401	-1.57724	6.72725	0.00080417	FKBP14	FK506 binding protein 14, 22 kDa [Source:HGNC Symbol;Acc:HGNC:18625]
ENSG00000272842	-0.87484	-1.8338	3.13963	0.000826515	RP11-513M16.7
ENSG00000124664	-1.00329	-2.00457	6.84337	0.000846183	SPDEF	SAM pointed domain containing ETS transcription factor [Source:HGNC Symbol;Acc:HGNC:17257]
ENSG00000151458	-0.686857	-1.60977	6.96313	0.000862362	ANKRD50	ankyrin repeat domain 50 [Source:HGNC Symbol;Acc:HGNC:29223]
ENSG00000119862	0.609533	1.52577	5.98381	0.0008924	LGALSL	lectin, galactoside-binding-like [Source:HGNC Symbol;Acc:HGNC:25012]
ENSG00000144791	-0.690975	-1.61437	4.30614	0.000900718	LIMD1	LIM domains containing 1 [Source:HGNC Symbol;Acc:HGNC:6612]
ENSG00000122882	0.701538	1.62624	8.61791	0.000933931	ECD	ecdysoneless homolog (Drosophila) [Source:HGNC Symbol;Acc:HGNC:17029]
ENSG00000066926	-0.603874	-1.51979	5.69901	0.000940917	FECH	ferrochelatase [Source:HGNC Symbol;Acc:HGNC:3647]
ENSG00000101187	-0.667426	-1.58824	11.3981	0.000945947	SLCO4A1	solute carrier organic anion transporter family, member 4A1 [Source:HGNC Symbol;Acc:HGNC:10953]
ENSG00000150244	0.606374	1.52243	2.78215	0.000976604	TRIM48	tripartite motif containing 48 [Source:HGNC Symbol;Acc:HGNC:19021]
ENSG00000106733	0.688968	1.61213	6.28061	0.00100744	NMRK1	nicotinamide riboside kinase 1 [Source:HGNC Symbol;Acc:HGNC:26057]
ENSG00000215067	-0.613913	-1.5304	2.96745	0.00102471	ALOX12-AS1	ALOX12 antisense RNA 1 [Source:HGNC Symbol;Acc:HGNC:51342]
ENSG00000117594	-0.589507	-1.50473	3.9656	0.00105549	HSD11B1	hydroxysteroid (11-beta) dehydrogenase 1 [Source:HGNC Symbol;Acc:HGNC:5208]
ENSG00000162511	-0.645162	-1.56391	10.9037	0.00105659	LAPTM5	lysosomal protein transmembrane 5 [Source:HGNC Symbol;Acc:HGNC:29612]
ENSG00000114450	-0.698963	-1.62334	6.25764	0.00106211	GNB4	guanine nucleotide binding protein (G protein), beta polypeptide 4 [Source:HGNC Symbol;Acc:HGNC:20731]
ENSG00000126107	0.665271	1.58587	4.71448	0.00116553	HECTD3	HECT domain containing E3 ubiquitin protein ligase 3 [Source:HGNC Symbol;Acc:HGNC:26117]
ENSG00000197467	-0.603215	-1.5191	9.84265	0.00119249	COL13A1	collagen, type XIII, alpha 1 [Source:HGNC Symbol;Acc:HGNC:2190]
ENSG00000197008	-1.32832	-2.5111	5.26801	0.001196	ZNF138	zinc finger protein 138 [Source:HGNC Symbol;Acc:HGNC:12922]
ENSG00000169826	-0.595383	-1.51087	7.09409	0.00122272	CSGALNACT2	chondroitin sulfate N-acetylgalactosaminyltransferase 2 [Source:HGNC Symbol;Acc:HGNC:24292]
ENSG00000148671	-0.774153	-1.71019	8.40625	0.00129672	ADIRF	adipogenesis regulatory factor [Source:HGNC Symbol;Acc:HGNC:24043]
ENSG00000260025	1.15897	2.23298	4.76725	0.00131031	RP11-490M8.1
ENSG00000112144	-1.08062	-2.11494	9.09715	0.00143676	ICK	intestinal cell (MAK-like) kinase [Source:HGNC Symbol;Acc:HGNC:21219]
ENSG00000182195	0.697221	1.62138	5.71328	0.00150419	LDOC1	leucine zipper, down-regulated in cancer 1 [Source:HGNC Symbol;Acc:HGNC:6548]
ENSG00000196865	-0.615715	-1.53232	4.55489	0.0015164	NHLRC2	NHL repeat containing 2 [Source:HGNC Symbol;Acc:HGNC:24731]
ENSG00000160181	-0.683583	-1.60612	6.68335	0.00162995	TFF2	trefoil factor 2 [Source:HGNC Symbol;Acc:HGNC:11756]
ENSG00000171724	-0.677713	-1.5996	3.06639	0.00164889	VAT1L	vesicle amine transport 1-like [Source:HGNC Symbol;Acc:HGNC:29315]
ENSG00000123685	0.73139	1.66024	4.32686	0.00164955	BATF3	basic leucine zipper transcription factor, ATF-like 3 [Source:HGNC Symbol;Acc:HGNC:28915]
ENSG00000166922	-1.21462	-2.3208	6.59059	0.0016629	SCG5	secretogranin V [Source:HGNC Symbol;Acc:HGNC:10816]
ENSG00000198088	-0.803438	-1.74525	6.96779	0.0016772	NUP62CL	nucleoporin 62kDa C-terminal like [Source:HGNC Symbol;Acc:HGNC:25960]
ENSG00000230448	-0.767165	-1.70192	2.17944	0.00168894	LINC00276	long intergenic non-protein coding RNA 276 [Source:HGNC Symbol;Acc:HGNC:38663]
ENSG00000078401	0.593639	1.50905	7.72148	0.001787	EDN1	endothelin 1 [Source:HGNC Symbol;Acc:HGNC:3176]
ENSG00000138449	0.587904	1.50306	4.88383	0.00180882	SLC40A1	solute carrier family 40 (iron-regulated transporter), member 1 [Source:HGNC Symbol;Acc:HGNC:10909]
ENSG00000144120	-0.662943	-1.58331	6.45089	0.00188055	TMEM177	transmembrane protein 177 [Source:HGNC Symbol;Acc:HGNC:28143]
ENSG00000163874	-0.657308	-1.57714	5.59531	0.00195486	ZC3H12A	zinc finger CCCH-type containing 12A [Source:HGNC Symbol;Acc:HGNC:26259]
ENSG00000143416	-0.638785	-1.55702	5.89463	0.0020852	SELENBP1	selenium binding protein 1 [Source:HGNC Symbol;Acc:HGNC:10719]
ENSG00000198464	-0.763859	-1.69803	3.75603	0.00209815	ZNF480	zinc finger protein 480 [Source:HGNC Symbol;Acc:HGNC:23305]
ENSG00000221886	0.682649	1.60508	6.85527	0.00210743	ZBED8	zinc finger, BED-type containing 8 [Source:HGNC Symbol;Acc:HGNC:30804]
ENSG00000174851	0.826194	1.773	9.15414	0.00235246	YIF1A	Yip1 interacting factor homolog A (S. cerevisiae) [Source:HGNC Symbol;Acc:HGNC:16688]
ENSG00000233203	0.865982	1.82258	3.53635	0.00235356	RP11-67L3.4
ENSG00000164825	0.700285	1.62483	3.28935	0.0023771	DEFB1	defensin, beta 1 [Source:HGNC Symbol;Acc:HGNC:2766]
ENSG00000137414	-0.72566	-1.65366	8.58917	0.00260791	FAM8A1	family with sequence similarity 8, member A1 [Source:HGNC Symbol;Acc:HGNC:16372]
ENSG00000169946	0.941683	1.92077	3.50225	0.00265849	ZFPM2	zinc finger protein, FOG family member 2 [Source:HGNC Symbol;Acc:HGNC:16700]
ENSG00000171346	-0.601683	-1.51749	5.67508	0.00280791	KRT15	keratin 15, type I [Source:HGNC Symbol;Acc:HGNC:6421]
ENSG00000167191	0.761149	1.69484	3.69938	0.00292625	GPRC5B	G protein-coupled receptor, class C, group 5, member B [Source:HGNC Symbol;Acc:HGNC:13308]
ENSG00000135362	-0.776103	-1.7125	5.08274	0.00306239	PRR5L	proline rich 5 like [Source:HGNC Symbol;Acc:HGNC:25878]
ENSG00000277224	-0.621019	-1.53796	7.50439	0.00307241	HIST1H2BF	histone cluster 1, H2bf [Source:HGNC Symbol;Acc:HGNC:4752]
ENSG00000163347	0.879475	1.83971	4.61943	0.0033267	CLDN1	claudin 1 [Source:HGNC Symbol;Acc:HGNC:2032]
ENSG00000151131	0.909574	1.87849	8.16041	0.0033919	C12orf45	chromosome 12 open reading frame 45 [Source:HGNC Symbol;Acc:HGNC:28628]
ENSG00000197594	-1.01446	-2.02015	5.77182	0.00342329	ENPP1	ectonucleotide pyrophosphatase/phosphodiesterase 1 [Source:HGNC Symbol;Acc:HGNC:3356]
ENSG00000105708	0.64513	1.56388	5.72498	0.003707	ZNF14	zinc finger protein 14 [Source:HGNC Symbol;Acc:HGNC:12924]
ENSG00000170989	0.7437	1.67446	3.64959	0.00375186	S1PR1	sphingosine-1-phosphate receptor 1 [Source:HGNC Symbol;Acc:HGNC:3165]
ENSG00000204019	0.636355	1.5544	9.11633	0.00377946	CT83	cancer/testis antigen 83 [Source:HGNC Symbol;Acc:HGNC:33494]
ENSG00000279696	-0.706158	-1.63145	3.24765	0.00379903	RP11-178H8.7
ENSG00000177570	0.586865	1.50198	2.61887	0.00382848	SAMD12	sterile alpha motif domain containing 12 [Source:HGNC Symbol;Acc:HGNC:31750]
ENSG00000185860	0.840003	1.79005	4.83973	0.00388417	C1orf110	chromosome 1 open reading frame 110 [Source:HGNC Symbol;Acc:HGNC:28736]
ENSG00000099937	-0.884811	-1.84652	6.51554	0.00419382	SERPIND1	serpin peptidase inhibitor, clade D (heparin cofactor), member 1 [Source:HGNC Symbol;Acc:HGNC:4838]
ENSG00000154914	0.831708	1.77979	6.11156	0.00433541	USP43	ubiquitin specific peptidase 43 [Source:HGNC Symbol;Acc:HGNC:20072]
ENSG00000177888	-0.65571	-1.57539	8.7395	0.00435697	ZBTB41	zinc finger and BTB domain containing 41 [Source:HGNC Symbol;Acc:HGNC:24819]
ENSG00000179598	0.727495	1.65576	6.93304	0.00440599	PLD6	phospholipase D family, member 6 [Source:HGNC Symbol;Acc:HGNC:30447]
ENSG00000144681	0.585631	1.50069	7.42794	0.00458807	STAC	SH3 and cysteine rich domain [Source:HGNC Symbol;Acc:HGNC:11353]
ENSG00000213949	-1.03494	-2.04903	7.21048	0.00472401	ITGA1	integrin, alpha 1 [Source:HGNC Symbol;Acc:HGNC:6134]
ENSG00000108691	0.732317	1.66131	4.35575	0.00473675	CCL2	chemokine (C-C motif) ligand 2 [Source:HGNC Symbol;Acc:HGNC:10618]
ENSG00000182489	-0.603594	-1.5195	2.92846	0.00481069	XKRX	XK, Kell blood group complex subunit-related, X-linked [Source:HGNC Symbol;Acc:HGNC:29845]
ENSG00000124635	-1.3417	-2.53451	3.83381	0.00490518	HIST1H2BJ	histone cluster 1, H2bj [Source:HGNC Symbol;Acc:HGNC:4761]
ENSG00000269416	0.596981	1.51255	6.79207	0.00493178	LINC01224	long intergenic non-protein coding RNA 1224 [Source:HGNC Symbol;Acc:HGNC:49676]
ENSG00000172348	-1.13483	-2.19593	4.04997	0.00502844	RCAN2	regulator of calcineurin 2 [Source:HGNC Symbol;Acc:HGNC:3041]
ENSG00000136161	-0.666608	-1.58734	4.06191	0.00515291	RCBTB2	regulator of chromosome condensation (RCC1) and BTB (POZ) domain containing protein 2 [Source:HGNC Symbol;Acc:HGNC:1914]
ENSG00000172748	0.756681	1.6896	4.10745	0.00516341	ZNF596	zinc finger protein 596 [Source:HGNC Symbol;Acc:HGNC:27268]
ENSG00000151715	-0.675385	-1.59702	5.57794	0.00533217	TMEM45B	transmembrane protein 45B [Source:HGNC Symbol;Acc:HGNC:25194]
ENSG00000160124	0.665902	1.58656	8.40755	0.00569492	CCDC58	coiled-coil domain containing 58 [Source:HGNC Symbol;Acc:HGNC:31136]
ENSG00000145287	0.99615	1.99467	9.08416	0.00576918	PLAC8	placenta-specific 8 [Source:HGNC Symbol;Acc:HGNC:19254]
ENSG00000278978	0.702991	1.62788	3.86342	0.00610455	RP11-164P12.5
ENSG00000205763	0.703205	1.62812	9.3966	0.00658329	RP9P	retinitis pigmentosa 9 pseudogene [Source:HGNC Symbol;Acc:HGNC:33969]
ENSG00000154265	0.957576	1.94204	5.59837	0.00673622	ABCA5	ATP-binding cassette, sub-family A (ABC1), member 5 [Source:HGNC Symbol;Acc:HGNC:35]
ENSG00000140379	-0.637802	-1.55596	4.0427	0.00676926	BCL2A1	BCL2-related protein A1 [Source:HGNC Symbol;Acc:HGNC:991]
ENSG00000111799	0.632522	1.55027	3.78617	0.00680995	COL12A1	collagen, type XII, alpha 1 [Source:HGNC Symbol;Acc:HGNC:2188]
ENSG00000224597	0.589768	1.505	5.55649	0.00741792	SVIL-AS1	SVIL antisense RNA 1 [Source:HGNC Symbol;Acc:HGNC:51219]
ENSG00000105929	0.617857	1.53459	4.24955	0.00747999	ATP6V0A4	ATPase, H+ transporting, lysosomal V0 subunit a4 [Source:HGNC Symbol;Acc:HGNC:866]
ENSG00000109943	-0.900099	-1.86619	4.45083	0.00782549	CRTAM	cytotoxic and regulatory T cell molecule [Source:HGNC Symbol;Acc:HGNC:24313]
ENSG00000100628	-0.70487	-1.63	6.66629	0.00838146	ASB2	ankyrin repeat and SOCS box containing 2 [Source:HGNC Symbol;Acc:HGNC:16012]
ENSG00000143387	0.586216	1.5013	3.54238	0.0087325	CTSK	cathepsin K [Source:HGNC Symbol;Acc:HGNC:2536]
ENSG00000133135	-0.689764	-1.61302	8.25754	0.00960974	RNF128	ring finger protein 128, E3 ubiquitin protein ligase [Source:HGNC Symbol;Acc:HGNC:21153]
ENSG00000121316	0.609306	1.52553	5.80947	0.0106035	PLBD1	phospholipase B domain containing 1 [Source:HGNC Symbol;Acc:HGNC:26215]
ENSG00000146950	-0.807937	-1.75071	5.18716	0.0111324	SHROOM2	shroom family member 2 [Source:HGNC Symbol;Acc:HGNC:630]
ENSG00000214189	0.608625	1.52481	5.9399	0.0112742	ZNF788	zinc finger family member 788 [Source:HGNC Symbol;Acc:HGNC:33112]
ENSG00000261371	-0.666156	-1.58684	6.49176	0.0114265	PECAM1	platelet/endothelial cell adhesion molecule 1 [Source:HGNC Symbol;Acc:HGNC:8823]
ENSG00000204381	0.981268	1.9742	7.5177	0.0115178	LAYN	layilin [Source:HGNC Symbol;Acc:HGNC:29471]
ENSG00000164099	0.58507	1.50011	4.24256	0.0120075	PRSS12	protease, serine, 12 (neurotrypsin, motopsin) [Source:HGNC Symbol;Acc:HGNC:9477]
ENSG00000117122	-1.47829	-2.78618	6.81936	0.0120673	MFAP2	microfibrillar-associated protein 2 [Source:HGNC Symbol;Acc:HGNC:7033]
ENSG00000129521	-0.607192	-1.52329	5.83923	0.0122368	EGLN3	egl-9 family hypoxia-inducible factor 3 [Source:HGNC Symbol;Acc:HGNC:14661]
ENSG00000092470	-0.6423	-1.56082	5.58459	0.0122408	WDR76	WD repeat domain 76 [Source:HGNC Symbol;Acc:HGNC:25773]
ENSG00000173210	-0.634434	-1.55233	7.9017	0.0122694	ABLIM3	actin binding LIM protein family, member 3 [Source:HGNC Symbol;Acc:HGNC:29132]
ENSG00000164181	0.609828	1.52608	7.27724	0.012342	ELOVL7	ELOVL fatty acid elongase 7 [Source:HGNC Symbol;Acc:HGNC:26292]
ENSG00000168273	0.605549	1.52156	4.91446	0.0123976	SMIM4	small integral membrane protein 4 [Source:HGNC Symbol;Acc:HGNC:37257]
ENSG00000139826	-0.623302	-1.5404	5.62533	0.0137233	ABHD13	abhydrolase domain containing 13 [Source:HGNC Symbol;Acc:HGNC:20293]
ENSG00000186847	-0.741526	-1.67194	2.44862	0.0141524	KRT14	keratin 14, type I [Source:HGNC Symbol;Acc:HGNC:6416]
ENSG00000108342	-0.73399	-1.66323	4.55614	0.0152196	CSF3	colony stimulating factor 3 (granulocyte) [Source:HGNC Symbol;Acc:HGNC:2438]
ENSG00000224897	0.836572	1.7858	3.59346	0.01528	POT1-AS1	POT1 antisense RNA 1 [Source:HGNC Symbol;Acc:HGNC:49459]
ENSG00000272398	-0.776342	-1.71278	7.03341	0.0158017	CD24	CD24 molecule [Source:HGNC Symbol;Acc:HGNC:1645]
ENSG00000165899	-0.648292	-1.56731	2.16998	0.0161042	OTOGL	otogelin-like [Source:HGNC Symbol;Acc:HGNC:26901]
ENSG00000128683	0.897484	1.86281	5.05154	0.0165204	GAD1	glutamate decarboxylase 1 (brain, 67kDa) [Source:HGNC Symbol;Acc:HGNC:4092]
ENSG00000258297	-0.608933	-1.52513	3.45195	0.0173151	RP11-658F2.8
ENSG00000169981	0.839667	1.78964	6.30831	0.0174892	ZNF35	zinc finger protein 35 [Source:HGNC Symbol;Acc:HGNC:13099]
ENSG00000260461	-0.703871	-1.62887	4.43889	0.0187349	RP11-541N10.3
ENSG00000198874	0.612425	1.52883	7.8421	0.0206399	TYW1	tRNA-yW synthesizing protein 1 homolog (S. cerevisiae) [Source:HGNC Symbol;Acc:HGNC:25598]
ENSG00000203690	0.616261	1.5329	2.55013	0.0239077	TCP10	t-complex 10 [Source:HGNC Symbol;Acc:HGNC:11656]
ENSG00000145703	-0.777863	-1.71459	3.10362	0.0239442	IQGAP2	IQ motif containing GTPase activating protein 2 [Source:HGNC Symbol;Acc:HGNC:6111]
ENSG00000163629	-0.630621	-1.54823	6.66681	0.0239885	PTPN13	protein tyrosine phosphatase, non-receptor type 13 (APO-1/CD95 (Fas)-associated phosphatase) [Source:HGNC Symbol;Acc:HGNC:9646]
ENSG00000152229	0.699275	1.62369	4.98212	0.0277899	PSTPIP2	proline-serine-threonine phosphatase interacting protein 2 [Source:HGNC Symbol;Acc:HGNC:9581]
ENSG00000135205	-0.662214	-1.58251	3.56148	0.0309444	CCDC146	coiled-coil domain containing 146 [Source:HGNC Symbol;Acc:HGNC:29296]
ENSG00000118777	0.677725	1.59962	4.28147	0.0319305	ABCG2	ATP-binding cassette, sub-family G (WHITE), member 2 (Junior blood group) [Source:HGNC Symbol;Acc:HGNC:74]
ENSG00000134827	-0.823775	-1.77003	6.72702	0.0340156	TCN1	transcobalamin I (vitamin B12 binding protein, R binder family) [Source:HGNC Symbol;Acc:HGNC:11652]
ENSG00000232803	-0.593445	-1.50885	5.43232	0.0340219	SLCO4A1-AS1	SLCO4A1 antisense RNA 1 [Source:HGNC Symbol;Acc:HGNC:40537]
ENSG00000197933	0.704986	1.63013	7.67593	0.0340557	ZNF823	zinc finger protein 823 [Source:HGNC Symbol;Acc:HGNC:30936]
ENSG00000164506	0.677344	1.59919	5.48909	0.0363488	STXBP5	syntaxin binding protein 5 (tomosyn) [Source:HGNC Symbol;Acc:HGNC:19665]
ENSG00000163359	-1.08009	-2.11416	4.91576	0.0389663	COL6A3	collagen, type VI, alpha 3 [Source:HGNC Symbol;Acc:HGNC:2213]
ENSG00000263826	0.640057	1.55839	2.30182	0.0396635	RP11-573D15.9
ENSG00000118363	-0.589102	-1.50431	4.48724	0.0399697	SPCS2	signal peptidase complex subunit 2 homolog (S. cerevisiae) [Source:HGNC Symbol;Acc:HGNC:28962]
ENSG00000132274	-0.597924	-1.51354	7.80146	0.0506755	TRIM22	tripartite motif containing 22 [Source:HGNC Symbol;Acc:HGNC:16379]
ENSG00000172687	-0.707171	-1.6326	6.95728	0.0512352	ZNF738	zinc finger protein 738 [Source:HGNC Symbol;Acc:HGNC:32469]
ENSG00000278291	0.595259	1.51074	3.53046	0.0528013	RP11-172H24.4
ENSG00000226645	-0.595315	-1.5108	3.43711	0.05951	AP006216.10
ENSG00000226051	-0.615872	-1.53248	2.19758	0.060538	ZNF503-AS1	ZNF503 antisense RNA 1 [Source:HGNC Symbol;Acc:HGNC:27370]
ENSG00000078319	0.701125	1.62577	5.70582	0.0634499	PMS2P1	postmeiotic segregation increased 2 pseudogene 1 [Source:HGNC Symbol;Acc:HGNC:9123]
ENSG00000101441	-0.622489	-1.53953	11.1069	0.0648731	CST4	cystatin S [Source:HGNC Symbol;Acc:HGNC:2476]
ENSG00000262231	0.587732	1.50288	2.34971	0.0658072	RP11-960B9.2
ENSG00000108622	0.606169	1.52221	4.96488	0.0659848	ICAM2	intercellular adhesion molecule 2 [Source:HGNC Symbol;Acc:HGNC:5345]
ENSG00000173715	0.601772	1.51758	6.68974	0.0682306	C11orf80	chromosome 11 open reading frame 80 [Source:HGNC Symbol;Acc:HGNC:26197]
ENSG00000188613	0.590895	1.50618	8.84183	0.0684143	NANOS1	nanos homolog 1 (Drosophila) [Source:HGNC Symbol;Acc:HGNC:23044]
ENSG00000081923	0.681042	1.6033	8.30112	0.0718226	ATP8B1	ATPase, aminophospholipid transporter, class I, type 8B, member 1 [Source:HGNC Symbol;Acc:HGNC:3706]
ENSG00000143127	-0.805839	-1.74816	3.97314	0.0863236	ITGA10	integrin, alpha 10 [Source:HGNC Symbol;Acc:HGNC:6135]
ENSG00000108551	-0.723656	-1.65136	7.44708	0.0980367	RASD1	RAS, dexamethasone-induced 1 [Source:HGNC Symbol;Acc:HGNC:15828]
ENSG00000240204	0.67882	1.60083	4.64175	0.101064	SMKR1	small lysine-rich protein 1 [Source:HGNC Symbol;Acc:HGNC:43561]
ENSG00000206337	-0.73796	-1.66782	4.88394	0.10178	HCP5	HLA complex P5 (non-protein coding) [Source:HGNC Symbol;Acc:HGNC:21659]
ENSG00000225383	0.990601	1.98701	6.21962	0.104791	SFTA1P	surfactant associated 1, pseudogene [Source:HGNC Symbol;Acc:HGNC:18383]
ENSG00000170373	-0.683998	-1.60659	11.7595	0.104945	CST1	cystatin SN [Source:HGNC Symbol;Acc:HGNC:2473]
ENSG00000254303	-0.649898	-1.56906	5.54407	0.112535	RP11-398G24.2
ENSG00000170876	0.767659	1.7025	5.71579	0.113718	TMEM43	transmembrane protein 43 [Source:HGNC Symbol;Acc:HGNC:28472]
ENSG00000164932	-0.678294	-1.60025	7.42876	0.114002	CTHRC1	collagen triple helix repeat containing 1 [Source:HGNC Symbol;Acc:HGNC:18831]
ENSG00000119681	-0.630177	-1.54775	5.54438	0.116917	LTBP2	latent transforming growth factor beta binding protein 2 [Source:HGNC Symbol;Acc:HGNC:6715]
ENSG00000167618	-0.680193	-1.60235	4.70914	0.119095	LAIR2	leukocyte-associated immunoglobulin-like receptor 2 [Source:HGNC Symbol;Acc:HGNC:6478]
ENSG00000196741	-0.614113	-1.53062	4.33275	0.121005	LINC01560	long intergenic non-protein coding RNA 1560 [Source:HGNC Symbol;Acc:HGNC:27333]
ENSG00000186230	-0.614915	-1.53147	4.21451	0.127187	ZNF749	zinc finger protein 749 [Source:HGNC Symbol;Acc:HGNC:32783]
ENSG00000104824	0.725324	1.65327	7.44521	0.132033	HNRNPL	heterogeneous nuclear ribonucleoprotein L [Source:HGNC Symbol;Acc:HGNC:5045]
ENSG00000177842	-0.601992	-1.51781	3.6539	0.141785	ZNF620	zinc finger protein 620 [Source:HGNC Symbol;Acc:HGNC:28742]
ENSG00000184669	-0.597192	-1.51277	3.15031	0.155603	OR7E14P	olfactory receptor, family 7, subfamily E, member 14 pseudogene [Source:HGNC Symbol;Acc:HGNC:8385]
ENSG00000173914	-0.640929	-1.55933	6.29895	0.160963	RBM4B	RNA binding motif protein 4B [Source:HGNC Symbol;Acc:HGNC:28842]
ENSG00000214174	0.678245	1.60019	6.03796	0.172476	AMZ2P1	archaelysin family metallopeptidase 2 pseudogene 1 [Source:HGNC Symbol;Acc:HGNC:26491]
ENSG00000214049	0.7751	1.71131	5.3273	0.189471	UCA1	urothelial cancer associated 1 (non-protein coding) [Source:HGNC Symbol;Acc:HGNC:37126]
ENSG00000169554	-0.63367	-1.55151	5.62966	0.281944	ZEB2	zinc finger E-box binding homeobox 2 [Source:HGNC Symbol;Acc:HGNC:14881]

## Sheet: Table S11-4
Table S11-4. Comparision between genes regulated by PKDs
2vs23	PKD2 downregulated genes	23vs2	PKD2&3 downregulated genes	2vs23	PKD2 upregulated genes	23vs2	PKD2&3 upregulated genes
1	TMEM19	1	TMEM19	1	CPA4	1	CPA4
1	TANK	1	PRKD2	0	CDA	0	RELN
1	PRKD2	1	RTCA	0	PPP1R3C	1	PTPRF
1	RTCA	0	PRKD3	1	TSC2	1	MID2
1	ARSJ	1	TANK	1	RAB11FIP1	0	DISP2
1	KLHL8	1	RAB12	0	SYBU	1	RAB11FIP1
1	CFP	1	C16orf72	1	PTPRF	0	TBC1D8
1	TMEM33	1	ARSJ	0	PPARG	0	LCP1
1	GINM1	1	RAP1A	0	AHNAK2	1	TSC2
1	C16orf72	1	TMEM33	1	GPRC5A	1	GPRC5A
1	SAR1B	1	SPOPL	0	FILIP1L	0	KRT86
1	LYRM7	1	LYRM7	1	TRIM48	0	DCAF17
1	RAB12	1	INSIG2	1	FHDC1	0	RP1-93H18.6
1	SPOPL	1	SAR1B	0	DUSP1	0	METTL12
1	NOX5	1	GINM1	0	TMEM140	1	FIG4
1	EMP1	1	KLHL8	0	TRIM16L	1	FHDC1
1	TRAC	1	NOX5	0	ALDH1B1	1	IRAK4
1	STC1	1	CFP	0	PPM1H	1	GXYLT2
1	RAP1A	1	SLC25A16	1	STOM	0	NOB1
1	SLC25A16	1	EIF1AX	0	BOK	1	SPINK1
1	INSIG2	1	SLC6A14	0	SLC12A8	1	LIMCH1
1	DEPDC1	1	EMP1	0	SOD2	1	STOM
0	CLDND1	1	GOLGA1	0	INSC	0	LGALSL
1	FAM174A	1	STC1	1	LIMCH1	0	ECD
1	GOLGA1	1	SPRYD7	0	PDZK1IP1	1	TRIM48
1	CCDC69	1	ALDH3A1	0	ZNF586	1	NMRK1
0	RPE	1	GFM2	0	CLIC3	1	HECTD3
1	GGCT	1	KIF3A	0	MITF	1	RP11-490M8.1
0	ME1	1	DEPDC1	0	ASS1	1	LDOC1
1	LAPTM5	1	CCDC69	1	IRAK4	0	BATF3
0	FAM206A	1	LRRC57	1	ZBED8	0	EDN1
1	GNB4	0	MAP3K8	0	RP11-479G22.8	0	SLC40A1
1	EIF1AX	0	PCDHB14	0	P3H2	1	ZBED8
1	ALDH3A1	1	FAM174A	1	FIG4	0	YIF1A
0	CHN2	1	SLC46A3	0	SNX10	0	RP11-67L3.4
1	GFM2	0	FAM57A	1	SPINK1	1	DEFB1
1	LRRC57	1	XIAP	0	NCF2	1	ZFPM2
1	SLCO4A1	0	SMARCE1	1	LINC01224	1	GPRC5B
0	ARL5A	1	TRAC	1	MID2	1	CLDN1
0	ENPP4	0	RP11-251G23.5	1	STAC	1	C12orf45
0	RNF138	1	GGCT	0	PRKAG2-AS1	0	ZNF14
0	ADGRF1	1	C9orf152	1	GXYLT2	0	S1PR1
0	LRRC58	1	LRP12	0	RP11-694I15.7	0	CT83
1	FKBP14	0	ZNF706	1	NMRK1	1	SAMD12
1	TMEM181	1	TMEM181	0	ANXA2P1	1	C1orf110
0	ERO1LB	1	STARD4	0	LONRF3	0	USP43
0	DEGS1	1	TMEM170B	1	HECTD3	0	PLD6
0	C16orf52	0	ZNF610	1	GPRC5B	1	STAC
0	GALNT6	1	FKBP14	0	CCL20	0	CCL2
0	ROBO4	1	RP11-513M16.7	0	C11orf65	1	LINC01224
1	NUP62CL	1	SPDEF	0	MYH9	0	ZNF596
0	OSTM1	1	ANKRD50	1	SAMD12	0	CCDC58
0	TMEM263	1	LIMD1	1	DEFB1	1	PLAC8
1	LRP12	1	FECH	1	CLDN1	0	RP11-164P12.5
1	XIAP	1	SLCO4A1	0	GJA1	0	RP9P
0	FNDC3A	0	ALOX12-AS1	0	FST	1	ABCA5
1	SPRYD7	1	HSD11B1	1	LDOC1	1	COL12A1
1	ADIRF	1	LAPTM5	0	SLC22A15	0	SVIL-AS1
0	AMH	1	GNB4	0	SYT1	0	ATP6V0A4
0	ACOX2	1	COL13A1	1	COL12A1	0	CTSK
0	ARNTL	1	ZNF138	1	ZFPM2	0	PLBD1
0	IL1RAP	1	CSGALNACT2	0	CTD-2201E18.3	0	ZNF788
0	EVA1A	1	ADIRF	0	FIGN	1	LAYN
1	SLC6A14	1	ICK	0	P2RX4	0	PRSS12
1	TMEM170B	0	NHLRC2	1	C1orf110	1	ELOVL7
0	KHNYN	1	TFF2	0	SNAP91	0	SMIM4
0	RDH10	0	VAT1L	0	ETS2	0	POT1-AS1
1	CSGALNACT2	1	SCG5	0	C3	0	GAD1
1	KIF3A	1	NUP62CL	1	LAYN	0	ZNF35
1	RP11-513M16.7	0	LINC00276	0	S100P	0	TYW1
0	TBXAS1	1	TMEM177	0	ACOT4	0	TCP10
0	FAM43A	0	ZC3H12A	0	IL18	0	PSTPIP2
1	ANKRD50	0	SELENBP1	1	ELOVL7	1	ABCG2
1	SLC46A3	0	ZNF480	0	LURAP1L	0	ZNF823
1	HSD11B1	1	FAM8A1	1	ABCA5	1	STXBP5
0	GLCE	0	KRT15	0	C1orf226	0	RP11-573D15.9
1	FECH	1	PRR5L	1	ABCG2	0	RP11-172H24.4
0	RP3-428L16.2	0	HIST1H2BF	0	PAG1	0	PMS2P1
0	PLEKHG4B	1	ENPP1	0	LINC00883	0	RP11-960B9.2
0	NQO1	0	RP11-178H8.7	1	RP11-490M8.1	0	ICAM2
0	TMEM45A	1	SERPIND1	0	RP11-999E24.3	1	C11orf80
1	ICK	0	ZBTB41	0	TRIM58	0	NANOS1
1	TFF2	1	ITGA1	1	C12orf45	1	ATP8B1
1	TMEM177	1	XKRX	1	PLAC8	1	SMKR1
1	STARD4	1	HIST1H2BJ	0	PGM5-AS1	0	SFTA1P
1	SERPIND1	1	RCAN2	0	SRY	0	TMEM43
1	TMEM45B	1	RCBTB2	1	AMZ2P1	0	HNRNPL
1	RCAN2	1	TMEM45B	0	AFAP1L2	1	AMZ2P1
0	LPXN	1	BCL2A1	0	AC079741.2	0	UCA1
0	CDS1	0	CRTAM	1	STXBP5
0	MOSPD2	1	ASB2	0	GSTM4
1	SCG5	1	RNF128	0	USP10
0	ZNF678	1	SHROOM2	1	ATP8B1
1	SHROOM2	1	PECAM1	1	C11orf80
1	RCBTB2	1	MFAP2	0	LINC00641
1	COL13A1	0	EGLN3	0	SPTSSB
0	SH2B3	0	WDR76	0	RP11-147L13.15
1	ASB2	0	ABLIM3	1	SMKR1
0	ETV4	1	ABHD13	0	SLC25A20
1	SPDEF	0	KRT14
0	ADAD1	1	CSF3
1	LIMD1	1	CD24
0	ALG9	1	OTOGL
1	C9orf152	0	RP11-658F2.8
0	ZG16B	1	RP11-541N10.3
1	RNF128	1	IQGAP2
0	CTC-231O11.1	0	PTPN13
0	CREB3L4	1	CCDC146
1	FAM8A1	1	TCN1
0	AARS2	1	SLCO4A1-AS1
1	SLCO4A1-AS1	1	COL6A3
0	ANKRD23	0	SPCS2
1	ABHD13	1	TRIM22
0	ALOX5AP	1	ZNF738
0	HAS2	0	AP006216.10
1	ITGA1	0	ZNF503-AS1
0	RP5-884M6.1	1	CST4
1	PRR5L	1	ITGA10
0	LGR5	0	RASD1
0	CHRNA5	0	HCP5
1	PECAM1	1	CST1
0	CLHC1	0	RP11-398G24.2
0	AKR1B10	1	CTHRC1
1	ZNF138	0	LTBP2
0	FKBP7	1	LAIR2
0	DNM1P34	1	LINC01560
1	ZNF738	1	ZNF749
0	ZNF25	0	ZNF620
1	XKRX	0	OR7E14P
1	TCN1	1	RBM4B
0	C15orf59-AS1	0	ZEB2
1	BCL2A1
0	RP5-907D15.4
1	CSF3
0	TNFSF4
1	ENPP1
0	SDHAF3
0	VIPR1
0	SHPRH
0	LINC00996
0	MMP14
0	ZNF792
0	CTNNBIP1
0	C11orf45
1	OTOGL
0	ARL15
0	FRMD6-AS1
0	TTC14
1	CD24
0	AC005682.5
0	LOXL1
0	LRP8
0	RP11-945A11.2
0	OIP5-AS1
0	RP11-445L13__B.3
1	TRIM22
0	DISP1
0	RP11-16P6.1
0	IFNA7
1	MFAP2
0	PITPNC1
0	F3
1	HIST1H2BJ
1	CCDC146
1	IQGAP2
1	COL6A3
0	SCNN1A
1	RP11-541N10.3
1	CST4
0	IL1A
0	HTRA4
1	CTHRC1
0	RP1-151F17.2
0	ABCA11P
0	MARCKSL1
1	LINC01560
0	FHIT
1	LAIR2
0	C5
1	CST1
0	ZBTB6
1	RBM4B
0	TFF3
1	ZNF749
1	ITGA10
