# Supplementary material for: Oncogenic functions of protein kinase D2 and D3 in regulating multiple cancer‐related pathways in breast cancer
Source: Cancer Med. 2019 Jan 16;8(2):729–41. doi: 10.1002/cam4.1938 (PMC6504119; doi:10.1002/cam4.1938)
Supplement: Supplementary file 19 [file CAM4-8-729-s019.xlsx]

## Sheet: Table S12
Table S12. Nodes informations of PKDs regulated gene networks
Pkd2 siRNA				Pkd2 siRNA + Pkd3 siRNA
Node Id	Node name	Degree	Betweenness	Node Id	Node name	Degree	Betweenness
Q15717	ELAVL1	30	2219.61	P0CG48	UBC	95	2423.31
P0CG48	UBC	121	1581.4	P02533	KRT14	23	644.24
P62834	RAP1A	25	1297.95	P05067	APP	25	643.67
P05067	APP	31	1290.91	P14866	HNRNPL	27	625.11
P35579	MYH9	43	1070.14	P62834	RAP1A	21	602.45
P37231	PPARG	33	981.94	Q15717	ELAVL1	21	441.37
P98170	XIAP	34	774.43	P98170	XIAP	20	406.94
P49006	MARCKSL1	11	752.73	Q969G3	SMARCE1	21	392.66
P49815	TSC2	27	694.21	Q92844	TANK	19	364.5
P27105	STOM	14	611.71	P18146	EGR1	9	271.54
P17302	GJA1	38	542.83	P41279	MAP3K8	12	259.22
Q9P2G9	KLHL8	8	462.22	O60315	ZEB2	15	244.01
P28562	DUSP1	15	444.63	Q9Y4K3	TRAF6	8	210.53
P43268	ETV4	13	415.83	Q8NFJ5	GPRC5A	5	199
Q92844	TANK	19	384.68	O94806	PRKD3	5	193.5
P15036	ETS2	16	364.95	P27105	STOM	14	172.65
O95425	SVIL	2	318.4	Q13618	CUL3	7	165.74
P61956	SUMO2	9	318.34	P41235	HNF4A	13	152.4
Q09472	EP300	9	317.87	P47813	EIF1AX	6	149.2
O60603	TLR2	2	282.5	P40337	VHL	6	148.43
Q9NPH3	IL1RAP	13	281.12	Q16548	BCL2A1	12	144.04
Q96DA0	ZG16B	5	266.5	P52272	HNRNPM	5	141.97
P63000	RAC1	6	248.98	Q9Y496	KIF3A	11	134.98
P02751	FN1	5	220.95	Q15004	KIAA0101	4	126
O75030	MITF	13	216.17	Q9BQ04	RBM4B	6	124.82
P00966	ASS1	11	215.61	Q86VP6	CAND1	4	117.28
P47813	EIF1AX	7	213.53	Q9BTV4	TMEM43	6	115.9
Q12906	ILF3	4	209.71	P19012	KRT15	9	114.42
P08238	HSP90AB1	8	201.7	P49815	TSC2	21	102.5
Q96Q27	ASB2	11	200.64	P03372	ESR1	7	100.98
P03372	ESR1	8	200.18	Q12906	ILF3	4	95.31
Q15796	SMAD2	6	196.95	Q5D1E8	ZC3H12A	7	94.06
Q9BQ04	RBM4B	6	192.52	Q9P2G9	KLHL8	7	92.15
Q13618	CUL3	6	188.83	P62993	GRB2	8	91.33
P49662	CASP4	4	180.99	Q9BZL6	PRKD2	6	90.63
Q5TB30	DEPDC1	6	180.19	Q92905	COPS5	6	87.75
Q9NRR5	UBQLN4	5	171.5	O95751	LDOC1	8	84.97
P30837	ALDH1B1	7	156.73	Q99715	COL12A1	3	78
P52272	HNRNPM	4	143.51	P19838	NFKB1	4	73.96
Q9NSA3	CTNNBIP1	8	141.7	O00442	RTCA	4	65.5
Q16548	BCL2A1	11	141.6	Q15005	SPCS2	7	64.6
P21579	SYT1	9	135.7	P07900	HSP90AA1	7	63.98
Q9UQQ2	SH2B3	7	126.24	P25054	APC	3	61.33
Q92793	CREBBP	6	123.48	P57088	TMEM33	8	55.35
Q92905	COPS5	7	120.72	Q6P4A8	PLBD1	3	54.91
Q9Y2H6	FNDC3A	3	118.7	Q5T447	HECTD3	7	54.31
P15559	NQO1	9	113.32	Q9Y5U4	INSIG2	7	53.73
P04179	SOD2	14	111.13	O95905	ECD	6	49.06
P19878	NCF2	10	109.38	Q13158	FADD	2	48.6
P18146	EGR1	11	108.91	Q13571	LAPTM5	7	46.17
Q9Y5U4	INSIG2	11	107.95	P04150	NR3C1	3	39.67
P63104	YWHAZ	5	104.9	Q9UJV3	MID2	6	39.17
P46934	NEDD4	5	101.3	Q12923	PTPN13	7	38.51
P10586	PTPRF	8	94.55	P10586	PTPRF	5	38
Q9Y496	KIF3A	10	94.51	P51668	UBE2D1	4	37.08
Q14697	GANAB	2	93	Q9NR55	BATF3	6	36.25
P11142	HSPA8	4	90.78	Q13796	SHROOM2	4	36
P11233	RALA	4	90.64	P11142	HSPA8	4	35.63
O95405	ZFYVE9	2	87	Q8IYM9	TRIM22	5	33.47
O75376	NCOR1	3	84.24	P21453	S1PR1	5	31
Q9BZL6	PRKD2	10	80.83	Q9UET6	FTSJ1	2	30.83
P10275	AR	5	80.31	P84022	SMAD3	3	30
Q9UPQ0	LIMCH1	6	75	P13500	CCL2	6	30
P01024	C3	9	74.41	Q5U5X0	LYRM7	3	29
Q86WC4	OSTM1	3	73.78	P63279	UBE2I	3	28.5
O00442	RTCA	8	72.41	P06401	PGR	2	27.67
P51668	UBE2D1	4	72.18	P62158	CALM3	3	27.38
P37088	SCNN1A	8	71.74	Q13576	IQGAP2	5	26.78
Q9NWZ3	IRAK4	9	70.9	Q09472	EP300	3	25.06
P40337	VHL	6	69.97	O15198	SMAD9	2	24.17
P27348	YWHAQ	4	65.9	P62873	GNB1	2	24
Q9UQK1	PPP1R3C	5	64.14	O95199	RCBTB2	3	24
Q9UJV3	MID2	9	62.1	P04637	TP53	4	23.4
P17676	CEBPB	5	52.77	Q96PY6	NEK1	2	23
P09237	MMP7	2	51	P49715	CEBPA	3	22.58
Q03135	CAV1	3	47.18	Q13620	CUL4B	3	20
P49841	GSK3B	4	46.67	Q99459	CDC5L	2	19.81
P13726	F3	6	46.42	Q8TBB1	LNX1	4	19.37
O00327	ARNTL	12	46.11	Q9HCJ6	VAT1L	2	18.58
Q9BUJ2	HNRNPUL1	2	45.31	Q99469	STAC	4	18.5
P14543	NID1	2	45.05	P06241	FYN	3	18
P62158	CALM3	5	41.39	Q9Y5V0	ZNF706	3	17.33
Q504Q3	PAN2	3	40.58	P01036	CST4	3	17
Q5T447	HECTD3	8	39.46	P49841	GSK3B	4	16
Q05066	SRY	5	38.91	P63165	SUMO1	6	15.98
P63279	UBE2I	5	34.07	P05412	JUN	4	15.17
P14778	IL1R1	3	33.84	Q9H9J2	MRPL44	2	15
P52757	CHN2	5	33.29	Q7L5N1	COPS6	5	14.5
P57088	TMEM33	10	32.87	Q6WKZ4	RAB11FIP1	2	14
P31749	AKT1	3	32.75	O95070	YIF1A	4	13.49
Q15004	KIAA0101	3	32	Q13616	CUL1	4	12.92
P27918	CFP	4	30.75	P39210	MPV17	2	12.42
P38646	HSPA9	4	29.59	P17947	SPI1	3	11.5
Q13617	CUL2	3	29.46	Q8TEB7	RNF128	3	11.5
Q13547	HDAC1	5	29	O95727	CRTAM	2	11
Q99715	COL12A1	3	29	Q03135	CAV1	3	10
O95751	LDOC1	9	28.89	P35222	CTNNB1	2	10
P28482	MAPK1	3	27.07	Q9Y5J3	HEY1	2	10
Q15369	TCEB1	2	27	Q9NWM8	FKBP14	3	10
Q14653	IRF3	3	26.91	Q15744	CEBPE	3	9.67
P35228	NOS2	2	26	P17676	CEBPB	4	8.75
P04637	TP53	9	25.96	Q13617	CUL2	3	8.67
Q13571	LAPTM5	7	25.43	Q9H6Z9	EGLN3	8	8
Q13576	IQGAP2	7	25.17	Q9Y6K9	IKBKG	3	7.83
P25815	S100P	8	23.14	P34932	HSPA4	2	7.09
Q9Y4K3	TRAF6	7	22.07	Q15847	C10orf116	2	6.83
Q12846	STX4	2	20	P06899	HIST1H2BJ	5	6.62
P07900	HSP90AA1	9	19.17	P16871	IL7R	3	6.6
Q9NXU5	ARL15	5	19	P49407	ARRB1	2	6
P05546	SERPIND1	2	18.33	Q13228	SELENBP1	5	5.5
P12830	CDH1	2	17.75	P55072	VCP	3	5.32
P05412	JUN	3	17.7	P62258	YWHAE	4	5
P19838	NFKB1	3	17.39	Q04917	YWHAH	3	5
Q14694	USP10	8	17.05	P27918	CFP	3	4.5
O75400	PRPF40A	2	16.5	P63096	GNAI1	3	4
Q96GG9	DCUN1D1	2	16.2	P30838	ALDH3A1	2	4
Q8IYM9	TRIM22	6	16.1	P16220	CREB1	2	3.81
O15379	HDAC3	3	15	Q93034	CUL5	2	3
P12931	SRC	3	15	P43235	CTSK	3	3
Q8TEY5	CREB3L4	3	15	O15205	UBD	3	3
P19320	VCAM1	3	14.73	O43187	IRAK2	2	3
P13612	ITGA4	4	14.19	P46379	BAG6	3	2.91
P20700	LMNB1	2	14	Q9NRR5	UBQLN4	3	2.5
O75364	PITX3	5	13.96	Q8WW38	ZFPM2	3	2
P04899	GNAI2	3	13.58	Q16665	HIF1A	2	2
P06733	ENO1	3	12.78	Q99460	PSMD1	2	1.91
P13569	CFTR	4	12.65	Q5SVQ8	ZBTB41	2	1.39
P19793	RXRA	4	12.58	Q15369	TCEB1	2	1
O00165	HAX1	3	12.52	Q9NTG7	SIRT3	2	1
Q00610	CLTC	3	12.5	Q96EB6	SIRT1	3	0.83
Q92731	ESR2	3	12.2	Q8TBR7	FAM57A	1	0
O75923	DYSF	2	12	Q00839	HNRNPU	2	0
Q03013	GSTM4	6	11.55	Q9UPZ9	ICK	10	0
P49715	CEBPA	3	11.54	Q5H9S7	DCAF17	4	0
P07954	FH	2	11.46	P46934	NEDD4	2	0
P00441	SOD1	2	11.25	P22413	ENPP1	1	0
O60218	AKR1B10	2	11	Q07812	BAX	2	0
P17947	SPI1	4	10.97	Q96Q27	ASB2	8	0
Q9BUZ4	TRAF4	2	10.9	P00995	SPINK1	2	0
Q16539	MAPK14	2	10.33	P22681	CBL	2	0
Q9UNE7	STUB1	4	10.21	P01106	MYC	4	0
O94966	USP19	2	10.14	Q9H4L7	SMARCAD1	2	0
P32241	VIPR1	4	10	P63104	YWHAZ	2	0
Q9UBV2	SEL1L	2	10	P13682	ZNF35	3	0
P22681	CBL	2	10	Q13330	MTA1	2	0
P06899	HIST1H2BJ	4	9.5	P14923	JUP	2	0
P14316	IRF2	2	9.5	Q13323	BIK	2	0
P29353	SHC1	2	9.5	P51965	UBE2E1	3	0
Q8IZV5	RDH10	3	9.22	P41182	BCL6	2	0
Q04206	RELA	4	9.17	O95832	CLDN1	2	0
P60709	ACTB	2	9	Q9UGP4	LIMD1	10	0
P16401	HIST1H1B	2	9	Q04864	REL	3	0
P55072	VCP	4	8.55	Q53S58	TMEM177	3	0
Q07954	LRP1	2	8.5	Q96PU5	NEDD4L	2	0
Q9Y230	RUVBL2	3	8.25	P13612	ITGA4	2	0
Q8NFJ5	GPRC5A	3	8	Q969S9	GFM2	2	0
P40763	STAT3	2	8	P19320	VCAM1	3	0
P49716	CEBPD	2	8	Q969T4	UBE2E3	2	0
Q149N8	SHPRH	4	7.5	P51531	SMARCA2	2	0
Q9UBI6	GNG12	2	7.2	Q9NWZ3	IRAK4	5	0
P19174	PLCG1	2	7.17	P51532	SMARCA4	2	0
P49789	FHIT	4	7	Q9HBG4	ATP6V0A4	1	0
P52294	KPNA1	3	7	Q9HAV0	GNB4	5	0
P10619	CTSA	2	6.89	P47985	UQCRFS1	2	0
P06239	LCK	3	6.5	Q14790	CASP8	2	0
Q96N46	TTC14	3	6	Q93009	USP7	3	0
P30101	PDIA3	3	6	P60842	EIF4A1	2	0
Q9BVJ6	UTP14A	2	6	Q5TB30	DEPDC1	6	0
Q9Y561	LRP12	2	6	Q9H939	PSTPIP2	4	0
Q8TEB7	RNF128	4	5.93	Q4VC31	CCDC58	3	0
P46379	BAG6	3	5.72	Q96GM5	SMARCD1	3	0
Q969T4	UBE2E3	2	5.53	P09919	CSF3	4	0
Q15393	SF3B3	2	5.5	P62195	PSMC5	3	0
Q15916	ZBTB6	2	5.17	P17302	GJA1	4	0
Q6WKZ4	RAB11FIP1	4	5	P61956	SUMO2	5	0
Q5T5C0	STXBP5	3	5	Q00610	CLTC	2	0
P04406	GAPDH	2	5	Q9H967	WDR76	3	0
P04075	ALDOA	2	5	P22607	FGFR3	2	0
Q99584	S100A13	2	4.56	Q9UI42	CPA4	1	0
Q12800	TFCP2	3	4.54	Q8N2A8	PLD6	2	0
Q9NWQ8	PAG1	5	4.5	Q14767	LTBP2	1	0
P42566	EPS15	3	4.5	Q9NZF1	PLAC8	5	0
P62805	HIST1H4E	2	4.5	P12931	SRC	2	0
P61218	POLR2F	2	4.34	Q99259	GAD1	3	0
Q309B1	TRIM16L	3	4.17	P52744	ZNF138	1	0
P07237	P4HB	2	4	Q9NV66	TYW1	3	0
P23297	S100A1	2	4	P38646	HSPA9	3	0
Q13113	PDZK1IP1	2	4	Q9NZH0	GPRC5B	1	0
P48436	SOX9	2	4	Q5H943	CXorf61	1	0
Q9UNM6	PSMD13	2	3.78	P22830	FECH	5	0
Q9Y2X8	UBE2D4	3	3.71	Q9NWW6	NMRK1	1	0
O14936	CASK	3	3.56	P38606	ATP6V1A	2	0
Q14789	GOLGB1	2	3.5	Q96J02	ITCH	3	0
P78318	IGBP1	3	3.33	Q96GG9	DCUN1D1	2	0
Q8N806	UBR7	2	3.33	P56199	ITGA1	2	0
Q92819	HAS2	3	3.06	Q9UQL6	HDAC5	3	0
Q13796	SHROOM2	4	3	Q04206	RELA	3	0
Q8IZ13	C5orf54	2	3	P46531	NOTCH1	2	0
P08754	GNAI3	2	3	Q9ULJ7	ANKRD50	1	0
Q9UMX3	BOK	3	2.86	Q12799	TCP10	2	0
O75223	GGCT	2	2.86	P78509	RELN	2	0
Q9Y5X0	SNX10	2	2.78	P05408	SCG5	1	0
O94923	GLCE	2	2.78	Q9UNQ0	ABCG2	2	0
Q9UNQ0	ABCG2	2	2.5	Q9NQ11	ATP13A2	4	0
P25490	YY1	2	2.06	Q8WWZ7	ABCA5	1	0
Q99469	STAC	4	2	P04179	SOD2	2	0
Q13501	SQSTM1	3	2	Q8WV37	ZNF480	1	0
Q53S58	TMEM177	3	2	O00459	PIK3R2	2	0
Q9NX95	SYBU	3	2	P20061	TCN1	1	0
P78556	CCL20	2	2	Q15797	SMAD1	3	0
P21246	PTN	2	2	Q9Y6B6	SAR1B	1	0
Q5JTZ9	AARS2	2	2	O00499	BIN1	2	0
P29466	CASP1	3	1.83	P56524	HDAC4	2	0
Q99460	PSMD1	2	1.59	Q14CZ0	C16orf72	1	0
Q9NUX5	POT1	3	1.5	Q15796	SMAD2	4	0
Q6MZQ0	PRR5L	3	1.5	O94966	USP19	2	0
Q99814	EPAS1	2	1.47	Q8N9Z0	ZNF610	1	0
Q96B02	UBE2W	2	1.31	Q13619	CUL4A	3	0
P25054	APC	2	1.06	P63000	RAC1	2	0
Q9Y3D8	TAF9	2	1	P60484	PTEN	2	0
P10276	RARA	2	1	P17017	ZNF14	2	0
P19883	FST	2	1	Q9ULX3	NOB1	3	0
Q9NXT0	ZNF586	2	0.43	Q14206	RCAN2	1	0
Q9NY35	CLDND1	2	0.43	P27540	ARNT	2	0
P41235	HNF4A	16	0	Q9Y5E9	PCDHB14	1	0
Q9UGP4	LIMD1	11	0	Q6MZQ0	PRR5L	3	0
Q9UPZ9	ICK	10	0	O75364	PITX3	3	0
P08047	SP1	10	0	Q8N5I9	C12orf45	3	0
P01583	IL1A	9	0	Q9NRI5	DISC1	2	0
P63165	SUMO1	9	0	P13796	LCP1	5	0
Q9HAV0	GNB4	8	0	O95759	TBC1D8	1	0
P01106	MYC	7	0	O75578	ITGA10	1	0
Q8WVD3	RNF138	7	0	P27348	YWHAQ	2	0
O15121	DEGS1	6	0	Q96B21	TMEM45B	1	0
P62993	GRB2	6	0	Q13526	PIN1	2	0
P21333	FLNA	5	0	Q8N9N7	LRRC57	1	0
P50281	MMP14	5	0	P01037	CST1	1	0
P22830	FECH	5	0	Q9NRC8	SIRT7	2	0
O60711	LPXN	5	0	Q13547	HDAC1	5	0
Q8WZ75	ROBO4	5	0	Q5T5C0	STXBP5	2	0
Q9Y6K9	IKBKG	5	0	Q6IQ22	RAB12	1	0
Q14164	IKBKE	5	0	Q9BPZ7	MAPKAP1	2	0
Q14116	IL18	5	0	Q8IYE0	CCDC146	1	0
P01567	IFNA7	4	0	P49917	LIG4	2	0
P09919	CSF3	4	0	P12111	COL6A3	1	0
Q9NZF1	PLAC8	4	0	Q8IZ13	C5orf54	2	0
Q96EB6	SIRT1	4	0	P60953	CDC42	2	0
O95199	RCBTB2	4	0	P28482	MAPK1	3	0
Q86YB8	ERO1LB	4	0	P42345	MTOR	4	0
Q9NTG7	SIRT3	4	0	Q9UPQ0	LIMCH1	3	0
O60641	SNAP91	4	0	P25445	FAS	2	0
Q96PH1	NOX5	4	0	P12830	CDH1	2	0
Q8TBB1	LNX1	4	0	P29353	SHC1	2	0
P08107	HSPA1B	4	0	P42566	EPS15	2	0
P35222	CTNNB1	4	0	Q9UBC0	ONECUT1	2	0
Q13616	CUL1	4	0	P26599	PTBP1	2	0
Q7L5N1	COPS6	4	0	P02751	FN1	4	0
P54253	ATXN1	4	0	O75530	EED	2	0
P42345	MTOR	4	0	Q9NU53	GINM1	1	0
P61088	UBE2N	4	0	P28845	HSD11B1	1	0
Q9NWM8	FKBP14	4	0	P22736	NR4A1	3	0
Q8N4X5	AFAP1L2	4	0	Q96T76	MMS19	2	0
P34932	HSPA4	4	0	P48039	MTNR1A	3	0
Q14114	LRP8	4	0	Q9Y561	LRP12	1	0
Q9H1M0	NUP62CL	4	0	Q96BD0	SLCO4A1	1	0
P01100	FOS	3	0	P78318	IGBP1	2	0
P14923	JUP	3	0	Q5W111	SPRYD7	1	0
O95832	CLDN1	3	0	Q8NBF2	NHLRC2	1	0
P16220	CREB1	3	0	Q7Z434	MAVS	2	0
Q9H8M9	EVA1A	3	0	P13598	ICAM2	1	0
P48163	ME1	3	0	P13569	CFTR	2	0
Q93009	USP7	3	0	P11021	HSPA5	5	0
Q8WW38	ZFPM2	3	0	Q9Y572	RIPK3	2	0
O15111	CHUK	3	0	O95238	SPDEF	1	0
P04626	ERBB2	3	0	Q8IWZ4	TRIM48	1	0
P62258	YWHAE	3	0	P00533	EGFR	2	0
P56199	ITGA1	3	0	P15313	ATP6V1B1	2	0
P20292	ALOX5AP	3	0	P52823	STC1	1	0
Q15554	TERF2	3	0	P04278	SHBG	2	0
P01031	C5	3	0	O43361	ZNF749	1	0
P01036	CST4	3	0	Q96HH6	TMEM19	1	0
P04049	RAF1	3	0	P10275	AR	5	0
P51965	UBE2E1	3	0	P10276	RARA	3	0
Q96PU5	NEDD4L	3	0	A1L3X0	ELOVL7	1	0
Q9Y680	FKBP7	3	0	Q15843	NEDD8	3	0
Q15744	CEBPE	3	0	P18848	ATF4	3	0
O00487	PSMD14	3	0	P51813	BMX	2	0
P49407	ARRB1	3	0	Q15645	TRIP13	2	0
O15205	UBD	3	0	P05546	SERPIND1	2	0
P30838	ALDH3A1	3	0	Q15654	TRIP6	4	0
Q9NRD1	FBXO6	3	0	Q9Y230	RUVBL2	2	0
P60953	CDC42	3	0	P05556	ITGB1	2	0
P48039	MTNR1A	3	0	Q70EL4	USP43	2	0
Q92562	FIG4	3	0	O14920	IKBKB	3	0
P47914	RPL29	2	0	Q14164	IKBKE	4	0
Q04637	EIF4G1	2	0	P16415	ZNF823	1	0
P22413	ENPP1	2	0	Q13501	SQSTM1	4	0
Q07812	BAX	2	0	O14936	CASK	2	0
P12757	SKIL	2	0	Q8N6T0	C11orf80	1	0
P41743	PRKCI	2	0	P08047	SP1	2	0
P51784	USP11	2	0	Q6UX15	LAYN	1	0
Q13432	UNC119	2	0	Q9Y272	RASD1	2	0
Q13323	BIK	2	0	Q86UF4	C1orf110	1	0
O95833	CLIC3	2	0	P05305	EDN1	5	0
Q13309	SKP2	2	0	Q9NP59	SLC40A1	2	0
P26641	EEF1G	2	0	Q9Y265	RUVBL1	3	0
Q99816	TSG101	2	0	Q92562	FIG4	3	0
Q15109	AGER	2	0	Q00325	SLC25A3	2	0
Q99836	MYD88	2	0	Q3ZCW2	LGALSL	3	0
P18031	PTPN1	2	0	O75923	DYSF	2	0
P48552	NRIP1	2	0	Q96DR4	STARD4	1	0
P03971	AMH	2	0	P21675	TAF1	2	0
Q13489	BIRC3	2	0	O75223	GGCT	2	0
Q13873	BMPR2	2	0	Q9H1M0	NUP62CL	4	0
Q9H8Y8	GORASP2	2	0	Q9BQB6	VKORC1	2	0
Q13478	IL18R1	2	0	Q96PH1	NOX5	4	0
O00206	TLR4	2	0	Q8N122	RPTOR	2	0
P38606	ATP6V1A	2	0	Q9UBU6	FAM8A1	1	0
Q96J02	ITCH	2	0
Q9UQL6	HDAC5	2	0
O43772	SLC25A20	2	0
O60739	EIF1B	2	0
P49674	CSNK1E	2	0
Q9BSI4	TINF2	2	0
Q9Y3R0	GRIP1	2	0
P46778	RPL21	2	0
Q9HC36	RNMTL1	2	0
Q15545	TAF7	2	0
Q01860	POU5F1	2	0
Q99759	MAP3K3	2	0
Q15532	SS18	2	0
P01584	IL1B	2	0
P14598	NCF1	2	0
P56524	HDAC4	2	0
Q8TDR0	TRAF3IP1	2	0
O15503	INSIG1	2	0
P06493	CDK1	2	0
P55036	PSMD4	2	0
Q8WUH6	C12orf23	2	0
P60228	EIF3E	2	0
Q13526	PIN1	2	0
Q9BPZ7	MAPKAP1	2	0
Q9NYB0	TERF2IP	2	0
Q5U5X0	LYRM7	2	0
Q9P275	USP36	2	0
Q9UBC0	ONECUT1	2	0
P22736	NR4A1	2	0
Q00987	MDM2	2	0
Q04917	YWHAH	2	0
Q15819	UBE2V2	2	0
Q9BRJ2	MRPL45	2	0
Q15834	CCDC85B	2	0
Q15843	NEDD8	2	0
Q15847	C10orf116	2	0
P51813	BMX	2	0
Q99608	NDN	2	0
P05556	ITGB1	2	0
Q96LR5	UBE2E2	2	0
O14713	ITGB1BP1	2	0
Q9H0F6	SHARPIN	2	0
O60674	JAK2	2	0
Q9H0E2	TOLLIP	2	0
P00995	SPINK1	2	0
Q8IVF2	AHNAK2	2	0
Q04864	REL	2	0
Q969S9	GFM2	2	0
Q96PY6	NEK1	2	0
P11171	EPB41	2	0
P10809	HSPD1	2	0
O00401	WASL	2	0
O60506	SYNCRIP	2	0
Q9Y689	ARL5A	2	0
P55209	NAP1L1	2	0
Q13094	LCP2	2	0
P06241	FYN	2	0
P62491	RAB11A	2	0
P62873	GNB1	2	0
P84022	SMAD3	2	0
Q08397	LOXL1	2	0
O00499	BIN1	2	0
Q9UET6	FTSJ1	2	0
O43924	PDE6D	2	0
Q05516	ZBTB16	2	0
Q8N5I9	C12orf45	2	0
Q9NRI5	DISC1	2	0
Q05397	PTK2	2	0
P20338	RAB4A	2	0
Q8NCL4	GALNT6	2	0
P49917	LIG4	2	0
P04183	TK1	2	0
P12111	COL6A3	2	0
Q07157	TJP1	2	0
P62136	PPP1CA	2	0
Q9Y5J3	HEY1	2	0
Q06546	GABPA	2	0
P61073	CXCR4	2	0
Q7Z434	MAVS	2	0
Q9Y572	RIPK3	2	0
Q5T3J3	LRIF1	2	0
Q96JH8	RADIL	2	0
Q15654	TRIP6	2	0
Q70EL2	USP45	2	0
P15923	TCF3	2	0
Q00325	SLC25A3	2	0
Q8NHP6	MOSPD2	2	0
Q8N122	RPTOR	2	0
P21860	ERBB3	2	0
Q3KQV3	ZNF792	1	0
Q86SG2	ANKRD23	1	0
Q9UI42	CPA4	1	0
Q9NZH0	GPRC5B	1	0
Q9ULJ7	ANKRD50	1	0
P05408	SCG5	1	0
Q96F81	DISP1	1	0
Q9NRP4	ACN9	1	0
Q1MX18	INSC	1	0
O75578	ITGA10	1	0
Q96CX6	LRRC58	1	0
Q8N9N7	LRRC57	1	0
P01037	CST1	1	0
O15037	KHNYN	1	0
Q8IYE0	CCDC146	1	0
P30532	CHRNA5	1	0
Q9NU53	GINM1	1	0
P28845	HSD11B1	1	0
O95238	SPDEF	1	0
P83105	HTRA4	1	0
Q9NV12	TMEM140	1	0
P52823	STC1	1	0
O43361	ZNF749	1	0
Q96HH6	TMEM19	1	0
Q8N6T0	C11orf80	1	0
Q6UX15	LAYN	1	0
Q86UF4	C1orf110	1	0
Q96DR4	STARD4	1	0
Q8IV03	LURAP1L	1	0
Q9UBU6	FAM8A1	1	0
Q9UKF7	PITPNC1	1	0
Q496Y0	LONRF3	1	0
Q8IVL5	LEPREL1	1	0
Q8TBP5	FAM174A	1	0
Q96PX9	PLEKHG4B	1	0
Q9H6U8	ALG9	1	0
P52744	ZNF138	1	0
P32320	CDA	1	0
Q9NWW6	NMRK1	1	0
Q5HY92	FIGN	1	0
Q8WWZ7	ABCA5	1	0
P20061	TCN1	1	0
Q9Y6B6	SAR1B	1	0
Q14CZ0	C16orf72	1	0
P17030	ZNF25	1	0
Q8TAV5	C11orf45	1	0
Q14206	RCAN2	1	0
Q9NWC5	TMEM45A	1	0
Q92903	CDS1	1	0
Q8NCR3	C11orf65	1	0
Q6IQ22	RAB12	1	0
P24557	TBXAS1	1	0
P60022	DEFB1	1	0
Q96BD0	SLCO4A1	1	0
Q5W111	SPRYD7	1	0
Q9NX38	FAM206A	1	0
Q8IWZ4	TRIM48	1	0
A1L3X0	ELOVL7	1	0
Q07654	TFF3	1	0
