# Supplementary material for: Oncogenic functions of protein kinase D2 and D3 in regulating multiple cancer‐related pathways in breast cancer
Source: Cancer Med. 2019 Jan 16;8(2):729–41. doi: 10.1002/cam4.1938 (PMC6504119; doi:10.1002/cam4.1938)
Supplement: Supplementary file 20 [file CAM4-8-729-s020.xlsx]

## Sheet: Table S13
Table S13. Enrichment pathways of PKD2 and PKD2&3 regulated genes
PKD2						PKD2&3
Pathway	Total	Expected	Hits	P.Value	FDR	Pathway	Total	Expected	Hits	P.Value	FDR
Pathways in cancer	310	15.2	52	4.13e-16	8.95e-14	Pathways in cancer	310	9.34	43	1.26e-18	2.74e-16
Pertussis	52	2.56	19	1.19e-12	1.29e-10	Neurotrophin signaling pathway	123	3.71	23	6.94e-13	7.53e-11
Prostate cancer	87	4.28	21	5.66e-10	3.29e-08	Prostate cancer	87	2.62	18	4.63e-11	3.35e-09
Neurotrophin signaling pathway	123	6.04	25	6.21e-10	3.29e-08	Acute myeloid leukemia	57	1.72	13	7.61e-09	4.13e-07
Salmonella infection	72	3.54	19	7.57e-10	3.29e-08	Focal adhesion	200	6.03	23	1.73e-08	7.53e-07
Toxoplasmosis	93	4.57	21	2.12e-09	7.66e-08	Chagas disease (American trypanosomiasis)	89	2.68	15	4.11e-08	1.49e-06
Acute myeloid leukemia	57	2.8	16	6.59e-09	2.04e-07	RIG-I-like receptor signaling pathway	49	1.48	11	1.37e-07	4.26e-06
Epstein-Barr virus infection	91	4.47	20	8.63e-09	2.34e-07	Chronic myeloid leukemia	73	2.2	13	1.77e-07	4.81e-06
Leishmaniasis	51	2.51	15	9.82e-09	2.37e-07	Apoptosis	83	2.5	13	8.39e-07	1.89e-05
Chagas disease (American trypanosomiasis)	89	4.37	19	3.44e-08	7.46e-07	Toll-like receptor signaling pathway	97	2.92	14	8.72e-07	1.89e-05
Transcriptional misregulation in cancer	19	0.934	9	8.6e-08	1.7e-06	Cytosolic DNA-sensing pathway	20	0.603	7	1.08e-06	2.09e-05
Toll-like receptor signaling pathway	97	4.77	19	1.49e-07	2.42e-06	Renal cell carcinoma	60	1.81	11	1.22e-06	2.09e-05
Cytosolic DNA-sensing pathway	20	0.983	9	1.5e-07	2.42e-06	NOD-like receptor signaling pathway	49	1.48	10	1.35e-06	2.09e-05
Influenza A	107	5.26	20	1.56e-07	2.42e-06	Colorectal cancer	49	1.48	10	1.35e-06	2.09e-05
Osteoclast differentiation	119	5.85	21	2.11e-07	3.05e-06	Epstein-Barr virus infection	91	2.74	13	2.47e-06	3.58e-05
Chemokine signaling pathway	189	9.29	27	3.42e-07	4.64e-06	Toxoplasmosis	93	2.8	13	3.18e-06	4.31e-05
NOD-like receptor signaling pathway	49	2.41	13	3.77e-07	4.81e-06	Pancreatic cancer	69	2.08	11	5.13e-06	6.54e-05
Tuberculosis	174	8.55	25	8.64e-07	1e-05	T cell receptor signaling pathway	98	2.95	13	5.78e-06	6.77e-05
T cell receptor signaling pathway	98	4.82	18	8.79e-07	1e-05	Adherens junction	70	2.11	11	5.93e-06	6.77e-05
Adherens junction	70	3.44	15	9.6e-07	1.04e-05	Hepatitis C	100	3.01	13	7.27e-06	7.88e-05
Focal adhesion	200	9.83	27	1.09e-06	1.12e-05	Chemokine signaling pathway	189	5.69	18	1.13e-05	0.000116
Measles	102	5.01	18	1.62e-06	1.6e-05	Small cell lung cancer	80	2.41	11	2.22e-05	0.000219
Chronic myeloid leukemia	73	3.59	15	1.7e-06	1.6e-05	Prion diseases	21	0.633	6	2.51e-05	0.000237
Legionellosis	40	1.97	11	2.08e-06	1.88e-05	MAPK signaling pathway	265	7.98	21	3.46e-05	0.000312
Colorectal cancer	49	2.41	12	2.72e-06	2.36e-05	Bacterial invasion of epithelial cells	56	1.69	9	3.59e-05	0.000312
Pancreatic cancer	69	3.39	14	4.45e-06	3.72e-05	Endometrial cancer	44	1.33	8	3.94e-05	0.000329
Hepatitis C	100	4.91	17	5.43e-06	4.37e-05	ErbB signaling pathway	87	2.62	11	4.94e-05	0.000395
Small cell lung cancer	80	3.93	15	5.68e-06	4.4e-05	Herpes simplex infection	103	3.1	12	5.09e-05	0.000395
Herpes simplex infection	103	5.06	17	8.22e-06	6.15e-05	B cell receptor signaling pathway	75	2.26	10	6.96e-05	0.000521
Apoptosis	83	4.08	15	9.12e-06	6.6e-05	Influenza A	107	3.22	12	7.44e-05	0.000538
Leukocyte transendothelial migration	108	5.31	17	1.58e-05	0.000111	Epithelial cell signaling in Helicobacter pylori infection	37	1.11	7	9.37e-05	0.000656
ErbB signaling pathway	87	4.28	15	1.65e-05	0.000112	Glioma	65	1.96	9	0.00012	0.000817
RIG-I-like receptor signaling pathway	49	2.41	11	1.77e-05	0.000116	Transcriptional misregulation in cancer	19	0.572	5	0.000191	0.00126
Bacterial invasion of epithelial cells	56	2.75	11	6.65e-05	0.000424	Tuberculosis	174	5.24	15	0.000199	0.00127
Shigellosis	47	2.31	10	7.02e-05	0.000435	Osteoclast differentiation	119	3.59	12	0.000209	0.00129
MAPK signaling pathway	265	13	28	7.84e-05	0.000473	Measles	102	3.07	11	0.000214	0.00129
Renal cell carcinoma	60	2.95	11	0.000129	0.000754	HTLV-I infection	199	6	16	0.000272	0.0016
Protein processing in endoplasmic reticulum	129	6.34	17	0.000161	0.000917	Cell cycle	124	3.74	12	0.000308	0.00176
B cell receptor signaling pathway	75	3.69	12	0.000247	0.00137	Shigellosis	47	1.42	7	0.000445	0.00248
Cell cycle	124	6.09	16	0.000321	0.00174	Endocytosis	101	3.04	10	0.000827	0.00441
Epithelial cell signaling in Helicobacter pylori infection	37	1.82	8	0.000337	0.00178	Pertussis	52	1.57	7	0.000835	0.00441
Endocytosis	101	4.96	14	0.000362	0.00187	TGF-beta signaling pathway	84	2.53	9	0.000853	0.00441
TGF-beta signaling pathway	84	4.13	12	0.000721	0.00364	Leukocyte transendothelial migration	108	3.25	10	0.00139	0.00703
Glioma	65	3.19	10	0.00111	0.00549	Protein processing in endoplasmic reticulum	129	3.89	11	0.00159	0.00784
Endometrial cancer	44	2.16	8	0.00115	0.00553	Cocaine addiction	43	1.3	6	0.00163	0.00788
HTLV-I infection	199	9.78	20	0.00162	0.00763	Insulin signaling pathway	137	4.13	11	0.00258	0.0122
Thyroid cancer	28	1.38	6	0.002	0.00922	Regulation of actin cytoskeleton	182	5.48	13	0.00305	0.0141
Cholinergic synapse	95	4.67	12	0.00216	0.00977	Alzheimer's disease	49	1.48	6	0.00323	0.0146
Insulin signaling pathway	137	6.73	15	0.0027	0.012	Leishmaniasis	51	1.54	6	0.00396	0.0176
Dopaminergic synapse	124	6.09	14	0.0028	0.0121	Dorso-ventral axis formation	12	0.362	3	0.00482	0.0205
Prion diseases	21	1.03	5	0.00292	0.0123	Arrhythmogenic right ventricular cardiomyopathy (ARVC)	12	0.362	3	0.00482	0.0205
Alcoholism	166	8.16	17	0.00295	0.0123	Oocyte meiosis	108	3.25	9	0.00492	0.0205
Melanogenesis	101	4.96	12	0.00363	0.0149	GnRH signaling pathway	94	2.83	8	0.00697	0.0283
Cocaine addiction	43	2.11	7	0.00447	0.018	Viral myocarditis	26	0.783	4	0.00705	0.0283
Regulation of actin cytoskeleton	182	8.94	17	0.00753	0.0297	Cholinergic synapse	95	2.86	8	0.00742	0.0293
Fc epsilon RI signaling pathway	75	3.69	9	0.0106	0.0409	Thyroid cancer	28	0.844	4	0.00921	0.0357
VEGF signaling pathway	76	3.74	9	0.0115	0.0437	Bladder cancer	29	0.874	4	0.0104	0.0394
Rheumatoid arthritis	19	0.934	4	0.0123	0.0448	Melanogenesis	101	3.04	8	0.0106	0.0394
Amphetamine addiction	64	3.15	8	0.0123	0.0448	mTOR signaling pathway	45	1.36	5	0.0107	0.0394
Bladder cancer	29	1.43	5	0.0124	0.0448	Alcoholism	166	5	11	0.0109	0.0394
Non-small cell lung cancer	52	2.56	7	0.0128	0.0454	Amphetamine addiction	64	1.93	6	0.012	0.0427
						ECM-receptor interaction	84	2.53	7	0.0127	0.0445
