# Supplementary material for: Oncogenic functions of protein kinase D2 and D3 in regulating multiple cancer‐related pathways in breast cancer
Source: Cancer Med. 2019 Jan 16;8(2):729–41. doi: 10.1002/cam4.1938 (PMC6504119; doi:10.1002/cam4.1938)
Supplement: Supplementary file 21 [file CAM4-8-729-s021.xlsx]

## Sheet: Table S14-1
Table S14-1. PKD2 regulating networks common enriched pathways
PKD2 Phosphoproteosome							PKD2 Transcriptome
Pathway	Total	Expected	Hits	P.Value	-LOG10(pvalue)	FDR	Pathway	Total	Expected	Hits	P.Value	-LOG10(pvalue)	FDR
Thyroid cancer	28	2.05	6	0.0139	1.85699	0.141	Thyroid cancer	28	1.38	6	0.002	2.69897	0.00922
Salmonella infection	72	5.26	14	0.000574	3.24109	0.0113	Salmonella infection	72	3.54	19	7.57e-10	9.1209	3.29e-08
Regulation of actin cytoskeleton	182	13.3	24	0.00307	2.51286	0.0482	Regulation of actin cytoskeleton	182	8.94	17	0.00753	2.12321	0.0297
Prostate cancer	87	6.36	15	0.00137	2.86328	0.0248	Prostate cancer	87	4.28	21	5.66e-10	9.24718	3.29e-08
Pathways in cancer	310	22.7	36	0.00311	2.50724	0.0482	Pathways in cancer	310	15.2	52	4.13e-16	15.384	8.95e-14
Neurotrophin signaling pathway	123	8.99	21	0.000183	3.73755	0.00557	Neurotrophin signaling pathway	123	6.04	25	6.21e-10	9.20691	3.29e-08
MAPK signaling pathway	265	19.4	30	0.0097	2.01323	0.117	MAPK signaling pathway	265	13	28	7.84e-05	4.10568	0.000473
Insulin signaling pathway	137	10	22	0.000321	3.49349	0.00697	Insulin signaling pathway	137	6.73	15	0.0027	2.56864	0.012
Glioma	65	4.75	10	0.0184	1.73518	0.159	Glioma	65	3.19	10	0.00111	2.95468	0.00549
Epstein-Barr virus infection	91	6.65	12	0.0318	1.49757	0.247	Epstein-Barr virus infection	91	4.47	20	8.63e-09	8.06399	2.34e-07
Endometrial cancer	44	3.22	11	0.000231	3.63639	0.00557	Endometrial cancer	44	2.16	8	0.00115	2.9393	0.00553
Colorectal cancer	49	3.58	9	0.00806	2.09366	0.103	Colorectal cancer	49	2.41	12	2.72e-06	5.56543	2.36e-05
Chronic myeloid leukemia	73	5.33	17	1.3e-05	4.88606	0.000707	Chronic myeloid leukemia	73	3.59	15	1.7e-06	5.76955	1.6e-05
Cell cycle	124	9.06	26	5.91e-07	6.22841	5.78e-05	Cell cycle	124	6.09	16	0.000321	3.49349	0.00174
Bladder cancer	29	2.12	6	0.0164	1.78516	0.155	Bladder cancer	29	1.43	5	0.0124	1.90658	0.0448
Bacterial invasion of epithelial cells	56	4.09	8	0.0488	1.31158	0.365	Bacterial invasion of epithelial cells	56	2.75	11	6.65e-05	4.17718	0.000424
Adherens junction	70	5.12	16	3.01e-05	4.52143	0.00131	Adherens junction	70	3.44	15	9.6e-07	6.01773	1.04e-05

## Sheet: Table S14-2
Table S14-2. PKD2&3 regulating networks common enriched pathways
PKD2&3 Phosphoproteosome							PKD2&3 Transcriptome
Pathway	Total	Expected	Hits	P.Value	-LOG10(pvalue)	FDR	Pathway	Total	Expected	Hits	P.Value	-LOG10(pvalue)	FDR
T cell receptor signaling pathway	98	8.04	16	0.00558	2.25337	0.0807	T cell receptor signaling pathway	98	2.95	13	5.78e-06	5.23807	6.77e-05
Salmonella infection	72	5.91	12	0.0132	1.87943	0.15	Salmonella infection	72	2.17	6	0.0206	1.68613	0.0698
Regulation of actin cytoskeleton	182	14.9	27	0.00162	2.79048	0.032	Regulation of actin cytoskeleton	182	5.48	13	0.00305	2.5157	0.0141
Prostate cancer	87	7.14	15	0.00426	2.37059	0.066	Prostate cancer	87	2.62	18	4.63e-11	10.3344	3.35e-09
Oocyte meiosis	108	8.86	15	0.0292	1.53462	0.226	Oocyte meiosis	108	3.25	9	0.00492	2.30803	0.0205
Neurotrophin signaling pathway	123	10.1	24	4.4e-05	4.35655	0.00318	Neurotrophin signaling pathway	123	3.71	23	6.94e-13	12.1586	7.53e-11
MAPK signaling pathway	265	21.7	31	0.0259	1.5867	0.224	MAPK signaling pathway	265	7.98	21	3.46e-05	4.46092	0.000312
Insulin signaling pathway	137	11.2	26	3.5e-05	4.45593	0.00318	Insulin signaling pathway	137	4.13	11	0.00258	2.58838	0.0122
GnRH signaling pathway	94	7.71	14	0.02	1.69897	0.197	GnRH signaling pathway	94	2.83	8	0.00697	2.15677	0.0283
Glioma	65	5.33	11	0.0155	1.80967	0.167	Glioma	65	1.96	9	0.00012	3.92082	0.000817
Epstein-Barr virus infection	91	7.47	13	0.0333	1.47756	0.249	Epstein-Barr virus infection	91	2.74	13	2.47e-06	5.6073	3.58e-05
Endometrial cancer	44	3.61	10	0.00241	2.61798	0.0437	Endometrial cancer	44	1.33	8	3.94e-05	4.4045	0.000329
Chronic myeloid leukemia	73	5.99	15	0.00068	3.16749	0.0164	Chronic myeloid leukemia	73	2.2	13	1.77e-07	6.75203	4.81e-06
Cell cycle	124	10.2	23	0.000143	3.84466	0.00777	Cell cycle	124	3.74	12	0.000308	3.51145	0.00176
Bladder cancer	29	2.38	6	0.0276	1.55909	0.224	Bladder cancer	29	0.874	4	0.0104	1.98297	0.0394
Adherens junction	70	5.74	12	0.0106	1.97469	0.127	Adherens junction	70	2.11	11	5.93e-06	5.22695	6.77e-05
Acute myeloid leukemia	57	4.68	10	0.0161	1.79317	0.167	Acute myeloid leukemia	57	1.72	13	7.61e-09	8.11862	4.13e-07

## Sheet: Table S14-3
Table S14-3. Summary of hub-nodes in PKDs' networks
Hub-node name	Description	Phoshpoproteosome	Interactome	Transcriptome	Phoshpoproteosome	Interactome	Transcriptome	Phoshpoproteosome	Interactome	Transcriptome
APP	amyloid beta (A4) precursor protein									1
BRCA1	breast cancer 1, early onset; E3 ubiquitin-protein ligase that specifically mediates the formation of 'Lys-6'-linked polyubiquitin chains and plays a central role in DNA repair by facilitating cellular responses to DNA damage. It is unclear whether it also mediates the formation of other types of polyubiquitin chains. The E3 ubiquitin-protein ligase activity is required for its tumor suppressor f…				1
CDK2	cyclin-dependent kinase 2; Serine/threonine-protein kinase involved in the control of the cell cycle; essential for meiosis, but dispensable for mitosis. Phosphorylates CTNNB1, USP37, p53/TP53, NPM1, CDK7, RB1, BRCA2, MYC, NPAT, EZH2. Interacts with cyclins A, B1, B3, D, or E. Triggers duplication of centrosomes and DNA. Acts at the G1-S transition to promote the E2F transcriptional program and t…	1			1
ELAVL1	ELAV (embryonic lethal, abnormal vision, Drosophila)-like 1 (Hu antigen R); Involved in 3'-UTR ARE-mediated MYC stabilization. Binds avidly to the AU-rich element in FOS and IL3/interleukin-3 mRNAs. In the case of the FOS AU-rich element, HUR binds to a core element of 27 nucleotides that contain AUUUA, AUUUUA and AUUUUUA motifs. Binds preferentially to the 5'-UUUU[AG]UUU-3' motif in vitro	1	1	1	1			1	1
G3BP1	GTPase activating protein (SH3 domain) binding protein 1; May be a regulated effector of stress granule assembly. Phosphorylation-dependent sequence-specific endoribonuclease in vitro. Cleaves exclusively between cytosine and adenine and cleaves MYC mRNA preferentially at the 3'-UTR. ATP- and magnesium- dependent helicase. Unwinds preferentially partial DNA and RNA duplexes having a 17 bp anneale…		1
HDAC1	histone deacetylase 1; Responsible for the deacetylation of lysine residues on the N-terminal part of the core histones (H2A, H2B, H3 and H4). Histone deacetylation gives a tag for epigenetic repression and plays an important role in transcriptional regulation, cell cycle progression and developmental events. Histone deacetylases act via the formation of large multiprotein complexes. Deacetylates…				1			1
HDAC2	histone deacetylase 2; Responsible for the deacetylation of lysine residues on the N-terminal part of the core histones (H2A, H2B, H3 and H4). Histone deacetylation gives a tag for epigenetic repression and plays an important role in transcriptional regulation, cell cycle progression and developmental events. Histone deacetylases act via the formation of large multiprotein complexes. Forms transc…				1
HDAC5	histone deacetylase 5; Responsible for the deacetylation of lysine residues on the N-terminal part of the core histones (H2A, H2B, H3 and H4). Histone deacetylation gives a tag for epigenetic repression and plays an important role in transcriptional regulation, cell cycle progression and developmental events. Histone deacetylases act via the formation of large multiprotein complexes. Involved in …							1
HNRNPL	heterogeneous nuclear ribonucleoprotein L; This protein is a component of the heterogeneous nuclear ribonucleoprotein (hnRNP) complexes which provide the substrate for the processing events that pre-mRNAs undergo before becoming functional, translatable mRNAs in the cytoplasm. Is associated with most nascent transcripts including those of the landmark giant loops of amphibian lampbrush chromosome…									1
KRT14	keratin 14; The nonhelical tail domain is involved in promoting KRT5-KRT14 filaments to self-organize into large bundles and enhances the mechanical properties involved in resilience of keratin intermediate filaments in vitro									1
MYC	v-myc myelocytomatosis viral oncogene homolog (avian); Participates in the regulation of gene transcription. Binds DNA in a non-specific manner, yet also specifically recognizes the core sequence 5'-CAC[GA]TG-3'. Seems to activate the transcription of growth-related genes	1						1
MYH9	myosin, heavy chain 9, non-muscle; Cellular myosin that appears to play a role in cytokinesis, cell shape, and specialized functions such as secretion and capping			1
PPARG	peroxisome proliferator-activated receptor gamma			1
RAP1A	RAP1A, member of RAS oncogene family; Induces morphological reversion of a cell line transformed by a Ras oncogene. Counteracts the mitogenic function of Ras, at least partly because it can interact with Ras GAPs and RAF in a competitive manner			1			1			1
SUMO1	SMT3 suppressor of mif two 3 homolog 1 (S. cerevisiae); Ubiquitin-like protein that can be covalently attached to proteins as a monomer or a lysine-linked polymer. Covalent attachment via an isopeptide bond to its substrates requires prior activation by the E1 complex SAE1-SAE2 and linkage to the E2 enzyme UBE2I, and can be promoted by E3 ligases such as PIAS1-4, RANBP2 or CBX4. This post-transla…	1						1
TP53	tumor protein p53; Acts as a tumor suppressor in many tumor types; induces growth arrest or apoptosis depending on the physiological circumstances and cell type. Involved in cell cycle regulation as a trans-activator that acts to negatively regulate cell division by controlling a set of genes required for this process. One of the activated genes is an inhibitor of cyclin-dependent kinases. Apopto…	1						1
UBC	ubiquitin C		1	1		1	1		1	1
XIAP	X-linked inhibitor of apoptosis; Multi-functional protein which regulates not only caspases and apoptosis, but also modulates inflammatory signaling and immunity, copper homeostasis, mitogenic kinase signaling, cell proliferation, as well as cell invasion and metastasis. Acts as a direct caspase inhibitor. Directly bind to the active site pocket of CASP3 and CASP7 and obstructs substrate entry. I…			1

## Sheet: Table S14-4
Table S14-4. Interactions between hub nodes of PKDs' networks
#node1	node2	node1_string_internal_id	node2_string_internal_id	node1_external_id	node2_external_id	neighborhood_on_chromosome	gene_fusion	phylogenetic_cooccurrence	homology	coexpression	experimentally_determined_interaction	database_annotated	automated_textmining	combined_score
UBC	TP53	1852861	1846083	9606.ENSP00000344818	9606.ENSP00000269305	0	0	0	0	0	0.999	0.9	0.358	0.999
TP53	CDK2	1846083	1845906	9606.ENSP00000269305	9606.ENSP00000266970	0	0	0	0	0	0.982	0.9	0.979	0.999
HNRNPA2B1	HNRNPL	1853084	1842831	9606.ENSP00000346694	9606.ENSP00000221419	0	0	0	0	0	0.979	0.9	0.593	0.999
SUMO1	TP53	1857989	1846083	9606.ENSP00000376076	9606.ENSP00000269305	0	0	0	0	0	0.999	0.9	0.624	0.999
HDAC2	TP53	1861837	1846083	9606.ENSP00000430432	9606.ENSP00000269305	0	0	0	0	0	0.999	0	0.582	0.999
MYC	UBC	1856789	1852861	9606.ENSP00000367207	9606.ENSP00000344818	0	0	0	0	0	0.999	0	0.243	0.999
UBC	HSP90AA1	1852861	1851814	9606.ENSP00000344818	9606.ENSP00000335153	0	0	0	0	0.135	0.999	0.9	0.471	0.999
BRCA1	UBC	1861387	1852861	9606.ENSP00000418960	9606.ENSP00000344818	0	0	0	0	0	0.999	0	0.197	0.999
HSP90AA1	TP53	1851814	1846083	9606.ENSP00000335153	9606.ENSP00000269305	0	0	0	0	0	0.997	0.9	0.942	0.999
XIAP	UBC	1853225	1852861	9606.ENSP00000347858	9606.ENSP00000344818	0	0	0	0	0	0.999	0.9	0.133	0.999
HDAC1	TP53	1855935	1846083	9606.ENSP00000362649	9606.ENSP00000269305	0	0	0	0	0	0.999	0	0.942	0.999
BRCA1	TP53	1861387	1846083	9606.ENSP00000418960	9606.ENSP00000269305	0	0	0	0	0	0.999	0.9	0.974	0.999
TP53	SIRT1	1846083	1842473	9606.ENSP00000269305	9606.ENSP00000212015	0	0	0	0	0	0.999	0.9	0.943	0.999
HDAC1	UBC	1855935	1852861	9606.ENSP00000362649	9606.ENSP00000344818	0	0	0	0	0	0.999	0	0.124	0.999
HDAC2	HDAC1	1861837	1855935	9606.ENSP00000430432	9606.ENSP00000362649	0	0	0.527	0.984	0	0.999	0.9	0.979	0.999
ELAVL1	UBC	1859026	1852861	9606.ENSP00000385269	9606.ENSP00000344818	0	0	0	0	0	0.998	0	0.125	0.998
MYC	TP53	1856789	1846083	9606.ENSP00000367207	9606.ENSP00000269305	0	0	0	0	0	0.15	0.9	0.981	0.998
BRCA1	MYC	1861387	1856789	9606.ENSP00000418960	9606.ENSP00000367207	0	0	0	0	0	0.992	0	0.658	0.997
UBC	CDK2	1852861	1845906	9606.ENSP00000344818	9606.ENSP00000266970	0	0	0	0	0	0.966	0.9	0.22	0.997
UBC	TSC2	1852861	1842755	9606.ENSP00000344818	9606.ENSP00000219476	0	0	0	0	0	0.997	0	0.053	0.997
BRCA1	CDK2	1861387	1845906	9606.ENSP00000418960	9606.ENSP00000266970	0	0	0	0	0	0.914	0.9	0.58	0.996
UBC	HNRNPU	1852861	1846836	9606.ENSP00000344818	9606.ENSP00000283179	0	0	0	0	0	0.995	0	0.047	0.995
SUMO1	UBC	1857989	1852861	9606.ENSP00000376076	9606.ENSP00000344818	0	0	0	0	0.091	0.988	0	0.581	0.995
UBC	HNRNPL	1852861	1842831	9606.ENSP00000344818	9606.ENSP00000221419	0	0	0	0	0	0.994	0	0.092	0.994
UBC	PPARG	1852861	1847090	9606.ENSP00000344818	9606.ENSP00000287820	0	0	0	0	0	0.992	0	0.211	0.993
HDAC2	UBC	1861837	1852861	9606.ENSP00000430432	9606.ENSP00000344818	0	0	0	0	0	0.992	0	0.081	0.993
SUMO1	HDAC1	1857989	1855935	9606.ENSP00000376076	9606.ENSP00000362649	0	0	0	0	0.093	0.734	0.9	0.684	0.991
UBC	APP	1852861	1846936	9606.ENSP00000344818	9606.ENSP00000284981	0	0	0	0	0	0.99	0	0.138	0.991
UBC	MYH9	1852861	1842558	9606.ENSP00000344818	9606.ENSP00000216181	0	0	0	0	0	0.989	0	0.092	0.99
HNRNPA2B1	UBC	1853084	1852861	9606.ENSP00000346694	9606.ENSP00000344818	0	0	0	0	0.115	0.987	0	0	0.989
SUMO1	PPARG	1857989	1847090	9606.ENSP00000376076	9606.ENSP00000287820	0	0	0	0	0	0.982	0	0.243	0.986
MYC	CDK2	1856789	1845906	9606.ENSP00000367207	9606.ENSP00000266970	0	0	0	0	0	0.167	0.9	0.838	0.985
G3BP1	UBC	1853318	1852861	9606.ENSP00000348578	9606.ENSP00000344818	0	0	0	0	0	0.982	0	0.065	0.983
MYC	HSP90AA1	1856789	1851814	9606.ENSP00000367207	9606.ENSP00000335153	0	0	0	0	0	0.576	0.9	0.566	0.979
HDAC1	HDAC5	1855935	1843067	9606.ENSP00000362649	9606.ENSP00000225983	0	0	0	0.656	0	0.607	0.9	0.913	0.971
MYC	HDAC1	1856789	1855935	9606.ENSP00000367207	9606.ENSP00000362649	0	0	0	0	0	0.921	0	0.644	0.97
HDAC1	CDK2	1855935	1845906	9606.ENSP00000362649	9606.ENSP00000266970	0	0	0	0	0	0.305	0.9	0.583	0.968
UBC	SIRT1	1852861	1842473	9606.ENSP00000344818	9606.ENSP00000212015	0	0	0	0	0	0.96	0	0.107	0.963
SUMO1	HSP90AA1	1857989	1851814	9606.ENSP00000376076	9606.ENSP00000335153	0	0	0	0	0.097	0.94	0	0.357	0.962
HDAC2	HDAC5	1861837	1843067	9606.ENSP00000430432	9606.ENSP00000225983	0	0	0	0.648	0	0.458	0.9	0.919	0.961
ELAVL1	TP53	1859026	1846083	9606.ENSP00000385269	9606.ENSP00000269305	0	0	0	0	0	0.576	0	0.912	0.961
TP53	TSC2	1846083	1842755	9606.ENSP00000269305	9606.ENSP00000219476	0	0	0	0	0	0	0.9	0.586	0.956
MYC	SIRT1	1856789	1842473	9606.ENSP00000367207	9606.ENSP00000212015	0	0	0	0	0	0.576	0	0.889	0.951
HNRNPA2B1	HNRNPU	1853084	1846836	9606.ENSP00000346694	9606.ENSP00000283179	0	0	0	0	0	0	0.9	0.509	0.948
HNRNPU	HNRNPL	1846836	1842831	9606.ENSP00000283179	9606.ENSP00000221419	0	0	0	0	0	0	0.9	0.489	0.946
MYC	TSC2	1856789	1842755	9606.ENSP00000367207	9606.ENSP00000219476	0	0	0	0	0	0	0.9	0.459	0.943
TSC2	SIRT1	1842755	1842473	9606.ENSP00000219476	9606.ENSP00000212015	0	0	0	0	0	0.576	0	0.861	0.938
RAP1A	UBC	1853349	1852861	9606.ENSP00000348786	9606.ENSP00000344818	0	0	0	0	0	0.933	0	0.089	0.936
ELAVL1	MYC	1859026	1856789	9606.ENSP00000385269	9606.ENSP00000367207	0	0	0	0	0	0.321	0	0.903	0.931
ELAVL1	SIRT1	1859026	1842473	9606.ENSP00000385269	9606.ENSP00000212015	0	0	0	0	0	0.321	0	0.897	0.927
PPARG	TP53	1847090	1846083	9606.ENSP00000287820	9606.ENSP00000269305	0	0	0	0	0	0	0	0.923	0.923
HDAC2	SIRT1	1861837	1842473	9606.ENSP00000430432	9606.ENSP00000212015	0	0	0	0	0	0.574	0	0.826	0.922
RAP1A	TSC2	1853349	1842755	9606.ENSP00000348786	9606.ENSP00000219476	0	0	0	0	0	0.819	0	0.513	0.908
HDAC1	SIRT1	1855935	1842473	9606.ENSP00000362649	9606.ENSP00000212015	0	0	0	0	0	0.364	0	0.858	0.906
SUMO1	CDK2	1857989	1845906	9606.ENSP00000376076	9606.ENSP00000266970	0	0	0	0	0.084	0.855	0	0.342	0.905
HDAC2	BRCA1	1861837	1861387	9606.ENSP00000430432	9606.ENSP00000418960	0	0	0	0	0	0.847	0	0.398	0.904
APP	TP53	1846936	1846083	9606.ENSP00000284981	9606.ENSP00000269305	0	0	0	0	0	0	0	0.889	0.889
UBC	SMARCE1	1852861	1850602	9606.ENSP00000344818	9606.ENSP00000323967	0	0	0	0	0	0.889	0	0	0.889
HSP90AA1	CDK2	1851814	1845906	9606.ENSP00000335153	9606.ENSP00000266970	0	0	0	0	0	0.655	0	0.687	0.887
BRCA1	SUMO1	1861387	1857989	9606.ENSP00000418960	9606.ENSP00000376076	0	0	0	0	0	0.809	0	0.416	0.883
HDAC2	SUMO1	1861837	1857989	9606.ENSP00000430432	9606.ENSP00000376076	0	0	0	0	0.093	0.673	0	0.623	0.878
HDAC1	PPARG	1855935	1847090	9606.ENSP00000362649	9606.ENSP00000287820	0	0	0	0	0	0.812	0	0.359	0.874
HDAC5	SIRT1	1843067	1842473	9606.ENSP00000225983	9606.ENSP00000212015	0	0	0	0	0	0.508	0	0.752	0.873
HDAC2	MYC	1861837	1856789	9606.ENSP00000430432	9606.ENSP00000367207	0	0	0	0	0	0.649	0	0.522	0.825
PPARG	SIRT1	1847090	1842473	9606.ENSP00000287820	9606.ENSP00000212015	0	0	0	0	0	0.364	0	0.72	0.814
HSP90AA1	SIRT1	1851814	1842473	9606.ENSP00000335153	9606.ENSP00000212015	0	0	0	0	0	0.665	0	0.417	0.796
BRCA1	SIRT1	1861387	1842473	9606.ENSP00000418960	9606.ENSP00000212015	0	0	0	0	0	0.673	0	0.393	0.793
HSP90AA1	MYH9	1851814	1842558	9606.ENSP00000335153	9606.ENSP00000216181	0	0	0	0	0	0.742	0	0.216	0.789
HDAC1	HSP90AA1	1855935	1851814	9606.ENSP00000362649	9606.ENSP00000335153	0	0	0	0	0.07	0	0	0.781	0.788
ELAVL1	XIAP	1859026	1853225	9606.ENSP00000385269	9606.ENSP00000347858	0	0	0	0	0	0.699	0	0.308	0.783
BRCA1	HDAC1	1861387	1855935	9606.ENSP00000418960	9606.ENSP00000362649	0	0	0	0	0	0.567	0	0.5	0.774
HDAC2	HSP90AA1	1861837	1851814	9606.ENSP00000430432	9606.ENSP00000335153	0	0	0	0	0.07	0	0	0.76	0.767
HDAC2	SMARCE1	1861837	1850602	9606.ENSP00000430432	9606.ENSP00000323967	0	0	0	0	0.14	0.574	0	0.387	0.756
XIAP	TP53	1853225	1846083	9606.ENSP00000347858	9606.ENSP00000269305	0	0	0	0	0	0	0	0.752	0.752
HDAC1	SMARCE1	1855935	1850602	9606.ENSP00000362649	9606.ENSP00000323967	0	0	0	0	0.14	0.574	0	0.374	0.75
UBC	KRT14	1852861	1842300	9606.ENSP00000344818	9606.ENSP00000167586	0	0	0	0	0	0.734	0	0.061	0.739
BRCA1	HSP90AA1	1861387	1851814	9606.ENSP00000418960	9606.ENSP00000335153	0	0	0	0	0	0.569	0	0.39	0.725
ELAVL1	G3BP1	1859026	1853318	9606.ENSP00000385269	9606.ENSP00000348578	0	0	0	0	0.081	0.321	0	0.59	0.721
BRCA1	XIAP	1861387	1853225	9606.ENSP00000418960	9606.ENSP00000347858	0	0	0	0	0	0.576	0	0.302	0.691
HSP90AA1	HDAC5	1851814	1843067	9606.ENSP00000335153	9606.ENSP00000225983	0	0	0	0	0	0.334	0	0.55	0.688
CDK2	TSC2	1845906	1842755	9606.ENSP00000266970	9606.ENSP00000219476	0	0	0	0	0	0	0	0.663	0.663
BRCA1	HNRNPA2B1	1861387	1853084	9606.ENSP00000418960	9606.ENSP00000346694	0	0	0	0	0	0.566	0	0.24	0.656
SUMO1	HNRNPU	1857989	1846836	9606.ENSP00000376076	9606.ENSP00000283179	0	0	0	0	0.065	0.603	0	0.146	0.655
HSP90AA1	APP	1851814	1846936	9606.ENSP00000335153	9606.ENSP00000284981	0	0	0	0	0	0.583	0	0.201	0.653
MYC	HNRNPU	1856789	1846836	9606.ENSP00000367207	9606.ENSP00000283179	0	0	0	0	0	0.576	0	0.2	0.646
HNRNPU	KRT14	1846836	1842300	9606.ENSP00000283179	9606.ENSP00000167586	0	0	0	0	0	0.644	0	0	0.644
SUMO1	KRT14	1857989	1842300	9606.ENSP00000376076	9606.ENSP00000167586	0	0	0	0	0	0.574	0	0.163	0.628
G3BP1	TP53	1853318	1846083	9606.ENSP00000348578	9606.ENSP00000269305	0	0	0	0	0	0.564	0	0.18	0.627
ELAVL1	HNRNPL	1859026	1842831	9606.ENSP00000385269	9606.ENSP00000221419	0	0	0	0	0	0.321	0	0.472	0.626
MYC	XIAP	1856789	1853225	9606.ENSP00000367207	9606.ENSP00000347858	0	0	0	0	0	0	0	0.623	0.623
UBC	HDAC5	1852861	1843067	9606.ENSP00000344818	9606.ENSP00000225983	0	0	0	0	0	0.603	0	0	0.603
HNRNPU	MYH9	1846836	1842558	9606.ENSP00000283179	9606.ENSP00000216181	0	0	0	0	0	0.592	0	0.062	0.6
TP53	KRT14	1846083	1842300	9606.ENSP00000269305	9606.ENSP00000167586	0	0	0	0	0	0	0	0.582	0.582
RAP1A	SIRT1	1853349	1842473	9606.ENSP00000348786	9606.ENSP00000212015	0	0	0	0	0	0.571	0	0	0.571
HDAC1	RAP1A	1855935	1853349	9606.ENSP00000362649	9606.ENSP00000348786	0	0	0	0	0	0.551	0	0	0.551
G3BP1	HNRNPU	1853318	1846836	9606.ENSP00000348578	9606.ENSP00000283179	0	0	0	0	0	0.389	0	0.283	0.543
XIAP	CDK2	1853225	1845906	9606.ENSP00000347858	9606.ENSP00000266970	0	0	0	0	0	0	0	0.539	0.539
XIAP	HSP90AA1	1853225	1851814	9606.ENSP00000347858	9606.ENSP00000335153	0	0	0	0	0	0	0	0.517	0.517
TP53	HDAC5	1846083	1843067	9606.ENSP00000269305	9606.ENSP00000225983	0	0	0	0	0	0.305	0	0.329	0.513
MYC	PPARG	1856789	1847090	9606.ENSP00000367207	9606.ENSP00000287820	0	0	0	0	0	0	0	0.503	0.503
BRCA1	KRT14	1861387	1842300	9606.ENSP00000418960	9606.ENSP00000167586	0	0	0	0	0	0	0	0.503	0.503
APP	CDK2	1846936	1845906	9606.ENSP00000284981	9606.ENSP00000266970	0	0	0	0	0	0	0	0.481	0.482
ELAVL1	CDK2	1859026	1845906	9606.ENSP00000385269	9606.ENSP00000266970	0	0	0	0	0	0	0	0.478	0.478
HDAC2	CDK2	1861837	1845906	9606.ENSP00000430432	9606.ENSP00000266970	0	0	0	0	0	0.102	0	0.433	0.469
CDK2	MYH9	1845906	1842558	9606.ENSP00000266970	9606.ENSP00000216181	0	0	0	0	0	0.335	0	0.213	0.455
HDAC2	ELAVL1	1861837	1859026	9606.ENSP00000430432	9606.ENSP00000385269	0	0	0	0	0	0.321	0	0.216	0.444
HSP90AA1	PPARG	1851814	1847090	9606.ENSP00000335153	9606.ENSP00000287820	0	0	0	0	0	0.081	0	0.411	0.436
ELAVL1	HDAC1	1859026	1855935	9606.ENSP00000385269	9606.ENSP00000362649	0	0	0	0	0	0.258	0	0.252	0.421
CDK2	SIRT1	1845906	1842473	9606.ENSP00000266970	9606.ENSP00000212015	0	0	0	0	0	0.13	0	0.36	0.42
ELAVL1	HNRNPU	1859026	1846836	9606.ENSP00000385269	9606.ENSP00000283179	0	0	0	0	0	0	0	0.416	0.416
SUMO1	MYC	1857989	1856789	9606.ENSP00000376076	9606.ENSP00000367207	0	0	0	0	0	0	0	0.415	0.414
