# Supplementary material for: Oncogenic functions of protein kinase D2 and D3 in regulating multiple cancer‐related pathways in breast cancer
Source: Cancer Med. 2019 Jan 16;8(2):729–41. doi: 10.1002/cam4.1938 (PMC6504119; doi:10.1002/cam4.1938)
Supplement: Supplementary file 22 [file CAM4-8-729-s022.xlsx]

## Sheet: Table S15-1
Table S15-1. Pkd2 siRNA samples co-IP with anti-PKD2 antibodies
	Reference	PepCount	UniquePepCount	CoverPercent	MW	PI
	FileScan	Sequence	MH+	Diff(MH+)	Charge	Rank	Score	DeltaScore	ExpectValue	Ions	Reference	DIFF_MODIFIED_CANDIDATE	PI	MissCleavage	Modification	MatchedTIC	NumProteaseTermini	Engine	Tag	Decoy
$1-1	sp|P35579|MYH9_HUMAN Myosin-9 OS=Homo sapiens GN=MYH9 PE=1 SV=4	638	97	0.3964	226530	5.5
$1-2	tr|A0A024R1N1|A0A024R1N1_HUMAN Myosin, heavy polypeptide 9, non-muscle, isoform CRA_a OS=Homo sapiens GN=MYH9 PE=4 SV=1	638	97	0.3964	226530	5.5
	R16099_1,7402	-.XAQLER.S ! K.QAGLER.M ! R.QQLER.D ! R.QQLER.Q ! K.QQLER.D ! -.QQLER.A	673.363	0.00016	2	1	24.74	0	0.289	0|0	tr|M0QZP6|M0QZP6_HUMAN ! sp|P52597|HNRPF_HUMAN/tr|A0A024R7T3|A0A024R7T3_HUMAN/tr|B4DKS8|B4DKS8_HUMAN ! sp|Q86SQ9|DHDDS_HUMAN/tr|Q5T0A6|Q5T0A6_HUMAN ! sp|P35580|MYH10_HUMAN/sp|P35749|MYH11_HUMAN/sp|Q7Z406|MYH14_HUMAN/sp|P35579|MYH9_HUMAN/tr|B1PS43|B1PS43_HUMAN/tr|A1L2Z2|A1L2Z2_HUMAN/tr|O14729|O14729_HUMAN/tr|B4E177|B4E177_HUMAN/tr|Q7Z7R0|Q7Z7R0_HUMAN/tr|B3KV65|B3KV65_HUMAN/tr|O14794|O14794_HUMAN/t…		6	0		0	2	MASCOT		T
	R16099_1,7420	-.XAQLER.S ! K.QAGLER.M ! R.QQLER.D ! R.QQLER.Q ! K.QQLER.D ! -.QQLER.A	673.363	8e-05	2	1	27.05	0	0.17	0|0	tr|M0QZP6|M0QZP6_HUMAN ! sp|P52597|HNRPF_HUMAN/tr|A0A024R7T3|A0A024R7T3_HUMAN/tr|B4DKS8|B4DKS8_HUMAN ! sp|Q86SQ9|DHDDS_HUMAN/tr|Q5T0A6|Q5T0A6_HUMAN ! sp|P35580|MYH10_HUMAN/sp|P35749|MYH11_HUMAN/sp|Q7Z406|MYH14_HUMAN/sp|P35579|MYH9_HUMAN/tr|B1PS43|B1PS43_HUMAN/tr|A1L2Z2|A1L2Z2_HUMAN/tr|O14729|O14729_HUMAN/tr|B4E177|B4E177_HUMAN/tr|Q7Z7R0|Q7Z7R0_HUMAN/tr|B3KV65|B3KV65_HUMAN/tr|O14794|O14794_HUMAN/t…		6	0		0	2	MASCOT		T
	R16099_1,7441	-.XAQLER.S ! K.QAGLER.M ! R.QQLER.D ! R.QQLER.Q ! K.QQLER.D ! -.QQLER.A	673.363	8e-05	2	1	24.72	0	0.291	0|0	tr|M0QZP6|M0QZP6_HUMAN ! sp|P52597|HNRPF_HUMAN/tr|A0A024R7T3|A0A024R7T3_HUMAN/tr|B4DKS8|B4DKS8_HUMAN ! sp|Q86SQ9|DHDDS_HUMAN/tr|Q5T0A6|Q5T0A6_HUMAN ! sp|P35580|MYH10_HUMAN/sp|P35749|MYH11_HUMAN/sp|Q7Z406|MYH14_HUMAN/sp|P35579|MYH9_HUMAN/tr|B1PS43|B1PS43_HUMAN/tr|A1L2Z2|A1L2Z2_HUMAN/tr|O14729|O14729_HUMAN/tr|B4E177|B4E177_HUMAN/tr|Q7Z7R0|Q7Z7R0_HUMAN/tr|B3KV65|B3KV65_HUMAN/tr|O14794|O14794_HUMAN/t…		6	0		0	2	MASCOT		T
	R16099_1,7462	-.XAQLER.S ! K.QAGLER.M ! R.QQLER.D ! R.QQLER.Q ! K.QQLER.D ! -.QQLER.A	673.363	0.0001	2	1	23.96	0	0.346	0|0	tr|M0QZP6|M0QZP6_HUMAN ! sp|P52597|HNRPF_HUMAN/tr|A0A024R7T3|A0A024R7T3_HUMAN/tr|B4DKS8|B4DKS8_HUMAN ! sp|Q86SQ9|DHDDS_HUMAN/tr|Q5T0A6|Q5T0A6_HUMAN ! sp|P35580|MYH10_HUMAN/sp|P35749|MYH11_HUMAN/sp|Q7Z406|MYH14_HUMAN/sp|P35579|MYH9_HUMAN/tr|B1PS43|B1PS43_HUMAN/tr|A1L2Z2|A1L2Z2_HUMAN/tr|O14729|O14729_HUMAN/tr|B4E177|B4E177_HUMAN/tr|Q7Z7R0|Q7Z7R0_HUMAN/tr|B3KV65|B3KV65_HUMAN/tr|O14794|O14794_HUMAN/t…		6	0		0	2	MASCOT		T
	R16099_1,34438	-.XGADGAWWR.A ! R.NWQWWR.L	975.443	-0.0153	2	1	23.36	0	0.195	0|0	tr|I3L0V5|I3L0V5_HUMAN ! sp|P35749|MYH11_HUMAN/sp|P35579|MYH9_HUMAN/tr|B1PS43|B1PS43_HUMAN/tr|A0A024R1N1|A0A024R1N1_HUMAN/tr|B4E3S1|B4E3S1_HUMAN/tr|Q86XU5|Q86XU5_HUMAN/tr|A0A024QZJ4|A0A024QZJ4_HUMAN/tr|A0A024QZJ6|A0A024QZJ6_HUMAN		5.84	0		0	2	MASCOT		T
	R16099_1,13077	-.XQIEK.W ! K.IQLEK.G ! -.XQLEK.R ! R.LQIEK.E ! K.LQIEK.E ! R.LQIEK.R ! K.LQLEK.V ! R.LQLEK.L ! R.LQLEK.E ! R.LQLEK.D ! K.LQLEK.A ! R.LQLEK.A	630.382	0.00034	1	1	40.19	0	0.0135	0|0	tr|H7C517|H7C517_HUMAN ! sp|Q9BPX3|CND3_HUMAN/tr|Q6NUR1|Q6NUR1_HUMAN ! tr|H7C187|H7C187_HUMAN ! sp|Q8NCY6|MSD4_HUMAN ! sp|Q8NCY6|MSD4_HUMAN ! sp|O00411|RPOM_HUMAN/tr|Q59E91|Q59E91_HUMAN/tr|Q4G0F4|Q4G0F4_HUMAN ! sp|Q86XX4|FRAS1_HUMAN/sp|P35580|MYH10_HUMAN/sp|P35749|MYH11_HUMAN/sp|Q7Z406|MYH14_HUMAN/sp|P35579|MYH9_HUMAN/tr|B1PS43|B1PS43_HUMAN/tr|Q6AI26|Q6AI26_HUMAN/tr|Q7Z7R0|Q7Z7R0_HUMAN/tr|B3KWH4|…		6	0		0	2	MASCOT		T
	R16099_1,26247	K.ADFCIIHYAGK.V	1294.62	0.0008	2	1	69.12	0	7.79e-06	0|0	sp|P35580|MYH10_HUMAN/sp|P35579|MYH9_HUMAN/tr|A0A024R1N1|A0A024R1N1_HUMAN/tr|B4E3S1|B4E3S1_HUMAN/tr|Q86XU5|Q86XU5_HUMAN		6.78	0		0	2	MASCOT		T
	R16099_1,26269	K.ADFCIIHYAGK.V	1294.62	0.0007	2	1	69	0	8.03e-06	0|0	sp|P35580|MYH10_HUMAN/sp|P35579|MYH9_HUMAN/tr|A0A024R1N1|A0A024R1N1_HUMAN/tr|B4E3S1|B4E3S1_HUMAN/tr|Q86XU5|Q86XU5_HUMAN		6.78	0		0	2	MASCOT		T
	R16099_1,26289	K.ADFCIIHYAGK.V	1294.62	0.00062	2	1	56.02	0	0.000158	0|0	sp|P35580|MYH10_HUMAN/sp|P35579|MYH9_HUMAN/tr|A0A024R1N1|A0A024R1N1_HUMAN/tr|B4E3S1|B4E3S1_HUMAN/tr|Q86XU5|Q86XU5_HUMAN		6.78	0		0	2	MASCOT		T
	R16099_1,26310	K.ADFCIIHYAGK.V	1294.62	0.00074	2	1	55.82	0	0.000167	0|0	sp|P35580|MYH10_HUMAN/sp|P35579|MYH9_HUMAN/tr|A0A024R1N1|A0A024R1N1_HUMAN/tr|B4E3S1|B4E3S1_HUMAN/tr|Q86XU5|Q86XU5_HUMAN		6.78	0		0	2	MASCOT		T
	R16099_1,7973	K.AEIER.M ! K.AEIER.K ! -.XEIER.L ! R.AELER.E ! R.AELER.L ! R.AELER.Q ! K.AELER.L ! K.AELER.C ! R.AELER.T ! K.AELER.K ! R.AELER.A ! K.AELER.M ! K.AELER.T ! K.AELER.I ! R.AELER.W	617.325	-0.00016	2	1	28.14	0	0.182	0|0	sp|P55081|MFAP1_HUMAN ! sp|P13533|MYH6_HUMAN/sp|P12883|MYH7_HUMAN/tr|Q5GJ54|Q5GJ54_HUMAN/tr|A5YM51|A5YM51_HUMAN/tr|Q59EV3|Q59EV3_HUMAN/tr|Q14905|Q14905_HUMAN ! tr|H0YBF3|H0YBF3_HUMAN ! sp|Q8TF21|ANR24_HUMAN/sp|O15050|TRNK1_HUMAN ! sp|Q8WZ64|ARAP2_HUMAN/sp|Q68D86|C102B_HUMAN/sp|Q96A11|G3ST3_HUMAN/tr|Q2M2Z8|Q2M2Z8_HUMAN/tr|A1A4H1|A1A4H1_HUMAN/tr|A7E2A5|A7E2A5_HUMAN/tr|A0A0C4DH19|A0A0C4DH19_HUMAN ! …		4.53	0		0	2	MASCOT		T
	R16099_1,6960	K.AGELEK.I ! R.QEIEK.E ! K.QEIEK.E ! R.QEIEK.F ! R.QEIEK.L ! -.XEIEK.G ! K.QELEK.R ! K.QELEK.E ! K.QELEK.Y ! R.QELEK.A ! R.QELEK.L ! R.QELEK.T ! R.QELEK.F ! K.QELEK.L ! R.QELEK.R ! R.QELEK.K	646.341	0.00015	1	1	31.92	0	0.594	0|0	sp|Q01955|CO4A3_HUMAN/tr|A9QVI3|A9QVI3_HUMAN ! sp|Q9C0F0|ASXL3_HUMAN/sp|Q76L83|ASXL2_HUMAN/sp|P49756|RBM25_HUMAN/tr|B8XCX8|B8XCX8_HUMAN/tr|E7EWD6|E7EWD6_HUMAN ! sp|Q7Z7A1|CNTRL_HUMAN/tr|Q5JVD5|Q5JVD5_HUMAN/tr|B4DM77|B4DM77_HUMAN/tr|B2RP65|B2RP65_HUMAN ! sp|P15924|DESP_HUMAN ! sp|Q8IZU2|WDR17_HUMAN/tr|E7ESC9|E7ESC9_HUMAN ! tr|H7BXU2|H7BXU2_HUMAN ! sp|Q58F21|BRDT_HUMAN ! sp|Q8TE73|DYH5_HUMAN/tr|B0I…		4.53	0		0	2	MASCOT		T
	R16099_1,7000	K.AGELEK.I ! R.QEIEK.E ! K.QEIEK.E ! R.QEIEK.F ! R.QEIEK.L ! -.XEIEK.G ! K.QELEK.R ! K.QELEK.E ! K.QELEK.Y ! R.QELEK.A ! R.QELEK.L ! R.QELEK.T ! R.QELEK.F ! K.QELEK.L ! R.QELEK.R ! R.QELEK.K	646.341	5e-05	1	1	33.94	0	0.373	0|0	sp|Q01955|CO4A3_HUMAN/tr|A9QVI3|A9QVI3_HUMAN ! sp|Q9C0F0|ASXL3_HUMAN/sp|Q76L83|ASXL2_HUMAN/sp|P49756|RBM25_HUMAN/tr|B8XCX8|B8XCX8_HUMAN/tr|E7EWD6|E7EWD6_HUMAN ! sp|Q7Z7A1|CNTRL_HUMAN/tr|Q5JVD5|Q5JVD5_HUMAN/tr|B4DM77|B4DM77_HUMAN/tr|B2RP65|B2RP65_HUMAN ! sp|P15924|DESP_HUMAN ! sp|Q8IZU2|WDR17_HUMAN/tr|E7ESC9|E7ESC9_HUMAN ! tr|H7BXU2|H7BXU2_HUMAN ! sp|Q58F21|BRDT_HUMAN ! sp|Q8TE73|DYH5_HUMAN/tr|B0I…		4.53	0		0	2	MASCOT		T
	R16099_1,7023	K.AGELEK.I ! R.QEIEK.E ! K.QEIEK.E ! R.QEIEK.F ! R.QEIEK.L ! -.XEIEK.G ! K.QELEK.R ! K.QELEK.E ! K.QELEK.Y ! R.QELEK.A ! R.QELEK.L ! R.QELEK.T ! R.QELEK.F ! K.QELEK.L ! R.QELEK.R ! R.QELEK.K	646.341	8e-05	1	1	30.29	0	0.865	0|0	sp|Q01955|CO4A3_HUMAN/tr|A9QVI3|A9QVI3_HUMAN ! sp|Q9C0F0|ASXL3_HUMAN/sp|Q76L83|ASXL2_HUMAN/sp|P49756|RBM25_HUMAN/tr|B8XCX8|B8XCX8_HUMAN/tr|E7EWD6|E7EWD6_HUMAN ! sp|Q7Z7A1|CNTRL_HUMAN/tr|Q5JVD5|Q5JVD5_HUMAN/tr|B4DM77|B4DM77_HUMAN/tr|B2RP65|B2RP65_HUMAN ! sp|P15924|DESP_HUMAN ! sp|Q8IZU2|WDR17_HUMAN/tr|E7ESC9|E7ESC9_HUMAN ! tr|H7BXU2|H7BXU2_HUMAN ! sp|Q58F21|BRDT_HUMAN ! sp|Q8TE73|DYH5_HUMAN/tr|B0I…		4.53	0		0	2	MASCOT		T
	R16099_1,26353	K.ALELDSNLYR.I	1193.62	-0.00048	2	1	69.05	0	1.14e-05	0|0	sp|P35579|MYH9_HUMAN/tr|A0A024R1N1|A0A024R1N1_HUMAN/tr|B4E3S1|B4E3S1_HUMAN/tr|Q86XU5|Q86XU5_HUMAN		4.37	0		0	2	MASCOT		T
	R16099_1,26366	K.ALELDSNLYR.I	1193.62	4e-05	2	1	48.97	0	0.00116	0|0	sp|P35579|MYH9_HUMAN/tr|A0A024R1N1|A0A024R1N1_HUMAN/tr|B4E3S1|B4E3S1_HUMAN/tr|Q86XU5|Q86XU5_HUMAN		4.37	0		0	2	MASCOT		T
	R16099_1,26385	K.ALELDSNLYR.I	1193.62	-8e-05	2	1	69.26	0	1.08e-05	0|0	sp|P35579|MYH9_HUMAN/tr|A0A024R1N1|A0A024R1N1_HUMAN/tr|B4E3S1|B4E3S1_HUMAN/tr|Q86XU5|Q86XU5_HUMAN		4.37	0		0	2	MASCOT		T
	R16099_1,26404	K.ALELDSNLYR.I	1193.62	-0.0002	2	1	60.86	0	7.49e-05	0|0	sp|P35579|MYH9_HUMAN/tr|A0A024R1N1|A0A024R1N1_HUMAN/tr|B4E3S1|B4E3S1_HUMAN/tr|Q86XU5|Q86XU5_HUMAN		4.37	0		0	2	MASCOT		T
	R16099_1,26424	K.ALELDSNLYR.I	1193.62	-0.00032	2	1	56	0	0.000229	0|0	sp|P35579|MYH9_HUMAN/tr|A0A024R1N1|A0A024R1N1_HUMAN/tr|B4E3S1|B4E3S1_HUMAN/tr|Q86XU5|Q86XU5_HUMAN		4.37	0		0	2	MASCOT		T
	R16099_1,26447	K.ALELDSNLYR.I	1193.62	-0.00042	2	1	69.29	0	1.07e-05	0|0	sp|P35579|MYH9_HUMAN/tr|A0A024R1N1|A0A024R1N1_HUMAN/tr|B4E3S1|B4E3S1_HUMAN/tr|Q86XU5|Q86XU5_HUMAN		4.37	0		0	2	MASCOT		T
	R16099_1,26471	K.ALELDSNLYR.I	1193.62	-0.00014	2	1	64.58	0	3.18e-05	0|0	sp|P35579|MYH9_HUMAN/tr|A0A024R1N1|A0A024R1N1_HUMAN/tr|B4E3S1|B4E3S1_HUMAN/tr|Q86XU5|Q86XU5_HUMAN		4.37	0		0	2	MASCOT		T
	R16099_1,26496	K.ALELDSNLYR.I	1193.62	-0.00056	2	1	69.17	0	1.1e-05	0|0	sp|P35579|MYH9_HUMAN/tr|A0A024R1N1|A0A024R1N1_HUMAN/tr|B4E3S1|B4E3S1_HUMAN/tr|Q86XU5|Q86XU5_HUMAN		4.37	0		0	2	MASCOT		T
	R16099_1,26521	K.ALELDSNLYR.I	1193.62	-0.00068	2	1	48.86	0	0.00119	0|0	sp|P35579|MYH9_HUMAN/tr|A0A024R1N1|A0A024R1N1_HUMAN/tr|B4E3S1|B4E3S1_HUMAN/tr|Q86XU5|Q86XU5_HUMAN		4.37	0		0	2	MASCOT		T
	R16099_1,6403	K.ANLEK.A ! K.ANLEK.H ! K.ANLEK.N ! K.ANLEK.I ! K.ANLEK.V ! K.ANLEK.M	574.319	0.00024	1	1	36.78	0	0.0174	0|0	sp|P30049|ATPD_HUMAN/sp|P35579|MYH9_HUMAN/tr|A0A024R1N1|A0A024R1N1_HUMAN/tr|Q86XU5|Q86XU5_HUMAN ! sp|Q9NYL5|CP39A_HUMAN/tr|B7Z786|B7Z786_HUMAN/tr|A0A087WTD2|A0A087WTD2_HUMAN ! sp|P35580|MYH10_HUMAN ! sp|P11055|MYH3_HUMAN/tr|Q5GJ67|Q5GJ67_HUMAN ! sp|P13533|MYH6_HUMAN ! sp|P12883|MYH7_HUMAN/tr|Q5GJ54|Q5GJ54_HUMAN/tr|A5YM51|A5YM51_HUMAN/tr|Q59EV3|Q59EV3_HUMAN		6.05	0		0	2	MASCOT		T
	R16099_1,6424	K.ANLEK.A ! K.ANLEK.H ! K.ANLEK.N ! K.ANLEK.I ! K.ANLEK.V ! K.ANLEK.M	574.319	8e-05	1	1	36.61	0	0.0286	0|0	sp|P30049|ATPD_HUMAN/sp|P35579|MYH9_HUMAN/tr|A0A024R1N1|A0A024R1N1_HUMAN/tr|Q86XU5|Q86XU5_HUMAN ! sp|Q9NYL5|CP39A_HUMAN/tr|B7Z786|B7Z786_HUMAN/tr|A0A087WTD2|A0A087WTD2_HUMAN ! sp|P35580|MYH10_HUMAN ! sp|P11055|MYH3_HUMAN/tr|Q5GJ67|Q5GJ67_HUMAN ! sp|P13533|MYH6_HUMAN ! sp|P12883|MYH7_HUMAN/tr|Q5GJ54|Q5GJ54_HUMAN/tr|A5YM51|A5YM51_HUMAN/tr|Q59EV3|Q59EV3_HUMAN		6.05	0		0	2	MASCOT		T
	R16099_1,18330	K.ASITALEAK.I	903.515	1e-05	2	1	53.6	0	0.000384	0|0	sp|P35579|MYH9_HUMAN/tr|A0A024R1N1|A0A024R1N1_HUMAN/tr|Q6ZNL4|Q6ZNL4_HUMAN		6.05	0		0	2	MASCOT		T
	R16099_1,18341	K.ASITALEAK.I	903.515	7e-05	2	1	49.51	0	0.000985	0|0	sp|P35579|MYH9_HUMAN/tr|A0A024R1N1|A0A024R1N1_HUMAN/tr|Q6ZNL4|Q6ZNL4_HUMAN		6.05	0		0	2	MASCOT		T
	R16099_1,18360	K.ASITALEAK.I	903.515	1e-05	2	1	52	0	0.000555	0|0	sp|P35579|MYH9_HUMAN/tr|A0A024R1N1|A0A024R1N1_HUMAN/tr|Q6ZNL4|Q6ZNL4_HUMAN		6.05	0		0	2	MASCOT		T
	R16099_1,18362	K.ASITALEAK.I	903.515	0.00048	1	1	65.9	0	2.26e-05	0|0	sp|P35579|MYH9_HUMAN/tr|A0A024R1N1|A0A024R1N1_HUMAN/tr|Q6ZNL4|Q6ZNL4_HUMAN		6.05	0		0	2	MASCOT		T
	R16099_1,18380	K.ASITALEAK.I	903.515	3e-05	2	1	53.01	0	0.00044	0|0	sp|P35579|MYH9_HUMAN/tr|A0A024R1N1|A0A024R1N1_HUMAN/tr|Q6ZNL4|Q6ZNL4_HUMAN		6.05	0		0	2	MASCOT		T
	R16099_1,18385	K.ASITALEAK.I	903.515	0.00046	1	1	77.92	0	1.42e-06	0|0	sp|P35579|MYH9_HUMAN/tr|A0A024R1N1|A0A024R1N1_HUMAN/tr|Q6ZNL4|Q6ZNL4_HUMAN		6.05	0		0	2	MASCOT		T
	R16099_1,18402	K.ASITALEAK.I	903.515	-0.00023	2	1	49.69	0	0.000945	0|0	sp|P35579|MYH9_HUMAN/tr|A0A024R1N1|A0A024R1N1_HUMAN/tr|Q6ZNL4|Q6ZNL4_HUMAN		6.05	0		0	2	MASCOT		T
	R16099_1,18408	K.ASITALEAK.I	903.515	0.00014	1	1	52.7	0	0.000472	0|0	sp|P35579|MYH9_HUMAN/tr|A0A024R1N1|A0A024R1N1_HUMAN/tr|Q6ZNL4|Q6ZNL4_HUMAN		6.05	0		0	2	MASCOT		T
	R16099_1,18433	K.ASITALEAK.I	903.515	9e-05	2	1	53.18	0	0.000423	0|0	sp|P35579|MYH9_HUMAN/tr|A0A024R1N1|A0A024R1N1_HUMAN/tr|Q6ZNL4|Q6ZNL4_HUMAN		6.05	0		0	2	MASCOT		T
	R16099_1,18437	K.ASITALEAK.I	903.515	0.00031	1	1	32.13	0	0.0539	0|0	sp|P35579|MYH9_HUMAN/tr|A0A024R1N1|A0A024R1N1_HUMAN/tr|Q6ZNL4|Q6ZNL4_HUMAN		6.05	0		0	2	MASCOT		T
	R16099_1,6001	K.DDIQK.M ! R.DDLQK.Q ! K.DDLQK.E	618.309	0.00036	1	1	21.34	0	0.858	0|0	sp|P35580|MYH10_HUMAN/sp|P35749|MYH11_HUMAN/sp|P35579|MYH9_HUMAN/tr|B1PS43|B1PS43_HUMAN/tr|Q5BKV1|Q5BKV1_HUMAN/tr|G1UI33|G1UI33_HUMAN/tr|Q9UE82|Q9UE82_HUMAN/tr|B1AH99|B1AH99_HUMAN/tr|A0A024R1N1|A0A024R1N1_HUMAN/tr|B4E3S1|B4E3S1_HUMAN/tr|Q86XU5|Q86XU5_HUMAN/tr|A0A024QZJ4|A0A024QZJ4_HUMAN/tr|A0A024QZJ6|A0A024QZJ6_HUMAN/tr|E7ERA5|E7ERA5_HUMAN/tr|Q4G140|Q4G140_HUMAN ! sp|Q99996|AKAP9_HUMAN/tr|A0A0A0M…		4.21	0		0	2	MASCOT		T
	R16099_1,15133	K.DLEAHIDSANK.N	1212.59	-0.00025	2	1	61.8	0	3.26e-05	0|0	sp|P35579|MYH9_HUMAN/tr|A0A024R1N1|A0A024R1N1_HUMAN/tr|Q6ZNL4|Q6ZNL4_HUMAN		4.54	0		0	2	MASCOT		T
	R16099_1,15152	K.DLEAHIDSANK.N	1212.59	0.00013	2	1	66.29	0	1.24e-05	0|0	sp|P35579|MYH9_HUMAN/tr|A0A024R1N1|A0A024R1N1_HUMAN/tr|Q6ZNL4|Q6ZNL4_HUMAN		4.54	0		0	2	MASCOT		T
	R16099_1,15168	K.DLEAHIDSANK.N	1212.59	3e-05	2	1	63.15	0	2.56e-05	0|0	sp|P35579|MYH9_HUMAN/tr|A0A024R1N1|A0A024R1N1_HUMAN/tr|Q6ZNL4|Q6ZNL4_HUMAN		4.54	0		0	2	MASCOT		T
	R16099_1,15187	K.DLEAHIDSANK.N	1212.59	-3e-05	2	1	65.91	0	1.27e-05	0|0	sp|P35579|MYH9_HUMAN/tr|A0A024R1N1|A0A024R1N1_HUMAN/tr|Q6ZNL4|Q6ZNL4_HUMAN		4.54	0		0	2	MASCOT		T
	R16099_1,15208	K.DLEAHIDSANK.N	1212.59	-9e-05	2	1	60.63	0	4.27e-05	0|0	sp|P35579|MYH9_HUMAN/tr|A0A024R1N1|A0A024R1N1_HUMAN/tr|Q6ZNL4|Q6ZNL4_HUMAN		4.54	0		0	2	MASCOT		T
	R16099_1,15229	K.DLEAHIDSANK.N	1212.59	-7e-05	2	1	53.48	0	0.000222	0|0	sp|P35579|MYH9_HUMAN/tr|A0A024R1N1|A0A024R1N1_HUMAN/tr|Q6ZNL4|Q6ZNL4_HUMAN		4.54	0		0	2	MASCOT		T
	R16099_1,15251	K.DLEAHIDSANK.N	1212.59	-9e-05	2	1	60.88	0	4.03e-05	0|0	sp|P35579|MYH9_HUMAN/tr|A0A024R1N1|A0A024R1N1_HUMAN/tr|Q6ZNL4|Q6ZNL4_HUMAN		4.54	0		0	2	MASCOT		T
	R16099_1,15276	K.DLEAHIDSANK.N	1212.59	-7e-05	2	1	64.22	0	1.87e-05	0|0	sp|P35579|MYH9_HUMAN/tr|A0A024R1N1|A0A024R1N1_HUMAN/tr|Q6ZNL4|Q6ZNL4_HUMAN		4.54	0		0	2	MASCOT		T
	R16099_1,15303	K.DLEAHIDSANK.N	1212.59	-1e-05	2	1	56.44	0	0.000112	0|0	sp|P35579|MYH9_HUMAN/tr|A0A024R1N1|A0A024R1N1_HUMAN/tr|Q6ZNL4|Q6ZNL4_HUMAN		4.54	0		0	2	MASCOT		T
	R16099_1,9232	K.DQGELER.Q	846.395	-0.00029	2	1	26.43	0	0.083	0|0	sp|P35579|MYH9_HUMAN/tr|Q9UMJ0|Q9UMJ0_HUMAN/tr|A0A024R1N1|A0A024R1N1_HUMAN/tr|B4E3S1|B4E3S1_HUMAN/tr|Q86XU5|Q86XU5_HUMAN		4.14	0		0	2	MASCOT		T
	R16099_1,9237	K.DQGELER.Q	846.395	0.00049	1	1	36.75	0	0.00772	0|0	sp|P35579|MYH9_HUMAN/tr|Q9UMJ0|Q9UMJ0_HUMAN/tr|A0A024R1N1|A0A024R1N1_HUMAN/tr|B4E3S1|B4E3S1_HUMAN/tr|Q86XU5|Q86XU5_HUMAN		4.14	0		0	2	MASCOT		T
	R16099_1,9249	K.DQGELER.Q	846.395	-0.00031	2	1	27.95	0	0.0585	0|0	sp|P35579|MYH9_HUMAN/tr|Q9UMJ0|Q9UMJ0_HUMAN/tr|A0A024R1N1|A0A024R1N1_HUMAN/tr|B4E3S1|B4E3S1_HUMAN/tr|Q86XU5|Q86XU5_HUMAN		4.14	0		0	2	MASCOT		T
	R16099_1,9254	K.DQGELER.Q	846.395	-4e-05	1	1	36.83	0	0.00757	0|0	sp|P35579|MYH9_HUMAN/tr|Q9UMJ0|Q9UMJ0_HUMAN/tr|A0A024R1N1|A0A024R1N1_HUMAN/tr|B4E3S1|B4E3S1_HUMAN/tr|Q86XU5|Q86XU5_HUMAN		4.14	0		0	2	MASCOT		T
	R16099_1,9270	K.DQGELER.Q	846.395	-0.00015	2	1	28.45	0	0.0522	0|0	sp|P35579|MYH9_HUMAN/tr|Q9UMJ0|Q9UMJ0_HUMAN/tr|A0A024R1N1|A0A024R1N1_HUMAN/tr|B4E3S1|B4E3S1_HUMAN/tr|Q86XU5|Q86XU5_HUMAN		4.14	0		0	2	MASCOT		T
	R16099_1,9274	K.DQGELER.Q	846.395	6e-05	1	1	45.53	0	0.00102	0|0	sp|P35579|MYH9_HUMAN/tr|Q9UMJ0|Q9UMJ0_HUMAN/tr|A0A024R1N1|A0A024R1N1_HUMAN/tr|B4E3S1|B4E3S1_HUMAN/tr|Q86XU5|Q86XU5_HUMAN		4.14	0		0	2	MASCOT		T
	R16099_1,9289	K.DQGELER.Q	846.395	-0.00017	2	1	28.95	0	0.0465	0|0	sp|P35579|MYH9_HUMAN/tr|Q9UMJ0|Q9UMJ0_HUMAN/tr|A0A024R1N1|A0A024R1N1_HUMAN/tr|B4E3S1|B4E3S1_HUMAN/tr|Q86XU5|Q86XU5_HUMAN		4.14	0		0	2	MASCOT		T
	R16099_1,9293	K.DQGELER.Q	846.395	6e-05	1	1	49.84	0	0.000379	0|0	sp|P35579|MYH9_HUMAN/tr|Q9UMJ0|Q9UMJ0_HUMAN/tr|A0A024R1N1|A0A024R1N1_HUMAN/tr|B4E3S1|B4E3S1_HUMAN/tr|Q86XU5|Q86XU5_HUMAN		4.14	0		0	2	MASCOT		T
	R16099_1,9312	K.DQGELER.Q	846.395	-9e-05	2	1	26.25	0	0.0866	0|0	sp|P35579|MYH9_HUMAN/tr|Q9UMJ0|Q9UMJ0_HUMAN/tr|A0A024R1N1|A0A024R1N1_HUMAN/tr|B4E3S1|B4E3S1_HUMAN/tr|Q86XU5|Q86XU5_HUMAN		4.14	0		0	2	MASCOT		T
	R16099_1,9316	K.DQGELER.Q	846.395	0.00014	1	1	30.58	0	0.0319	0|0	sp|P35579|MYH9_HUMAN/tr|Q9UMJ0|Q9UMJ0_HUMAN/tr|A0A024R1N1|A0A024R1N1_HUMAN/tr|B4E3S1|B4E3S1_HUMAN/tr|Q86XU5|Q86XU5_HUMAN		4.14	0		0	2	MASCOT		T
	R16099_1,9340	K.DQGELER.Q	846.395	0.00044	1	1	25.63	0	0.1	0|0	sp|P35579|MYH9_HUMAN/tr|Q9UMJ0|Q9UMJ0_HUMAN/tr|A0A024R1N1|A0A024R1N1_HUMAN/tr|B4E3S1|B4E3S1_HUMAN/tr|Q86XU5|Q86XU5_HUMAN		4.14	0		0	2	MASCOT		T
	R16099_1,23828	K.DVLLQVDDER.R	1201.61	-0.00027	2	1	64.82	0	2.28e-05	0|0	sp|P35579|MYH9_HUMAN/tr|A0A024R1N1|A0A024R1N1_HUMAN/tr|Q6ZNL4|Q6ZNL4_HUMAN		3.84	0		0	2	MASCOT		T
	R16099_1,23844	K.DVLLQVDDER.R	1201.61	-0.00014	2	1	69.37	0	7.99e-06	0|0	sp|P35579|MYH9_HUMAN/tr|A0A024R1N1|A0A024R1N1_HUMAN/tr|Q6ZNL4|Q6ZNL4_HUMAN		3.84	0		0	2	MASCOT		T
	R16099_1,23863	K.DVLLQVDDER.R	1201.61	5e-05	2	1	64.51	0	2.45e-05	0|0	sp|P35579|MYH9_HUMAN/tr|A0A024R1N1|A0A024R1N1_HUMAN/tr|Q6ZNL4|Q6ZNL4_HUMAN		3.84	0		0	2	MASCOT		T
	R16099_1,23883	K.DVLLQVDDER.R	1201.61	5e-05	2	1	60.6	0	6.02e-05	0|0	sp|P35579|MYH9_HUMAN/tr|A0A024R1N1|A0A024R1N1_HUMAN/tr|Q6ZNL4|Q6ZNL4_HUMAN		3.84	0		0	2	MASCOT		T
	R16099_1,23904	K.DVLLQVDDER.R	1201.61	-4e-05	2	1	64.53	0	2.44e-05	0|0	sp|P35579|MYH9_HUMAN/tr|A0A024R1N1|A0A024R1N1_HUMAN/tr|Q6ZNL4|Q6ZNL4_HUMAN		3.84	0		0	2	MASCOT		T
	R16099_1,23926	K.DVLLQVDDER.R	1201.61	-0.00014	2	1	60.25	0	6.53e-05	0|0	sp|P35579|MYH9_HUMAN/tr|A0A024R1N1|A0A024R1N1_HUMAN/tr|Q6ZNL4|Q6ZNL4_HUMAN		3.84	0		0	2	MASCOT		T
	R16099_1,23953	K.DVLLQVDDER.R	1201.61	-0.00185	2	1	53.22	0	0.000333	0|0	sp|P35579|MYH9_HUMAN/tr|A0A024R1N1|A0A024R1N1_HUMAN/tr|Q6ZNL4|Q6ZNL4_HUMAN		3.84	0		0	2	MASCOT		T
	R16099_1,11455	K.EEELVK.V	746.393	0.00036	1	1	44.91	0	0.00508	0|0	sp|P35579|MYH9_HUMAN/tr|A0A024R1N1|A0A024R1N1_HUMAN/tr|B4E3S1|B4E3S1_HUMAN/tr|Q86XU5|Q86XU5_HUMAN		4.25	0		0	2	MASCOT		T
	R16099_1,11459	K.EEELVK.V	746.393	-0.00095	2	1	45.5	0	0.00444	0|0	sp|P35579|MYH9_HUMAN/tr|A0A024R1N1|A0A024R1N1_HUMAN/tr|B4E3S1|B4E3S1_HUMAN/tr|Q86XU5|Q86XU5_HUMAN		4.25	0		0	2	MASCOT		T
	R16099_1,11480	K.EEELVK.V	746.393	0.00032	1	1	44.86	0	0.00514	0|0	sp|P35579|MYH9_HUMAN/tr|A0A024R1N1|A0A024R1N1_HUMAN/tr|B4E3S1|B4E3S1_HUMAN/tr|Q86XU5|Q86XU5_HUMAN		4.25	0		0	2	MASCOT		T
	R16099_1,11482	K.EEELVK.V	746.393	0.00031	2	1	32.2	0	0.178	0|0	sp|P35579|MYH9_HUMAN/tr|A0A024R1N1|A0A024R1N1_HUMAN/tr|B4E3S1|B4E3S1_HUMAN/tr|Q86XU5|Q86XU5_HUMAN		4.25	0		0	2	MASCOT		T
	R16099_1,11503	K.EEELVK.V	746.393	0.00077	1	1	42.38	0	0.0091	0|0	sp|P35579|MYH9_HUMAN/tr|A0A024R1N1|A0A024R1N1_HUMAN/tr|B4E3S1|B4E3S1_HUMAN/tr|Q86XU5|Q86XU5_HUMAN		4.25	0		0	2	MASCOT		T
	R16099_1,11505	K.EEELVK.V	746.393	0.00031	2	1	24.59	0	1.03	0|0	sp|P35579|MYH9_HUMAN/tr|A0A024R1N1|A0A024R1N1_HUMAN/tr|B4E3S1|B4E3S1_HUMAN/tr|Q86XU5|Q86XU5_HUMAN		4.25	0		0	2	MASCOT		T
	R16099_1,11524	K.EEELVK.V	746.393	0.00032	1	1	42.35	0	0.00917	0|0	sp|P35579|MYH9_HUMAN/tr|A0A024R1N1|A0A024R1N1_HUMAN/tr|B4E3S1|B4E3S1_HUMAN/tr|Q86XU5|Q86XU5_HUMAN		4.25	0		0	2	MASCOT		T
	R16099_1,11526	K.EEELVK.V	746.393	-0.00089	2	1	25.35	0	0.459	0|0	sp|P35579|MYH9_HUMAN/tr|A0A024R1N1|A0A024R1N1_HUMAN/tr|B4E3S1|B4E3S1_HUMAN/tr|Q86XU5|Q86XU5_HUMAN		4.25	0		0	2	MASCOT		T
	R16099_1,11544	K.EEELVK.V	746.393	0.00083	1	1	42.25	0	0.00938	0|0	sp|P35579|MYH9_HUMAN/tr|A0A024R1N1|A0A024R1N1_HUMAN/tr|B4E3S1|B4E3S1_HUMAN/tr|Q86XU5|Q86XU5_HUMAN		4.25	0		0	2	MASCOT		T
	R16099_1,11590	K.EEELVK.V	746.393	0.00059	1	1	36.02	0	0.0394	0|0	sp|P35579|MYH9_HUMAN/tr|A0A024R1N1|A0A024R1N1_HUMAN/tr|B4E3S1|B4E3S1_HUMAN/tr|Q86XU5|Q86XU5_HUMAN		4.25	0		0	2	MASCOT		T
	R16099_1,6760	K.EQIAK.L ! K.EQIAK.D ! K.EQLAK.R ! K.EQLAK.A ! R.EQLAK.I ! K.EQLAK.L ! K.EQLAK.K	588.335	0.00041	1	1	40.04	0	0.0178	0|0	sp|Q86VQ1|GLCI1_HUMAN/tr|H7C0Q2|H7C0Q2_HUMAN ! sp|Q8N344|MIER2_HUMAN/tr|A0A087WXW2|A0A087WXW2_HUMAN ! sp|P11229|ACM1_HUMAN/tr|Q53XZ3|Q53XZ3_HUMAN ! sp|A6NJJ6|CS067_HUMAN ! sp|Q86YW9|MD12L_HUMAN/tr|B7ZMI1|B7ZMI1_HUMAN/tr|F8WAE6|F8WAE6_HUMAN ! sp|P35579|MYH9_HUMAN/tr|A0A024R1N1|A0A024R1N1_HUMAN/tr|B4E3S1|B4E3S1_HUMAN/tr|Q86XU5|Q86XU5_HUMAN ! sp|Q14980|NUMA1_HUMAN/tr|A0A024R5G4|A0A024R5G4_HUMAN/tr|A…		6.1	0		0	2	MASCOT		T
	R16099_1,7089	K.EVEEEER.H ! K.EVEEEER.R ! K.MPEEEER.L ! R.VEEEEER.N ! R.VEEEEER.C	919.4	0.00021	1	1	47.26	0	0.000272	0|0	sp|Q8NFC6|BD1L1_HUMAN/tr|B4DNZ8|B4DNZ8_HUMAN ! sp|Q9UPQ0|LIMC1_HUMAN/tr|G5EA03|G5EA03_HUMAN/tr|B7Z656|B7Z656_HUMAN/tr|B7Z5Q8|B7Z5Q8_HUMAN/tr|E7EPK0|E7EPK0_HUMAN/tr|B7Z7Z0|B7Z7Z0_HUMAN/tr|B7Z3F1|B7Z3F1_HUMAN/tr|B7Z3G0|B7Z3G0_HUMAN/tr|E9PDJ9|E9PDJ9_HUMAN/tr|D6RD46|D6RD46_HUMAN/tr|B7Z5G6|B7Z5G6_HUMAN/tr|B7Z2J4|B7Z2J4_HUMAN/tr|H0Y8P3|H0Y8P3_HUMAN ! sp|Q6ZQQ6|WDR87_HUMAN/tr|E7ESW6|E7ESW6_HUMAN ! sp|P3…		3.98	0		0	2	MASCOT		T
	R16099_1,7109	K.EVEEEER.H ! K.EVEEEER.R ! K.MPEEEER.L ! R.VEEEEER.N ! R.VEEEEER.C	919.4	-2e-05	1	1	52.84	0	7.51e-05	0|0	sp|Q8NFC6|BD1L1_HUMAN/tr|B4DNZ8|B4DNZ8_HUMAN ! sp|Q9UPQ0|LIMC1_HUMAN/tr|G5EA03|G5EA03_HUMAN/tr|B7Z656|B7Z656_HUMAN/tr|B7Z5Q8|B7Z5Q8_HUMAN/tr|E7EPK0|E7EPK0_HUMAN/tr|B7Z7Z0|B7Z7Z0_HUMAN/tr|B7Z3F1|B7Z3F1_HUMAN/tr|B7Z3G0|B7Z3G0_HUMAN/tr|E9PDJ9|E9PDJ9_HUMAN/tr|D6RD46|D6RD46_HUMAN/tr|B7Z5G6|B7Z5G6_HUMAN/tr|B7Z2J4|B7Z2J4_HUMAN/tr|H0Y8P3|H0Y8P3_HUMAN ! sp|Q6ZQQ6|WDR87_HUMAN/tr|E7ESW6|E7ESW6_HUMAN ! sp|P3…		3.98	0		0	2	MASCOT		T
	R16099_1,7131	K.EVEEEER.H ! K.EVEEEER.R ! K.MPEEEER.L ! R.VEEEEER.N ! R.VEEEEER.C	919.4	0.00032	1	1	47	0	0.000288	0|0	sp|Q8NFC6|BD1L1_HUMAN/tr|B4DNZ8|B4DNZ8_HUMAN ! sp|Q9UPQ0|LIMC1_HUMAN/tr|G5EA03|G5EA03_HUMAN/tr|B7Z656|B7Z656_HUMAN/tr|B7Z5Q8|B7Z5Q8_HUMAN/tr|E7EPK0|E7EPK0_HUMAN/tr|B7Z7Z0|B7Z7Z0_HUMAN/tr|B7Z3F1|B7Z3F1_HUMAN/tr|B7Z3G0|B7Z3G0_HUMAN/tr|E9PDJ9|E9PDJ9_HUMAN/tr|D6RD46|D6RD46_HUMAN/tr|B7Z5G6|B7Z5G6_HUMAN/tr|B7Z2J4|B7Z2J4_HUMAN/tr|H0Y8P3|H0Y8P3_HUMAN ! sp|Q6ZQQ6|WDR87_HUMAN/tr|E7ESW6|E7ESW6_HUMAN ! sp|P3…		3.98	0		0	2	MASCOT		T
	R16099_1,22081	K.FDQLLAEEK.S ! K.FDQLLAEEK.N ! K.FDQLLAEEK.A ! K.FDQLLAEEK.T	1092.56	-0.00024	2	1	37.58	0	0.0137	0|0	sp|P35580|MYH10_HUMAN ! sp|P35749|MYH11_HUMAN/tr|B1PS43|B1PS43_HUMAN/tr|O14729|O14729_HUMAN/tr|Q7Z7R0|Q7Z7R0_HUMAN/tr|O14794|O14794_HUMAN/tr|Q68D89|Q68D89_HUMAN/tr|A0A024QZJ4|A0A024QZJ4_HUMAN/tr|A0A024QZJ6|A0A024QZJ6_HUMAN ! sp|Q7Z406|MYH14_HUMAN/tr|A1L2Z2|A1L2Z2_HUMAN/tr|B4E177|B4E177_HUMAN/tr|A0A0C4DFM8|A0A0C4DFM8_HUMAN ! sp|P35579|MYH9_HUMAN/tr|A0A024R1N1|A0A024R1N1_HUMAN		4.14	0		0	2	MASCOT		T
	R16099_1,22103	K.FDQLLAEEK.S ! K.FDQLLAEEK.N ! K.FDQLLAEEK.A ! K.FDQLLAEEK.T	1092.56	0	2	1	42.72	0	0.00471	0|0	sp|P35580|MYH10_HUMAN ! sp|P35749|MYH11_HUMAN/tr|B1PS43|B1PS43_HUMAN/tr|O14729|O14729_HUMAN/tr|Q7Z7R0|Q7Z7R0_HUMAN/tr|O14794|O14794_HUMAN/tr|Q68D89|Q68D89_HUMAN/tr|A0A024QZJ4|A0A024QZJ4_HUMAN/tr|A0A024QZJ6|A0A024QZJ6_HUMAN ! sp|Q7Z406|MYH14_HUMAN/tr|A1L2Z2|A1L2Z2_HUMAN/tr|B4E177|B4E177_HUMAN/tr|A0A0C4DFM8|A0A0C4DFM8_HUMAN ! sp|P35579|MYH9_HUMAN/tr|A0A024R1N1|A0A024R1N1_HUMAN		4.14	0		0	2	MASCOT		T
	R16099_1,22122	K.FDQLLAEEK.S ! K.FDQLLAEEK.N ! K.FDQLLAEEK.A ! K.FDQLLAEEK.T	1092.56	-0.0001	2	1	46.21	0	0.00187	0|0	sp|P35580|MYH10_HUMAN ! sp|P35749|MYH11_HUMAN/tr|B1PS43|B1PS43_HUMAN/tr|O14729|O14729_HUMAN/tr|Q7Z7R0|Q7Z7R0_HUMAN/tr|O14794|O14794_HUMAN/tr|Q68D89|Q68D89_HUMAN/tr|A0A024QZJ4|A0A024QZJ4_HUMAN/tr|A0A024QZJ6|A0A024QZJ6_HUMAN ! sp|Q7Z406|MYH14_HUMAN/tr|A1L2Z2|A1L2Z2_HUMAN/tr|B4E177|B4E177_HUMAN/tr|A0A0C4DFM8|A0A0C4DFM8_HUMAN ! sp|P35579|MYH9_HUMAN/tr|A0A024R1N1|A0A024R1N1_HUMAN		4.14	0		0	2	MASCOT		T
	R16099_1,22143	K.FDQLLAEEK.S ! K.FDQLLAEEK.N ! K.FDQLLAEEK.A ! K.FDQLLAEEK.T	1092.56	-0.00072	2	1	42.24	0	0.00512	0|0	sp|P35580|MYH10_HUMAN ! sp|P35749|MYH11_HUMAN/tr|B1PS43|B1PS43_HUMAN/tr|O14729|O14729_HUMAN/tr|Q7Z7R0|Q7Z7R0_HUMAN/tr|O14794|O14794_HUMAN/tr|Q68D89|Q68D89_HUMAN/tr|A0A024QZJ4|A0A024QZJ4_HUMAN/tr|A0A024QZJ6|A0A024QZJ6_HUMAN ! sp|Q7Z406|MYH14_HUMAN/tr|A1L2Z2|A1L2Z2_HUMAN/tr|B4E177|B4E177_HUMAN/tr|A0A0C4DFM8|A0A0C4DFM8_HUMAN ! sp|P35579|MYH9_HUMAN/tr|A0A024R1N1|A0A024R1N1_HUMAN		4.14	0		0	2	MASCOT		T
	R16099_1,22163	K.FDQLLAEEK.S ! K.FDQLLAEEK.N ! K.FDQLLAEEK.A ! K.FDQLLAEEK.T	1092.56	-0.00044	2	1	44.92	0	0.00253	0|0	sp|P35580|MYH10_HUMAN ! sp|P35749|MYH11_HUMAN/tr|B1PS43|B1PS43_HUMAN/tr|O14729|O14729_HUMAN/tr|Q7Z7R0|Q7Z7R0_HUMAN/tr|O14794|O14794_HUMAN/tr|Q68D89|Q68D89_HUMAN/tr|A0A024QZJ4|A0A024QZJ4_HUMAN/tr|A0A024QZJ6|A0A024QZJ6_HUMAN ! sp|Q7Z406|MYH14_HUMAN/tr|A1L2Z2|A1L2Z2_HUMAN/tr|B4E177|B4E177_HUMAN/tr|A0A0C4DFM8|A0A0C4DFM8_HUMAN ! sp|P35579|MYH9_HUMAN/tr|A0A024R1N1|A0A024R1N1_HUMAN		4.14	0		0	2	MASCOT		T
	R16099_1,22183	K.FDQLLAEEK.S ! K.FDQLLAEEK.N ! K.FDQLLAEEK.A ! K.FDQLLAEEK.T	1092.56	-0.00056	2	1	47.63	0	0.00135	0|0	sp|P35580|MYH10_HUMAN ! sp|P35749|MYH11_HUMAN/tr|B1PS43|B1PS43_HUMAN/tr|O14729|O14729_HUMAN/tr|Q7Z7R0|Q7Z7R0_HUMAN/tr|O14794|O14794_HUMAN/tr|Q68D89|Q68D89_HUMAN/tr|A0A024QZJ4|A0A024QZJ4_HUMAN/tr|A0A024QZJ6|A0A024QZJ6_HUMAN ! sp|Q7Z406|MYH14_HUMAN/tr|A1L2Z2|A1L2Z2_HUMAN/tr|B4E177|B4E177_HUMAN/tr|A0A0C4DFM8|A0A0C4DFM8_HUMAN ! sp|P35579|MYH9_HUMAN/tr|A0A024R1N1|A0A024R1N1_HUMAN		4.14	0		0	2	MASCOT		T
	R16099_1,22206	K.FDQLLAEEK.S ! K.FDQLLAEEK.N ! K.FDQLLAEEK.A ! K.FDQLLAEEK.T	1092.56	-0.00014	2	1	47.5	0	0.00139	0|0	sp|P35580|MYH10_HUMAN ! sp|P35749|MYH11_HUMAN/tr|B1PS43|B1PS43_HUMAN/tr|O14729|O14729_HUMAN/tr|Q7Z7R0|Q7Z7R0_HUMAN/tr|O14794|O14794_HUMAN/tr|Q68D89|Q68D89_HUMAN/tr|A0A024QZJ4|A0A024QZJ4_HUMAN/tr|A0A024QZJ6|A0A024QZJ6_HUMAN ! sp|Q7Z406|MYH14_HUMAN/tr|A1L2Z2|A1L2Z2_HUMAN/tr|B4E177|B4E177_HUMAN/tr|A0A0C4DFM8|A0A0C4DFM8_HUMAN ! sp|P35579|MYH9_HUMAN/tr|A0A024R1N1|A0A024R1N1_HUMAN		4.14	0		0	2	MASCOT		T
	R16099_1,22227	K.FDQLLAEEK.S ! K.FDQLLAEEK.N ! K.FDQLLAEEK.A ! K.FDQLLAEEK.T	1092.56	-0.00046	2	1	45.36	0	0.00228	0|0	sp|P35580|MYH10_HUMAN ! sp|P35749|MYH11_HUMAN/tr|B1PS43|B1PS43_HUMAN/tr|O14729|O14729_HUMAN/tr|Q7Z7R0|Q7Z7R0_HUMAN/tr|O14794|O14794_HUMAN/tr|Q68D89|Q68D89_HUMAN/tr|A0A024QZJ4|A0A024QZJ4_HUMAN/tr|A0A024QZJ6|A0A024QZJ6_HUMAN ! sp|Q7Z406|MYH14_HUMAN/tr|A1L2Z2|A1L2Z2_HUMAN/tr|B4E177|B4E177_HUMAN/tr|A0A0C4DFM8|A0A0C4DFM8_HUMAN ! sp|P35579|MYH9_HUMAN/tr|A0A024R1N1|A0A024R1N1_HUMAN		4.14	0		0	2	MASCOT		T
	R16099_1,22258	K.FDQLLAEEK.S ! K.FDQLLAEEK.N ! K.FDQLLAEEK.A ! K.FDQLLAEEK.T	1092.56	-0.00038	2	1	41.18	0	0.00598	0|0	sp|P35580|MYH10_HUMAN ! sp|P35749|MYH11_HUMAN/tr|B1PS43|B1PS43_HUMAN/tr|O14729|O14729_HUMAN/tr|Q7Z7R0|Q7Z7R0_HUMAN/tr|O14794|O14794_HUMAN/tr|Q68D89|Q68D89_HUMAN/tr|A0A024QZJ4|A0A024QZJ4_HUMAN/tr|A0A024QZJ6|A0A024QZJ6_HUMAN ! sp|Q7Z406|MYH14_HUMAN/tr|A1L2Z2|A1L2Z2_HUMAN/tr|B4E177|B4E177_HUMAN/tr|A0A0C4DFM8|A0A0C4DFM8_HUMAN ! sp|P35579|MYH9_HUMAN/tr|A0A024R1N1|A0A024R1N1_HUMAN		4.14	0		0	2	MASCOT		T
	R16099_1,8895	K.FNEGER.V ! -.M*GRESR.H ! -.M*RGESR.I	751.337	0.00041	1	1	25.14	0	0.102	0|0	sp|P35579|MYH9_HUMAN/tr|A0A024R1N1|A0A024R1N1_HUMAN/tr|Q86XU5|Q86XU5_HUMAN ! sp|Q7L014|DDX46_HUMAN/tr|D3DQA6|D3DQA6_HUMAN/tr|D6RJA6|D6RJA6_HUMAN/tr|Q0VGL8|Q0VGL8_HUMAN/tr|A0A0C4DG89|A0A0C4DG89_HUMAN/tr|A8K6X3|A8K6X3_HUMAN ! tr|Q7Z4P0|Q7Z4P0_HUMAN		4.53	0	15.994919 Oxidation (M)	0	2	MASCOT		T
	R16099_1,8898	K.FNEGER.V	751.337	0.00038	2	1	31.04	0	0.0267	0|0	sp|P35579|MYH9_HUMAN/tr|A0A024R1N1|A0A024R1N1_HUMAN/tr|Q86XU5|Q86XU5_HUMAN		4.53	0		0	2	MASCOT		T
	R16099_1,8910	K.FNEGER.V	751.337	0.00047	1	1	22.02	0	0.2	0|0	sp|P35579|MYH9_HUMAN/tr|A0A024R1N1|A0A024R1N1_HUMAN/tr|Q86XU5|Q86XU5_HUMAN		4.53	0		0	2	MASCOT		T
	R16099_1,8914	K.FNEGER.V	751.337	0.00042	2	1	31.1	0	0.0248	0|0	sp|P35579|MYH9_HUMAN/tr|A0A024R1N1|A0A024R1N1_HUMAN/tr|Q86XU5|Q86XU5_HUMAN		4.53	0		0	2	MASCOT		T
	R16099_1,8930	K.FNEGER.V	751.337	0.00048	1	1	29.3	0	0.0375	0|0	sp|P35579|MYH9_HUMAN/tr|A0A024R1N1|A0A024R1N1_HUMAN/tr|Q86XU5|Q86XU5_HUMAN		4.53	0		0	2	MASCOT		T
	R16099_1,8934	K.FNEGER.V	751.337	0.00038	2	1	37.02	0	0.00674	0|0	sp|P35579|MYH9_HUMAN/tr|A0A024R1N1|A0A024R1N1_HUMAN/tr|Q86XU5|Q86XU5_HUMAN		4.53	0		0	2	MASCOT		T
	R16099_1,8953	K.FNEGER.V	751.337	0.00028	2	1	29.94	0	0.0344	0|0	sp|P35579|MYH9_HUMAN/tr|A0A024R1N1|A0A024R1N1_HUMAN/tr|Q86XU5|Q86XU5_HUMAN		4.53	0		0	2	MASCOT		T
	R16099_1,8972	K.FNEGER.V	751.337	-1e-05	1	1	21.76	0	0.225	0|0	sp|P35579|MYH9_HUMAN/tr|A0A024R1N1|A0A024R1N1_HUMAN/tr|Q86XU5|Q86XU5_HUMAN		4.53	0		0	2	MASCOT		T
	R16099_1,8975	K.FNEGER.V	751.337	0.00018	2	1	27.28	0	0.0632	0|0	sp|P35579|MYH9_HUMAN/tr|A0A024R1N1|A0A024R1N1_HUMAN/tr|Q86XU5|Q86XU5_HUMAN		4.53	0		0	2	MASCOT		T
	R16099_1,9005	K.FNEGER.V	751.337	-4e-05	2	1	22.89	0	0.174	0|0	sp|P35579|MYH9_HUMAN/tr|A0A024R1N1|A0A024R1N1_HUMAN/tr|Q86XU5|Q86XU5_HUMAN		4.53	0		0	2	MASCOT		T
	R16099_1,28389	K.FVSELWK.D	908.488	2e-05	2	1	26.39	0	0.146	0|0	sp|P35579|MYH9_HUMAN/tr|A0A024R1N1|A0A024R1N1_HUMAN/tr|B4E3S1|B4E3S1_HUMAN/tr|Q86XU5|Q86XU5_HUMAN		6	0		0	2	MASCOT		T
	R16099_1,28401	K.FVSELWK.D	908.488	4e-05	2	1	27.45	0	0.115	0|0	sp|P35579|MYH9_HUMAN/tr|A0A024R1N1|A0A024R1N1_HUMAN/tr|B4E3S1|B4E3S1_HUMAN/tr|Q86XU5|Q86XU5_HUMAN		6	0		0	2	MASCOT		T
	R16099_1,28419	K.FVSELWK.D	908.488	0.0001	2	1	30.16	0	0.0614	0|0	sp|P35579|MYH9_HUMAN/tr|A0A024R1N1|A0A024R1N1_HUMAN/tr|B4E3S1|B4E3S1_HUMAN/tr|Q86XU5|Q86XU5_HUMAN		6	0		0	2	MASCOT		T
	R16099_1,28430	K.FVSELWK.D	908.488	-0.00097	1	1	31.33	0	0.0467	0|0	sp|P35579|MYH9_HUMAN/tr|A0A024R1N1|A0A024R1N1_HUMAN/tr|B4E3S1|B4E3S1_HUMAN/tr|Q86XU5|Q86XU5_HUMAN		6	0		0	2	MASCOT		T
	R16099_1,28440	K.FVSELWK.D	908.488	8e-05	2	1	24.81	0	0.21	0|0	sp|P35579|MYH9_HUMAN/tr|A0A024R1N1|A0A024R1N1_HUMAN/tr|B4E3S1|B4E3S1_HUMAN/tr|Q86XU5|Q86XU5_HUMAN		6	0		0	2	MASCOT		T
	R16099_1,28451	K.FVSELWK.D	908.488	-0.00167	1	1	41.74	0	0.00424	0|0	sp|P35579|MYH9_HUMAN/tr|A0A024R1N1|A0A024R1N1_HUMAN/tr|B4E3S1|B4E3S1_HUMAN/tr|Q86XU5|Q86XU5_HUMAN		6	0		0	2	MASCOT		T
	R16099_1,28461	K.FVSELWK.D	908.488	8e-05	2	1	28.06	0	0.0996	0|0	sp|P35579|MYH9_HUMAN/tr|A0A024R1N1|A0A024R1N1_HUMAN/tr|B4E3S1|B4E3S1_HUMAN/tr|Q86XU5|Q86XU5_HUMAN		6	0		0	2	MASCOT		T
	R16099_1,28468	K.FVSELWK.D	908.488	-0.00064	1	1	34.76	0	0.0212	0|0	sp|P35579|MYH9_HUMAN/tr|A0A024R1N1|A0A024R1N1_HUMAN/tr|B4E3S1|B4E3S1_HUMAN/tr|Q86XU5|Q86XU5_HUMAN		6	0		0	2	MASCOT		T
	R16099_1,28485	K.FVSELWK.D	908.488	0.00012	2	1	24.98	0	0.202	0|0	sp|P35579|MYH9_HUMAN/tr|A0A024R1N1|A0A024R1N1_HUMAN/tr|B4E3S1|B4E3S1_HUMAN/tr|Q86XU5|Q86XU5_HUMAN		6	0		0	2	MASCOT		T
	R16099_1,28511	K.FVSELWK.D	908.488	-2e-05	2	1	24.15	0	0.245	0|0	sp|P35579|MYH9_HUMAN/tr|A0A024R1N1|A0A024R1N1_HUMAN/tr|B4E3S1|B4E3S1_HUMAN/tr|Q86XU5|Q86XU5_HUMAN		6	0		0	2	MASCOT		T
	R16099_1,16376	K.GALALEEK.R	830.462	-0.0002	1	1	56.01	0	0.000377	0|0	sp|P35579|MYH9_HUMAN/tr|A0A024R1N1|A0A024R1N1_HUMAN/tr|Q6ZNL4|Q6ZNL4_HUMAN		4.53	0		0	2	MASCOT		T
	R16099_1,16378	K.GALALEEK.R	830.462	0.00017	2	1	32.75	0	0.0798	0|0	sp|P35579|MYH9_HUMAN/tr|A0A024R1N1|A0A024R1N1_HUMAN/tr|Q6ZNL4|Q6ZNL4_HUMAN		4.53	0		0	2	MASCOT		T
	R16099_1,16390	K.GALALEEK.R ! R.QLAIETR.K	830.462	0.00015	2	1	32.78	0	0.0793	0|0	sp|P35579|MYH9_HUMAN/tr|A0A024R1N1|A0A024R1N1_HUMAN/tr|Q6ZNL4|Q6ZNL4_HUMAN ! sp|O95447|LCA5L_HUMAN		4.53	0		0	2	MASCOT		T
	R16099_1,16392	K.GALALEEK.R	830.462	0.00048	1	1	52.24	0	0.000899	0|0	sp|P35579|MYH9_HUMAN/tr|A0A024R1N1|A0A024R1N1_HUMAN/tr|Q6ZNL4|Q6ZNL4_HUMAN		4.53	0		0	2	MASCOT		T
	R16099_1,16412	K.GALALEEK.R	830.462	5e-05	1	1	59.93	0	0.000153	0|0	sp|P35579|MYH9_HUMAN/tr|A0A024R1N1|A0A024R1N1_HUMAN/tr|Q6ZNL4|Q6ZNL4_HUMAN		4.53	0		0	2	MASCOT		T
	R16099_1,16414	K.GALALEEK.R	830.462	-0.00035	2	1	35.93	0	0.0384	0|0	sp|P35579|MYH9_HUMAN/tr|A0A024R1N1|A0A024R1N1_HUMAN/tr|Q6ZNL4|Q6ZNL4_HUMAN		4.53	0		0	2	MASCOT		T
	R16099_1,16434	K.GALALEEK.R	830.462	0.00043	1	1	56.64	0	0.000326	0|0	sp|P35579|MYH9_HUMAN/tr|A0A024R1N1|A0A024R1N1_HUMAN/tr|Q6ZNL4|Q6ZNL4_HUMAN		4.53	0		0	2	MASCOT		T
	R16099_1,16437	K.GALALEEK.R	830.462	0.00019	2	1	32.27	0	0.0891	0|0	sp|P35579|MYH9_HUMAN/tr|A0A024R1N1|A0A024R1N1_HUMAN/tr|Q6ZNL4|Q6ZNL4_HUMAN		4.53	0		0	2	MASCOT		T
	R16099_1,16455	K.GALALEEK.R	830.462	0.00032	1	1	63.72	0	6.38e-05	0|0	sp|P35579|MYH9_HUMAN/tr|A0A024R1N1|A0A024R1N1_HUMAN/tr|Q6ZNL4|Q6ZNL4_HUMAN		4.53	0		0	2	MASCOT		T
	R16099_1,16459	K.GALALEEK.R	830.462	-0.00013	2	1	33.23	0	0.0715	0|0	sp|P35579|MYH9_HUMAN/tr|A0A024R1N1|A0A024R1N1_HUMAN/tr|Q6ZNL4|Q6ZNL4_HUMAN		4.53	0		0	2	MASCOT		T
	R16099_1,16478	K.GALALEEK.R	830.462	0.00013	1	1	49.62	0	0.00164	0|0	sp|P35579|MYH9_HUMAN/tr|A0A024R1N1|A0A024R1N1_HUMAN/tr|Q6ZNL4|Q6ZNL4_HUMAN		4.53	0		0	2	MASCOT		T
	R16099_1,16481	K.GALALEEK.R	830.462	5e-05	2	1	33.19	0	0.0721	0|0	sp|P35579|MYH9_HUMAN/tr|A0A024R1N1|A0A024R1N1_HUMAN/tr|Q6ZNL4|Q6ZNL4_HUMAN		4.53	0		0	2	MASCOT		T
	R16099_1,16503	K.GALALEEK.R	830.462	-0.00023	1	1	63.82	0	6.24e-05	0|0	sp|P35579|MYH9_HUMAN/tr|A0A024R1N1|A0A024R1N1_HUMAN/tr|Q6ZNL4|Q6ZNL4_HUMAN		4.53	0		0	2	MASCOT		T
	R16099_1,16505	K.GALALEEK.R	830.462	-0.00019	2	1	32.91	0	0.0769	0|0	sp|P35579|MYH9_HUMAN/tr|A0A024R1N1|A0A024R1N1_HUMAN/tr|Q6ZNL4|Q6ZNL4_HUMAN		4.53	0		0	2	MASCOT		T
	R16099_1,16524	K.GALALEEK.R	830.462	0.00076	1	1	56.6	0	0.000329	0|0	sp|P35579|MYH9_HUMAN/tr|A0A024R1N1|A0A024R1N1_HUMAN/tr|Q6ZNL4|Q6ZNL4_HUMAN		4.53	0		0	2	MASCOT		T
	R16099_1,16526	K.GALALEEK.R	830.462	0.00905	2	1	31.23	0	0.155	0|0	sp|P35579|MYH9_HUMAN/tr|A0A024R1N1|A0A024R1N1_HUMAN/tr|Q6ZNL4|Q6ZNL4_HUMAN		4.53	0		0	2	MASCOT		T
	R16099_1,15115	K.GFMDGK.Q	654.292	0.0002	1	1	37.81	0	0.00269	0|0	sp|P35580|MYH10_HUMAN/sp|P35749|MYH11_HUMAN/sp|Q7Z406|MYH14_HUMAN/sp|P35579|MYH9_HUMAN/tr|B1PS43|B1PS43_HUMAN/tr|B3KWH4|B3KWH4_HUMAN/tr|A0A024R1N1|A0A024R1N1_HUMAN/tr|B4E3S1|B4E3S1_HUMAN/tr|Q86XU5|Q86XU5_HUMAN/tr|A0A024QZJ4|A0A024QZJ4_HUMAN/tr|M0QY43|M0QY43_HUMAN/tr|A0A024QZJ6|A0A024QZJ6_HUMAN		5.84	0		0	2	MASCOT		T
	R16099_1,15135	K.GFMDGK.Q	654.292	0.00059	1	1	41.58	0	0.00113	0|0	sp|P35580|MYH10_HUMAN/sp|P35749|MYH11_HUMAN/sp|Q7Z406|MYH14_HUMAN/sp|P35579|MYH9_HUMAN/tr|B1PS43|B1PS43_HUMAN/tr|B3KWH4|B3KWH4_HUMAN/tr|A0A024R1N1|A0A024R1N1_HUMAN/tr|B4E3S1|B4E3S1_HUMAN/tr|Q86XU5|Q86XU5_HUMAN/tr|A0A024QZJ4|A0A024QZJ4_HUMAN/tr|M0QY43|M0QY43_HUMAN/tr|A0A024QZJ6|A0A024QZJ6_HUMAN		5.84	0		0	2	MASCOT		T
	R16099_1,15154	K.GFMDGK.Q	654.292	0.00053	1	1	37.45	0	0.00292	0|0	sp|P35580|MYH10_HUMAN/sp|P35749|MYH11_HUMAN/sp|Q7Z406|MYH14_HUMAN/sp|P35579|MYH9_HUMAN/tr|B1PS43|B1PS43_HUMAN/tr|B3KWH4|B3KWH4_HUMAN/tr|A0A024R1N1|A0A024R1N1_HUMAN/tr|B4E3S1|B4E3S1_HUMAN/tr|Q86XU5|Q86XU5_HUMAN/tr|A0A024QZJ4|A0A024QZJ4_HUMAN/tr|M0QY43|M0QY43_HUMAN/tr|A0A024QZJ6|A0A024QZJ6_HUMAN		5.84	0		0	2	MASCOT		T
	R16099_1,15176	K.GFMDGK.Q	654.292	0.00095	1	1	35.29	0	0.00481	0|0	sp|P35580|MYH10_HUMAN/sp|P35749|MYH11_HUMAN/sp|Q7Z406|MYH14_HUMAN/sp|P35579|MYH9_HUMAN/tr|B1PS43|B1PS43_HUMAN/tr|B3KWH4|B3KWH4_HUMAN/tr|A0A024R1N1|A0A024R1N1_HUMAN/tr|B4E3S1|B4E3S1_HUMAN/tr|Q86XU5|Q86XU5_HUMAN/tr|A0A024QZJ4|A0A024QZJ4_HUMAN/tr|M0QY43|M0QY43_HUMAN/tr|A0A024QZJ6|A0A024QZJ6_HUMAN		5.84	0		0	2	MASCOT		T
	R16099_1,15200	K.GFMDGK.Q	654.292	0.00141	1	1	28.27	0	0.0242	0|0	sp|P35580|MYH10_HUMAN/sp|P35749|MYH11_HUMAN/sp|Q7Z406|MYH14_HUMAN/sp|P35579|MYH9_HUMAN/tr|B1PS43|B1PS43_HUMAN/tr|B3KWH4|B3KWH4_HUMAN/tr|A0A024R1N1|A0A024R1N1_HUMAN/tr|B4E3S1|B4E3S1_HUMAN/tr|Q86XU5|Q86XU5_HUMAN/tr|A0A024QZJ4|A0A024QZJ4_HUMAN/tr|M0QY43|M0QY43_HUMAN/tr|A0A024QZJ6|A0A024QZJ6_HUMAN		5.84	0		0	2	MASCOT		T
	R16099_1,29902	K.HSQAVEELAEQLEQTK.R	1839.91	-0.00087	3	1	77.26	0	1.48e-06	0|0	sp|P35579|MYH9_HUMAN/tr|A0A024R1N1|A0A024R1N1_HUMAN/tr|Q86XU5|Q86XU5_HUMAN		4.48	0		0	2	MASCOT		T
	R16099_1,29922	K.HSQAVEELAEQLEQTK.R	1839.91	0.01281	3	1	80.36	0	6.49e-07	0|0	sp|P35579|MYH9_HUMAN/tr|A0A024R1N1|A0A024R1N1_HUMAN/tr|Q86XU5|Q86XU5_HUMAN		4.48	0		0	2	MASCOT		T
	R16099_1,29942	K.HSQAVEELAEQLEQTK.R	1839.91	0.01281	3	1	69.84	0	7.31e-06	0|0	sp|P35579|MYH9_HUMAN/tr|A0A024R1N1|A0A024R1N1_HUMAN/tr|Q86XU5|Q86XU5_HUMAN		4.48	0		0	2	MASCOT		T
	R16099_1,29965	K.HSQAVEELAEQLEQTK.R	1839.91	6e-05	3	1	72.35	0	4.58e-06	0|0	sp|P35579|MYH9_HUMAN/tr|A0A024R1N1|A0A024R1N1_HUMAN/tr|Q86XU5|Q86XU5_HUMAN		4.48	0		0	2	MASCOT		T
	R16099_1,22980	K.IAQLEEQLDNETK.E	1530.76	0.00103	2	1	67.34	0	1.18e-05	0|0	sp|P35579|MYH9_HUMAN/tr|A0A024R1N1|A0A024R1N1_HUMAN/tr|Q6ZNL4|Q6ZNL4_HUMAN		4	0		0	2	MASCOT		T
	R16099_1,22998	K.IAQLEEQLDNETK.E	1530.76	0.00073	2	1	67.95	0	1.03e-05	0|0	sp|P35579|MYH9_HUMAN/tr|A0A024R1N1|A0A024R1N1_HUMAN/tr|Q6ZNL4|Q6ZNL4_HUMAN		4	0		0	2	MASCOT		T
	R16099_1,23019	K.IAQLEEQLDNETK.E	1530.76	0.00073	2	1	83.49	0	2.89e-07	0|0	sp|P35579|MYH9_HUMAN/tr|A0A024R1N1|A0A024R1N1_HUMAN/tr|Q6ZNL4|Q6ZNL4_HUMAN		4	0		0	2	MASCOT		T
	R16099_1,23040	K.IAQLEEQLDNETK.E	1530.76	0.00093	2	1	97.43	0	1.15e-08	0|0	sp|P35579|MYH9_HUMAN/tr|A0A024R1N1|A0A024R1N1_HUMAN/tr|Q6ZNL4|Q6ZNL4_HUMAN		4	0		0	2	MASCOT		T
	R16099_1,23062	K.IAQLEEQLDNETK.E	1530.76	0.00125	2	1	83.56	0	2.86e-07	0|0	sp|P35579|MYH9_HUMAN/tr|A0A024R1N1|A0A024R1N1_HUMAN/tr|Q6ZNL4|Q6ZNL4_HUMAN		4	0		0	2	MASCOT		T
	R16099_1,23082	K.IAQLEEQLDNETK.E	1530.76	0.00127	2	1	78.7	0	8.75e-07	0|0	sp|P35579|MYH9_HUMAN/tr|A0A024R1N1|A0A024R1N1_HUMAN/tr|Q6ZNL4|Q6ZNL4_HUMAN		4	0		0	2	MASCOT		T
	R16099_1,23103	K.IAQLEEQLDNETK.E	1530.76	0.00127	2	1	97.29	0	1.21e-08	0|0	sp|P35579|MYH9_HUMAN/tr|A0A024R1N1|A0A024R1N1_HUMAN/tr|Q6ZNL4|Q6ZNL4_HUMAN		4	0		0	2	MASCOT		T
	R16099_1,23126	K.IAQLEEQLDNETK.E	1530.76	0.00139	2	1	66.18	0	1.56e-05	0|0	sp|P35579|MYH9_HUMAN/tr|A0A024R1N1|A0A024R1N1_HUMAN/tr|Q6ZNL4|Q6ZNL4_HUMAN		4	0		0	2	MASCOT		T
	R16099_1,23152	K.IAQLEEQLDNETK.E	1530.76	0.00141	2	1	69.44	0	7.38e-06	0|0	sp|P35579|MYH9_HUMAN/tr|A0A024R1N1|A0A024R1N1_HUMAN/tr|Q6ZNL4|Q6ZNL4_HUMAN		4	0		0	2	MASCOT		T
	R16099_1,23175	K.IAQLEEQLDNETK.E	1530.76	0.00151	2	1	77.1	0	1.27e-06	0|0	sp|P35579|MYH9_HUMAN/tr|A0A024R1N1|A0A024R1N1_HUMAN/tr|Q6ZNL4|Q6ZNL4_HUMAN		4	0		0	2	MASCOT		T
	R16099_1,23204	K.IAQLEEQLDNETK.E	1530.76	0.00167	2	1	68.23	0	9.76e-06	0|0	sp|P35579|MYH9_HUMAN/tr|A0A024R1N1|A0A024R1N1_HUMAN/tr|Q6ZNL4|Q6ZNL4_HUMAN		4	0		0	2	MASCOT		T
	R16099_1,13091	K.IGALEK.Q ! -.XQIEK.W ! K.IQLEK.G ! -.XQLEK.R ! R.LQIEK.E ! K.LQIEK.E ! R.LQIEK.R ! K.LQLEK.V ! R.LQLEK.L ! R.LQLEK.E ! R.LQLEK.D ! K.LQLEK.A ! R.LQLEK.A	630.382	0.00037	1	1	37.06	0	0.0277	0|0	sp|Q9Y608|LRRF2_HUMAN/tr|A0A024R2K4|A0A024R2K4_HUMAN ! tr|H7C517|H7C517_HUMAN ! sp|Q9BPX3|CND3_HUMAN/tr|Q6NUR1|Q6NUR1_HUMAN ! tr|H7C187|H7C187_HUMAN ! sp|Q8NCY6|MSD4_HUMAN ! sp|Q8NCY6|MSD4_HUMAN ! sp|O00411|RPOM_HUMAN/tr|Q59E91|Q59E91_HUMAN/tr|Q4G0F4|Q4G0F4_HUMAN ! sp|Q86XX4|FRAS1_HUMAN/sp|P35580|MYH10_HUMAN/sp|P35749|MYH11_HUMAN/sp|Q7Z406|MYH14_HUMAN/sp|P35579|MYH9_HUMAN/tr|B1PS43|B1PS43_HUMAN/t…		6	0		0	2	MASCOT		T
	R16099_1,13110	K.IGALEK.Q ! -.XQIEK.W ! K.IQLEK.G ! -.XQLEK.R ! R.LQIEK.E ! K.LQIEK.E ! R.LQIEK.R ! K.LQLEK.V ! R.LQLEK.L ! R.LQLEK.E ! R.LQLEK.D ! K.LQLEK.A ! R.LQLEK.A	630.382	0.00034	1	1	37.06	0	0.0277	0|0	sp|Q9Y608|LRRF2_HUMAN/tr|A0A024R2K4|A0A024R2K4_HUMAN ! tr|H7C517|H7C517_HUMAN ! sp|Q9BPX3|CND3_HUMAN/tr|Q6NUR1|Q6NUR1_HUMAN ! tr|H7C187|H7C187_HUMAN ! sp|Q8NCY6|MSD4_HUMAN ! sp|Q8NCY6|MSD4_HUMAN ! sp|O00411|RPOM_HUMAN/tr|Q59E91|Q59E91_HUMAN/tr|Q4G0F4|Q4G0F4_HUMAN ! sp|Q86XX4|FRAS1_HUMAN/sp|P35580|MYH10_HUMAN/sp|P35749|MYH11_HUMAN/sp|Q7Z406|MYH14_HUMAN/sp|P35579|MYH9_HUMAN/tr|B1PS43|B1PS43_HUMAN/t…		6	0		0	2	MASCOT		T
	R16099_1,13135	K.IGALEK.Q ! -.XQIEK.W ! K.IQLEK.G ! -.XQLEK.R ! R.LQIEK.E ! K.LQIEK.E ! R.LQIEK.R ! K.LQLEK.V ! R.LQLEK.L ! R.LQLEK.E ! R.LQLEK.D ! K.LQLEK.A ! R.LQLEK.A	630.382	0.00031	1	1	40.39	0	0.0129	0|0	sp|Q9Y608|LRRF2_HUMAN/tr|A0A024R2K4|A0A024R2K4_HUMAN ! tr|H7C517|H7C517_HUMAN ! sp|Q9BPX3|CND3_HUMAN/tr|Q6NUR1|Q6NUR1_HUMAN ! tr|H7C187|H7C187_HUMAN ! sp|Q8NCY6|MSD4_HUMAN ! sp|Q8NCY6|MSD4_HUMAN ! sp|O00411|RPOM_HUMAN/tr|Q59E91|Q59E91_HUMAN/tr|Q4G0F4|Q4G0F4_HUMAN ! sp|Q86XX4|FRAS1_HUMAN/sp|P35580|MYH10_HUMAN/sp|P35749|MYH11_HUMAN/sp|Q7Z406|MYH14_HUMAN/sp|P35579|MYH9_HUMAN/tr|B1PS43|B1PS43_HUMAN/t…		6	0		0	2	MASCOT		T
	R16099_1,14860	K.ISANLYK.Q ! R.TVGQLYK.E	808.456	0.00052	1	1	33.82	0	0.0213	0|0	sp|Q13620|CUL4B_HUMAN/tr|K4DI93|K4DI93_HUMAN/tr|A6NE76|A6NE76_HUMAN ! sp|P35580|MYH10_HUMAN/sp|P35749|MYH11_HUMAN/sp|Q7Z406|MYH14_HUMAN/sp|P35579|MYH9_HUMAN/tr|B1PS43|B1PS43_HUMAN/tr|B3KWH4|B3KWH4_HUMAN/tr|A0A024R1N1|A0A024R1N1_HUMAN/tr|B4E3S1|B4E3S1_HUMAN/tr|Q86XU5|Q86XU5_HUMAN/tr|A0A024QZJ4|A0A024QZJ4_HUMAN/tr|M0QY43|M0QY43_HUMAN/tr|A0A024QZJ6|A0A024QZJ6_HUMAN		8.59	0		0	2	MASCOT		T
	R16099_1,14886	K.ISANLYK.Q ! R.TVGQLYK.E	808.456	0.0004	1	1	33.43	0	0.0233	0|0	sp|Q13620|CUL4B_HUMAN/tr|K4DI93|K4DI93_HUMAN/tr|A6NE76|A6NE76_HUMAN ! sp|P35580|MYH10_HUMAN/sp|P35749|MYH11_HUMAN/sp|Q7Z406|MYH14_HUMAN/sp|P35579|MYH9_HUMAN/tr|B1PS43|B1PS43_HUMAN/tr|B3KWH4|B3KWH4_HUMAN/tr|A0A024R1N1|A0A024R1N1_HUMAN/tr|B4E3S1|B4E3S1_HUMAN/tr|Q86XU5|Q86XU5_HUMAN/tr|A0A024QZJ4|A0A024QZJ4_HUMAN/tr|M0QY43|M0QY43_HUMAN/tr|A0A024QZJ6|A0A024QZJ6_HUMAN		8.59	0		0	2	MASCOT		T
	R16099_1,7743	K.KDQGELER.Q	974.49	-8e-05	2	1	57.68	0	0.000147	0|0	sp|P35579|MYH9_HUMAN/tr|Q9UMJ0|Q9UMJ0_HUMAN/tr|A0A024R1N1|A0A024R1N1_HUMAN/tr|B4E3S1|B4E3S1_HUMAN/tr|Q86XU5|Q86XU5_HUMAN		4.68	1		0	2	MASCOT		T
	R16099_1,19166	K.KEEELQAALAR.L ! R.KEEELQAALAR.A ! K.KEEELQAALAR.V	1257.68	0.0004	2	1	68.16	0	1.22e-05	0|0	sp|P35749|MYH11_HUMAN/tr|B1PS43|B1PS43_HUMAN/tr|Q7Z7R0|Q7Z7R0_HUMAN/tr|A0A024QZJ4|A0A024QZJ4_HUMAN/tr|A0A024QZJ6|A0A024QZJ6_HUMAN ! sp|Q7Z406|MYH14_HUMAN/tr|A0A0C4DFM8|A0A0C4DFM8_HUMAN ! sp|P35579|MYH9_HUMAN/tr|A0A024R1N1|A0A024R1N1_HUMAN/tr|Q86XU5|Q86XU5_HUMAN/tr|Q99529|Q99529_HUMAN		4.79	1		0	2	MASCOT		T
	R16099_1,19181	K.KEEELQAALAR.L ! R.KEEELQAALAR.A ! K.KEEELQAALAR.V	1257.68	0.0005	2	1	63.82	0	3.32e-05	0|0	sp|P35749|MYH11_HUMAN/tr|B1PS43|B1PS43_HUMAN/tr|Q7Z7R0|Q7Z7R0_HUMAN/tr|A0A024QZJ4|A0A024QZJ4_HUMAN/tr|A0A024QZJ6|A0A024QZJ6_HUMAN ! sp|Q7Z406|MYH14_HUMAN/tr|A0A0C4DFM8|A0A0C4DFM8_HUMAN ! sp|P35579|MYH9_HUMAN/tr|A0A024R1N1|A0A024R1N1_HUMAN/tr|Q86XU5|Q86XU5_HUMAN/tr|Q99529|Q99529_HUMAN		4.79	1		0	2	MASCOT		T
	R16099_1,19203	K.KEEELQAALAR.L ! R.KEEELQAALAR.A ! K.KEEELQAALAR.V	1257.68	0.00028	2	1	64.72	0	2.7e-05	0|0	sp|P35749|MYH11_HUMAN/tr|B1PS43|B1PS43_HUMAN/tr|Q7Z7R0|Q7Z7R0_HUMAN/tr|A0A024QZJ4|A0A024QZJ4_HUMAN/tr|A0A024QZJ6|A0A024QZJ6_HUMAN ! sp|Q7Z406|MYH14_HUMAN/tr|A0A0C4DFM8|A0A0C4DFM8_HUMAN ! sp|P35579|MYH9_HUMAN/tr|A0A024R1N1|A0A024R1N1_HUMAN/tr|Q86XU5|Q86XU5_HUMAN/tr|Q99529|Q99529_HUMAN		4.79	1		0	2	MASCOT		T
	R16099_1,19225	K.KEEELQAALAR.L ! R.KEEELQAALAR.A ! K.KEEELQAALAR.V	1257.68	0.00064	2	1	61.16	0	6.13e-05	0|0	sp|P35749|MYH11_HUMAN/tr|B1PS43|B1PS43_HUMAN/tr|Q7Z7R0|Q7Z7R0_HUMAN/tr|A0A024QZJ4|A0A024QZJ4_HUMAN/tr|A0A024QZJ6|A0A024QZJ6_HUMAN ! sp|Q7Z406|MYH14_HUMAN/tr|A0A0C4DFM8|A0A0C4DFM8_HUMAN ! sp|P35579|MYH9_HUMAN/tr|A0A024R1N1|A0A024R1N1_HUMAN/tr|Q86XU5|Q86XU5_HUMAN/tr|Q99529|Q99529_HUMAN		4.79	1		0	2	MASCOT		T
	R16099_1,19251	K.KEEELQAALAR.L ! R.KEEELQAALAR.A ! K.KEEELQAALAR.V	1257.68	0.00054	2	1	74.5	0	2.84e-06	0|0	sp|P35749|MYH11_HUMAN/tr|B1PS43|B1PS43_HUMAN/tr|Q7Z7R0|Q7Z7R0_HUMAN/tr|A0A024QZJ4|A0A024QZJ4_HUMAN/tr|A0A024QZJ6|A0A024QZJ6_HUMAN ! sp|Q7Z406|MYH14_HUMAN/tr|A0A0C4DFM8|A0A0C4DFM8_HUMAN ! sp|P35579|MYH9_HUMAN/tr|A0A024R1N1|A0A024R1N1_HUMAN/tr|Q86XU5|Q86XU5_HUMAN/tr|Q99529|Q99529_HUMAN		4.79	1		0	2	MASCOT		T
	R16099_1,19273	K.KEEELQAALAR.L ! R.KEEELQAALAR.A ! K.KEEELQAALAR.V	1257.68	0.00102	2	1	74.55	0	2.81e-06	0|0	sp|P35749|MYH11_HUMAN/tr|B1PS43|B1PS43_HUMAN/tr|Q7Z7R0|Q7Z7R0_HUMAN/tr|A0A024QZJ4|A0A024QZJ4_HUMAN/tr|A0A024QZJ6|A0A024QZJ6_HUMAN ! sp|Q7Z406|MYH14_HUMAN/tr|A0A0C4DFM8|A0A0C4DFM8_HUMAN ! sp|P35579|MYH9_HUMAN/tr|A0A024R1N1|A0A024R1N1_HUMAN/tr|Q86XU5|Q86XU5_HUMAN/tr|Q99529|Q99529_HUMAN		4.79	1		0	2	MASCOT		T
	R16099_1,22175	K.KFDQLLAEEK.S ! R.KFDQLLAEEK.N ! R.KFDQLLAEEK.A ! K.KFDQLLAEEK.T	1220.65	-0.00061	2	1	71.94	0	5.16e-06	0|0	sp|P35580|MYH10_HUMAN ! sp|P35749|MYH11_HUMAN/tr|B1PS43|B1PS43_HUMAN/tr|O14729|O14729_HUMAN/tr|Q7Z7R0|Q7Z7R0_HUMAN/tr|O14794|O14794_HUMAN/tr|Q68D89|Q68D89_HUMAN/tr|A0A024QZJ4|A0A024QZJ4_HUMAN/tr|A0A024QZJ6|A0A024QZJ6_HUMAN ! sp|Q7Z406|MYH14_HUMAN/tr|A1L2Z2|A1L2Z2_HUMAN/tr|B4E177|B4E177_HUMAN/tr|A0A0C4DFM8|A0A0C4DFM8_HUMAN ! sp|P35579|MYH9_HUMAN/tr|A0A024R1N1|A0A024R1N1_HUMAN		4.68	1		0	2	MASCOT		T
	R16099_1,22187	K.KFDQLLAEEK.S ! R.KFDQLLAEEK.N ! R.KFDQLLAEEK.A ! K.KFDQLLAEEK.T	1220.65	-0.00047	2	1	68.94	0	1.03e-05	0|0	sp|P35580|MYH10_HUMAN ! sp|P35749|MYH11_HUMAN/tr|B1PS43|B1PS43_HUMAN/tr|O14729|O14729_HUMAN/tr|Q7Z7R0|Q7Z7R0_HUMAN/tr|O14794|O14794_HUMAN/tr|Q68D89|Q68D89_HUMAN/tr|A0A024QZJ4|A0A024QZJ4_HUMAN/tr|A0A024QZJ6|A0A024QZJ6_HUMAN ! sp|Q7Z406|MYH14_HUMAN/tr|A1L2Z2|A1L2Z2_HUMAN/tr|B4E177|B4E177_HUMAN/tr|A0A0C4DFM8|A0A0C4DFM8_HUMAN ! sp|P35579|MYH9_HUMAN/tr|A0A024R1N1|A0A024R1N1_HUMAN		4.68	1		0	2	MASCOT		T
	R16099_1,22204	K.KFDQLLAEEK.S ! R.KFDQLLAEEK.N ! R.KFDQLLAEEK.A ! K.KFDQLLAEEK.T	1220.65	-0.00029	2	1	72.23	0	4.84e-06	0|0	sp|P35580|MYH10_HUMAN ! sp|P35749|MYH11_HUMAN/tr|B1PS43|B1PS43_HUMAN/tr|O14729|O14729_HUMAN/tr|Q7Z7R0|Q7Z7R0_HUMAN/tr|O14794|O14794_HUMAN/tr|Q68D89|Q68D89_HUMAN/tr|A0A024QZJ4|A0A024QZJ4_HUMAN/tr|A0A024QZJ6|A0A024QZJ6_HUMAN ! sp|Q7Z406|MYH14_HUMAN/tr|A1L2Z2|A1L2Z2_HUMAN/tr|B4E177|B4E177_HUMAN/tr|A0A0C4DFM8|A0A0C4DFM8_HUMAN ! sp|P35579|MYH9_HUMAN/tr|A0A024R1N1|A0A024R1N1_HUMAN		4.68	1		0	2	MASCOT		T
	R16099_1,22224	K.KFDQLLAEEK.S ! R.KFDQLLAEEK.N ! R.KFDQLLAEEK.A ! K.KFDQLLAEEK.T	1220.65	-0.00055	2	1	75.36	0	2.35e-06	0|0	sp|P35580|MYH10_HUMAN ! sp|P35749|MYH11_HUMAN/tr|B1PS43|B1PS43_HUMAN/tr|O14729|O14729_HUMAN/tr|Q7Z7R0|Q7Z7R0_HUMAN/tr|O14794|O14794_HUMAN/tr|Q68D89|Q68D89_HUMAN/tr|A0A024QZJ4|A0A024QZJ4_HUMAN/tr|A0A024QZJ6|A0A024QZJ6_HUMAN ! sp|Q7Z406|MYH14_HUMAN/tr|A1L2Z2|A1L2Z2_HUMAN/tr|B4E177|B4E177_HUMAN/tr|A0A0C4DFM8|A0A0C4DFM8_HUMAN ! sp|P35579|MYH9_HUMAN/tr|A0A024R1N1|A0A024R1N1_HUMAN		4.68	1		0	2	MASCOT		T
	R16099_1,22243	K.KFDQLLAEEK.S ! R.KFDQLLAEEK.N ! R.KFDQLLAEEK.A ! K.KFDQLLAEEK.T	1220.65	-0.00037	2	1	72.57	0	4.47e-06	0|0	sp|P35580|MYH10_HUMAN ! sp|P35749|MYH11_HUMAN/tr|B1PS43|B1PS43_HUMAN/tr|O14729|O14729_HUMAN/tr|Q7Z7R0|Q7Z7R0_HUMAN/tr|O14794|O14794_HUMAN/tr|Q68D89|Q68D89_HUMAN/tr|A0A024QZJ4|A0A024QZJ4_HUMAN/tr|A0A024QZJ6|A0A024QZJ6_HUMAN ! sp|Q7Z406|MYH14_HUMAN/tr|A1L2Z2|A1L2Z2_HUMAN/tr|B4E177|B4E177_HUMAN/tr|A0A0C4DFM8|A0A0C4DFM8_HUMAN ! sp|P35579|MYH9_HUMAN/tr|A0A024R1N1|A0A024R1N1_HUMAN		4.68	1		0	2	MASCOT		T
	R16099_1,22263	K.KFDQLLAEEK.S ! R.KFDQLLAEEK.N ! R.KFDQLLAEEK.A ! K.KFDQLLAEEK.T	1220.65	-0.00033	2	1	70.88	0	6.6e-06	0|0	sp|P35580|MYH10_HUMAN ! sp|P35749|MYH11_HUMAN/tr|B1PS43|B1PS43_HUMAN/tr|O14729|O14729_HUMAN/tr|Q7Z7R0|Q7Z7R0_HUMAN/tr|O14794|O14794_HUMAN/tr|Q68D89|Q68D89_HUMAN/tr|A0A024QZJ4|A0A024QZJ4_HUMAN/tr|A0A024QZJ6|A0A024QZJ6_HUMAN ! sp|Q7Z406|MYH14_HUMAN/tr|A1L2Z2|A1L2Z2_HUMAN/tr|B4E177|B4E177_HUMAN/tr|A0A0C4DFM8|A0A0C4DFM8_HUMAN ! sp|P35579|MYH9_HUMAN/tr|A0A024R1N1|A0A024R1N1_HUMAN		4.68	1		0	2	MASCOT		T
	R16099_1,22284	K.KFDQLLAEEK.S ! R.KFDQLLAEEK.N ! R.KFDQLLAEEK.A ! K.KFDQLLAEEK.T	1220.65	-0.00117	2	1	69.78	0	8.47e-06	0|0	sp|P35580|MYH10_HUMAN ! sp|P35749|MYH11_HUMAN/tr|B1PS43|B1PS43_HUMAN/tr|O14729|O14729_HUMAN/tr|Q7Z7R0|Q7Z7R0_HUMAN/tr|O14794|O14794_HUMAN/tr|Q68D89|Q68D89_HUMAN/tr|A0A024QZJ4|A0A024QZJ4_HUMAN/tr|A0A024QZJ6|A0A024QZJ6_HUMAN ! sp|Q7Z406|MYH14_HUMAN/tr|A1L2Z2|A1L2Z2_HUMAN/tr|B4E177|B4E177_HUMAN/tr|A0A0C4DFM8|A0A0C4DFM8_HUMAN ! sp|P35579|MYH9_HUMAN/tr|A0A024R1N1|A0A024R1N1_HUMAN		4.68	1		0	2	MASCOT		T
	R16099_1,22305	K.KFDQLLAEEK.S ! R.KFDQLLAEEK.N ! R.KFDQLLAEEK.A ! K.KFDQLLAEEK.T	1220.65	-0.00033	2	1	79.6	0	8.87e-07	0|0	sp|P35580|MYH10_HUMAN ! sp|P35749|MYH11_HUMAN/tr|B1PS43|B1PS43_HUMAN/tr|O14729|O14729_HUMAN/tr|Q7Z7R0|Q7Z7R0_HUMAN/tr|O14794|O14794_HUMAN/tr|Q68D89|Q68D89_HUMAN/tr|A0A024QZJ4|A0A024QZJ4_HUMAN/tr|A0A024QZJ6|A0A024QZJ6_HUMAN ! sp|Q7Z406|MYH14_HUMAN/tr|A1L2Z2|A1L2Z2_HUMAN/tr|B4E177|B4E177_HUMAN/tr|A0A0C4DFM8|A0A0C4DFM8_HUMAN ! sp|P35579|MYH9_HUMAN/tr|A0A024R1N1|A0A024R1N1_HUMAN		4.68	1		0	2	MASCOT		T
	R16099_1,22325	K.KFDQLLAEEK.S ! R.KFDQLLAEEK.N ! R.KFDQLLAEEK.A ! K.KFDQLLAEEK.T	1220.65	-0.00033	2	1	75.53	0	2.26e-06	0|0	sp|P35580|MYH10_HUMAN ! sp|P35749|MYH11_HUMAN/tr|B1PS43|B1PS43_HUMAN/tr|O14729|O14729_HUMAN/tr|Q7Z7R0|Q7Z7R0_HUMAN/tr|O14794|O14794_HUMAN/tr|Q68D89|Q68D89_HUMAN/tr|A0A024QZJ4|A0A024QZJ4_HUMAN/tr|A0A024QZJ6|A0A024QZJ6_HUMAN ! sp|Q7Z406|MYH14_HUMAN/tr|A1L2Z2|A1L2Z2_HUMAN/tr|B4E177|B4E177_HUMAN/tr|A0A0C4DFM8|A0A0C4DFM8_HUMAN ! sp|P35579|MYH9_HUMAN/tr|A0A024R1N1|A0A024R1N1_HUMAN		4.68	1		0	2	MASCOT		T
	R16099_1,22346	K.KFDQLLAEEK.S ! R.KFDQLLAEEK.N ! R.KFDQLLAEEK.A ! K.KFDQLLAEEK.T	1220.65	-0.00025	2	1	69.53	0	9.01e-06	0|0	sp|P35580|MYH10_HUMAN ! sp|P35749|MYH11_HUMAN/tr|B1PS43|B1PS43_HUMAN/tr|O14729|O14729_HUMAN/tr|Q7Z7R0|Q7Z7R0_HUMAN/tr|O14794|O14794_HUMAN/tr|Q68D89|Q68D89_HUMAN/tr|A0A024QZJ4|A0A024QZJ4_HUMAN/tr|A0A024QZJ6|A0A024QZJ6_HUMAN ! sp|Q7Z406|MYH14_HUMAN/tr|A1L2Z2|A1L2Z2_HUMAN/tr|B4E177|B4E177_HUMAN/tr|A0A0C4DFM8|A0A0C4DFM8_HUMAN ! sp|P35579|MYH9_HUMAN/tr|A0A024R1N1|A0A024R1N1_HUMAN		4.68	1		0	2	MASCOT		T
	R16099_1,22371	K.KFDQLLAEEK.S ! R.KFDQLLAEEK.N ! R.KFDQLLAEEK.A ! K.KFDQLLAEEK.T	1220.65	-9e-05	2	1	69.34	0	9.43e-06	0|0	sp|P35580|MYH10_HUMAN ! sp|P35749|MYH11_HUMAN/tr|B1PS43|B1PS43_HUMAN/tr|O14729|O14729_HUMAN/tr|Q7Z7R0|Q7Z7R0_HUMAN/tr|O14794|O14794_HUMAN/tr|Q68D89|Q68D89_HUMAN/tr|A0A024QZJ4|A0A024QZJ4_HUMAN/tr|A0A024QZJ6|A0A024QZJ6_HUMAN ! sp|Q7Z406|MYH14_HUMAN/tr|A1L2Z2|A1L2Z2_HUMAN/tr|B4E177|B4E177_HUMAN/tr|A0A0C4DFM8|A0A0C4DFM8_HUMAN ! sp|P35579|MYH9_HUMAN/tr|A0A024R1N1|A0A024R1N1_HUMAN		4.68	1		0	2	MASCOT		T
	R16099_1,22405	K.KFDQLLAEEK.S ! R.KFDQLLAEEK.N ! R.KFDQLLAEEK.A ! K.KFDQLLAEEK.T	1220.65	-0.00019	2	1	55.59	0	0.000223	0|0	sp|P35580|MYH10_HUMAN ! sp|P35749|MYH11_HUMAN/tr|B1PS43|B1PS43_HUMAN/tr|O14729|O14729_HUMAN/tr|Q7Z7R0|Q7Z7R0_HUMAN/tr|O14794|O14794_HUMAN/tr|Q68D89|Q68D89_HUMAN/tr|A0A024QZJ4|A0A024QZJ4_HUMAN/tr|A0A024QZJ6|A0A024QZJ6_HUMAN ! sp|Q7Z406|MYH14_HUMAN/tr|A1L2Z2|A1L2Z2_HUMAN/tr|B4E177|B4E177_HUMAN/tr|A0A0C4DFM8|A0A0C4DFM8_HUMAN ! sp|P35579|MYH9_HUMAN/tr|A0A024R1N1|A0A024R1N1_HUMAN		4.68	1		0	2	MASCOT		T
	R16099_1,23053	K.KLEEEQIILEDQNCK.L	1888.93	0.00037	3	1	58.56	0	0.00014	0|0	sp|P35579|MYH9_HUMAN/tr|A0A024R1N1|A0A024R1N1_HUMAN/tr|Q86XU5|Q86XU5_HUMAN/tr|Q99529|Q99529_HUMAN		4.25	1		0	2	MASCOT		T
	R16099_1,23072	K.KLEEEQIILEDQNCK.L	1888.93	0.00127	3	1	52.39	0	0.000585	0|0	sp|P35579|MYH9_HUMAN/tr|A0A024R1N1|A0A024R1N1_HUMAN/tr|Q86XU5|Q86XU5_HUMAN/tr|Q99529|Q99529_HUMAN		4.25	1		0	2	MASCOT		T
	R16099_1,23094	K.KLEEEQIILEDQNCK.L	1888.93	0.00286	3	1	50.65	0	0.000867	0|0	sp|P35579|MYH9_HUMAN/tr|A0A024R1N1|A0A024R1N1_HUMAN/tr|Q86XU5|Q86XU5_HUMAN/tr|Q99529|Q99529_HUMAN		4.25	1		0	2	MASCOT		T
	R16099_1,23098	K.KLEEEQIILEDQNCK.L	1888.93	-0.00152	2	1	124.15	0	3.87e-11	0|0	sp|P35579|MYH9_HUMAN/tr|A0A024R1N1|A0A024R1N1_HUMAN/tr|Q86XU5|Q86XU5_HUMAN/tr|Q99529|Q99529_HUMAN		4.25	1		0	2	MASCOT		T
	R16099_1,23116	K.KLEEEQIILEDQNCK.L	1888.93	-0.00038	3	1	57.2	0	0.000194	0|0	sp|P35579|MYH9_HUMAN/tr|A0A024R1N1|A0A024R1N1_HUMAN/tr|Q86XU5|Q86XU5_HUMAN/tr|Q99529|Q99529_HUMAN		4.25	1		0	2	MASCOT		T
	R16099_1,18447	K.KLEMDLK.D	876.486	8e-05	2	1	49.26	0	0.000942	0|0	sp|P35579|MYH9_HUMAN/tr|A0A024R1N1|A0A024R1N1_HUMAN/tr|Q6ZNL4|Q6ZNL4_HUMAN		6.07	1		0	2	MASCOT		T
	R16099_1,18466	K.KLEMDLK.D	876.486	-4e-05	2	1	47.61	0	0.00138	0|0	sp|P35579|MYH9_HUMAN/tr|A0A024R1N1|A0A024R1N1_HUMAN/tr|Q6ZNL4|Q6ZNL4_HUMAN		6.07	1		0	2	MASCOT		T
	R16099_1,18487	K.KLEMDLK.D	876.486	2e-05	2	1	51.57	0	0.000553	0|0	sp|P35579|MYH9_HUMAN/tr|A0A024R1N1|A0A024R1N1_HUMAN/tr|Q6ZNL4|Q6ZNL4_HUMAN		6.07	1		0	2	MASCOT		T
	R16099_1,18517	K.KLEMDLK.D	876.486	0.0001	2	1	46.81	0	0.00166	0|0	sp|P35579|MYH9_HUMAN/tr|A0A024R1N1|A0A024R1N1_HUMAN/tr|Q6ZNL4|Q6ZNL4_HUMAN		6.07	1		0	2	MASCOT		T
	R16099_1,25911	K.KQELEEICHDLEAR.V	1769.85	-0.00045	3	1	86.28	0	1.5e-07	0|0	sp|P35579|MYH9_HUMAN/tr|A0A024R1N1|A0A024R1N1_HUMAN/tr|Q86XU5|Q86XU5_HUMAN		4.57	1		0	2	MASCOT		T
	R16099_1,25927	K.KQELEEICHDLEAR.V	1769.85	-0.00123	3	1	86.19	0	1.6e-07	0|0	sp|P35579|MYH9_HUMAN/tr|A0A024R1N1|A0A024R1N1_HUMAN/tr|Q86XU5|Q86XU5_HUMAN		4.57	1		0	2	MASCOT		T
	R16099_1,25951	K.KQELEEICHDLEAR.V	1769.85	-6e-05	3	1	85.84	0	1.67e-07	0|0	sp|P35579|MYH9_HUMAN/tr|A0A024R1N1|A0A024R1N1_HUMAN/tr|Q86XU5|Q86XU5_HUMAN		4.57	1		0	2	MASCOT		T
	R16099_1,25973	K.KQELEEICHDLEAR.V	1769.85	-0.00102	3	1	85.38	0	1.9e-07	0|0	sp|P35579|MYH9_HUMAN/tr|A0A024R1N1|A0A024R1N1_HUMAN/tr|Q86XU5|Q86XU5_HUMAN		4.57	1		0	2	MASCOT		T
	R16099_1,25992	K.KQELEEICHDLEAR.V	1769.85	0.00012	3	1	84.68	0	2.21e-07	0|0	sp|P35579|MYH9_HUMAN/tr|A0A024R1N1|A0A024R1N1_HUMAN/tr|Q86XU5|Q86XU5_HUMAN		4.57	1		0	2	MASCOT		T
	R16099_1,9175	K.KTLEEEAK.T	947.504	-2e-05	2	1	36.87	0	0.0193	0|0	sp|P35579|MYH9_HUMAN/tr|A0A024R1N1|A0A024R1N1_HUMAN/tr|Q86XU5|Q86XU5_HUMAN		4.79	1		0	2	MASCOT		T
	R16099_1,21786	K.KVEAQLQELQVK.F	1412.81	-0.00064	2	1	72.77	0	2.24e-06	0|0	sp|P35579|MYH9_HUMAN/tr|A0A024R1N1|A0A024R1N1_HUMAN/tr|Q86XU5|Q86XU5_HUMAN		6.14	1		0	2	MASCOT		T
	R16099_1,21807	K.KVEAQLQELQVK.F	1412.81	-0.00076	2	1	72.63	0	2.31e-06	0|0	sp|P35579|MYH9_HUMAN/tr|A0A024R1N1|A0A024R1N1_HUMAN/tr|Q86XU5|Q86XU5_HUMAN		6.14	1		0	2	MASCOT		T
	R16099_1,21827	K.KVEAQLQELQVK.F	1412.81	0.0002	2	1	61.5	0	3.08e-05	0|0	sp|P35579|MYH9_HUMAN/tr|A0A024R1N1|A0A024R1N1_HUMAN/tr|Q86XU5|Q86XU5_HUMAN		6.14	1		0	2	MASCOT		T
	R16099_1,24185	K.LEEEQIILEDQNCK.L	1760.84	0.00222	2	1	88.04	0	8.2e-08	0|0	sp|P35579|MYH9_HUMAN/tr|A0A024R1N1|A0A024R1N1_HUMAN/tr|Q86XU5|Q86XU5_HUMAN/tr|Q99529|Q99529_HUMAN		3.91	0		0	2	MASCOT		T
	R16099_1,24204	K.LEEEQIILEDQNCK.L	1760.84	0.00118	2	1	95.15	0	1.76e-08	0|0	sp|P35579|MYH9_HUMAN/tr|A0A024R1N1|A0A024R1N1_HUMAN/tr|Q86XU5|Q86XU5_HUMAN/tr|Q99529|Q99529_HUMAN		3.91	0		0	2	MASCOT		T
	R16099_1,24223	K.LEEEQIILEDQNCK.L	1760.84	0.00124	2	1	87.39	0	1.05e-07	0|0	sp|P35579|MYH9_HUMAN/tr|A0A024R1N1|A0A024R1N1_HUMAN/tr|Q86XU5|Q86XU5_HUMAN/tr|Q99529|Q99529_HUMAN		3.91	0		0	2	MASCOT		T
	R16099_1,24243	K.LEEEQIILEDQNCK.L	1760.84	0.00106	2	1	77.73	0	9.73e-07	0|0	sp|P35579|MYH9_HUMAN/tr|A0A024R1N1|A0A024R1N1_HUMAN/tr|Q86XU5|Q86XU5_HUMAN/tr|Q99529|Q99529_HUMAN		3.91	0		0	2	MASCOT		T
	R16099_1,24266	K.LEEEQIILEDQNCK.L	1760.84	0.0011	2	1	88.06	0	9.02e-08	0|0	sp|P35579|MYH9_HUMAN/tr|A0A024R1N1|A0A024R1N1_HUMAN/tr|Q86XU5|Q86XU5_HUMAN/tr|Q99529|Q99529_HUMAN		3.91	0		0	2	MASCOT		T
	R16099_1,24289	K.LEEEQIILEDQNCK.L	1760.84	0.0009	2	1	82.47	0	3.27e-07	0|0	sp|P35579|MYH9_HUMAN/tr|A0A024R1N1|A0A024R1N1_HUMAN/tr|Q86XU5|Q86XU5_HUMAN/tr|Q99529|Q99529_HUMAN		3.91	0		0	2	MASCOT		T
	R16099_1,14099	K.LQEMEGTVK.S	1034.52	-0.00049	2	1	55.38	0	0.000222	0|0	sp|P35579|MYH9_HUMAN/tr|A0A024R1N1|A0A024R1N1_HUMAN/tr|Q6ZNL4|Q6ZNL4_HUMAN		4.53	0		0	2	MASCOT		T
	R16099_1,14117	K.LQEMEGTVK.S	1034.52	-0.00054	2	1	59.66	0	8.29e-05	0|0	sp|P35579|MYH9_HUMAN/tr|A0A024R1N1|A0A024R1N1_HUMAN/tr|Q6ZNL4|Q6ZNL4_HUMAN		4.53	0		0	2	MASCOT		T
	R16099_1,14139	K.LQEMEGTVK.S	1034.52	-0.00036	2	1	53.41	0	0.00035	0|0	sp|P35579|MYH9_HUMAN/tr|A0A024R1N1|A0A024R1N1_HUMAN/tr|Q6ZNL4|Q6ZNL4_HUMAN		4.53	0		0	2	MASCOT		T
	R16099_1,14164	K.LQEMEGTVK.S	1034.52	-0.00024	2	1	52.98	0	0.000388	0|0	sp|P35579|MYH9_HUMAN/tr|A0A024R1N1|A0A024R1N1_HUMAN/tr|Q6ZNL4|Q6ZNL4_HUMAN		4.53	0		0	2	MASCOT		T
	R16099_1,14194	K.LQEMEGTVK.S	1034.52	-0.00057	2	1	49.09	0	0.000945	0|0	sp|P35579|MYH9_HUMAN/tr|A0A024R1N1|A0A024R1N1_HUMAN/tr|Q6ZNL4|Q6ZNL4_HUMAN		4.53	0		0	2	MASCOT		T
	R16099_1,14021	K.LSLSTK.L	648.393	5e-05	1	1	53.9	0	0.000162	0|0	sp|P35579|MYH9_HUMAN/tr|A0A024R1N1|A0A024R1N1_HUMAN/tr|Q86XU5|Q86XU5_HUMAN		8.75	0		0	2	MASCOT		T
	R16099_1,14044	K.LSLSTK.L	648.393	0.00015	1	1	46.86	0	0.000817	0|0	sp|P35579|MYH9_HUMAN/tr|A0A024R1N1|A0A024R1N1_HUMAN/tr|Q86XU5|Q86XU5_HUMAN		8.75	0		0	2	MASCOT		T
	R16099_1,24505	K.LVWVPSDK.S	943.525	-0.00026	2	1	36.42	0	0.0173	0|0	sp|P35579|MYH9_HUMAN/tr|Q5BKV1|Q5BKV1_HUMAN/tr|B1AH99|B1AH99_HUMAN/tr|A0A024R1N1|A0A024R1N1_HUMAN/tr|B4E3S1|B4E3S1_HUMAN/tr|Q86XU5|Q86XU5_HUMAN		5.84	0		0	2	MASCOT		T
	R16099_1,24546	K.LVWVPSDK.S	943.525	-0.00032	2	1	36.98	0	0.0152	0|0	sp|P35579|MYH9_HUMAN/tr|Q5BKV1|Q5BKV1_HUMAN/tr|B1AH99|B1AH99_HUMAN/tr|A0A024R1N1|A0A024R1N1_HUMAN/tr|B4E3S1|B4E3S1_HUMAN/tr|Q86XU5|Q86XU5_HUMAN		5.84	0		0	2	MASCOT		T
	R16099_1,24564	K.LVWVPSDK.S	943.525	-0.00014	2	1	37.1	0	0.0148	0|0	sp|P35579|MYH9_HUMAN/tr|Q5BKV1|Q5BKV1_HUMAN/tr|B1AH99|B1AH99_HUMAN/tr|A0A024R1N1|A0A024R1N1_HUMAN/tr|B4E3S1|B4E3S1_HUMAN/tr|Q86XU5|Q86XU5_HUMAN		5.84	0		0	2	MASCOT		T
	R16099_1,24585	K.LVWVPSDK.S	943.525	-0.00028	2	1	37.74	0	0.0128	0|0	sp|P35579|MYH9_HUMAN/tr|Q5BKV1|Q5BKV1_HUMAN/tr|B1AH99|B1AH99_HUMAN/tr|A0A024R1N1|A0A024R1N1_HUMAN/tr|B4E3S1|B4E3S1_HUMAN/tr|Q86XU5|Q86XU5_HUMAN		5.84	0		0	2	MASCOT		T
	R16099_1,24589	K.LVWVPSDK.S	943.525	-0.00039	1	1	25.51	0	0.213	0|0	sp|P35579|MYH9_HUMAN/tr|Q5BKV1|Q5BKV1_HUMAN/tr|B1AH99|B1AH99_HUMAN/tr|A0A024R1N1|A0A024R1N1_HUMAN/tr|B4E3S1|B4E3S1_HUMAN/tr|Q86XU5|Q86XU5_HUMAN		5.84	0		0	2	MASCOT		T
	R16099_1,24605	K.LVWVPSDK.S	943.525	-0.00044	2	1	38.14	0	0.0116	0|0	sp|P35579|MYH9_HUMAN/tr|Q5BKV1|Q5BKV1_HUMAN/tr|B1AH99|B1AH99_HUMAN/tr|A0A024R1N1|A0A024R1N1_HUMAN/tr|B4E3S1|B4E3S1_HUMAN/tr|Q86XU5|Q86XU5_HUMAN		5.84	0		0	2	MASCOT		T
	R16099_1,23743	K.MEDSVGCLETAEEVK.R	1696.74	0.00049	2	1	87.79	0	1.28e-07	0|0	sp|P35579|MYH9_HUMAN/tr|A0A024R1N1|A0A024R1N1_HUMAN		3.91	0		0	2	MASCOT		T
	R16099_1,23764	K.MEDSVGCLETAEEVK.R	1696.74	0.00065	2	1	85.74	0	2.05e-07	0|0	sp|P35579|MYH9_HUMAN/tr|A0A024R1N1|A0A024R1N1_HUMAN		3.91	0		0	2	MASCOT		T
	R16099_1,23783	K.MEDSVGCLETAEEVK.R	1696.74	0.00053	2	1	92.64	0	4.19e-08	0|0	sp|P35579|MYH9_HUMAN/tr|A0A024R1N1|A0A024R1N1_HUMAN		3.91	0		0	2	MASCOT		T
	R16099_1,23811	K.MEDSVGCLETAEEVK.R	1696.74	0.00077	2	1	76.87	0	1.58e-06	0|0	sp|P35579|MYH9_HUMAN/tr|A0A024R1N1|A0A024R1N1_HUMAN		3.91	0		0	2	MASCOT		T
	R16099_1,33408	K.NFINNPLAQADWAAK.K	1672.84	0.00118	2	1	72.63	0	4.79e-06	0|0	sp|P35579|MYH9_HUMAN/tr|Q5BKV1|Q5BKV1_HUMAN/tr|B1AH99|B1AH99_HUMAN/tr|A0A024R1N1|A0A024R1N1_HUMAN/tr|B4E3S1|B4E3S1_HUMAN/tr|Q86XU5|Q86XU5_HUMAN		5.84	0		0	2	MASCOT		T
	R16099_1,10664	K.NMALK.K	576.317	-8e-05	1	1	32.51	0	0.0687	0|0	sp|P35579|MYH9_HUMAN/tr|A0A024R1N1|A0A024R1N1_HUMAN/tr|Q86XU5|Q86XU5_HUMAN/tr|Q99529|Q99529_HUMAN		8.75	0		0	2	MASCOT		T
	R16099_1,10682	K.NMALK.K	576.317	0.00012	1	1	32.41	0	0.0703	0|0	sp|P35579|MYH9_HUMAN/tr|A0A024R1N1|A0A024R1N1_HUMAN/tr|Q86XU5|Q86XU5_HUMAN/tr|Q99529|Q99529_HUMAN		8.75	0		0	2	MASCOT		T
	R16099_1,10698	K.NMALK.K	576.317	5e-05	1	1	32.53	0	0.0684	0|0	sp|P35579|MYH9_HUMAN/tr|A0A024R1N1|A0A024R1N1_HUMAN/tr|Q86XU5|Q86XU5_HUMAN/tr|Q99529|Q99529_HUMAN		8.75	0		0	2	MASCOT		T
	R16099_1,10719	K.NMALK.K	576.317	5e-05	1	1	32.52	0	0.0686	0|0	sp|P35579|MYH9_HUMAN/tr|A0A024R1N1|A0A024R1N1_HUMAN/tr|Q86XU5|Q86XU5_HUMAN/tr|Q99529|Q99529_HUMAN		8.75	0		0	2	MASCOT		T
	R16099_1,10740	K.NMALK.K	576.317	0.0001	1	1	32.51	0	0.0687	0|0	sp|P35579|MYH9_HUMAN/tr|A0A024R1N1|A0A024R1N1_HUMAN/tr|Q86XU5|Q86XU5_HUMAN/tr|Q99529|Q99529_HUMAN		8.75	0		0	2	MASCOT		T
	R16099_1,10763	K.NMALK.K	576.317	-0.00013	1	1	32.43	0	0.07	0|0	sp|P35579|MYH9_HUMAN/tr|A0A024R1N1|A0A024R1N1_HUMAN/tr|Q86XU5|Q86XU5_HUMAN/tr|Q99529|Q99529_HUMAN		8.75	0		0	2	MASCOT		T
	R16099_1,10791	K.NMALK.K	576.317	0.00012	1	1	32.35	0	0.0713	0|0	sp|P35579|MYH9_HUMAN/tr|A0A024R1N1|A0A024R1N1_HUMAN/tr|Q86XU5|Q86XU5_HUMAN/tr|Q99529|Q99529_HUMAN		8.75	0		0	2	MASCOT		T
	R16099_1,6740	K.NRDEAIK.Q	845.448	0.00094	2	1	26.26	0	0.242	0|0	sp|P35579|MYH9_HUMAN/tr|A0A024R1N1|A0A024R1N1_HUMAN/tr|Q6ZNL4|Q6ZNL4_HUMAN		6.07	1		0	2	MASCOT		T
	R16099_1,7409	K.QAGLER.M ! R.QQLER.D ! R.QQLER.Q ! K.QQLER.D ! -.QQLER.A	673.363	0.0002	1	1	20.44	0	0.778	0|0	sp|P52597|HNRPF_HUMAN/tr|A0A024R7T3|A0A024R7T3_HUMAN/tr|B4DKS8|B4DKS8_HUMAN ! sp|Q86SQ9|DHDDS_HUMAN/tr|Q5T0A6|Q5T0A6_HUMAN ! sp|P35580|MYH10_HUMAN/sp|P35749|MYH11_HUMAN/sp|Q7Z406|MYH14_HUMAN/sp|P35579|MYH9_HUMAN/tr|B1PS43|B1PS43_HUMAN/tr|A1L2Z2|A1L2Z2_HUMAN/tr|O14729|O14729_HUMAN/tr|B4E177|B4E177_HUMAN/tr|Q7Z7R0|Q7Z7R0_HUMAN/tr|B3KV65|B3KV65_HUMAN/tr|O14794|O14794_HUMAN/tr|Q16085|Q16085_HUMAN/tr|…		6	0		0	2	MASCOT		T
	R16099_1,7425	K.QAGLER.M ! R.QQLER.D ! R.QQLER.Q ! K.QQLER.D ! -.QQLER.A	673.363	0.00013	1	1	20.23	0	0.817	0|0	sp|P52597|HNRPF_HUMAN/tr|A0A024R7T3|A0A024R7T3_HUMAN/tr|B4DKS8|B4DKS8_HUMAN ! sp|Q86SQ9|DHDDS_HUMAN/tr|Q5T0A6|Q5T0A6_HUMAN ! sp|P35580|MYH10_HUMAN/sp|P35749|MYH11_HUMAN/sp|Q7Z406|MYH14_HUMAN/sp|P35579|MYH9_HUMAN/tr|B1PS43|B1PS43_HUMAN/tr|A1L2Z2|A1L2Z2_HUMAN/tr|O14729|O14729_HUMAN/tr|B4E177|B4E177_HUMAN/tr|Q7Z7R0|Q7Z7R0_HUMAN/tr|B3KV65|B3KV65_HUMAN/tr|O14794|O14794_HUMAN/tr|Q16085|Q16085_HUMAN/tr|…		6	0		0	2	MASCOT		T
	R16099_1,7468	K.QAGLER.M ! R.QQLER.D ! R.QQLER.Q ! K.QQLER.D ! -.QQLER.A	673.363	0.0002	1	1	23.16	0	0.416	0|0	sp|P52597|HNRPF_HUMAN/tr|A0A024R7T3|A0A024R7T3_HUMAN/tr|B4DKS8|B4DKS8_HUMAN ! sp|Q86SQ9|DHDDS_HUMAN/tr|Q5T0A6|Q5T0A6_HUMAN ! sp|P35580|MYH10_HUMAN/sp|P35749|MYH11_HUMAN/sp|Q7Z406|MYH14_HUMAN/sp|P35579|MYH9_HUMAN/tr|B1PS43|B1PS43_HUMAN/tr|A1L2Z2|A1L2Z2_HUMAN/tr|O14729|O14729_HUMAN/tr|B4E177|B4E177_HUMAN/tr|Q7Z7R0|Q7Z7R0_HUMAN/tr|B3KV65|B3KV65_HUMAN/tr|O14794|O14794_HUMAN/tr|Q16085|Q16085_HUMAN/tr|…		6	0		0	2	MASCOT		T
	R16099_1,7745	K.QLAAENR.L	801.421	0.00858	2	1	32.68	0	0.106	0|0	sp|P35579|MYH9_HUMAN/tr|A0A024R1N1|A0A024R1N1_HUMAN/tr|B4E3S1|B4E3S1_HUMAN/tr|Q86XU5|Q86XU5_HUMAN		6	0		0	2	MASCOT		T
	R16099_1,9229	K.QTLENER.G	889.437	0	1	1	29.74	0	0.0884	0|0	sp|P35579|MYH9_HUMAN/tr|A0A024R1N1|A0A024R1N1_HUMAN/tr|Q86XU5|Q86XU5_HUMAN		4.53	0		0	2	MASCOT		T
	R16099_1,20249	K.SGFEPASLK.E	935.483	-0.00118	2	1	34.54	0	0.0306	0|0	sp|P35579|MYH9_HUMAN/tr|Q5BKV1|Q5BKV1_HUMAN/tr|B1AH99|B1AH99_HUMAN/tr|A0A024R1N1|A0A024R1N1_HUMAN/tr|B4E3S1|B4E3S1_HUMAN/tr|Q86XU5|Q86XU5_HUMAN		5.72	0		0	2	MASCOT		T
	R16099_1,20261	K.SGFEPASLK.E	935.483	-0.00123	1	1	30.72	0	0.0738	0|0	sp|P35579|MYH9_HUMAN/tr|Q5BKV1|Q5BKV1_HUMAN/tr|B1AH99|B1AH99_HUMAN/tr|A0A024R1N1|A0A024R1N1_HUMAN/tr|B4E3S1|B4E3S1_HUMAN/tr|Q86XU5|Q86XU5_HUMAN		5.72	0		0	2	MASCOT		T
	R16099_1,20271	K.SGFEPASLK.E	935.483	-0.00124	2	1	37.04	0	0.0172	0|0	sp|P35579|MYH9_HUMAN/tr|Q5BKV1|Q5BKV1_HUMAN/tr|B1AH99|B1AH99_HUMAN/tr|A0A024R1N1|A0A024R1N1_HUMAN/tr|B4E3S1|B4E3S1_HUMAN/tr|Q86XU5|Q86XU5_HUMAN		5.72	0		0	2	MASCOT		T
	R16099_1,20281	K.SGFEPASLK.E	935.483	-0.00185	1	1	34.57	0	0.0303	0|0	sp|P35579|MYH9_HUMAN/tr|Q5BKV1|Q5BKV1_HUMAN/tr|B1AH99|B1AH99_HUMAN/tr|A0A024R1N1|A0A024R1N1_HUMAN/tr|B4E3S1|B4E3S1_HUMAN/tr|Q86XU5|Q86XU5_HUMAN		5.72	0		0	2	MASCOT		T
	R16099_1,20293	K.SGFEPASLK.E	935.483	-0.00106	2	1	39.54	0	0.00967	0|0	sp|P35579|MYH9_HUMAN/tr|Q5BKV1|Q5BKV1_HUMAN/tr|B1AH99|B1AH99_HUMAN/tr|A0A024R1N1|A0A024R1N1_HUMAN/tr|B4E3S1|B4E3S1_HUMAN/tr|Q86XU5|Q86XU5_HUMAN		5.72	0		0	2	MASCOT		T
	R16099_1,20305	K.SGFEPASLK.E	935.483	-0.00133	1	1	38.7	0	0.0117	0|0	sp|P35579|MYH9_HUMAN/tr|Q5BKV1|Q5BKV1_HUMAN/tr|B1AH99|B1AH99_HUMAN/tr|A0A024R1N1|A0A024R1N1_HUMAN/tr|B4E3S1|B4E3S1_HUMAN/tr|Q86XU5|Q86XU5_HUMAN		5.72	0		0	2	MASCOT		T
	R16099_1,20314	K.SGFEPASLK.E	935.483	-0.00102	2	1	46.52	0	0.00194	0|0	sp|P35579|MYH9_HUMAN/tr|Q5BKV1|Q5BKV1_HUMAN/tr|B1AH99|B1AH99_HUMAN/tr|A0A024R1N1|A0A024R1N1_HUMAN/tr|B4E3S1|B4E3S1_HUMAN/tr|Q86XU5|Q86XU5_HUMAN		5.72	0		0	2	MASCOT		T
	R16099_1,20324	K.SGFEPASLK.E	935.483	-0.00215	1	1	25.54	0	0.242	0|0	sp|P35579|MYH9_HUMAN/tr|Q5BKV1|Q5BKV1_HUMAN/tr|B1AH99|B1AH99_HUMAN/tr|A0A024R1N1|A0A024R1N1_HUMAN/tr|B4E3S1|B4E3S1_HUMAN/tr|Q86XU5|Q86XU5_HUMAN		5.72	0		0	2	MASCOT		T
	R16099_1,20336	K.SGFEPASLK.E	935.483	-0.0009	2	1	45.09	0	0.00275	0|0	sp|P35579|MYH9_HUMAN/tr|Q5BKV1|Q5BKV1_HUMAN/tr|B1AH99|B1AH99_HUMAN/tr|A0A024R1N1|A0A024R1N1_HUMAN/tr|B4E3S1|B4E3S1_HUMAN/tr|Q86XU5|Q86XU5_HUMAN		5.72	0		0	2	MASCOT		T
	R16099_1,20360	K.SGFEPASLK.E	935.483	-0.00052	2	1	43.97	0	0.00358	0|0	sp|P35579|MYH9_HUMAN/tr|Q5BKV1|Q5BKV1_HUMAN/tr|B1AH99|B1AH99_HUMAN/tr|A0A024R1N1|A0A024R1N1_HUMAN/tr|B4E3S1|B4E3S1_HUMAN/tr|Q86XU5|Q86XU5_HUMAN		5.72	0		0	2	MASCOT		T
	R16099_1,20390	K.SGFEPASLK.E	935.483	0	2	1	45.19	0	0.0027	0|0	sp|P35579|MYH9_HUMAN/tr|Q5BKV1|Q5BKV1_HUMAN/tr|B1AH99|B1AH99_HUMAN/tr|A0A024R1N1|A0A024R1N1_HUMAN/tr|B4E3S1|B4E3S1_HUMAN/tr|Q86XU5|Q86XU5_HUMAN		5.72	0		0	2	MASCOT		T
	R16099_1,8567	K.SVHELEK.S	841.441	0.00057	2	1	26.17	0	0.0915	0|0	sp|P35579|MYH9_HUMAN/tr|A0A024R1N1|A0A024R1N1_HUMAN/tr|Q6ZNL4|Q6ZNL4_HUMAN		5.38	0		0	2	MASCOT		T
	R16099_1,8578	K.SVHELEK.S	841.441	0.00032	2	1	24.04	0	0.149	0|0	sp|P35579|MYH9_HUMAN/tr|A0A024R1N1|A0A024R1N1_HUMAN/tr|Q6ZNL4|Q6ZNL4_HUMAN		5.38	0		0	2	MASCOT		T
	R16099_1,8598	K.SVHELEK.S	841.441	0.00036	2	1	24.68	0	0.129	0|0	sp|P35579|MYH9_HUMAN/tr|A0A024R1N1|A0A024R1N1_HUMAN/tr|Q6ZNL4|Q6ZNL4_HUMAN		5.38	0		0	2	MASCOT		T
	R16099_1,8615	K.SVHELEK.S	841.441	0.00041	2	1	23.38	0	0.174	0|0	sp|P35579|MYH9_HUMAN/tr|A0A024R1N1|A0A024R1N1_HUMAN/tr|Q6ZNL4|Q6ZNL4_HUMAN		5.38	0		0	2	MASCOT		T
	R16099_1,8629	K.SVHELEK.S	841.441	0.0006	1	1	28.28	0	0.0563	0|0	sp|P35579|MYH9_HUMAN/tr|A0A024R1N1|A0A024R1N1_HUMAN/tr|Q6ZNL4|Q6ZNL4_HUMAN		5.38	0		0	2	MASCOT		T
	R16099_1,8637	K.SVHELEK.S	841.441	0.00041	2	1	25.42	0	0.109	0|0	sp|P35579|MYH9_HUMAN/tr|A0A024R1N1|A0A024R1N1_HUMAN/tr|Q6ZNL4|Q6ZNL4_HUMAN		5.38	0		0	2	MASCOT		T
	R16099_1,8650	K.SVHELEK.S	841.441	0.00065	1	1	32.11	0	0.0233	0|0	sp|P35579|MYH9_HUMAN/tr|A0A024R1N1|A0A024R1N1_HUMAN/tr|Q6ZNL4|Q6ZNL4_HUMAN		5.38	0		0	2	MASCOT		T
	R16099_1,8658	K.SVHELEK.S	841.441	0.00031	2	1	26.41	0	0.0866	0|0	sp|P35579|MYH9_HUMAN/tr|A0A024R1N1|A0A024R1N1_HUMAN/tr|Q6ZNL4|Q6ZNL4_HUMAN		5.38	0		0	2	MASCOT		T
	R16099_1,8666	K.SVHELEK.S	841.441	0.0006	1	1	32.4	0	0.0218	0|0	sp|P35579|MYH9_HUMAN/tr|A0A024R1N1|A0A024R1N1_HUMAN/tr|Q6ZNL4|Q6ZNL4_HUMAN		5.38	0		0	2	MASCOT		T
	R16099_1,8679	K.SVHELEK.S	841.441	0.00029	2	1	25.92	0	0.097	0|0	sp|P35579|MYH9_HUMAN/tr|A0A024R1N1|A0A024R1N1_HUMAN/tr|Q6ZNL4|Q6ZNL4_HUMAN		5.38	0		0	2	MASCOT		T
	R16099_1,8689	K.SVHELEK.S	841.441	0.00065	1	1	32.16	0	0.023	0|0	sp|P35579|MYH9_HUMAN/tr|A0A024R1N1|A0A024R1N1_HUMAN/tr|Q6ZNL4|Q6ZNL4_HUMAN		5.38	0		0	2	MASCOT		T
	R16099_1,8702	K.SVHELEK.S	841.441	0.00035	2	1	25.29	0	0.112	0|0	sp|P35579|MYH9_HUMAN/tr|A0A024R1N1|A0A024R1N1_HUMAN/tr|Q6ZNL4|Q6ZNL4_HUMAN		5.38	0		0	2	MASCOT		T
	R16099_1,8712	K.SVHELEK.S	841.441	0.00085	1	1	31.82	0	0.0249	0|0	sp|P35579|MYH9_HUMAN/tr|A0A024R1N1|A0A024R1N1_HUMAN/tr|Q6ZNL4|Q6ZNL4_HUMAN		5.38	0		0	2	MASCOT		T
	R16099_1,8728	K.SVHELEK.S	841.441	0.00036	2	1	28.67	0	0.0515	0|0	sp|P35579|MYH9_HUMAN/tr|A0A024R1N1|A0A024R1N1_HUMAN/tr|Q6ZNL4|Q6ZNL4_HUMAN		5.38	0		0	2	MASCOT		T
	R16099_1,26645	K.TELEDTLDSTAAQQELR.S	1919.92	-0.00127	2	1	113.45	0	2.78e-10	0|0	sp|P35579|MYH9_HUMAN/tr|A0A024R1N1|A0A024R1N1_HUMAN/tr|Q86XU5|Q86XU5_HUMAN		3.83	0		0	2	MASCOT		T
	R16099_1,26662	K.TELEDTLDSTAAQQELR.S	1919.92	0.00019	2	1	120.6	0	5.25e-11	0|0	sp|P35579|MYH9_HUMAN/tr|A0A024R1N1|A0A024R1N1_HUMAN/tr|Q86XU5|Q86XU5_HUMAN		3.83	0		0	2	MASCOT		T
	R16099_1,26679	K.TELEDTLDSTAAQQELR.S	1919.92	0.00035	2	1	117.04	0	1.19e-10	0|0	sp|P35579|MYH9_HUMAN/tr|A0A024R1N1|A0A024R1N1_HUMAN/tr|Q86XU5|Q86XU5_HUMAN		3.83	0		0	2	MASCOT		T
	R16099_1,26698	K.TELEDTLDSTAAQQELR.S	1919.92	0.00049	2	1	125.23	0	1.8e-11	0|0	sp|P35579|MYH9_HUMAN/tr|A0A024R1N1|A0A024R1N1_HUMAN/tr|Q86XU5|Q86XU5_HUMAN		3.83	0		0	2	MASCOT		T
	R16099_1,26717	K.TELEDTLDSTAAQQELR.S	1919.92	0.00051	2	1	124.52	0	2.12e-11	0|0	sp|P35579|MYH9_HUMAN/tr|A0A024R1N1|A0A024R1N1_HUMAN/tr|Q86XU5|Q86XU5_HUMAN		3.83	0		0	2	MASCOT		T
	R16099_1,26739	K.TELEDTLDSTAAQQELR.S	1919.92	0.00111	2	1	125.34	0	1.7e-11	0|0	sp|P35579|MYH9_HUMAN/tr|A0A024R1N1|A0A024R1N1_HUMAN/tr|Q86XU5|Q86XU5_HUMAN		3.83	0		0	2	MASCOT		T
	R16099_1,26766	K.TELEDTLDSTAAQQELR.S	1919.92	-0.00097	2	1	132.1	0	3.79e-12	0|0	sp|P35579|MYH9_HUMAN/tr|A0A024R1N1|A0A024R1N1_HUMAN/tr|Q86XU5|Q86XU5_HUMAN		3.83	0		0	2	MASCOT		T
	R16099_1,8837	K.THEAQIQEM*R.Q	1258.58	0.0004	2	1	37.72	0	0.00527	0|0	sp|P35579|MYH9_HUMAN/tr|A0A024R1N1|A0A024R1N1_HUMAN/tr|Q86XU5|Q86XU5_HUMAN		5.37	0	15.994919 Oxidation (M)	0	2	MASCOT		T
	R16099_1,8853	K.THEAQIQEM*R.Q	1258.58	0.00032	2	1	46	0	0.000784	0|0	sp|P35579|MYH9_HUMAN/tr|A0A024R1N1|A0A024R1N1_HUMAN/tr|Q86XU5|Q86XU5_HUMAN		5.37	0	15.994919 Oxidation (M)	0	2	MASCOT		T
	R16099_1,8872	K.THEAQIQEM*R.Q	1258.58	0.0005	2	1	39.81	0	0.00326	0|0	sp|P35579|MYH9_HUMAN/tr|A0A024R1N1|A0A024R1N1_HUMAN/tr|Q86XU5|Q86XU5_HUMAN		5.37	0	15.994919 Oxidation (M)	0	2	MASCOT		T
	R16099_1,13208	K.THEAQIQEMR.Q	1242.59	0.00184	2	1	44.62	0	0.00159	0|0	sp|P35579|MYH9_HUMAN/tr|A0A024R1N1|A0A024R1N1_HUMAN/tr|Q86XU5|Q86XU5_HUMAN		5.37	0		0	2	MASCOT		T
	R16099_1,13225	K.THEAQIQEMR.Q	1242.59	0.0012	2	1	43.1	0	0.00226	0|0	sp|P35579|MYH9_HUMAN/tr|A0A024R1N1|A0A024R1N1_HUMAN/tr|Q86XU5|Q86XU5_HUMAN		5.37	0		0	2	MASCOT		T
	R16099_1,13244	K.THEAQIQEMR.Q	1242.59	0.00126	2	1	40.36	0	0.00425	0|0	sp|P35579|MYH9_HUMAN/tr|A0A024R1N1|A0A024R1N1_HUMAN/tr|Q86XU5|Q86XU5_HUMAN		5.37	0		0	2	MASCOT		T
	R16099_1,13268	K.THEAQIQEMR.Q	1242.59	0.00154	2	1	31.07	0	0.0361	0|0	sp|P35579|MYH9_HUMAN/tr|A0A024R1N1|A0A024R1N1_HUMAN/tr|Q86XU5|Q86XU5_HUMAN		5.37	0		0	2	MASCOT		T
	R16099_1,9335	K.TLEEEAK.T	819.409	0.00016	1	1	47.84	0	0.00141	0|0	sp|P35579|MYH9_HUMAN/tr|A0A024R1N1|A0A024R1N1_HUMAN/tr|Q86XU5|Q86XU5_HUMAN		4.25	0		0	2	MASCOT		T
	R16099_1,9339	K.TLEEEAK.T	819.409	2e-05	2	1	35.29	0	0.025	0|0	sp|P35579|MYH9_HUMAN/tr|A0A024R1N1|A0A024R1N1_HUMAN/tr|Q86XU5|Q86XU5_HUMAN		4.25	0		0	2	MASCOT		T
	R16099_1,9352	K.TLEEEAK.T	819.409	0.00015	1	1	50.12	0	0.000836	0|0	sp|P35579|MYH9_HUMAN/tr|A0A024R1N1|A0A024R1N1_HUMAN/tr|Q86XU5|Q86XU5_HUMAN		4.25	0		0	2	MASCOT		T
	R16099_1,9353	K.TLEEEAK.T	819.409	-0.00018	2	1	35.46	0	0.0237	0|0	sp|P35579|MYH9_HUMAN/tr|A0A024R1N1|A0A024R1N1_HUMAN/tr|Q86XU5|Q86XU5_HUMAN		4.25	0		0	2	MASCOT		T
	R16099_1,9373	K.TLEEEAK.T	819.409	0.00025	1	1	45.54	0	0.0024	0|0	sp|P35579|MYH9_HUMAN/tr|A0A024R1N1|A0A024R1N1_HUMAN/tr|Q86XU5|Q86XU5_HUMAN		4.25	0		0	2	MASCOT		T
	R16099_1,9374	K.TLEEEAK.T	819.409	-0.00016	2	1	30.53	0	0.0738	0|0	sp|P35579|MYH9_HUMAN/tr|A0A024R1N1|A0A024R1N1_HUMAN/tr|Q86XU5|Q86XU5_HUMAN		4.25	0		0	2	MASCOT		T
	R16099_1,9396	K.TLEEEAK.T	819.409	0.00025	1	1	55.33	0	0.000252	0|0	sp|P35579|MYH9_HUMAN/tr|A0A024R1N1|A0A024R1N1_HUMAN/tr|Q86XU5|Q86XU5_HUMAN		4.25	0		0	2	MASCOT		T
	R16099_1,9397	K.TLEEEAK.T	819.409	-0.00022	2	1	33.88	0	0.0341	0|0	sp|P35579|MYH9_HUMAN/tr|A0A024R1N1|A0A024R1N1_HUMAN/tr|Q86XU5|Q86XU5_HUMAN		4.25	0		0	2	MASCOT		T
	R16099_1,9421	K.TLEEEAK.T	819.409	0.00015	1	1	49.41	0	0.000985	0|0	sp|P35579|MYH9_HUMAN/tr|A0A024R1N1|A0A024R1N1_HUMAN/tr|Q86XU5|Q86XU5_HUMAN		4.25	0		0	2	MASCOT		T
	R16099_1,9422	K.TLEEEAK.T	819.409	-8e-05	2	1	35.4	0	0.024	0|0	sp|P35579|MYH9_HUMAN/tr|A0A024R1N1|A0A024R1N1_HUMAN/tr|Q86XU5|Q86XU5_HUMAN		4.25	0		0	2	MASCOT		T
	R16099_1,7766	K.VAAYDK.L	666.346	-9e-05	1	1	58.2	0	0.0001	0|0	sp|P35579|MYH9_HUMAN/tr|A0A024R1N1|A0A024R1N1_HUMAN		5.81	0		0	2	MASCOT		T
	R16099_1,7785	K.VAAYDK.L	666.346	-6e-05	1	1	58.28	0	9.81e-05	0|0	sp|P35579|MYH9_HUMAN/tr|A0A024R1N1|A0A024R1N1_HUMAN		5.81	0		0	2	MASCOT		T
	R16099_1,23180	K.VEAQLQELQVK.F	1284.72	0.00031	2	1	66.92	0	1.13e-05	0|0	sp|P35579|MYH9_HUMAN/tr|A0A024R1N1|A0A024R1N1_HUMAN/tr|Q86XU5|Q86XU5_HUMAN		4.53	0		0	2	MASCOT		T
	R16099_1,23191	K.VEAQLQELQVK.F	1284.72	0.00033	2	1	67.74	0	9.36e-06	0|0	sp|P35579|MYH9_HUMAN/tr|A0A024R1N1|A0A024R1N1_HUMAN/tr|Q86XU5|Q86XU5_HUMAN		4.53	0		0	2	MASCOT		T
	R16099_1,23208	K.VEAQLQELQVK.F	1284.72	0.00025	2	1	69.71	0	5.95e-06	0|0	sp|P35579|MYH9_HUMAN/tr|A0A024R1N1|A0A024R1N1_HUMAN/tr|Q86XU5|Q86XU5_HUMAN		4.53	0		0	2	MASCOT		T
	R16099_1,23227	K.VEAQLQELQVK.F	1284.72	0.00025	2	1	74.99	0	1.76e-06	0|0	sp|P35579|MYH9_HUMAN/tr|A0A024R1N1|A0A024R1N1_HUMAN/tr|Q86XU5|Q86XU5_HUMAN		4.53	0		0	2	MASCOT		T
	R16099_1,23248	K.VEAQLQELQVK.F	1284.72	0.00029	2	1	66.34	0	1.29e-05	0|0	sp|P35579|MYH9_HUMAN/tr|A0A024R1N1|A0A024R1N1_HUMAN/tr|Q86XU5|Q86XU5_HUMAN		4.53	0		0	2	MASCOT		T
	R16099_1,23269	K.VEAQLQELQVK.F	1284.72	0.00021	2	1	68.09	0	8.64e-06	0|0	sp|P35579|MYH9_HUMAN/tr|A0A024R1N1|A0A024R1N1_HUMAN/tr|Q86XU5|Q86XU5_HUMAN		4.53	0		0	2	MASCOT		T
	R16099_1,23291	K.VEAQLQELQVK.F	1284.72	0.00029	2	1	71.43	0	4e-06	0|0	sp|P35579|MYH9_HUMAN/tr|A0A024R1N1|A0A024R1N1_HUMAN/tr|Q86XU5|Q86XU5_HUMAN		4.53	0		0	2	MASCOT		T
	R16099_1,23317	K.VEAQLQELQVK.F	1284.72	0.00041	2	1	66.8	0	1.16e-05	0|0	sp|P35579|MYH9_HUMAN/tr|A0A024R1N1|A0A024R1N1_HUMAN/tr|Q86XU5|Q86XU5_HUMAN		4.53	0		0	2	MASCOT		T
	R16099_1,18939	K.VKPLLQVSR.Q	1039.66	-0.00061	2	1	23.25	0	0.0452	0|0	sp|P35579|MYH9_HUMAN/tr|A0A024R1N1|A0A024R1N1_HUMAN/tr|B4E3S1|B4E3S1_HUMAN/tr|Q86XU5|Q86XU5_HUMAN		11	0		0	2	MASCOT		T
	R16099_1,18954	K.VKPLLQVSR.Q	1039.66	-0.0003	2	1	24.82	0	0.0315	0|0	sp|P35579|MYH9_HUMAN/tr|A0A024R1N1|A0A024R1N1_HUMAN/tr|B4E3S1|B4E3S1_HUMAN/tr|Q86XU5|Q86XU5_HUMAN		11	0		0	2	MASCOT		T
	R16099_1,18976	K.VKPLLQVSR.Q	1039.66	-0.00028	2	1	26.01	0	0.0239	0|0	sp|P35579|MYH9_HUMAN/tr|A0A024R1N1|A0A024R1N1_HUMAN/tr|B4E3S1|B4E3S1_HUMAN/tr|Q86XU5|Q86XU5_HUMAN		11	0		0	2	MASCOT		T
	R16099_1,18993	K.VKPLLQVSR.Q ! K.VKPLLVQSR.T	1039.66	-0.00043	2	1	22.77	0	0.0505	0|0	sp|P35579|MYH9_HUMAN/tr|A0A024R1N1|A0A024R1N1_HUMAN/tr|B4E3S1|B4E3S1_HUMAN/tr|Q86XU5|Q86XU5_HUMAN ! sp|Q5QP74|CJ115_HUMAN		11	0		0	2	MASCOT		T
	R16099_1,19012	K.VKPLLQVSR.Q ! K.VKPLLVQSR.T	1039.66	-0.00012	2	1	25.03	0	0.03	0|0	sp|P35579|MYH9_HUMAN/tr|A0A024R1N1|A0A024R1N1_HUMAN/tr|B4E3S1|B4E3S1_HUMAN/tr|Q86XU5|Q86XU5_HUMAN ! sp|Q5QP74|CJ115_HUMAN		11	0		0	2	MASCOT		T
	R16099_1,19035	K.VKPLLQVSR.Q ! K.VKPLLVQSR.T	1039.66	-0.0002	2	1	20.69	0	0.0815	0|0	sp|P35579|MYH9_HUMAN/tr|A0A024R1N1|A0A024R1N1_HUMAN/tr|B4E3S1|B4E3S1_HUMAN/tr|Q86XU5|Q86XU5_HUMAN ! sp|Q5QP74|CJ115_HUMAN		11	0		0	2	MASCOT		T
	R16099_1,12766	K.VLLQGK.G	657.429	0.0001	2	1	22.97	0	0.295	0|0	sp|P35579|MYH9_HUMAN/tr|A0A024R1N1|A0A024R1N1_HUMAN/tr|Q86XU5|Q86XU5_HUMAN		8.72	0		0	2	MASCOT		T
	R16099_1,12784	K.VLLQGK.G	657.429	0.00014	2	1	23.27	0	0.276	0|0	sp|P35579|MYH9_HUMAN/tr|A0A024R1N1|A0A024R1N1_HUMAN/tr|Q86XU5|Q86XU5_HUMAN		8.72	0		0	2	MASCOT		T
	R16099_1,12803	K.VLLQGK.G	657.429	0.0001	2	1	23.23	0	0.278	0|0	sp|P35579|MYH9_HUMAN/tr|A0A024R1N1|A0A024R1N1_HUMAN/tr|Q86XU5|Q86XU5_HUMAN		8.72	0		0	2	MASCOT		T
	R16099_1,12816	K.VLLQGK.G	657.429	0.00017	1	1	28.45	0	0.0837	0|0	sp|P35579|MYH9_HUMAN/tr|A0A024R1N1|A0A024R1N1_HUMAN/tr|Q86XU5|Q86XU5_HUMAN		8.72	0		0	2	MASCOT		T
	R16099_1,12823	K.VLLQGK.G	657.429	0.00016	2	1	23.2	0	0.28	0|0	sp|P35579|MYH9_HUMAN/tr|A0A024R1N1|A0A024R1N1_HUMAN/tr|Q86XU5|Q86XU5_HUMAN		8.72	0		0	2	MASCOT		T
	R16099_1,12837	K.VLLQGK.G	657.429	0.00014	1	1	28.97	0	0.0742	0|0	sp|P35579|MYH9_HUMAN/tr|A0A024R1N1|A0A024R1N1_HUMAN/tr|Q86XU5|Q86XU5_HUMAN		8.72	0		0	2	MASCOT		T
	R16099_1,12843	K.VLLQGK.G	657.429	0.00014	2	1	23.29	0	0.274	0|0	sp|P35579|MYH9_HUMAN/tr|A0A024R1N1|A0A024R1N1_HUMAN/tr|Q86XU5|Q86XU5_HUMAN		8.72	0		0	2	MASCOT		T
	R16099_1,12861	K.VLLQGK.G	657.429	0.00014	1	1	35.3	0	0.0173	0|0	sp|P35579|MYH9_HUMAN/tr|A0A024R1N1|A0A024R1N1_HUMAN/tr|Q86XU5|Q86XU5_HUMAN		8.72	0		0	2	MASCOT		T
	R16099_1,12865	K.VLLQGK.G	657.429	0.00012	2	1	23.29	0	0.274	0|0	sp|P35579|MYH9_HUMAN/tr|A0A024R1N1|A0A024R1N1_HUMAN/tr|Q86XU5|Q86XU5_HUMAN		8.72	0		0	2	MASCOT		T
	R16099_1,12883	K.VLLQGK.G	657.429	0.00017	1	1	35.42	0	0.0168	0|0	sp|P35579|MYH9_HUMAN/tr|A0A024R1N1|A0A024R1N1_HUMAN/tr|Q86XU5|Q86XU5_HUMAN		8.72	0		0	2	MASCOT		T
	R16099_1,12887	K.VLLQGK.G	657.429	0.0001	2	1	23.14	0	0.284	0|0	sp|P35579|MYH9_HUMAN/tr|A0A024R1N1|A0A024R1N1_HUMAN/tr|Q86XU5|Q86XU5_HUMAN		8.72	0		0	2	MASCOT		T
	R16099_1,12908	K.VLLQGK.G	657.429	0.00025	1	1	33.41	0	0.0267	0|0	sp|P35579|MYH9_HUMAN/tr|A0A024R1N1|A0A024R1N1_HUMAN/tr|Q86XU5|Q86XU5_HUMAN		8.72	0		0	2	MASCOT		T
	R16099_1,12911	K.VLLQGK.G	657.429	0.0002	2	1	23.12	0	0.285	0|0	sp|P35579|MYH9_HUMAN/tr|A0A024R1N1|A0A024R1N1_HUMAN/tr|Q86XU5|Q86XU5_HUMAN		8.72	0		0	2	MASCOT		T
	R16099_1,12929	K.VLLQGK.G	657.429	0.00025	1	1	33.11	0	0.0286	0|0	sp|P35579|MYH9_HUMAN/tr|A0A024R1N1|A0A024R1N1_HUMAN/tr|Q86XU5|Q86XU5_HUMAN		8.72	0		0	2	MASCOT		T
	R16099_1,6079	K.VM*QEQGTHPK.F	1170.56	0.0004	2	1	49.48	0	0.000513	0|0	sp|P35579|MYH9_HUMAN/tr|A0A024R1N1|A0A024R1N1_HUMAN/tr|B4E3S1|B4E3S1_HUMAN/tr|Q86XU5|Q86XU5_HUMAN		6.72	0	15.994919 Oxidation (M)	0	2	MASCOT		T
	R16099_1,6095	K.VM*QEQGTHPK.F	1170.56	0.0004	2	1	50.43	0	0.000413	0|0	sp|P35579|MYH9_HUMAN/tr|A0A024R1N1|A0A024R1N1_HUMAN/tr|B4E3S1|B4E3S1_HUMAN/tr|Q86XU5|Q86XU5_HUMAN		6.72	0	15.994919 Oxidation (M)	0	2	MASCOT		T
	R16099_1,6101	K.VM*QEQGTHPK.F	1170.56	0.00014	3	1	24.76	0	0.152	0|0	sp|P35579|MYH9_HUMAN/tr|A0A024R1N1|A0A024R1N1_HUMAN/tr|B4E3S1|B4E3S1_HUMAN/tr|Q86XU5|Q86XU5_HUMAN		6.72	0	15.994919 Oxidation (M)	0	2	MASCOT		T
	R16099_1,6122	K.VM*QEQGTHPK.F	1170.56	0.00012	2	1	62.31	0	2.68e-05	0|0	sp|P35579|MYH9_HUMAN/tr|A0A024R1N1|A0A024R1N1_HUMAN/tr|B4E3S1|B4E3S1_HUMAN/tr|Q86XU5|Q86XU5_HUMAN		6.72	0	15.994919 Oxidation (M)	0	2	MASCOT		T
	R16099_1,7153	K.VMQEQGTHPK.F	1154.56	0.00168	2	1	53.41	0	0.000349	0|0	sp|P35579|MYH9_HUMAN/tr|A0A024R1N1|A0A024R1N1_HUMAN/tr|B4E3S1|B4E3S1_HUMAN/tr|Q86XU5|Q86XU5_HUMAN		6.72	0		0	2	MASCOT		T
	R16099_1,7172	K.VMQEQGTHPK.F	1154.56	0.00113	2	1	56.2	0	0.000196	0|0	sp|P35579|MYH9_HUMAN/tr|A0A024R1N1|A0A024R1N1_HUMAN/tr|B4E3S1|B4E3S1_HUMAN/tr|Q86XU5|Q86XU5_HUMAN		6.72	0		0	2	MASCOT		T
	R16099_1,7189	K.VMQEQGTHPK.F	1154.56	0.0017	2	1	53.77	0	0.000321	0|0	sp|P35579|MYH9_HUMAN/tr|A0A024R1N1|A0A024R1N1_HUMAN/tr|B4E3S1|B4E3S1_HUMAN/tr|Q86XU5|Q86XU5_HUMAN		6.72	0		0	2	MASCOT		T
	R16099_1,7210	K.VMQEQGTHPK.F	1154.56	0.00131	2	1	44.04	0	0.00317	0|0	sp|P35579|MYH9_HUMAN/tr|A0A024R1N1|A0A024R1N1_HUMAN/tr|B4E3S1|B4E3S1_HUMAN/tr|Q86XU5|Q86XU5_HUMAN		6.72	0		0	2	MASCOT		T
	R16099_1,7235	K.VMQEQGTHPK.F	1154.56	0.00083	2	1	54.05	0	0.000321	0|0	sp|P35579|MYH9_HUMAN/tr|A0A024R1N1|A0A024R1N1_HUMAN/tr|B4E3S1|B4E3S1_HUMAN/tr|Q86XU5|Q86XU5_HUMAN		6.72	0		0	2	MASCOT		T
	R16099_1,7492	K.VNKDDIQK.M	959.516	0.00014	2	1	44.67	0	0.00355	0|0	sp|P35579|MYH9_HUMAN/tr|Q5BKV1|Q5BKV1_HUMAN/tr|B1AH99|B1AH99_HUMAN/tr|A0A024R1N1|A0A024R1N1_HUMAN/tr|B4E3S1|B4E3S1_HUMAN/tr|Q86XU5|Q86XU5_HUMAN		5.93	1		0	2	MASCOT		T
	R16099_1,5354	K.VTTEAK.M ! K.VTTEAK.L	648.356	-5e-05	1	1	40.95	0	0.0153	0|0	sp|Q7Z406|MYH14_HUMAN ! sp|P35579|MYH9_HUMAN/tr|A0A024R1N1|A0A024R1N1_HUMAN/tr|Q86XU5|Q86XU5_HUMAN/tr|Q99529|Q99529_HUMAN		5.97	0		0	2	MASCOT		T
	R16099_1,5375	K.VTTEAK.M ! K.VTTEAK.L	648.356	0.00042	1	1	39.87	0	0.0195	0|0	sp|Q7Z406|MYH14_HUMAN ! sp|P35579|MYH9_HUMAN/tr|A0A024R1N1|A0A024R1N1_HUMAN/tr|Q86XU5|Q86XU5_HUMAN/tr|Q99529|Q99529_HUMAN		5.97	0		0	2	MASCOT		T
	R16099_1,17322	K.YLYVDK.N	800.419	0.00023	1	1	40.55	0	0.00309	0|0	sp|P35579|MYH9_HUMAN/tr|Q5BKV1|Q5BKV1_HUMAN/tr|B1AH99|B1AH99_HUMAN/tr|A0A024R1N1|A0A024R1N1_HUMAN/tr|B4E3S1|B4E3S1_HUMAN/tr|Q86XU5|Q86XU5_HUMAN		5.83	0		0	2	MASCOT		T
	R16099_1,17341	K.YLYVDK.N	800.419	0.00062	1	1	39.8	0	0.00368	0|0	sp|P35579|MYH9_HUMAN/tr|Q5BKV1|Q5BKV1_HUMAN/tr|B1AH99|B1AH99_HUMAN/tr|A0A024R1N1|A0A024R1N1_HUMAN/tr|B4E3S1|B4E3S1_HUMAN/tr|Q86XU5|Q86XU5_HUMAN		5.83	0		0	2	MASCOT		T
	R16099_1,17343	K.YLYVDK.N	800.419	0.00012	2	1	22.04	0	0.219	0|0	sp|P35579|MYH9_HUMAN/tr|Q5BKV1|Q5BKV1_HUMAN/tr|B1AH99|B1AH99_HUMAN/tr|A0A024R1N1|A0A024R1N1_HUMAN/tr|B4E3S1|B4E3S1_HUMAN/tr|Q86XU5|Q86XU5_HUMAN		5.83	0		0	2	MASCOT		T
	R16099_1,17359	K.YLYVDK.N	800.419	0.00035	1	1	40.16	0	0.00338	0|0	sp|P35579|MYH9_HUMAN/tr|Q5BKV1|Q5BKV1_HUMAN/tr|B1AH99|B1AH99_HUMAN/tr|A0A024R1N1|A0A024R1N1_HUMAN/tr|B4E3S1|B4E3S1_HUMAN/tr|Q86XU5|Q86XU5_HUMAN		5.83	0		0	2	MASCOT		T
	R16099_1,17362	K.YLYVDK.N	800.419	2e-05	2	1	27.43	0	0.0634	0|0	sp|P35579|MYH9_HUMAN/tr|Q5BKV1|Q5BKV1_HUMAN/tr|B1AH99|B1AH99_HUMAN/tr|A0A024R1N1|A0A024R1N1_HUMAN/tr|B4E3S1|B4E3S1_HUMAN/tr|Q86XU5|Q86XU5_HUMAN		5.83	0		0	2	MASCOT		T
	R16099_1,17378	K.YLYVDK.N	800.419	0.00051	1	1	39.97	0	0.00353	0|0	sp|P35579|MYH9_HUMAN/tr|Q5BKV1|Q5BKV1_HUMAN/tr|B1AH99|B1AH99_HUMAN/tr|A0A024R1N1|A0A024R1N1_HUMAN/tr|B4E3S1|B4E3S1_HUMAN/tr|Q86XU5|Q86XU5_HUMAN		5.83	0		0	2	MASCOT		T
	R16099_1,17383	K.YLYVDK.N	800.419	0.00012	2	1	27.47	0	0.0629	0|0	sp|P35579|MYH9_HUMAN/tr|Q5BKV1|Q5BKV1_HUMAN/tr|B1AH99|B1AH99_HUMAN/tr|A0A024R1N1|A0A024R1N1_HUMAN/tr|B4E3S1|B4E3S1_HUMAN/tr|Q86XU5|Q86XU5_HUMAN		5.83	0		0	2	MASCOT		T
	R16099_1,17401	K.YLYVDK.N	800.419	0.00022	1	1	35.64	0	0.00958	0|0	sp|P35579|MYH9_HUMAN/tr|Q5BKV1|Q5BKV1_HUMAN/tr|B1AH99|B1AH99_HUMAN/tr|A0A024R1N1|A0A024R1N1_HUMAN/tr|B4E3S1|B4E3S1_HUMAN/tr|Q86XU5|Q86XU5_HUMAN		5.83	0		0	2	MASCOT		T
	R16099_1,17404	K.YLYVDK.N	800.419	-6e-05	2	1	27.36	0	0.0645	0|0	sp|P35579|MYH9_HUMAN/tr|Q5BKV1|Q5BKV1_HUMAN/tr|B1AH99|B1AH99_HUMAN/tr|A0A024R1N1|A0A024R1N1_HUMAN/tr|B4E3S1|B4E3S1_HUMAN/tr|Q86XU5|Q86XU5_HUMAN		5.83	0		0	2	MASCOT		T
	R16099_1,17426	K.YLYVDK.N	800.419	0.00047	1	1	39.88	0	0.00361	0|0	sp|P35579|MYH9_HUMAN/tr|Q5BKV1|Q5BKV1_HUMAN/tr|B1AH99|B1AH99_HUMAN/tr|A0A024R1N1|A0A024R1N1_HUMAN/tr|B4E3S1|B4E3S1_HUMAN/tr|Q86XU5|Q86XU5_HUMAN		5.83	0		0	2	MASCOT		T
	R16099_1,17427	K.YLYVDK.N	800.419	4e-05	2	1	27.56	0	0.0616	0|0	sp|P35579|MYH9_HUMAN/tr|Q5BKV1|Q5BKV1_HUMAN/tr|B1AH99|B1AH99_HUMAN/tr|A0A024R1N1|A0A024R1N1_HUMAN/tr|B4E3S1|B4E3S1_HUMAN/tr|Q86XU5|Q86XU5_HUMAN		5.83	0		0	2	MASCOT		T
	R16099_1,17447	K.YLYVDK.N	800.419	0.00026	1	1	39.93	0	0.00357	0|0	sp|P35579|MYH9_HUMAN/tr|Q5BKV1|Q5BKV1_HUMAN/tr|B1AH99|B1AH99_HUMAN/tr|A0A024R1N1|A0A024R1N1_HUMAN/tr|B4E3S1|B4E3S1_HUMAN/tr|Q86XU5|Q86XU5_HUMAN		5.83	0		0	2	MASCOT		T
	R16099_1,17450	K.YLYVDK.N	800.419	-0.00024	2	1	24.61	0	0.121	0|0	sp|P35579|MYH9_HUMAN/tr|Q5BKV1|Q5BKV1_HUMAN/tr|B1AH99|B1AH99_HUMAN/tr|A0A024R1N1|A0A024R1N1_HUMAN/tr|B4E3S1|B4E3S1_HUMAN/tr|Q86XU5|Q86XU5_HUMAN		5.83	0		0	2	MASCOT		T
	R16099_1,23635	R.AGVLAHLEEER.D	1223.64	0.00164	2	1	55.75	0	0.00023	0|0	sp|P35580|MYH10_HUMAN/sp|P35579|MYH9_HUMAN/tr|A0A024R1N1|A0A024R1N1_HUMAN/tr|B4E3S1|B4E3S1_HUMAN/tr|Q86XU5|Q86XU5_HUMAN		4.75	0		0	2	MASCOT		T
	R16099_1,23656	R.AGVLAHLEEER.D	1223.64	0.00088	2	1	65.48	0	2.38e-05	0|0	sp|P35580|MYH10_HUMAN/sp|P35579|MYH9_HUMAN/tr|A0A024R1N1|A0A024R1N1_HUMAN/tr|B4E3S1|B4E3S1_HUMAN/tr|Q86XU5|Q86XU5_HUMAN		4.75	0		0	2	MASCOT		T
	R16099_1,23674	R.AGVLAHLEEER.D	1223.64	0.00052	2	1	52.71	0	0.000438	0|0	sp|P35580|MYH10_HUMAN/sp|P35579|MYH9_HUMAN/tr|A0A024R1N1|A0A024R1N1_HUMAN/tr|B4E3S1|B4E3S1_HUMAN/tr|Q86XU5|Q86XU5_HUMAN		4.75	0		0	2	MASCOT		T
	R16099_1,23695	R.AGVLAHLEEER.D	1223.64	0.00042	2	1	49.2	0	0.000982	0|0	sp|P35580|MYH10_HUMAN/sp|P35579|MYH9_HUMAN/tr|A0A024R1N1|A0A024R1N1_HUMAN/tr|B4E3S1|B4E3S1_HUMAN/tr|Q86XU5|Q86XU5_HUMAN		4.75	0		0	2	MASCOT		T
	R16099_1,23715	R.AGVLAHLEEER.D	1223.64	0.00046	2	1	56.67	0	0.000176	0|0	sp|P35580|MYH10_HUMAN/sp|P35579|MYH9_HUMAN/tr|A0A024R1N1|A0A024R1N1_HUMAN/tr|B4E3S1|B4E3S1_HUMAN/tr|Q86XU5|Q86XU5_HUMAN		4.75	0		0	2	MASCOT		T
	R16099_1,23737	R.AGVLAHLEEER.D	1223.64	0.0004	2	1	56.55	0	0.000181	0|0	sp|P35580|MYH10_HUMAN/sp|P35579|MYH9_HUMAN/tr|A0A024R1N1|A0A024R1N1_HUMAN/tr|B4E3S1|B4E3S1_HUMAN/tr|Q86XU5|Q86XU5_HUMAN		4.75	0		0	2	MASCOT		T
	R16099_1,23760	R.AGVLAHLEEER.D	1223.64	0.0002	2	1	44.41	0	0.00296	0|0	sp|P35580|MYH10_HUMAN/sp|P35579|MYH9_HUMAN/tr|A0A024R1N1|A0A024R1N1_HUMAN/tr|B4E3S1|B4E3S1_HUMAN/tr|Q86XU5|Q86XU5_HUMAN		4.75	0		0	2	MASCOT		T
	R16099_1,23790	R.AGVLAHLEEER.D	1223.64	0.00048	2	1	51.8	0	0.00054	0|0	sp|P35580|MYH10_HUMAN/sp|P35579|MYH9_HUMAN/tr|A0A024R1N1|A0A024R1N1_HUMAN/tr|B4E3S1|B4E3S1_HUMAN/tr|Q86XU5|Q86XU5_HUMAN		4.75	0		0	2	MASCOT		T
	R16099_1,9446	R.AKM*ER.A ! R.AKM*ER.T ! R.AKM*ER.E ! K.AQFER.D	650.329	0.00343	2	1	22.61	0	0.547	0|0	sp|O75081|MTG16_HUMAN/tr|D3DX76|D3DX76_HUMAN/tr|B5MDT7|B5MDT7_HUMAN/tr|B3KR45|B3KR45_HUMAN/tr|B2RBQ7|B2RBQ7_HUMAN ! sp|Q06455|MTG8_HUMAN/tr|W8FW32|W8FW32_HUMAN/tr|A0A087WWT6|A0A087WWT6_HUMAN/tr|W8FP62|W8FP62_HUMAN/tr|W8FKX0|W8FKX0_HUMAN/tr|W8FK78|W8FK78_HUMAN/tr|X5C3Z9|X5C3Z9_HUMAN/tr|A0A0A0MSU1|A0A0A0MSU1_HUMAN/tr|W8FK92|W8FK92_HUMAN/tr|B2R6I9|B2R6I9_HUMAN ! sp|Q9Y2K3|MYH15_HUMAN/tr|B3KP05|B3KP0…		8.79	1	15.994919 Oxidation (M)	0	2	MASCOT		T
	R16099_1,9463	R.AKM*ER.A ! R.AKM*ER.T ! R.AKM*ER.E ! K.AQFER.D	650.329	0.00346	1	1	23.8	0	0.416	0|0	sp|O75081|MTG16_HUMAN/tr|D3DX76|D3DX76_HUMAN/tr|B5MDT7|B5MDT7_HUMAN/tr|B3KR45|B3KR45_HUMAN/tr|B2RBQ7|B2RBQ7_HUMAN ! sp|Q06455|MTG8_HUMAN/tr|W8FW32|W8FW32_HUMAN/tr|A0A087WWT6|A0A087WWT6_HUMAN/tr|W8FP62|W8FP62_HUMAN/tr|W8FKX0|W8FKX0_HUMAN/tr|W8FK78|W8FK78_HUMAN/tr|X5C3Z9|X5C3Z9_HUMAN/tr|A0A0A0MSU1|A0A0A0MSU1_HUMAN/tr|W8FK92|W8FK92_HUMAN/tr|B2R6I9|B2R6I9_HUMAN ! sp|Q9Y2K3|MYH15_HUMAN/tr|B3KP05|B3KP0…		8.79	1	15.994919 Oxidation (M)	0	2	MASCOT		T
	R16099_1,9466	R.AKM*ER.A ! R.AKM*ER.T ! R.AKM*ER.E ! K.AQFER.D	650.329	0.00347	2	1	24.8	0	0.33	0|0	sp|O75081|MTG16_HUMAN/tr|D3DX76|D3DX76_HUMAN/tr|B5MDT7|B5MDT7_HUMAN/tr|B3KR45|B3KR45_HUMAN/tr|B2RBQ7|B2RBQ7_HUMAN ! sp|Q06455|MTG8_HUMAN/tr|W8FW32|W8FW32_HUMAN/tr|A0A087WWT6|A0A087WWT6_HUMAN/tr|W8FP62|W8FP62_HUMAN/tr|W8FKX0|W8FKX0_HUMAN/tr|W8FK78|W8FK78_HUMAN/tr|X5C3Z9|X5C3Z9_HUMAN/tr|A0A0A0MSU1|A0A0A0MSU1_HUMAN/tr|W8FK92|W8FK92_HUMAN/tr|B2R6I9|B2R6I9_HUMAN ! sp|Q9Y2K3|MYH15_HUMAN/tr|B3KP05|B3KP0…		8.79	1	15.994919 Oxidation (M)	0	2	MASCOT		T
	R16099_1,9491	R.AKM*ER.A ! R.AKM*ER.T ! R.AKM*ER.E ! K.AQFER.D	650.329	0.00347	2	1	25.34	0	0.292	0|0	sp|O75081|MTG16_HUMAN/tr|D3DX76|D3DX76_HUMAN/tr|B5MDT7|B5MDT7_HUMAN/tr|B3KR45|B3KR45_HUMAN/tr|B2RBQ7|B2RBQ7_HUMAN ! sp|Q06455|MTG8_HUMAN/tr|W8FW32|W8FW32_HUMAN/tr|A0A087WWT6|A0A087WWT6_HUMAN/tr|W8FP62|W8FP62_HUMAN/tr|W8FKX0|W8FKX0_HUMAN/tr|W8FK78|W8FK78_HUMAN/tr|X5C3Z9|X5C3Z9_HUMAN/tr|A0A0A0MSU1|A0A0A0MSU1_HUMAN/tr|W8FK92|W8FK92_HUMAN/tr|B2R6I9|B2R6I9_HUMAN ! sp|Q9Y2K3|MYH15_HUMAN/tr|B3KP05|B3KP0…		8.79	1	15.994919 Oxidation (M)	0	2	MASCOT		T
	R16099_1,9166	R.ALEEAM*EQK.A	1064.49	-0.00037	2	1	31.23	0	0.0316	0|0	sp|P35579|MYH9_HUMAN/tr|A0A024R1N1|A0A024R1N1_HUMAN/tr|Q2PS10|Q2PS10_HUMAN		4.25	0	15.994919 Oxidation (M)	0	2	MASCOT		T
	R16099_1,9186	R.ALEEAM*EQK.A	1064.49	-0.00059	2	1	30.71	0	0.0356	0|0	sp|P35579|MYH9_HUMAN/tr|A0A024R1N1|A0A024R1N1_HUMAN/tr|Q2PS10|Q2PS10_HUMAN		4.25	0	15.994919 Oxidation (M)	0	2	MASCOT		T
	R16099_1,9207	R.ALEEAM*EQK.A	1064.49	-0.00037	2	1	30.93	0	0.0338	0|0	sp|P35579|MYH9_HUMAN/tr|A0A024R1N1|A0A024R1N1_HUMAN/tr|Q2PS10|Q2PS10_HUMAN		4.25	0	15.994919 Oxidation (M)	0	2	MASCOT		T
	R16099_1,14676	R.ALEEAMEQK.A	1048.5	0.00011	2	1	55.15	0	0.000152	0|0	sp|P35579|MYH9_HUMAN/tr|A0A024R1N1|A0A024R1N1_HUMAN/tr|Q2PS10|Q2PS10_HUMAN		4.25	0		0	2	MASCOT		T
	R16099_1,14692	R.ALEEAMEQK.A	1048.5	-0.00039	2	1	55.21	0	0.00015	0|0	sp|P35579|MYH9_HUMAN/tr|A0A024R1N1|A0A024R1N1_HUMAN/tr|Q2PS10|Q2PS10_HUMAN		4.25	0		0	2	MASCOT		T
	R16099_1,14712	R.ALEEAMEQK.A	1048.5	-0.00045	2	1	54.61	0	0.000172	0|0	sp|P35579|MYH9_HUMAN/tr|A0A024R1N1|A0A024R1N1_HUMAN/tr|Q2PS10|Q2PS10_HUMAN		4.25	0		0	2	MASCOT		T
	R16099_1,14733	R.ALEEAMEQK.A	1048.5	-0.00035	2	1	55.39	0	0.000144	0|0	sp|P35579|MYH9_HUMAN/tr|A0A024R1N1|A0A024R1N1_HUMAN/tr|Q2PS10|Q2PS10_HUMAN		4.25	0		0	2	MASCOT		T
	R16099_1,14755	R.ALEEAMEQK.A	1048.5	-0.00015	2	1	51.32	0	0.000367	0|0	sp|P35579|MYH9_HUMAN/tr|A0A024R1N1|A0A024R1N1_HUMAN/tr|Q2PS10|Q2PS10_HUMAN		4.25	0		0	2	MASCOT		T
	R16099_1,14777	R.ALEEAMEQK.A	1048.5	-0.00049	2	1	38.56	0	0.00692	0|0	sp|P35579|MYH9_HUMAN/tr|A0A024R1N1|A0A024R1N1_HUMAN/tr|Q2PS10|Q2PS10_HUMAN		4.25	0		0	2	MASCOT		T
	R16099_1,14804	R.ALEEAMEQK.A	1048.5	-0.00011	2	1	42.34	0	0.0029	0|0	sp|P35579|MYH9_HUMAN/tr|A0A024R1N1|A0A024R1N1_HUMAN/tr|Q2PS10|Q2PS10_HUMAN		4.25	0		0	2	MASCOT		T
	R16099_1,14086	R.ALEQQVEEM*K.T	1220.58	0.00034	2	1	38.75	0	0.0128	0|0	sp|P35579|MYH9_HUMAN/tr|A0A024R1N1|A0A024R1N1_HUMAN/tr|Q6ZNL4|Q6ZNL4_HUMAN		4.25	0	15.994919 Oxidation (M)	0	2	MASCOT		T
	R16099_1,20681	R.ALEQQVEEMK.T	1204.59	-0.00094	2	1	64.69	0	2.1e-05	0|0	sp|P35579|MYH9_HUMAN/tr|A0A024R1N1|A0A024R1N1_HUMAN/tr|Q6ZNL4|Q6ZNL4_HUMAN		4.25	0		0	2	MASCOT		T
	R16099_1,20697	R.ALEQQVEEMK.T	1204.59	-0.00086	2	1	64.76	0	2.07e-05	0|0	sp|P35579|MYH9_HUMAN/tr|A0A024R1N1|A0A024R1N1_HUMAN/tr|Q6ZNL4|Q6ZNL4_HUMAN		4.25	0		0	2	MASCOT		T
	R16099_1,20713	R.ALEQQVEEMK.T	1204.59	-0.00072	2	1	52.63	0	0.000338	0|0	sp|P35579|MYH9_HUMAN/tr|A0A024R1N1|A0A024R1N1_HUMAN/tr|Q6ZNL4|Q6ZNL4_HUMAN		4.25	0		0	2	MASCOT		T
	R16099_1,20734	R.ALEQQVEEMK.T	1204.59	-0.00066	2	1	52.67	0	0.000335	0|0	sp|P35579|MYH9_HUMAN/tr|A0A024R1N1|A0A024R1N1_HUMAN/tr|Q6ZNL4|Q6ZNL4_HUMAN		4.25	0		0	2	MASCOT		T
	R16099_1,20755	R.ALEQQVEEMK.T	1204.59	-0.00064	2	1	52.59	0	0.000341	0|0	sp|P35579|MYH9_HUMAN/tr|A0A024R1N1|A0A024R1N1_HUMAN/tr|Q6ZNL4|Q6ZNL4_HUMAN		4.25	0		0	2	MASCOT		T
	R16099_1,20776	R.ALEQQVEEMK.T	1204.59	-0.00074	2	1	69.21	0	7.43e-06	0|0	sp|P35579|MYH9_HUMAN/tr|A0A024R1N1|A0A024R1N1_HUMAN/tr|Q6ZNL4|Q6ZNL4_HUMAN		4.25	0		0	2	MASCOT		T
	R16099_1,20796	R.ALEQQVEEMK.T	1204.59	-0.00056	2	1	53.06	0	0.000306	0|0	sp|P35579|MYH9_HUMAN/tr|A0A024R1N1|A0A024R1N1_HUMAN/tr|Q6ZNL4|Q6ZNL4_HUMAN		4.25	0		0	2	MASCOT		T
	R16099_1,20818	R.ALEQQVEEMK.T	1204.59	-0.00072	2	1	64.8	0	2.05e-05	0|0	sp|P35579|MYH9_HUMAN/tr|A0A024R1N1|A0A024R1N1_HUMAN/tr|Q6ZNL4|Q6ZNL4_HUMAN		4.25	0		0	2	MASCOT		T
	R16099_1,20844	R.ALEQQVEEMK.T	1204.59	-0.00042	2	1	52.42	0	0.000355	0|0	sp|P35579|MYH9_HUMAN/tr|A0A024R1N1|A0A024R1N1_HUMAN/tr|Q6ZNL4|Q6ZNL4_HUMAN		4.25	0		0	2	MASCOT		T
	R16099_1,20870	R.ALEQQVEEMK.T	1204.59	-0.00132	2	1	52.27	0	0.000366	0|0	sp|P35579|MYH9_HUMAN/tr|A0A024R1N1|A0A024R1N1_HUMAN/tr|Q6ZNL4|Q6ZNL4_HUMAN		4.25	0		0	2	MASCOT		T
	R16099_1,13374	R.CIIPNHEK.R ! R.CIIPNHEK.K	1010.51	-0.00015	2	1	26.4	0	0.138	0|0	sp|P35580|MYH10_HUMAN/sp|P35749|MYH11_HUMAN/tr|B1PS43|B1PS43_HUMAN/tr|A0A024QZJ4|A0A024QZJ4_HUMAN/tr|A0A024QZJ6|A0A024QZJ6_HUMAN ! sp|P35579|MYH9_HUMAN/tr|A0A024R1N1|A0A024R1N1_HUMAN/tr|B4E3S1|B4E3S1_HUMAN/tr|Q86XU5|Q86XU5_HUMAN		6.74	0		0	2	MASCOT		T
	R16099_1,13394	R.CIIPNHEK.R ! R.CIIPNHEK.K	1010.51	-0.00021	2	1	27.13	0	0.117	0|0	sp|P35580|MYH10_HUMAN/sp|P35749|MYH11_HUMAN/tr|B1PS43|B1PS43_HUMAN/tr|A0A024QZJ4|A0A024QZJ4_HUMAN/tr|A0A024QZJ6|A0A024QZJ6_HUMAN ! sp|P35579|MYH9_HUMAN/tr|A0A024R1N1|A0A024R1N1_HUMAN/tr|B4E3S1|B4E3S1_HUMAN/tr|Q86XU5|Q86XU5_HUMAN		6.74	0		0	2	MASCOT		T
	R16099_1,13413	R.CIIPNHEK.R ! R.CIIPNHEK.K	1010.51	-0.00013	2	1	26.34	0	0.14	0|0	sp|P35580|MYH10_HUMAN/sp|P35749|MYH11_HUMAN/tr|B1PS43|B1PS43_HUMAN/tr|A0A024QZJ4|A0A024QZJ4_HUMAN/tr|A0A024QZJ6|A0A024QZJ6_HUMAN ! sp|P35579|MYH9_HUMAN/tr|A0A024R1N1|A0A024R1N1_HUMAN/tr|B4E3S1|B4E3S1_HUMAN/tr|Q86XU5|Q86XU5_HUMAN		6.74	0		0	2	MASCOT		T
	R16099_1,13456	R.CIIPNHEK.R ! R.CIIPNHEK.K	1010.51	-0.00033	2	1	29.65	0	0.0655	0|0	sp|P35580|MYH10_HUMAN/sp|P35749|MYH11_HUMAN/tr|B1PS43|B1PS43_HUMAN/tr|A0A024QZJ4|A0A024QZJ4_HUMAN/tr|A0A024QZJ6|A0A024QZJ6_HUMAN ! sp|P35579|MYH9_HUMAN/tr|A0A024R1N1|A0A024R1N1_HUMAN/tr|B4E3S1|B4E3S1_HUMAN/tr|Q86XU5|Q86XU5_HUMAN		6.74	0		0	2	MASCOT		T
	R16099_1,13480	R.CIIPNHEK.R ! R.CIIPNHEK.K	1010.51	-0.00011	2	1	26.61	0	0.132	0|0	sp|P35580|MYH10_HUMAN/sp|P35749|MYH11_HUMAN/tr|B1PS43|B1PS43_HUMAN/tr|A0A024QZJ4|A0A024QZJ4_HUMAN/tr|A0A024QZJ6|A0A024QZJ6_HUMAN ! sp|P35579|MYH9_HUMAN/tr|A0A024R1N1|A0A024R1N1_HUMAN/tr|B4E3S1|B4E3S1_HUMAN/tr|Q86XU5|Q86XU5_HUMAN		6.74	0		0	2	MASCOT		T
	R16099_1,21706	R.CNGVLEGIR.I	1017.51	0.00186	2	1	37.06	0	0.0486	0|0	sp|P35580|MYH10_HUMAN/sp|P35749|MYH11_HUMAN/sp|Q9UKX3|MYH13_HUMAN/sp|Q7Z406|MYH14_HUMAN/sp|P12882|MYH1_HUMAN/sp|Q9UKX2|MYH2_HUMAN/sp|P11055|MYH3_HUMAN/sp|Q9Y623|MYH4_HUMAN/sp|P13533|MYH6_HUMAN/sp|A7E2Y1|MYH7B_HUMAN/sp|P12883|MYH7_HUMAN/sp|P35579|MYH9_HUMAN/sp|P13535|MYH8_HUMAN/tr|A8CLL2|A8CLL2_HUMAN/tr|B1PS43|B1PS43_HUMAN/tr|A0A087X0T3|A0A087X0T3_HUMAN/tr|A5YM51|A5YM51_HUMAN/tr|B4E0I9|B4E0I9_HUMA…		6	0		0	2	MASCOT		T
	R16099_1,21729	R.CNGVLEGIR.I	1017.51	0.00186	2	1	38.73	0	0.0331	0|0	sp|P35580|MYH10_HUMAN/sp|P35749|MYH11_HUMAN/sp|Q9UKX3|MYH13_HUMAN/sp|Q7Z406|MYH14_HUMAN/sp|P12882|MYH1_HUMAN/sp|Q9UKX2|MYH2_HUMAN/sp|P11055|MYH3_HUMAN/sp|Q9Y623|MYH4_HUMAN/sp|P13533|MYH6_HUMAN/sp|A7E2Y1|MYH7B_HUMAN/sp|P12883|MYH7_HUMAN/sp|P35579|MYH9_HUMAN/sp|P13535|MYH8_HUMAN/tr|A8CLL2|A8CLL2_HUMAN/tr|B1PS43|B1PS43_HUMAN/tr|A0A087X0T3|A0A087X0T3_HUMAN/tr|A5YM51|A5YM51_HUMAN/tr|B4E0I9|B4E0I9_HUMA…		6	0		0	2	MASCOT		T
	R16099_1,21753	R.CNGVLEGIR.I	1017.51	0.00186	2	1	37.22	0	0.0468	0|0	sp|P35580|MYH10_HUMAN/sp|P35749|MYH11_HUMAN/sp|Q9UKX3|MYH13_HUMAN/sp|Q7Z406|MYH14_HUMAN/sp|P12882|MYH1_HUMAN/sp|Q9UKX2|MYH2_HUMAN/sp|P11055|MYH3_HUMAN/sp|Q9Y623|MYH4_HUMAN/sp|P13533|MYH6_HUMAN/sp|A7E2Y1|MYH7B_HUMAN/sp|P12883|MYH7_HUMAN/sp|P35579|MYH9_HUMAN/sp|P13535|MYH8_HUMAN/tr|A8CLL2|A8CLL2_HUMAN/tr|B1PS43|B1PS43_HUMAN/tr|A0A087X0T3|A0A087X0T3_HUMAN/tr|A5YM51|A5YM51_HUMAN/tr|B4E0I9|B4E0I9_HUMA…		6	0		0	2	MASCOT		T
	R16099_1,7221	R.CQHLQAEK.K	1013.48	0.00193	2	1	39.19	0	0.0042	0|0	sp|P35579|MYH9_HUMAN/tr|A0A024R1N1|A0A024R1N1_HUMAN/tr|Q86XU5|Q86XU5_HUMAN		6.74	0		0	2	MASCOT		T
	R16099_1,7231	R.CQHLQAEK.K	1013.48	0.00071	2	1	53.4	0	0.000168	0|0	sp|P35579|MYH9_HUMAN/tr|A0A024R1N1|A0A024R1N1_HUMAN/tr|Q86XU5|Q86XU5_HUMAN		6.74	0		0	2	MASCOT		T
	R16099_1,7256	R.CQHLQAEK.K	1013.48	0.00071	2	1	49.9	0	0.000376	0|0	sp|P35579|MYH9_HUMAN/tr|A0A024R1N1|A0A024R1N1_HUMAN/tr|Q86XU5|Q86XU5_HUMAN		6.74	0		0	2	MASCOT		T
	R16099_1,7279	R.CQHLQAEK.K	1013.48	0.00055	2	1	39.31	0	0.00431	0|0	sp|P35579|MYH9_HUMAN/tr|A0A024R1N1|A0A024R1N1_HUMAN/tr|Q86XU5|Q86XU5_HUMAN		6.74	0		0	2	MASCOT		T
	R16099_1,6823	R.DEAIK.Q ! K.DEALK.E ! K.DEALK.A ! K.DEALK.R	575.303	0.00053	1	1	32.78	0	0.0279	0|0	sp|P35579|MYH9_HUMAN/tr|A0A024R1N1|A0A024R1N1_HUMAN/tr|Q6ZNL4|Q6ZNL4_HUMAN ! sp|Q8IY63|AMOL1_HUMAN/tr|A0A024R3A6|A0A024R3A6_HUMAN/tr|Q8N209|Q8N209_HUMAN ! sp|Q5T9S5|CCD18_HUMAN/tr|Q5T9S2|Q5T9S2_HUMAN/tr|J3KP97|J3KP97_HUMAN/tr|E9PFB9|E9PFB9_HUMAN/tr|Q7Z659|Q7Z659_HUMAN ! sp|Q7Z3J2|CP062_HUMAN/tr|E7EWW0|E7EWW0_HUMAN/tr|H3BV68|H3BV68_HUMAN/tr|H3BUS7|H3BUS7_HUMAN/tr|F5H7K1|F5H7K1_HUMAN/tr|C9J7I2|C9J7…		4.37	0		0	2	MASCOT		T
	R16099_1,21751	R.DELADEIANSSGK.G	1348.62	0.00074	2	1	51.8	0	0.00146	0|0	sp|P35579|MYH9_HUMAN/tr|A0A024R1N1|A0A024R1N1_HUMAN/tr|Q6ZNL4|Q6ZNL4_HUMAN		3.92	0		0	2	MASCOT		T
	R16099_1,21760	R.DELADEIANSSGK.G	1348.62	0.00046	2	1	57.04	0	0.000436	0|0	sp|P35579|MYH9_HUMAN/tr|A0A024R1N1|A0A024R1N1_HUMAN/tr|Q6ZNL4|Q6ZNL4_HUMAN		3.92	0		0	2	MASCOT		T
	R16099_1,21781	R.DELADEIANSSGK.G	1348.62	0.00068	2	1	57.06	0	0.000434	0|0	sp|P35579|MYH9_HUMAN/tr|A0A024R1N1|A0A024R1N1_HUMAN/tr|Q6ZNL4|Q6ZNL4_HUMAN		3.92	0		0	2	MASCOT		T
	R16099_1,21802	R.DELADEIANSSGK.G	1348.62	0.0006	2	1	61.56	0	0.000154	0|0	sp|P35579|MYH9_HUMAN/tr|A0A024R1N1|A0A024R1N1_HUMAN/tr|Q6ZNL4|Q6ZNL4_HUMAN		3.92	0		0	2	MASCOT		T
	R16099_1,21821	R.DELADEIANSSGK.G	1348.62	0.0006	2	1	54.92	0	0.000709	0|0	sp|P35579|MYH9_HUMAN/tr|A0A024R1N1|A0A024R1N1_HUMAN/tr|Q6ZNL4|Q6ZNL4_HUMAN		3.92	0		0	2	MASCOT		T
	R16099_1,21841	R.DELADEIANSSGK.G	1348.62	0.00034	2	1	59.01	0	0.00028	0|0	sp|P35579|MYH9_HUMAN/tr|A0A024R1N1|A0A024R1N1_HUMAN/tr|Q6ZNL4|Q6ZNL4_HUMAN		3.92	0		0	2	MASCOT		T
	R16099_1,21862	R.DELADEIANSSGK.G	1348.62	0.0003	2	1	55.58	0	0.000618	0|0	sp|P35579|MYH9_HUMAN/tr|A0A024R1N1|A0A024R1N1_HUMAN/tr|Q6ZNL4|Q6ZNL4_HUMAN		3.92	0		0	2	MASCOT		T
	R16099_1,21883	R.DELADEIANSSGK.G	1348.62	0.00052	2	1	57.5	0	0.000392	0|0	sp|P35579|MYH9_HUMAN/tr|A0A024R1N1|A0A024R1N1_HUMAN/tr|Q6ZNL4|Q6ZNL4_HUMAN		3.92	0		0	2	MASCOT		T
	R16099_1,21904	R.DELADEIANSSGK.G	1348.62	0.00064	2	1	50.63	0	0.00191	0|0	sp|P35579|MYH9_HUMAN/tr|A0A024R1N1|A0A024R1N1_HUMAN/tr|Q6ZNL4|Q6ZNL4_HUMAN		3.92	0		0	2	MASCOT		T
	R16099_1,21933	R.DELADEIANSSGK.G	1348.62	0.00088	2	1	60.1	0	0.000216	0|0	sp|P35579|MYH9_HUMAN/tr|A0A024R1N1|A0A024R1N1_HUMAN/tr|Q6ZNL4|Q6ZNL4_HUMAN		3.92	0		0	2	MASCOT		T
	R16099_1,21963	R.DELADEIANSSGK.G	1348.62	0.00122	2	1	55.3	0	0.000652	0|0	sp|P35579|MYH9_HUMAN/tr|A0A024R1N1|A0A024R1N1_HUMAN/tr|Q6ZNL4|Q6ZNL4_HUMAN		3.92	0		0	2	MASCOT		T
	R16099_1,31201	R.DLGEELEALK.T	1116.58	0.00554	2	1	39.2	0	0.0179	0|0	sp|P35749|MYH11_HUMAN/sp|P35579|MYH9_HUMAN/tr|B1PS43|B1PS43_HUMAN/tr|Q7Z7R0|Q7Z7R0_HUMAN/tr|A0A024R1N1|A0A024R1N1_HUMAN/tr|Q86XU5|Q86XU5_HUMAN/tr|A0A024QZJ4|A0A024QZJ4_HUMAN/tr|A0A024QZJ6|A0A024QZJ6_HUMAN		4	0		0	2	MASCOT		T
	R16099_1,31217	R.DLGEELEALK.T	1116.58	0.00554	2	1	43.16	0	0.00719	0|0	sp|P35749|MYH11_HUMAN/sp|P35579|MYH9_HUMAN/tr|B1PS43|B1PS43_HUMAN/tr|Q7Z7R0|Q7Z7R0_HUMAN/tr|A0A024R1N1|A0A024R1N1_HUMAN/tr|Q86XU5|Q86XU5_HUMAN/tr|A0A024QZJ4|A0A024QZJ4_HUMAN/tr|A0A024QZJ6|A0A024QZJ6_HUMAN		4	0		0	2	MASCOT		T
	R16099_1,31236	R.DLGEELEALK.T	1116.58	-0.00164	2	1	40.22	0	0.00831	0|0	sp|P35749|MYH11_HUMAN/sp|P35579|MYH9_HUMAN/tr|B1PS43|B1PS43_HUMAN/tr|Q7Z7R0|Q7Z7R0_HUMAN/tr|A0A024R1N1|A0A024R1N1_HUMAN/tr|Q86XU5|Q86XU5_HUMAN/tr|A0A024QZJ4|A0A024QZJ4_HUMAN/tr|A0A024QZJ6|A0A024QZJ6_HUMAN		4	0		0	2	MASCOT		T
	R16099_1,31256	R.DLGEELEALK.T	1116.58	0.00554	2	1	43.65	0	0.00642	0|0	sp|P35749|MYH11_HUMAN/sp|P35579|MYH9_HUMAN/tr|B1PS43|B1PS43_HUMAN/tr|Q7Z7R0|Q7Z7R0_HUMAN/tr|A0A024R1N1|A0A024R1N1_HUMAN/tr|Q86XU5|Q86XU5_HUMAN/tr|A0A024QZJ4|A0A024QZJ4_HUMAN/tr|A0A024QZJ6|A0A024QZJ6_HUMAN		4	0		0	2	MASCOT		T
	R16099_1,31276	R.DLGEELEALK.T	1116.58	-6e-05	2	1	43.94	0	0.00295	0|0	sp|P35749|MYH11_HUMAN/sp|P35579|MYH9_HUMAN/tr|B1PS43|B1PS43_HUMAN/tr|Q7Z7R0|Q7Z7R0_HUMAN/tr|A0A024R1N1|A0A024R1N1_HUMAN/tr|Q86XU5|Q86XU5_HUMAN/tr|A0A024QZJ4|A0A024QZJ4_HUMAN/tr|A0A024QZJ6|A0A024QZJ6_HUMAN		4	0		0	2	MASCOT		T
	R16099_1,31289	R.DLGEELEALK.T	1116.58	-0.00041	1	1	67.06	0	1.7e-05	0|0	sp|P35749|MYH11_HUMAN/sp|P35579|MYH9_HUMAN/tr|B1PS43|B1PS43_HUMAN/tr|Q7Z7R0|Q7Z7R0_HUMAN/tr|A0A024R1N1|A0A024R1N1_HUMAN/tr|Q86XU5|Q86XU5_HUMAN/tr|A0A024QZJ4|A0A024QZJ4_HUMAN/tr|A0A024QZJ6|A0A024QZJ6_HUMAN		4	0		0	2	MASCOT		T
	R16099_1,31295	R.DLGEELEALK.T	1116.58	-0.0001	2	1	40.79	0	0.0061	0|0	sp|P35749|MYH11_HUMAN/sp|P35579|MYH9_HUMAN/tr|B1PS43|B1PS43_HUMAN/tr|Q7Z7R0|Q7Z7R0_HUMAN/tr|A0A024R1N1|A0A024R1N1_HUMAN/tr|Q86XU5|Q86XU5_HUMAN/tr|A0A024QZJ4|A0A024QZJ4_HUMAN/tr|A0A024QZJ6|A0A024QZJ6_HUMAN		4	0		0	2	MASCOT		T
	R16099_1,31317	R.DLGEELEALK.T	1116.58	-0.00012	2	1	44.16	0	0.00281	0|0	sp|P35749|MYH11_HUMAN/sp|P35579|MYH9_HUMAN/tr|B1PS43|B1PS43_HUMAN/tr|Q7Z7R0|Q7Z7R0_HUMAN/tr|A0A024R1N1|A0A024R1N1_HUMAN/tr|Q86XU5|Q86XU5_HUMAN/tr|A0A024QZJ4|A0A024QZJ4_HUMAN/tr|A0A024QZJ6|A0A024QZJ6_HUMAN		4	0		0	2	MASCOT		T
	R16099_1,31339	R.DLGEELEALK.T	1116.58	-8e-05	2	1	43.93	0	0.00296	0|0	sp|P35749|MYH11_HUMAN/sp|P35579|MYH9_HUMAN/tr|B1PS43|B1PS43_HUMAN/tr|Q7Z7R0|Q7Z7R0_HUMAN/tr|A0A024R1N1|A0A024R1N1_HUMAN/tr|Q86XU5|Q86XU5_HUMAN/tr|A0A024QZJ4|A0A024QZJ4_HUMAN/tr|A0A024QZJ6|A0A024QZJ6_HUMAN		4	0		0	2	MASCOT		T
	R16099_1,31363	R.DLGEELEALK.T	1116.58	-0.00024	2	1	40.66	0	0.00742	0|0	sp|P35749|MYH11_HUMAN/sp|P35579|MYH9_HUMAN/tr|B1PS43|B1PS43_HUMAN/tr|Q7Z7R0|Q7Z7R0_HUMAN/tr|A0A024R1N1|A0A024R1N1_HUMAN/tr|Q86XU5|Q86XU5_HUMAN/tr|A0A024QZJ4|A0A024QZJ4_HUMAN/tr|A0A024QZJ6|A0A024QZJ6_HUMAN		4	0		0	2	MASCOT		T
	R16099_1,31386	R.DLGEELEALK.T	1116.58	-0.00036	2	1	40.64	0	0.00746	0|0	sp|P35749|MYH11_HUMAN/sp|P35579|MYH9_HUMAN/tr|B1PS43|B1PS43_HUMAN/tr|Q7Z7R0|Q7Z7R0_HUMAN/tr|A0A024R1N1|A0A024R1N1_HUMAN/tr|Q86XU5|Q86XU5_HUMAN/tr|A0A024QZJ4|A0A024QZJ4_HUMAN/tr|A0A024QZJ6|A0A024QZJ6_HUMAN		4	0		0	2	MASCOT		T
	R16099_1,6085	R.DRAEAEAR.E	917.443	-0.00101	2	1	30.87	0	0.0401	0|0	sp|P35580|MYH10_HUMAN/sp|P35749|MYH11_HUMAN/sp|P35579|MYH9_HUMAN/tr|B1PS43|B1PS43_HUMAN/tr|O14729|O14729_HUMAN/tr|Q7Z7R0|Q7Z7R0_HUMAN/tr|O14794|O14794_HUMAN/tr|A0A024R1N1|A0A024R1N1_HUMAN/tr|Q2PS10|Q2PS10_HUMAN/tr|Q68D89|Q68D89_HUMAN/tr|A0A024QZJ4|A0A024QZJ4_HUMAN/tr|A0A024QZJ6|A0A024QZJ6_HUMAN		4.68	1		0	2	MASCOT		T
	R16099_1,6099	R.DRAEAEAR.E	917.443	1e-05	2	1	29.95	0	0.0464	0|0	sp|P35580|MYH10_HUMAN/sp|P35749|MYH11_HUMAN/sp|P35579|MYH9_HUMAN/tr|B1PS43|B1PS43_HUMAN/tr|O14729|O14729_HUMAN/tr|Q7Z7R0|Q7Z7R0_HUMAN/tr|O14794|O14794_HUMAN/tr|A0A024R1N1|A0A024R1N1_HUMAN/tr|Q2PS10|Q2PS10_HUMAN/tr|Q68D89|Q68D89_HUMAN/tr|A0A024QZJ4|A0A024QZJ4_HUMAN/tr|A0A024QZJ6|A0A024QZJ6_HUMAN		4.68	1		0	2	MASCOT		T
	R16099_1,7851	R.DYVQK.A	652.33	7e-05	1	1	25.65	0	0.188	0|0	sp|P35580|MYH10_HUMAN/sp|Q7Z406|MYH14_HUMAN/sp|P35579|MYH9_HUMAN/tr|B3KWH4|B3KWH4_HUMAN/tr|A0A024R1N1|A0A024R1N1_HUMAN/tr|B4E3S1|B4E3S1_HUMAN/tr|Q86XU5|Q86XU5_HUMAN/tr|M0QY43|M0QY43_HUMAN		5.84	0		0	2	MASCOT		T
	R16099_1,7871	R.DYVQK.A	652.33	0.00012	1	1	24.34	0	0.255	0|0	sp|P35580|MYH10_HUMAN/sp|Q7Z406|MYH14_HUMAN/sp|P35579|MYH9_HUMAN/tr|B3KWH4|B3KWH4_HUMAN/tr|A0A024R1N1|A0A024R1N1_HUMAN/tr|B4E3S1|B4E3S1_HUMAN/tr|Q86XU5|Q86XU5_HUMAN/tr|M0QY43|M0QY43_HUMAN		5.84	0		0	2	MASCOT		T
	R16099_1,7890	R.DYVQK.A	652.33	9e-05	1	1	25.95	0	0.176	0|0	sp|P35580|MYH10_HUMAN/sp|Q7Z406|MYH14_HUMAN/sp|P35579|MYH9_HUMAN/tr|B3KWH4|B3KWH4_HUMAN/tr|A0A024R1N1|A0A024R1N1_HUMAN/tr|B4E3S1|B4E3S1_HUMAN/tr|Q86XU5|Q86XU5_HUMAN/tr|M0QY43|M0QY43_HUMAN		5.84	0		0	2	MASCOT		T
	R16099_1,7908	R.DYVQK.A	652.33	-0.00011	1	1	26.69	0	0.148	0|0	sp|P35580|MYH10_HUMAN/sp|Q7Z406|MYH14_HUMAN/sp|P35579|MYH9_HUMAN/tr|B3KWH4|B3KWH4_HUMAN/tr|A0A024R1N1|A0A024R1N1_HUMAN/tr|B4E3S1|B4E3S1_HUMAN/tr|Q86XU5|Q86XU5_HUMAN/tr|M0QY43|M0QY43_HUMAN		5.84	0		0	2	MASCOT		T
	R16099_1,7930	R.DYVQK.A	652.33	-0.00017	1	1	24.18	0	0.264	0|0	sp|P35580|MYH10_HUMAN/sp|Q7Z406|MYH14_HUMAN/sp|P35579|MYH9_HUMAN/tr|B3KWH4|B3KWH4_HUMAN/tr|A0A024R1N1|A0A024R1N1_HUMAN/tr|B4E3S1|B4E3S1_HUMAN/tr|Q86XU5|Q86XU5_HUMAN/tr|M0QY43|M0QY43_HUMAN		5.84	0		0	2	MASCOT		T
	R16099_1,7955	R.DYVQK.A	652.33	-0.00026	1	1	23.09	0	0.339	0|0	sp|P35580|MYH10_HUMAN/sp|Q7Z406|MYH14_HUMAN/sp|P35579|MYH9_HUMAN/tr|B3KWH4|B3KWH4_HUMAN/tr|A0A024R1N1|A0A024R1N1_HUMAN/tr|B4E3S1|B4E3S1_HUMAN/tr|Q86XU5|Q86XU5_HUMAN/tr|M0QY43|M0QY43_HUMAN		5.84	0		0	2	MASCOT		T
	R16099_1,18177	R.EDQSILCTGESGAGK.T	1551.7	-0.0001	2	1	82.95	0	2.83e-07	0|0	sp|P35580|MYH10_HUMAN/sp|P35749|MYH11_HUMAN/sp|Q7Z406|MYH14_HUMAN/sp|P35579|MYH9_HUMAN/tr|B1PS43|B1PS43_HUMAN/tr|Q5BKV1|Q5BKV1_HUMAN/tr|A0A024R1N1|A0A024R1N1_HUMAN/tr|B4E3S1|B4E3S1_HUMAN/tr|Q86XU5|Q86XU5_HUMAN/tr|A0A024QZJ4|A0A024QZJ4_HUMAN/tr|M0QY43|M0QY43_HUMAN/tr|A0A024QZJ6|A0A024QZJ6_HUMAN/tr|E7ERA5|E7ERA5_HUMAN		4.14	0		0	2	MASCOT		T
	R16099_1,18191	R.EDQSILCTGESGAGK.T	1551.7	0.00064	2	1	82.45	0	3.21e-07	0|0	sp|P35580|MYH10_HUMAN/sp|P35749|MYH11_HUMAN/sp|Q7Z406|MYH14_HUMAN/sp|P35579|MYH9_HUMAN/tr|B1PS43|B1PS43_HUMAN/tr|Q5BKV1|Q5BKV1_HUMAN/tr|A0A024R1N1|A0A024R1N1_HUMAN/tr|B4E3S1|B4E3S1_HUMAN/tr|Q86XU5|Q86XU5_HUMAN/tr|A0A024QZJ4|A0A024QZJ4_HUMAN/tr|M0QY43|M0QY43_HUMAN/tr|A0A024QZJ6|A0A024QZJ6_HUMAN/tr|E7ERA5|E7ERA5_HUMAN		4.14	0		0	2	MASCOT		T
	R16099_1,18211	R.EDQSILCTGESGAGK.T	1551.7	0.00084	2	1	86.3	0	1.33e-07	0|0	sp|P35580|MYH10_HUMAN/sp|P35749|MYH11_HUMAN/sp|Q7Z406|MYH14_HUMAN/sp|P35579|MYH9_HUMAN/tr|B1PS43|B1PS43_HUMAN/tr|Q5BKV1|Q5BKV1_HUMAN/tr|A0A024R1N1|A0A024R1N1_HUMAN/tr|B4E3S1|B4E3S1_HUMAN/tr|Q86XU5|Q86XU5_HUMAN/tr|A0A024QZJ4|A0A024QZJ4_HUMAN/tr|M0QY43|M0QY43_HUMAN/tr|A0A024QZJ6|A0A024QZJ6_HUMAN/tr|E7ERA5|E7ERA5_HUMAN		4.14	0		0	2	MASCOT		T
	R16099_1,18232	R.EDQSILCTGESGAGK.T	1551.7	0.00084	2	1	74.8	0	1.87e-06	0|0	sp|P35580|MYH10_HUMAN/sp|P35749|MYH11_HUMAN/sp|Q7Z406|MYH14_HUMAN/sp|P35579|MYH9_HUMAN/tr|B1PS43|B1PS43_HUMAN/tr|Q5BKV1|Q5BKV1_HUMAN/tr|A0A024R1N1|A0A024R1N1_HUMAN/tr|B4E3S1|B4E3S1_HUMAN/tr|Q86XU5|Q86XU5_HUMAN/tr|A0A024QZJ4|A0A024QZJ4_HUMAN/tr|M0QY43|M0QY43_HUMAN/tr|A0A024QZJ6|A0A024QZJ6_HUMAN/tr|E7ERA5|E7ERA5_HUMAN		4.14	0		0	2	MASCOT		T
	R16099_1,18254	R.EDQSILCTGESGAGK.T	1551.7	0.00064	2	1	84.93	0	1.81e-07	0|0	sp|P35580|MYH10_HUMAN/sp|P35749|MYH11_HUMAN/sp|Q7Z406|MYH14_HUMAN/sp|P35579|MYH9_HUMAN/tr|B1PS43|B1PS43_HUMAN/tr|Q5BKV1|Q5BKV1_HUMAN/tr|A0A024R1N1|A0A024R1N1_HUMAN/tr|B4E3S1|B4E3S1_HUMAN/tr|Q86XU5|Q86XU5_HUMAN/tr|A0A024QZJ4|A0A024QZJ4_HUMAN/tr|M0QY43|M0QY43_HUMAN/tr|A0A024QZJ6|A0A024QZJ6_HUMAN/tr|E7ERA5|E7ERA5_HUMAN		4.14	0		0	2	MASCOT		T
	R16099_1,18278	R.EDQSILCTGESGAGK.T	1551.7	0.0007	2	1	84.41	0	2.05e-07	0|0	sp|P35580|MYH10_HUMAN/sp|P35749|MYH11_HUMAN/sp|Q7Z406|MYH14_HUMAN/sp|P35579|MYH9_HUMAN/tr|B1PS43|B1PS43_HUMAN/tr|Q5BKV1|Q5BKV1_HUMAN/tr|A0A024R1N1|A0A024R1N1_HUMAN/tr|B4E3S1|B4E3S1_HUMAN/tr|Q86XU5|Q86XU5_HUMAN/tr|A0A024QZJ4|A0A024QZJ4_HUMAN/tr|M0QY43|M0QY43_HUMAN/tr|A0A024QZJ6|A0A024QZJ6_HUMAN/tr|E7ERA5|E7ERA5_HUMAN		4.14	0		0	2	MASCOT		T
	R16099_1,18304	R.EDQSILCTGESGAGK.T	1551.7	0.0008	2	1	71.21	0	4.28e-06	0|0	sp|P35580|MYH10_HUMAN/sp|P35749|MYH11_HUMAN/sp|Q7Z406|MYH14_HUMAN/sp|P35579|MYH9_HUMAN/tr|B1PS43|B1PS43_HUMAN/tr|Q5BKV1|Q5BKV1_HUMAN/tr|A0A024R1N1|A0A024R1N1_HUMAN/tr|B4E3S1|B4E3S1_HUMAN/tr|Q86XU5|Q86XU5_HUMAN/tr|A0A024QZJ4|A0A024QZJ4_HUMAN/tr|M0QY43|M0QY43_HUMAN/tr|A0A024QZJ6|A0A024QZJ6_HUMAN/tr|E7ERA5|E7ERA5_HUMAN		4.14	0		0	2	MASCOT		T
	R16099_1,18332	R.EDQSILCTGESGAGK.T	1551.7	0.00118	2	1	68.97	0	7.05e-06	0|0	sp|P35580|MYH10_HUMAN/sp|P35749|MYH11_HUMAN/sp|Q7Z406|MYH14_HUMAN/sp|P35579|MYH9_HUMAN/tr|B1PS43|B1PS43_HUMAN/tr|Q5BKV1|Q5BKV1_HUMAN/tr|A0A024R1N1|A0A024R1N1_HUMAN/tr|B4E3S1|B4E3S1_HUMAN/tr|Q86XU5|Q86XU5_HUMAN/tr|A0A024QZJ4|A0A024QZJ4_HUMAN/tr|M0QY43|M0QY43_HUMAN/tr|A0A024QZJ6|A0A024QZJ6_HUMAN/tr|E7ERA5|E7ERA5_HUMAN		4.14	0		0	2	MASCOT		T
	R16099_1,18353	R.EDQSILCTGESGAGK.T	1551.7	0.00106	2	1	85.32	0	1.66e-07	0|0	sp|P35580|MYH10_HUMAN/sp|P35749|MYH11_HUMAN/sp|Q7Z406|MYH14_HUMAN/sp|P35579|MYH9_HUMAN/tr|B1PS43|B1PS43_HUMAN/tr|Q5BKV1|Q5BKV1_HUMAN/tr|A0A024R1N1|A0A024R1N1_HUMAN/tr|B4E3S1|B4E3S1_HUMAN/tr|Q86XU5|Q86XU5_HUMAN/tr|A0A024QZJ4|A0A024QZJ4_HUMAN/tr|M0QY43|M0QY43_HUMAN/tr|A0A024QZJ6|A0A024QZJ6_HUMAN/tr|E7ERA5|E7ERA5_HUMAN		4.14	0		0	2	MASCOT		T
	R16099_1,14815	R.EEILAQAK.E	901.499	-2e-05	2	1	39.95	0	0.013	0|0	sp|P35579|MYH9_HUMAN/tr|A0A024R1N1|A0A024R1N1_HUMAN/tr|Q6ZNL4|Q6ZNL4_HUMAN		4.53	0		0	2	MASCOT		T
	R16099_1,14831	R.EEILAQAK.E	901.499	0.00014	2	1	40.32	0	0.012	0|0	sp|P35579|MYH9_HUMAN/tr|A0A024R1N1|A0A024R1N1_HUMAN/tr|Q6ZNL4|Q6ZNL4_HUMAN		4.53	0		0	2	MASCOT		T
	R16099_1,14837	R.EEILAQAK.E	901.499	0.00051	1	1	42.2	0	0.00777	0|0	sp|P35579|MYH9_HUMAN/tr|A0A024R1N1|A0A024R1N1_HUMAN/tr|Q6ZNL4|Q6ZNL4_HUMAN		4.53	0		0	2	MASCOT		T
	R16099_1,14853	R.EEILAQAK.E	901.499	0.00014	2	1	43.78	0	0.0054	0|0	sp|P35579|MYH9_HUMAN/tr|A0A024R1N1|A0A024R1N1_HUMAN/tr|Q6ZNL4|Q6ZNL4_HUMAN		4.53	0		0	2	MASCOT		T
	R16099_1,14861	R.EEILAQAK.E	901.499	0.0008	1	1	47.73	0	0.00217	0|0	sp|P35579|MYH9_HUMAN/tr|A0A024R1N1|A0A024R1N1_HUMAN/tr|Q6ZNL4|Q6ZNL4_HUMAN		4.53	0		0	2	MASCOT		T
	R16099_1,14877	R.EEILAQAK.E	901.499	0.0001	2	1	41.37	0	0.0094	0|0	sp|P35579|MYH9_HUMAN/tr|A0A024R1N1|A0A024R1N1_HUMAN/tr|Q6ZNL4|Q6ZNL4_HUMAN		4.53	0		0	2	MASCOT		T
	R16099_1,14908	R.EEILAQAK.E	901.499	-8e-05	2	1	28.68	0	0.175	0|0	sp|P35579|MYH9_HUMAN/tr|A0A024R1N1|A0A024R1N1_HUMAN/tr|Q6ZNL4|Q6ZNL4_HUMAN		4.53	0		0	2	MASCOT		T
	R16099_1,8293	R.ELDDTR.A	748.347	0.00071	1	1	38.44	0	0.00562	0|0	sp|P35579|MYH9_HUMAN/tr|A0A024R1N1|A0A024R1N1_HUMAN/tr|Q6ZNL4|Q6ZNL4_HUMAN		4.03	0		0	2	MASCOT		T
	R16099_1,8310	R.ELDDTR.A	748.347	0.00049	1	1	39.94	0	0.00398	0|0	sp|P35579|MYH9_HUMAN/tr|A0A024R1N1|A0A024R1N1_HUMAN/tr|Q6ZNL4|Q6ZNL4_HUMAN		4.03	0		0	2	MASCOT		T
	R16099_1,8328	R.ELDDTR.A	748.347	0.0005	1	1	38.56	0	0.00547	0|0	sp|P35579|MYH9_HUMAN/tr|A0A024R1N1|A0A024R1N1_HUMAN/tr|Q6ZNL4|Q6ZNL4_HUMAN		4.03	0		0	2	MASCOT		T
	R16099_1,8352	R.ELDDTR.A	748.347	0.00047	1	1	34.97	0	0.0125	0|0	sp|P35579|MYH9_HUMAN/tr|A0A024R1N1|A0A024R1N1_HUMAN/tr|Q6ZNL4|Q6ZNL4_HUMAN		4.03	0		0	2	MASCOT		T
	R16099_1,8372	R.ELDDTR.A	748.347	0.00111	1	1	44.08	0	0.00153	0|0	sp|P35579|MYH9_HUMAN/tr|A0A024R1N1|A0A024R1N1_HUMAN/tr|Q6ZNL4|Q6ZNL4_HUMAN		4.03	0		0	2	MASCOT		T
	R16099_1,8393	R.ELDDTR.A	748.347	0.00099	1	1	39.91	0	0.00401	0|0	sp|P35579|MYH9_HUMAN/tr|A0A024R1N1|A0A024R1N1_HUMAN/tr|Q6ZNL4|Q6ZNL4_HUMAN		4.03	0		0	2	MASCOT		T
	R16099_1,8417	R.ELDDTR.A	748.347	0.00066	1	1	49.77	0	0.000414	0|0	sp|P35579|MYH9_HUMAN/tr|A0A024R1N1|A0A024R1N1_HUMAN/tr|Q6ZNL4|Q6ZNL4_HUMAN		4.03	0		0	2	MASCOT		T
	R16099_1,8440	R.ELDDTR.A	748.347	-0.00283	1	1	43.42	0	0.00194	0|0	sp|P35579|MYH9_HUMAN/tr|A0A024R1N1|A0A024R1N1_HUMAN/tr|Q6ZNL4|Q6ZNL4_HUMAN		4.03	0		0	2	MASCOT		T
	R16099_1,13771	R.ELEDATETADAM*NR.E	1581.67	0.00055	2	1	64.27	0	4.56e-06	0|0	sp|P35579|MYH9_HUMAN/tr|A0A024R1N1|A0A024R1N1_HUMAN/tr|Q6ZNL4|Q6ZNL4_HUMAN		3.83	0	15.994919 Oxidation (M)	0	2	MASCOT		T
	R16099_1,13791	R.ELEDATETADAM*NR.E	1581.67	0.00069	2	1	72.93	0	6.21e-07	0|0	sp|P35579|MYH9_HUMAN/tr|A0A024R1N1|A0A024R1N1_HUMAN/tr|Q6ZNL4|Q6ZNL4_HUMAN		3.83	0	15.994919 Oxidation (M)	0	2	MASCOT		T
	R16099_1,13811	R.ELEDATETADAM*NR.E	1581.67	0.00023	2	1	74.48	0	4.47e-07	0|0	sp|P35579|MYH9_HUMAN/tr|A0A024R1N1|A0A024R1N1_HUMAN/tr|Q6ZNL4|Q6ZNL4_HUMAN		3.83	0	15.994919 Oxidation (M)	0	2	MASCOT		T
	R16099_1,13834	R.ELEDATETADAM*NR.E	1581.67	0.00067	2	1	71.14	0	9.38e-07	0|0	sp|P35579|MYH9_HUMAN/tr|A0A024R1N1|A0A024R1N1_HUMAN/tr|Q6ZNL4|Q6ZNL4_HUMAN		3.83	0	15.994919 Oxidation (M)	0	2	MASCOT		T
	R16099_1,13857	R.ELEDATETADAM*NR.E	1581.67	0.00045	2	1	67.58	0	2.13e-06	0|0	sp|P35579|MYH9_HUMAN/tr|A0A024R1N1|A0A024R1N1_HUMAN/tr|Q6ZNL4|Q6ZNL4_HUMAN		3.83	0	15.994919 Oxidation (M)	0	2	MASCOT		T
	R16099_1,18602	R.ELEDATETADAMNR.E	1565.67	0.00063	2	1	79.21	0	1.9e-07	0|0	sp|P35579|MYH9_HUMAN/tr|A0A024R1N1|A0A024R1N1_HUMAN/tr|Q6ZNL4|Q6ZNL4_HUMAN		3.83	0		0	2	MASCOT		T
	R16099_1,18619	R.ELEDATETADAMNR.E	1565.67	0.00083	2	1	80.97	0	1.26e-07	0|0	sp|P35579|MYH9_HUMAN/tr|A0A024R1N1|A0A024R1N1_HUMAN/tr|Q6ZNL4|Q6ZNL4_HUMAN		3.83	0		0	2	MASCOT		T
	R16099_1,18636	R.ELEDATETADAMNR.E	1565.67	0.00069	2	1	91.11	0	1.22e-08	0|0	sp|P35579|MYH9_HUMAN/tr|A0A024R1N1|A0A024R1N1_HUMAN/tr|Q6ZNL4|Q6ZNL4_HUMAN		3.83	0		0	2	MASCOT		T
	R16099_1,18657	R.ELEDATETADAMNR.E	1565.67	0.00079	2	1	82.48	0	8.9e-08	0|0	sp|P35579|MYH9_HUMAN/tr|A0A024R1N1|A0A024R1N1_HUMAN/tr|Q6ZNL4|Q6ZNL4_HUMAN		3.83	0		0	2	MASCOT		T
	R16099_1,18678	R.ELEDATETADAMNR.E	1565.67	0.00065	2	1	80.8	0	1.31e-07	0|0	sp|P35579|MYH9_HUMAN/tr|A0A024R1N1|A0A024R1N1_HUMAN/tr|Q6ZNL4|Q6ZNL4_HUMAN		3.83	0		0	2	MASCOT		T
	R16099_1,18698	R.ELEDATETADAMNR.E	1565.67	0.00045	2	1	89.43	0	1.8e-08	0|0	sp|P35579|MYH9_HUMAN/tr|A0A024R1N1|A0A024R1N1_HUMAN/tr|Q6ZNL4|Q6ZNL4_HUMAN		3.83	0		0	2	MASCOT		T
	R16099_1,18723	R.ELEDATETADAMNR.E	1565.67	0.00063	2	1	81.85	0	1.03e-07	0|0	sp|P35579|MYH9_HUMAN/tr|A0A024R1N1|A0A024R1N1_HUMAN/tr|Q6ZNL4|Q6ZNL4_HUMAN		3.83	0		0	2	MASCOT		T
	R16099_1,18747	R.ELEDATETADAMNR.E	1565.67	0.00023	2	1	79.14	0	1.89e-07	0|0	sp|P35579|MYH9_HUMAN/tr|A0A024R1N1|A0A024R1N1_HUMAN/tr|Q6ZNL4|Q6ZNL4_HUMAN		3.83	0		0	2	MASCOT		T
	R16099_1,18770	R.ELEDATETADAMNR.E	1565.67	0.00021	2	1	89.8	0	1.62e-08	0|0	sp|P35579|MYH9_HUMAN/tr|A0A024R1N1|A0A024R1N1_HUMAN/tr|Q6ZNL4|Q6ZNL4_HUMAN		3.83	0		0	2	MASCOT		T
	R16099_1,13501	R.EM*EAELEDER.K	1266.52	0.00047	2	1	58.24	0	9.45e-06	0|0	sp|P35579|MYH9_HUMAN/tr|A0A024R1N1|A0A024R1N1_HUMAN/tr|Q6ZNL4|Q6ZNL4_HUMAN		3.83	0	15.994919 Oxidation (M)	0	2	MASCOT		T
	R16099_1,17926	R.EMEAELEDER.K	1250.52	0.00079	2	1	61.07	0	7.58e-06	0|0	sp|P35579|MYH9_HUMAN/tr|A0A024R1N1|A0A024R1N1_HUMAN/tr|Q6ZNL4|Q6ZNL4_HUMAN		3.83	0		0	2	MASCOT		T
	R16099_1,17948	R.EMEAELEDER.K	1250.52	0.00085	2	1	48.91	0	0.000125	0|0	sp|P35579|MYH9_HUMAN/tr|A0A024R1N1|A0A024R1N1_HUMAN/tr|Q6ZNL4|Q6ZNL4_HUMAN		3.83	0		0	2	MASCOT		T
	R16099_1,17965	R.EMEAELEDER.K	1250.52	0.00057	2	1	55.38	0	2.81e-05	0|0	sp|P35579|MYH9_HUMAN/tr|A0A024R1N1|A0A024R1N1_HUMAN/tr|Q6ZNL4|Q6ZNL4_HUMAN		3.83	0		0	2	MASCOT		T
	R16099_1,17986	R.EMEAELEDER.K	1250.52	0.00087	2	1	61.65	0	6.63e-06	0|0	sp|P35579|MYH9_HUMAN/tr|A0A024R1N1|A0A024R1N1_HUMAN/tr|Q6ZNL4|Q6ZNL4_HUMAN		3.83	0		0	2	MASCOT		T
	R16099_1,18007	R.EMEAELEDER.K	1250.52	0.00055	2	1	63.37	0	4.46e-06	0|0	sp|P35579|MYH9_HUMAN/tr|A0A024R1N1|A0A024R1N1_HUMAN/tr|Q6ZNL4|Q6ZNL4_HUMAN		3.83	0		0	2	MASCOT		T
	R16099_1,18027	R.EMEAELEDER.K	1250.52	0.00055	2	1	74.73	0	3.26e-07	0|0	sp|P35579|MYH9_HUMAN/tr|A0A024R1N1|A0A024R1N1_HUMAN/tr|Q6ZNL4|Q6ZNL4_HUMAN		3.83	0		0	2	MASCOT		T
	R16099_1,18050	R.EMEAELEDER.K	1250.52	0.00043	2	1	62.41	0	5.57e-06	0|0	sp|P35579|MYH9_HUMAN/tr|A0A024R1N1|A0A024R1N1_HUMAN/tr|Q6ZNL4|Q6ZNL4_HUMAN		3.83	0		0	2	MASCOT		T
	R16099_1,18070	R.EMEAELEDER.K	1250.52	0.00031	2	1	61.77	0	6.45e-06	0|0	sp|P35579|MYH9_HUMAN/tr|A0A024R1N1|A0A024R1N1_HUMAN/tr|Q6ZNL4|Q6ZNL4_HUMAN		3.83	0		0	2	MASCOT		T
	R16099_1,18093	R.EMEAELEDER.K	1250.52	0.00017	2	1	74.64	0	3.33e-07	0|0	sp|P35579|MYH9_HUMAN/tr|A0A024R1N1|A0A024R1N1_HUMAN/tr|Q6ZNL4|Q6ZNL4_HUMAN		3.83	0		0	2	MASCOT		T
	R16099_1,19487	R.EQEVNILK.K	972.536	-0.00032	2	1	25.67	0	0.223	0|0	sp|P35579|MYH9_HUMAN/tr|A0A024R1N1|A0A024R1N1_HUMAN/tr|Q86XU5|Q86XU5_HUMAN		4.53	0		0	2	MASCOT		T
	R16099_1,19506	R.EQEVNILK.K	972.536	-0.00048	2	1	26.99	0	0.164	0|0	sp|P35579|MYH9_HUMAN/tr|A0A024R1N1|A0A024R1N1_HUMAN/tr|Q86XU5|Q86XU5_HUMAN		4.53	0		0	2	MASCOT		T
	R16099_1,19527	R.EQEVNILK.K	972.536	4e-05	2	1	28.69	0	0.111	0|0	sp|P35579|MYH9_HUMAN/tr|A0A024R1N1|A0A024R1N1_HUMAN/tr|Q86XU5|Q86XU5_HUMAN		4.53	0		0	2	MASCOT		T
	R16099_1,19548	R.EQEVNILK.K	972.536	-4e-05	2	1	25.54	0	0.229	0|0	sp|P35579|MYH9_HUMAN/tr|A0A024R1N1|A0A024R1N1_HUMAN/tr|Q86XU5|Q86XU5_HUMAN		4.53	0		0	2	MASCOT		T
	R16099_1,11884	R.EQLEEEEEAK.H	1233.55	0.00038	2	1	48.11	0	0.000385	0|0	sp|P35579|MYH9_HUMAN/tr|A0A024R1N1|A0A024R1N1_HUMAN/tr|Q86XU5|Q86XU5_HUMAN		3.9	0		0	2	MASCOT		T
	R16099_1,11899	R.EQLEEEEEAK.H	1233.55	0.00034	2	1	48.39	0	0.000361	0|0	sp|P35579|MYH9_HUMAN/tr|A0A024R1N1|A0A024R1N1_HUMAN/tr|Q86XU5|Q86XU5_HUMAN		3.9	0		0	2	MASCOT		T
	R16099_1,11913	R.EQLEEEEEAK.H	1233.55	0.0004	2	1	50.01	0	0.000248	0|0	sp|P35579|MYH9_HUMAN/tr|A0A024R1N1|A0A024R1N1_HUMAN/tr|Q86XU5|Q86XU5_HUMAN		3.9	0		0	2	MASCOT		T
	R16099_1,11932	R.EQLEEEEEAK.H	1233.55	0.00028	2	1	51.55	0	0.000174	0|0	sp|P35579|MYH9_HUMAN/tr|A0A024R1N1|A0A024R1N1_HUMAN/tr|Q86XU5|Q86XU5_HUMAN		3.9	0		0	2	MASCOT		T
	R16099_1,11954	R.EQLEEEEEAK.H	1233.55	0.00032	2	1	50.4	0	0.000227	0|0	sp|P35579|MYH9_HUMAN/tr|A0A024R1N1|A0A024R1N1_HUMAN/tr|Q86XU5|Q86XU5_HUMAN		3.9	0		0	2	MASCOT		T
	R16099_1,11974	R.EQLEEEEEAK.H	1233.55	0.00036	2	1	48.81	0	0.000327	0|0	sp|P35579|MYH9_HUMAN/tr|A0A024R1N1|A0A024R1N1_HUMAN/tr|Q86XU5|Q86XU5_HUMAN		3.9	0		0	2	MASCOT		T
	R16099_1,11994	R.EQLEEEEEAK.H	1233.55	0.00036	2	1	51.4	0	0.00018	0|0	sp|P35579|MYH9_HUMAN/tr|A0A024R1N1|A0A024R1N1_HUMAN/tr|Q86XU5|Q86XU5_HUMAN		3.9	0		0	2	MASCOT		T
	R16099_1,12020	R.EQLEEEEEAK.H	1233.55	0.00022	2	1	50.43	0	0.000226	0|0	sp|P35579|MYH9_HUMAN/tr|A0A024R1N1|A0A024R1N1_HUMAN/tr|Q86XU5|Q86XU5_HUMAN		3.9	0		0	2	MASCOT		T
	R16099_1,12048	R.EQLEEEEEAK.H	1233.55	0.0002	2	1	48.41	0	0.000359	0|0	sp|P35579|MYH9_HUMAN/tr|A0A024R1N1|A0A024R1N1_HUMAN/tr|Q86XU5|Q86XU5_HUMAN		3.9	0		0	2	MASCOT		T
	R16099_1,8258	R.EVSSLK.N	662.372	0.00054	1	1	49.77	0	0.000881	0|0	sp|P35579|MYH9_HUMAN/tr|A0A024R1N1|A0A024R1N1_HUMAN/tr|Q6ZNL4|Q6ZNL4_HUMAN		6.1	0		0	2	MASCOT		T
	R16099_1,8283	R.EVSSLK.N	662.372	0.00054	1	1	49.99	0	0.000838	0|0	sp|P35579|MYH9_HUMAN/tr|A0A024R1N1|A0A024R1N1_HUMAN/tr|Q6ZNL4|Q6ZNL4_HUMAN		6.1	0		0	2	MASCOT		T
	R16099_1,8306	R.EVSSLK.N	662.372	0.00032	1	1	49.99	0	0.000838	0|0	sp|P35579|MYH9_HUMAN/tr|A0A024R1N1|A0A024R1N1_HUMAN/tr|Q6ZNL4|Q6ZNL4_HUMAN		6.1	0		0	2	MASCOT		T
	R16099_1,8333	R.EVSSLK.N	662.372	-1e-05	1	1	49.89	0	0.000857	0|0	sp|P35579|MYH9_HUMAN/tr|A0A024R1N1|A0A024R1N1_HUMAN/tr|Q6ZNL4|Q6ZNL4_HUMAN		6.1	0		0	2	MASCOT		T
	R16099_1,21855	R.FLSNGHVTIPGQQDK.D	1640.84	-4e-05	3	1	46.14	0	0.0022	0|0	sp|P35579|MYH9_HUMAN/tr|A0A024R1N1|A0A024R1N1_HUMAN/tr|B4E3S1|B4E3S1_HUMAN/tr|Q86XU5|Q86XU5_HUMAN		6.74	0		0	2	MASCOT		T
	R16099_1,21868	R.FLSNGHVTIPGQQDK.D	1640.84	-0.00016	3	1	52.64	0	0.000493	0|0	sp|P35579|MYH9_HUMAN/tr|A0A024R1N1|A0A024R1N1_HUMAN/tr|B4E3S1|B4E3S1_HUMAN/tr|Q86XU5|Q86XU5_HUMAN		6.74	0		0	2	MASCOT		T
	R16099_1,21877	R.FLSNGHVTIPGQQDK.D	1640.84	0.00064	2	1	107.01	0	1.9e-09	0|0	sp|P35579|MYH9_HUMAN/tr|A0A024R1N1|A0A024R1N1_HUMAN/tr|B4E3S1|B4E3S1_HUMAN/tr|Q86XU5|Q86XU5_HUMAN		6.74	0		0	2	MASCOT		T
	R16099_1,21887	R.FLSNGHVTIPGQQDK.D	1640.84	-0.00019	3	1	48.57	0	0.00126	0|0	sp|P35579|MYH9_HUMAN/tr|A0A024R1N1|A0A024R1N1_HUMAN/tr|B4E3S1|B4E3S1_HUMAN/tr|Q86XU5|Q86XU5_HUMAN		6.74	0		0	2	MASCOT		T
	R16099_1,21895	R.FLSNGHVTIPGQQDK.D	1640.84	0.0007	2	1	111.56	0	6.67e-10	0|0	sp|P35579|MYH9_HUMAN/tr|A0A024R1N1|A0A024R1N1_HUMAN/tr|B4E3S1|B4E3S1_HUMAN/tr|Q86XU5|Q86XU5_HUMAN		6.74	0		0	2	MASCOT		T
	R16099_1,21908	R.FLSNGHVTIPGQQDK.D	1640.84	-0.00022	3	1	37.4	0	0.0165	0|0	sp|P35579|MYH9_HUMAN/tr|A0A024R1N1|A0A024R1N1_HUMAN/tr|B4E3S1|B4E3S1_HUMAN/tr|Q86XU5|Q86XU5_HUMAN		6.74	0		0	2	MASCOT		T
	R16099_1,21915	R.FLSNGHVTIPGQQDK.D	1640.84	0.00129	2	1	86.93	0	1.96e-07	0|0	sp|P35579|MYH9_HUMAN/tr|A0A024R1N1|A0A024R1N1_HUMAN/tr|B4E3S1|B4E3S1_HUMAN/tr|Q86XU5|Q86XU5_HUMAN		6.74	0		0	2	MASCOT		T
	R16099_1,21932	R.FLSNGHVTIPGQQDK.D	1640.84	0.00023	3	1	45.43	0	0.0026	0|0	sp|P35579|MYH9_HUMAN/tr|A0A024R1N1|A0A024R1N1_HUMAN/tr|B4E3S1|B4E3S1_HUMAN/tr|Q86XU5|Q86XU5_HUMAN		6.74	0		0	2	MASCOT		T
	R16099_1,21937	R.FLSNGHVTIPGQQDK.D	1640.84	0.00134	2	1	95.52	0	2.71e-08	0|0	sp|P35579|MYH9_HUMAN/tr|A0A024R1N1|A0A024R1N1_HUMAN/tr|B4E3S1|B4E3S1_HUMAN/tr|Q86XU5|Q86XU5_HUMAN		6.74	0		0	2	MASCOT		T
	R16099_1,21956	R.FLSNGHVTIPGQQDK.D	1640.84	-0.00094	3	1	25.29	0	0.267	0|0	sp|P35579|MYH9_HUMAN/tr|A0A024R1N1|A0A024R1N1_HUMAN/tr|B4E3S1|B4E3S1_HUMAN/tr|Q86XU5|Q86XU5_HUMAN		6.74	0		0	2	MASCOT		T
	R16099_1,21986	R.FLSNGHVTIPGQQDK.D	1640.84	0.0011	3	1	21.75	0	0.645	0|0	sp|P35579|MYH9_HUMAN/tr|A0A024R1N1|A0A024R1N1_HUMAN/tr|B4E3S1|B4E3S1_HUMAN/tr|Q86XU5|Q86XU5_HUMAN		6.74	0		0	2	MASCOT		T
	R16099_1,29860	R.GDLPFVVPR.R	999.562	-0.01052	2	1	27.96	0	0.202	0|0	sp|P35579|MYH9_HUMAN/tr|A0A024R1N1|A0A024R1N1_HUMAN/tr|Q6ZNL4|Q6ZNL4_HUMAN		5.84	0		0	2	MASCOT		T
	R16099_1,29880	R.GDLPFVVPR.R	999.562	-0.00082	2	1	25.46	0	0.158	0|0	sp|P35579|MYH9_HUMAN/tr|A0A024R1N1|A0A024R1N1_HUMAN/tr|Q6ZNL4|Q6ZNL4_HUMAN		5.84	0		0	2	MASCOT		T
	R16099_1,12713	R.GELANEVK.V	859.452	-2e-05	2	1	29.3	0	0.0966	0|0	sp|P35579|MYH9_HUMAN/tr|A0A024R1N1|A0A024R1N1_HUMAN/tr|Q86XU5|Q86XU5_HUMAN		4.53	0		0	2	MASCOT		T
	R16099_1,12730	R.GELANEVK.V	859.452	0.00014	2	1	30.13	0	0.0798	0|0	sp|P35579|MYH9_HUMAN/tr|A0A024R1N1|A0A024R1N1_HUMAN/tr|Q86XU5|Q86XU5_HUMAN		4.53	0		0	2	MASCOT		T
	R16099_1,12736	R.GELANEVK.V	859.452	0.00101	1	1	50.46	0	0.000768	0|0	sp|P35579|MYH9_HUMAN/tr|A0A024R1N1|A0A024R1N1_HUMAN/tr|Q86XU5|Q86XU5_HUMAN		4.53	0		0	2	MASCOT		T
	R16099_1,12751	R.GELANEVK.V	859.452	-0.00022	2	1	31.07	0	0.0634	0|0	sp|P35579|MYH9_HUMAN/tr|A0A024R1N1|A0A024R1N1_HUMAN/tr|Q86XU5|Q86XU5_HUMAN		4.53	0		0	2	MASCOT		T
	R16099_1,12757	R.GELANEVK.V	859.452	0.00028	1	1	52.38	0	0.000475	0|0	sp|P35579|MYH9_HUMAN/tr|A0A024R1N1|A0A024R1N1_HUMAN/tr|Q86XU5|Q86XU5_HUMAN		4.53	0		0	2	MASCOT		T
	R16099_1,12774	R.GELANEVK.V	859.452	-0.00048	2	1	30.23	0	0.0769	0|0	sp|P35579|MYH9_HUMAN/tr|A0A024R1N1|A0A024R1N1_HUMAN/tr|Q86XU5|Q86XU5_HUMAN		4.53	0		0	2	MASCOT		T
	R16099_1,12779	R.GELANEVK.V	859.452	0.00045	1	1	48.56	0	0.00115	0|0	sp|P35579|MYH9_HUMAN/tr|A0A024R1N1|A0A024R1N1_HUMAN/tr|Q86XU5|Q86XU5_HUMAN		4.53	0		0	2	MASCOT		T
	R16099_1,12795	R.GELANEVK.V	859.452	-0.00072	2	1	33.36	0	0.0374	0|0	sp|P35579|MYH9_HUMAN/tr|A0A024R1N1|A0A024R1N1_HUMAN/tr|Q86XU5|Q86XU5_HUMAN		4.53	0		0	2	MASCOT		T
	R16099_1,12802	R.GELANEVK.V	859.452	0.00048	1	1	45.87	0	0.00213	0|0	sp|P35579|MYH9_HUMAN/tr|A0A024R1N1|A0A024R1N1_HUMAN/tr|Q86XU5|Q86XU5_HUMAN		4.53	0		0	2	MASCOT		T
	R16099_1,12820	R.GELANEVK.V	859.452	-0.00096	2	1	31.58	0	0.0558	0|0	sp|P35579|MYH9_HUMAN/tr|A0A024R1N1|A0A024R1N1_HUMAN/tr|Q86XU5|Q86XU5_HUMAN		4.53	0		0	2	MASCOT		T
	R16099_1,12828	R.GELANEVK.V	859.452	0.00055	1	1	40.08	0	0.00807	0|0	sp|P35579|MYH9_HUMAN/tr|A0A024R1N1|A0A024R1N1_HUMAN/tr|Q86XU5|Q86XU5_HUMAN		4.53	0		0	2	MASCOT		T
	R16099_1,12847	R.GELANEVK.V	859.452	-0.0011	2	1	30.11	0	0.0782	0|0	sp|P35579|MYH9_HUMAN/tr|A0A024R1N1|A0A024R1N1_HUMAN/tr|Q86XU5|Q86XU5_HUMAN		4.53	0		0	2	MASCOT		T
	R16099_1,16393	R.GILTPR.I ! R.GLLTPR.A ! -.GLLTPR.A	656.409	0.00063	2	1	35.54	0	0.00655	0|0	sp|P35579|MYH9_HUMAN/tr|A0A024R1N1|A0A024R1N1_HUMAN/tr|B4E3S1|B4E3S1_HUMAN/tr|Q86XU5|Q86XU5_HUMAN ! sp|O75525|KHDR3_HUMAN/tr|H0YAQ1|H0YAQ1_HUMAN/tr|E5RJZ9|E5RJZ9_HUMAN/tr|H0YAQ3|H0YAQ3_HUMAN ! tr|Q4JCQ2|Q4JCQ2_HUMAN/tr|A4FU97|A4FU97_HUMAN/tr|A4FU96|A4FU96_HUMAN		9.75	0		0	2	MASCOT		T
	R16099_1,16410	R.GILTPR.I ! R.GLLTPR.A ! -.GLLTPR.A	656.409	0.00031	1	1	21.09	0	0.182	0|0	sp|P35579|MYH9_HUMAN/tr|A0A024R1N1|A0A024R1N1_HUMAN/tr|B4E3S1|B4E3S1_HUMAN/tr|Q86XU5|Q86XU5_HUMAN ! sp|O75525|KHDR3_HUMAN/tr|H0YAQ1|H0YAQ1_HUMAN/tr|E5RJZ9|E5RJZ9_HUMAN/tr|H0YAQ3|H0YAQ3_HUMAN ! tr|Q4JCQ2|Q4JCQ2_HUMAN/tr|A4FU97|A4FU97_HUMAN/tr|A4FU96|A4FU96_HUMAN		9.75	0		0	2	MASCOT		T
	R16099_1,16417	R.GILTPR.I ! R.GLLTPR.A ! -.GLLTPR.A	656.409	0.00023	2	1	32.38	0	0.0136	0|0	sp|P35579|MYH9_HUMAN/tr|A0A024R1N1|A0A024R1N1_HUMAN/tr|B4E3S1|B4E3S1_HUMAN/tr|Q86XU5|Q86XU5_HUMAN ! sp|O75525|KHDR3_HUMAN/tr|H0YAQ1|H0YAQ1_HUMAN/tr|E5RJZ9|E5RJZ9_HUMAN/tr|H0YAQ3|H0YAQ3_HUMAN ! tr|Q4JCQ2|Q4JCQ2_HUMAN/tr|A4FU97|A4FU97_HUMAN/tr|A4FU96|A4FU96_HUMAN		9.75	0		0	2	MASCOT		T
	R16099_1,16432	R.GILTPR.I ! R.GLLTPR.A ! -.GLLTPR.A	656.409	0.00027	1	1	21.29	0	0.174	0|0	sp|P35579|MYH9_HUMAN/tr|A0A024R1N1|A0A024R1N1_HUMAN/tr|B4E3S1|B4E3S1_HUMAN/tr|Q86XU5|Q86XU5_HUMAN ! sp|O75525|KHDR3_HUMAN/tr|H0YAQ1|H0YAQ1_HUMAN/tr|E5RJZ9|E5RJZ9_HUMAN/tr|H0YAQ3|H0YAQ3_HUMAN ! tr|Q4JCQ2|Q4JCQ2_HUMAN/tr|A4FU97|A4FU97_HUMAN/tr|A4FU96|A4FU96_HUMAN		9.75	0		0	2	MASCOT		T
	R16099_1,16440	R.GILTPR.I ! R.GLLTPR.A ! -.GLLTPR.A	656.409	0.00066	2	1	34.69	0	0.00796	0|0	sp|P35579|MYH9_HUMAN/tr|A0A024R1N1|A0A024R1N1_HUMAN/tr|B4E3S1|B4E3S1_HUMAN/tr|Q86XU5|Q86XU5_HUMAN ! sp|O75525|KHDR3_HUMAN/tr|H0YAQ1|H0YAQ1_HUMAN/tr|E5RJZ9|E5RJZ9_HUMAN/tr|H0YAQ3|H0YAQ3_HUMAN ! tr|Q4JCQ2|Q4JCQ2_HUMAN/tr|A4FU97|A4FU97_HUMAN/tr|A4FU96|A4FU96_HUMAN		9.75	0		0	2	MASCOT		T
	R16099_1,16463	R.GILTPR.I ! R.GLLTPR.A ! -.GLLTPR.A	656.409	-0.00374	2	1	35.59	0	0.00929	0|0	sp|P35579|MYH9_HUMAN/tr|A0A024R1N1|A0A024R1N1_HUMAN/tr|B4E3S1|B4E3S1_HUMAN/tr|Q86XU5|Q86XU5_HUMAN ! sp|O75525|KHDR3_HUMAN/tr|H0YAQ1|H0YAQ1_HUMAN/tr|E5RJZ9|E5RJZ9_HUMAN/tr|H0YAQ3|H0YAQ3_HUMAN ! tr|Q4JCQ2|Q4JCQ2_HUMAN/tr|A4FU97|A4FU97_HUMAN/tr|A4FU96|A4FU96_HUMAN		9.75	0		0	2	MASCOT		T
	R16099_1,16484	R.GILTPR.I ! R.GLLTPR.A ! -.GLLTPR.A	656.409	0.00019	2	1	30.94	0	0.0189	0|0	sp|P35579|MYH9_HUMAN/tr|A0A024R1N1|A0A024R1N1_HUMAN/tr|B4E3S1|B4E3S1_HUMAN/tr|Q86XU5|Q86XU5_HUMAN ! sp|O75525|KHDR3_HUMAN/tr|H0YAQ1|H0YAQ1_HUMAN/tr|E5RJZ9|E5RJZ9_HUMAN/tr|H0YAQ3|H0YAQ3_HUMAN ! tr|Q4JCQ2|Q4JCQ2_HUMAN/tr|A4FU97|A4FU97_HUMAN/tr|A4FU96|A4FU96_HUMAN		9.75	0		0	2	MASCOT		T
	R16099_1,11731	R.GYLAR.R ! R.GYLAR.Q ! R.GYLAR.K ! R.YGIAR.C	579.325	0.00033	1	1	21.84	0	0.557	0|0	sp|Q9H0B3|K1683_HUMAN/sp|Q7Z406|MYH14_HUMAN/tr|B3KWH4|B3KWH4_HUMAN/tr|A0JP07|A0JP07_HUMAN/tr|M0QY43|M0QY43_HUMAN/tr|A0A087WXN0|A0A087WXN0_HUMAN ! sp|Q92614|MY18A_HUMAN/sp|Q9UKN7|MYO15_HUMAN/tr|A0A024QZ63|A0A024QZ63_HUMAN/tr|A0A087WYA1|A0A087WYA1_HUMAN/tr|B4DZ32|B4DZ32_HUMAN/tr|B4DYM1|B4DYM1_HUMAN/tr|A0A0D9SFK2|A0A0D9SFK2_HUMAN/tr|B4E0T8|B4E0T8_HUMAN/tr|Q5QD01|Q5QD01_HUMAN ! sp|P35580|MYH10_HUMAN/…		8.75	0		0	2	MASCOT		T
	R16099_1,11750	R.GYLAR.R ! R.GYLAR.Q ! R.GYLAR.K ! R.YGIAR.C	579.325	0.00032	1	1	22.02	0	0.625	0|0	sp|Q9H0B3|K1683_HUMAN/sp|Q7Z406|MYH14_HUMAN/tr|B3KWH4|B3KWH4_HUMAN/tr|A0JP07|A0JP07_HUMAN/tr|M0QY43|M0QY43_HUMAN/tr|A0A087WXN0|A0A087WXN0_HUMAN ! sp|Q92614|MY18A_HUMAN/sp|Q9UKN7|MYO15_HUMAN/tr|A0A024QZ63|A0A024QZ63_HUMAN/tr|A0A087WYA1|A0A087WYA1_HUMAN/tr|B4DZ32|B4DZ32_HUMAN/tr|B4DYM1|B4DYM1_HUMAN/tr|A0A0D9SFK2|A0A0D9SFK2_HUMAN/tr|B4E0T8|B4E0T8_HUMAN/tr|Q5QD01|Q5QD01_HUMAN ! sp|P35580|MYH10_HUMAN/…		8.75	0		0	2	MASCOT		T
	R16099_1,11769	R.GYLAR.R ! R.GYLAR.Q ! R.GYLAR.K ! R.YGIAR.C	579.325	0.00034	1	1	24.44	0	0.306	0|0	sp|Q9H0B3|K1683_HUMAN/sp|Q7Z406|MYH14_HUMAN/tr|B3KWH4|B3KWH4_HUMAN/tr|A0JP07|A0JP07_HUMAN/tr|M0QY43|M0QY43_HUMAN/tr|A0A087WXN0|A0A087WXN0_HUMAN ! sp|Q92614|MY18A_HUMAN/sp|Q9UKN7|MYO15_HUMAN/tr|A0A024QZ63|A0A024QZ63_HUMAN/tr|A0A087WYA1|A0A087WYA1_HUMAN/tr|B4DZ32|B4DZ32_HUMAN/tr|B4DYM1|B4DYM1_HUMAN/tr|A0A0D9SFK2|A0A0D9SFK2_HUMAN/tr|B4E0T8|B4E0T8_HUMAN/tr|Q5QD01|Q5QD01_HUMAN ! sp|P35580|MYH10_HUMAN/…		8.75	0		0	2	MASCOT		T
	R16099_1,11792	R.GYLAR.R ! R.GYLAR.Q ! R.GYLAR.K ! R.YGIAR.C	579.325	0.00035	1	1	24.27	0	0.319	0|0	sp|Q9H0B3|K1683_HUMAN/sp|Q7Z406|MYH14_HUMAN/tr|B3KWH4|B3KWH4_HUMAN/tr|A0JP07|A0JP07_HUMAN/tr|M0QY43|M0QY43_HUMAN/tr|A0A087WXN0|A0A087WXN0_HUMAN ! sp|Q92614|MY18A_HUMAN/sp|Q9UKN7|MYO15_HUMAN/tr|A0A024QZ63|A0A024QZ63_HUMAN/tr|A0A087WYA1|A0A087WYA1_HUMAN/tr|B4DZ32|B4DZ32_HUMAN/tr|B4DYM1|B4DYM1_HUMAN/tr|A0A0D9SFK2|A0A0D9SFK2_HUMAN/tr|B4E0T8|B4E0T8_HUMAN/tr|Q5QD01|Q5QD01_HUMAN ! sp|P35580|MYH10_HUMAN/…		8.75	0		0	2	MASCOT		T
	R16099_1,11814	R.GYLAR.R ! R.GYLAR.Q ! R.GYLAR.K ! R.YGIAR.C	579.325	0.00026	1	1	22.14	0	0.608	0|0	sp|Q9H0B3|K1683_HUMAN/sp|Q7Z406|MYH14_HUMAN/tr|B3KWH4|B3KWH4_HUMAN/tr|A0JP07|A0JP07_HUMAN/tr|M0QY43|M0QY43_HUMAN/tr|A0A087WXN0|A0A087WXN0_HUMAN ! sp|Q92614|MY18A_HUMAN/sp|Q9UKN7|MYO15_HUMAN/tr|A0A024QZ63|A0A024QZ63_HUMAN/tr|A0A087WYA1|A0A087WYA1_HUMAN/tr|B4DZ32|B4DZ32_HUMAN/tr|B4DYM1|B4DYM1_HUMAN/tr|A0A0D9SFK2|A0A0D9SFK2_HUMAN/tr|B4E0T8|B4E0T8_HUMAN/tr|Q5QD01|Q5QD01_HUMAN ! sp|P35580|MYH10_HUMAN/…		8.75	0		0	2	MASCOT		T
	R16099_1,11837	R.GYLAR.R ! R.GYLAR.Q ! R.GYLAR.K ! R.YGIAR.C	579.325	0.00028	1	1	24.44	0	0.358	0|0	sp|Q9H0B3|K1683_HUMAN/sp|Q7Z406|MYH14_HUMAN/tr|B3KWH4|B3KWH4_HUMAN/tr|A0JP07|A0JP07_HUMAN/tr|M0QY43|M0QY43_HUMAN/tr|A0A087WXN0|A0A087WXN0_HUMAN ! sp|Q92614|MY18A_HUMAN/sp|Q9UKN7|MYO15_HUMAN/tr|A0A024QZ63|A0A024QZ63_HUMAN/tr|A0A087WYA1|A0A087WYA1_HUMAN/tr|B4DZ32|B4DZ32_HUMAN/tr|B4DYM1|B4DYM1_HUMAN/tr|A0A0D9SFK2|A0A0D9SFK2_HUMAN/tr|B4E0T8|B4E0T8_HUMAN/tr|Q5QD01|Q5QD01_HUMAN ! sp|P35580|MYH10_HUMAN/…		8.75	0		0	2	MASCOT		T
	R16099_1,24920	R.IAEFTTNLTEEEEK.S	1653.79	0.00033	2	1	81.53	0	4.75e-07	0|0	sp|P35579|MYH9_HUMAN/tr|A0A024R1N1|A0A024R1N1_HUMAN/tr|Q86XU5|Q86XU5_HUMAN/tr|Q99529|Q99529_HUMAN		3.98	0		0	2	MASCOT		T
	R16099_1,24937	R.IAEFTTNLTEEEEK.S	1653.79	0.00109	2	1	97.6	0	1.18e-08	0|0	sp|P35579|MYH9_HUMAN/tr|A0A024R1N1|A0A024R1N1_HUMAN/tr|Q86XU5|Q86XU5_HUMAN/tr|Q99529|Q99529_HUMAN		3.98	0		0	2	MASCOT		T
	R16099_1,24960	R.IAEFTTNLTEEEEK.S	1653.79	0.00153	2	1	97.69	0	1.15e-08	0|0	sp|P35579|MYH9_HUMAN/tr|A0A024R1N1|A0A024R1N1_HUMAN/tr|Q86XU5|Q86XU5_HUMAN/tr|Q99529|Q99529_HUMAN		3.98	0		0	2	MASCOT		T
	R16099_1,24981	R.IAEFTTNLTEEEEK.S	1653.79	0.00053	2	1	111.82	0	4.44e-10	0|0	sp|P35579|MYH9_HUMAN/tr|A0A024R1N1|A0A024R1N1_HUMAN/tr|Q86XU5|Q86XU5_HUMAN/tr|Q99529|Q99529_HUMAN		3.98	0		0	2	MASCOT		T
	R16099_1,25003	R.IAEFTTNLTEEEEK.S	1653.79	0.00065	2	1	81.99	0	4.27e-07	0|0	sp|P35579|MYH9_HUMAN/tr|A0A024R1N1|A0A024R1N1_HUMAN/tr|Q86XU5|Q86XU5_HUMAN/tr|Q99529|Q99529_HUMAN		3.98	0		0	2	MASCOT		T
	R16099_1,25024	R.IAEFTTNLTEEEEK.S	1653.79	0.00023	2	1	103.38	0	3.1e-09	0|0	sp|P35579|MYH9_HUMAN/tr|A0A024R1N1|A0A024R1N1_HUMAN/tr|Q86XU5|Q86XU5_HUMAN/tr|Q99529|Q99529_HUMAN		3.98	0		0	2	MASCOT		T
	R16099_1,25049	R.IAEFTTNLTEEEEK.S	1653.79	-0.00029	2	1	117.5	0	1.21e-10	0|0	sp|P35579|MYH9_HUMAN/tr|A0A024R1N1|A0A024R1N1_HUMAN/tr|Q86XU5|Q86XU5_HUMAN/tr|Q99529|Q99529_HUMAN		3.98	0		0	2	MASCOT		T
	R16099_1,25071	R.IAEFTTNLTEEEEK.S	1653.79	-0.00061	2	1	93.29	0	3.18e-08	0|0	sp|P35579|MYH9_HUMAN/tr|A0A024R1N1|A0A024R1N1_HUMAN/tr|Q86XU5|Q86XU5_HUMAN/tr|Q99529|Q99529_HUMAN		3.98	0		0	2	MASCOT		T
	R16099_1,25094	R.IAEFTTNLTEEEEK.S	1653.79	0.00081	2	1	93.33	0	3.14e-08	0|0	sp|P35579|MYH9_HUMAN/tr|A0A024R1N1|A0A024R1N1_HUMAN/tr|Q86XU5|Q86XU5_HUMAN/tr|Q99529|Q99529_HUMAN		3.98	0		0	2	MASCOT		T
	R16099_1,25236	R.LEVNLQAMK.A	1045.57	-0.00113	2	1	50.56	0	0.000812	0|0	sp|P35579|MYH9_HUMAN/tr|A0A024R1N1|A0A024R1N1_HUMAN/tr|Q6ZNL4|Q6ZNL4_HUMAN		6	0		0	2	MASCOT		T
	R16099_1,25252	R.LEVNLQAMK.A	1045.57	-0.00035	2	1	45.29	0	0.00273	0|0	sp|P35579|MYH9_HUMAN/tr|A0A024R1N1|A0A024R1N1_HUMAN/tr|Q6ZNL4|Q6ZNL4_HUMAN		6	0		0	2	MASCOT		T
	R16099_1,25273	R.LEVNLQAMK.A	1045.57	-0.00039	2	1	45.44	0	0.00264	0|0	sp|P35579|MYH9_HUMAN/tr|A0A024R1N1|A0A024R1N1_HUMAN/tr|Q6ZNL4|Q6ZNL4_HUMAN		6	0		0	2	MASCOT		T
	R16099_1,25295	R.LEVNLQAMK.A	1045.57	0.00013	2	1	42.16	0	0.00562	0|0	sp|P35579|MYH9_HUMAN/tr|A0A024R1N1|A0A024R1N1_HUMAN/tr|Q6ZNL4|Q6ZNL4_HUMAN		6	0		0	2	MASCOT		T
	R16099_1,25322	R.LEVNLQAMK.A	1045.57	0.00033	2	1	50.36	0	0.000884	0|0	sp|P35579|MYH9_HUMAN/tr|A0A024R1N1|A0A024R1N1_HUMAN/tr|Q6ZNL4|Q6ZNL4_HUMAN		6	0		0	2	MASCOT		T
	R16099_1,10590	R.LIEDR.V ! R.LLEDR.L ! K.LLEDR.L ! K.LLEDR.I ! R.LLEDR.K ! R.LLEDR.S	645.357	-0.00039	1	1	22.31	0	1.34	0|0	sp|O95294|RASL1_HUMAN/tr|A0A024RBK8|A0A024RBK8_HUMAN/tr|B4DG06|B4DG06_HUMAN ! sp|A5YM72|CRNS1_HUMAN/tr|B4DHZ3|B4DHZ3_HUMAN ! sp|Q7Z406|MYH14_HUMAN/tr|A0A0C4DFM8|A0A0C4DFM8_HUMAN ! sp|P35579|MYH9_HUMAN/tr|A0A024R1N1|A0A024R1N1_HUMAN/tr|Q86XU5|Q86XU5_HUMAN/tr|Q99529|Q99529_HUMAN ! sp|Q9NR96|TLR9_HUMAN/tr|C3W5P5|C3W5P5_HUMAN/tr|B4E0A1|B4E0A1_HUMAN/tr|B6CH46|B6CH46_HUMAN/tr|D1CS61|D1CS61_HUMAN/tr|H0Y…		4.37	0		0	2	MASCOT		T
	R16099_1,10599	R.LIEDR.V ! R.LLEDR.L ! K.LLEDR.L ! K.LLEDR.I ! R.LLEDR.K ! R.LLEDR.S	645.357	0.00019	2	1	25.7	0	0.612	0|0	sp|O95294|RASL1_HUMAN/tr|A0A024RBK8|A0A024RBK8_HUMAN/tr|B4DG06|B4DG06_HUMAN ! sp|A5YM72|CRNS1_HUMAN/tr|B4DHZ3|B4DHZ3_HUMAN ! sp|Q7Z406|MYH14_HUMAN/tr|A0A0C4DFM8|A0A0C4DFM8_HUMAN ! sp|P35579|MYH9_HUMAN/tr|A0A024R1N1|A0A024R1N1_HUMAN/tr|Q86XU5|Q86XU5_HUMAN/tr|Q99529|Q99529_HUMAN ! sp|Q9NR96|TLR9_HUMAN/tr|C3W5P5|C3W5P5_HUMAN/tr|B4E0A1|B4E0A1_HUMAN/tr|B6CH46|B6CH46_HUMAN/tr|D1CS61|D1CS61_HUMAN/tr|H0Y…		4.37	0		0	2	MASCOT		T
	R16099_1,10623	R.LIEDR.V ! R.LLEDR.L ! K.LLEDR.L ! K.LLEDR.I ! R.LLEDR.K ! R.LLEDR.S	645.357	0.00019	2	1	26.85	0	0.47	0|0	sp|O95294|RASL1_HUMAN/tr|A0A024RBK8|A0A024RBK8_HUMAN/tr|B4DG06|B4DG06_HUMAN ! sp|A5YM72|CRNS1_HUMAN/tr|B4DHZ3|B4DHZ3_HUMAN ! sp|Q7Z406|MYH14_HUMAN/tr|A0A0C4DFM8|A0A0C4DFM8_HUMAN ! sp|P35579|MYH9_HUMAN/tr|A0A024R1N1|A0A024R1N1_HUMAN/tr|Q86XU5|Q86XU5_HUMAN/tr|Q99529|Q99529_HUMAN ! sp|Q9NR96|TLR9_HUMAN/tr|C3W5P5|C3W5P5_HUMAN/tr|B4E0A1|B4E0A1_HUMAN/tr|B6CH46|B6CH46_HUMAN/tr|D1CS61|D1CS61_HUMAN/tr|H0Y…		4.37	0		0	2	MASCOT		T
	R16099_1,10643	R.LIEDR.V ! R.LLEDR.L ! K.LLEDR.L ! K.LLEDR.I ! R.LLEDR.K ! R.LLEDR.S	645.357	0.00023	2	1	25.84	0	0.593	0|0	sp|O95294|RASL1_HUMAN/tr|A0A024RBK8|A0A024RBK8_HUMAN/tr|B4DG06|B4DG06_HUMAN ! sp|A5YM72|CRNS1_HUMAN/tr|B4DHZ3|B4DHZ3_HUMAN ! sp|Q7Z406|MYH14_HUMAN/tr|A0A0C4DFM8|A0A0C4DFM8_HUMAN ! sp|P35579|MYH9_HUMAN/tr|A0A024R1N1|A0A024R1N1_HUMAN/tr|Q86XU5|Q86XU5_HUMAN/tr|Q99529|Q99529_HUMAN ! sp|Q9NR96|TLR9_HUMAN/tr|C3W5P5|C3W5P5_HUMAN/tr|B4E0A1|B4E0A1_HUMAN/tr|B6CH46|B6CH46_HUMAN/tr|D1CS61|D1CS61_HUMAN/tr|H0Y…		4.37	0		0	2	MASCOT		T
	R16099_1,10667	R.LIEDR.V ! R.LLEDR.L ! K.LLEDR.L ! K.LLEDR.I ! R.LLEDR.K ! R.LLEDR.S	645.357	-3e-05	2	1	36.2	0	0.0546	0|0	sp|O95294|RASL1_HUMAN/tr|A0A024RBK8|A0A024RBK8_HUMAN/tr|B4DG06|B4DG06_HUMAN ! sp|A5YM72|CRNS1_HUMAN/tr|B4DHZ3|B4DHZ3_HUMAN ! sp|Q7Z406|MYH14_HUMAN/tr|A0A0C4DFM8|A0A0C4DFM8_HUMAN ! sp|P35579|MYH9_HUMAN/tr|A0A024R1N1|A0A024R1N1_HUMAN/tr|Q86XU5|Q86XU5_HUMAN/tr|Q99529|Q99529_HUMAN ! sp|Q9NR96|TLR9_HUMAN/tr|C3W5P5|C3W5P5_HUMAN/tr|B4E0A1|B4E0A1_HUMAN/tr|B6CH46|B6CH46_HUMAN/tr|D1CS61|D1CS61_HUMAN/tr|H0Y…		4.37	0		0	2	MASCOT		T
	R16099_1,7067	R.NAEQYK.D	752.357	0.00036	1	1	37.58	0	0.00637	0|0	sp|P35579|MYH9_HUMAN/tr|A0A024R1N1|A0A024R1N1_HUMAN/tr|Q6ZNL4|Q6ZNL4_HUMAN		6	0		0	2	MASCOT		T
	R16099_1,7086	R.NAEQYK.D	752.357	0.00036	1	1	39.31	0	0.00428	0|0	sp|P35579|MYH9_HUMAN/tr|A0A024R1N1|A0A024R1N1_HUMAN/tr|Q6ZNL4|Q6ZNL4_HUMAN		6	0		0	2	MASCOT		T
	R16099_1,7093	R.NAEQYK.D	752.357	7e-05	2	1	22.66	0	0.195	0|0	sp|P35579|MYH9_HUMAN/tr|A0A024R1N1|A0A024R1N1_HUMAN/tr|Q6ZNL4|Q6ZNL4_HUMAN		6	0		0	2	MASCOT		T
	R16099_1,7111	R.NAEQYK.D	752.357	0.00025	1	1	32.62	0	0.02	0|0	sp|P35579|MYH9_HUMAN/tr|A0A024R1N1|A0A024R1N1_HUMAN/tr|Q6ZNL4|Q6ZNL4_HUMAN		6	0		0	2	MASCOT		T
	R16099_1,7116	R.NAEQYK.D	752.357	0.00031	2	1	21.73	0	0.245	0|0	sp|P35579|MYH9_HUMAN/tr|A0A024R1N1|A0A024R1N1_HUMAN/tr|Q6ZNL4|Q6ZNL4_HUMAN		6	0		0	2	MASCOT		T
	R16099_1,7136	R.NAEQYK.D	752.357	0.00016	1	1	32.23	0	0.0215	0|0	sp|P35579|MYH9_HUMAN/tr|A0A024R1N1|A0A024R1N1_HUMAN/tr|Q6ZNL4|Q6ZNL4_HUMAN		6	0		0	2	MASCOT		T
	R16099_1,7139	R.NAEQYK.D	752.357	0.00053	2	1	26.18	0	0.0837	0|0	sp|P35579|MYH9_HUMAN/tr|A0A024R1N1|A0A024R1N1_HUMAN/tr|Q6ZNL4|Q6ZNL4_HUMAN		6	0		0	2	MASCOT		T
	R16099_1,7160	R.NAEQYK.D	752.357	0.00077	1	1	34.65	0	0.0119	0|0	sp|P35579|MYH9_HUMAN/tr|A0A024R1N1|A0A024R1N1_HUMAN/tr|Q6ZNL4|Q6ZNL4_HUMAN		6	0		0	2	MASCOT		T
	R16099_1,7389	R.NTDQASM*PDNTAAQK.V	1607.7	-0.00499	2	1	84.9	0	6.6e-08	0|0	sp|P35749|MYH11_HUMAN/sp|P35579|MYH9_HUMAN/tr|B1PS43|B1PS43_HUMAN/tr|A0A024R1N1|A0A024R1N1_HUMAN/tr|B4E3S1|B4E3S1_HUMAN/tr|Q86XU5|Q86XU5_HUMAN/tr|A0A024QZJ4|A0A024QZJ4_HUMAN/tr|A0A024QZJ6|A0A024QZJ6_HUMAN		4.21	0	15.994919 Oxidation (M)	0	2	MASCOT		T
	R16099_1,7403	R.NTDQASM*PDNTAAQK.V	1607.7	-0.00353	2	1	67.84	0	3.33e-06	0|0	sp|P35749|MYH11_HUMAN/sp|P35579|MYH9_HUMAN/tr|B1PS43|B1PS43_HUMAN/tr|A0A024R1N1|A0A024R1N1_HUMAN/tr|B4E3S1|B4E3S1_HUMAN/tr|Q86XU5|Q86XU5_HUMAN/tr|A0A024QZJ4|A0A024QZJ4_HUMAN/tr|A0A024QZJ6|A0A024QZJ6_HUMAN		4.21	0	15.994919 Oxidation (M)	0	2	MASCOT		T
	R16099_1,7429	R.NTDQASM*PDNTAAQK.V	1607.7	-0.00553	2	1	71.76	0	1.38e-06	0|0	sp|P35749|MYH11_HUMAN/sp|P35579|MYH9_HUMAN/tr|B1PS43|B1PS43_HUMAN/tr|A0A024R1N1|A0A024R1N1_HUMAN/tr|B4E3S1|B4E3S1_HUMAN/tr|Q86XU5|Q86XU5_HUMAN/tr|A0A024QZJ4|A0A024QZJ4_HUMAN/tr|A0A024QZJ6|A0A024QZJ6_HUMAN		4.21	0	15.994919 Oxidation (M)	0	2	MASCOT		T
	R16099_1,11125	R.NTDQASMPDNTAAQK.V	1591.7	0.00111	2	1	96.28	0	5.37e-09	0|0	sp|P35749|MYH11_HUMAN/sp|P35579|MYH9_HUMAN/tr|B1PS43|B1PS43_HUMAN/tr|A0A024R1N1|A0A024R1N1_HUMAN/tr|B4E3S1|B4E3S1_HUMAN/tr|Q86XU5|Q86XU5_HUMAN/tr|A0A024QZJ4|A0A024QZJ4_HUMAN/tr|A0A024QZJ6|A0A024QZJ6_HUMAN		4.21	0		0	2	MASCOT		T
	R16099_1,11145	R.NTDQASMPDNTAAQK.V	1591.7	0.00099	2	1	81.36	0	1.67e-07	0|0	sp|P35749|MYH11_HUMAN/sp|P35579|MYH9_HUMAN/tr|B1PS43|B1PS43_HUMAN/tr|A0A024R1N1|A0A024R1N1_HUMAN/tr|B4E3S1|B4E3S1_HUMAN/tr|Q86XU5|Q86XU5_HUMAN/tr|A0A024QZJ4|A0A024QZJ4_HUMAN/tr|A0A024QZJ6|A0A024QZJ6_HUMAN		4.21	0		0	2	MASCOT		T
	R16099_1,11160	R.NTDQASMPDNTAAQK.V	1591.7	0.00079	2	1	85.83	0	5.96e-08	0|0	sp|P35749|MYH11_HUMAN/sp|P35579|MYH9_HUMAN/tr|B1PS43|B1PS43_HUMAN/tr|A0A024R1N1|A0A024R1N1_HUMAN/tr|B4E3S1|B4E3S1_HUMAN/tr|Q86XU5|Q86XU5_HUMAN/tr|A0A024QZJ4|A0A024QZJ4_HUMAN/tr|A0A024QZJ6|A0A024QZJ6_HUMAN		4.21	0		0	2	MASCOT		T
	R16099_1,11184	R.NTDQASMPDNTAAQK.V	1591.7	0.00065	2	1	86.74	0	4.85e-08	0|0	sp|P35749|MYH11_HUMAN/sp|P35579|MYH9_HUMAN/tr|B1PS43|B1PS43_HUMAN/tr|A0A024R1N1|A0A024R1N1_HUMAN/tr|B4E3S1|B4E3S1_HUMAN/tr|Q86XU5|Q86XU5_HUMAN/tr|A0A024QZJ4|A0A024QZJ4_HUMAN/tr|A0A024QZJ6|A0A024QZJ6_HUMAN		4.21	0		0	2	MASCOT		T
	R16099_1,11203	R.NTDQASMPDNTAAQK.V	1591.7	0.00123	2	1	91.69	0	1.55e-08	0|0	sp|P35749|MYH11_HUMAN/sp|P35579|MYH9_HUMAN/tr|B1PS43|B1PS43_HUMAN/tr|A0A024R1N1|A0A024R1N1_HUMAN/tr|B4E3S1|B4E3S1_HUMAN/tr|Q86XU5|Q86XU5_HUMAN/tr|A0A024QZJ4|A0A024QZJ4_HUMAN/tr|A0A024QZJ6|A0A024QZJ6_HUMAN		4.21	0		0	2	MASCOT		T
	R16099_1,11229	R.NTDQASMPDNTAAQK.V	1591.7	0.00071	2	1	100.74	0	1.92e-09	0|0	sp|P35749|MYH11_HUMAN/sp|P35579|MYH9_HUMAN/tr|B1PS43|B1PS43_HUMAN/tr|A0A024R1N1|A0A024R1N1_HUMAN/tr|B4E3S1|B4E3S1_HUMAN/tr|Q86XU5|Q86XU5_HUMAN/tr|A0A024QZJ4|A0A024QZJ4_HUMAN/tr|A0A024QZJ6|A0A024QZJ6_HUMAN		4.21	0		0	2	MASCOT		T
	R16099_1,11249	R.NTDQASMPDNTAAQK.V	1591.7	0.00123	2	1	87.07	0	4.48e-08	0|0	sp|P35749|MYH11_HUMAN/sp|P35579|MYH9_HUMAN/tr|B1PS43|B1PS43_HUMAN/tr|A0A024R1N1|A0A024R1N1_HUMAN/tr|B4E3S1|B4E3S1_HUMAN/tr|Q86XU5|Q86XU5_HUMAN/tr|A0A024QZJ4|A0A024QZJ4_HUMAN/tr|A0A024QZJ6|A0A024QZJ6_HUMAN		4.21	0		0	2	MASCOT		T
	R16099_1,14232	R.NTNPNFVR.C	961.485	7e-05	2	1	31.75	0	0.0527	0|0	sp|P35580|MYH10_HUMAN/sp|P35579|MYH9_HUMAN/tr|A0A024R1N1|A0A024R1N1_HUMAN/tr|B4E3S1|B4E3S1_HUMAN/tr|Q86XU5|Q86XU5_HUMAN		9.75	0		0	2	MASCOT		T
	R16099_1,14251	R.NTNPNFVR.C	961.485	-0.00015	2	1	30.33	0	0.0719	0|0	sp|P35580|MYH10_HUMAN/sp|P35579|MYH9_HUMAN/tr|A0A024R1N1|A0A024R1N1_HUMAN/tr|B4E3S1|B4E3S1_HUMAN/tr|Q86XU5|Q86XU5_HUMAN		9.75	0		0	2	MASCOT		T
	R16099_1,14268	R.NTNPNFVR.C	961.485	-0.00015	2	1	31.89	0	0.0502	0|0	sp|P35580|MYH10_HUMAN/sp|P35579|MYH9_HUMAN/tr|A0A024R1N1|A0A024R1N1_HUMAN/tr|B4E3S1|B4E3S1_HUMAN/tr|Q86XU5|Q86XU5_HUMAN		9.75	0		0	2	MASCOT		T
	R16099_1,14292	R.NTNPNFVR.C	961.485	-0.00017	2	1	32.04	0	0.0485	0|0	sp|P35580|MYH10_HUMAN/sp|P35579|MYH9_HUMAN/tr|A0A024R1N1|A0A024R1N1_HUMAN/tr|B4E3S1|B4E3S1_HUMAN/tr|Q86XU5|Q86XU5_HUMAN		9.75	0		0	2	MASCOT		T
	R16099_1,14315	R.NTNPNFVR.C	961.485	-5e-05	2	1	36.18	0	0.019	0|0	sp|P35580|MYH10_HUMAN/sp|P35579|MYH9_HUMAN/tr|A0A024R1N1|A0A024R1N1_HUMAN/tr|B4E3S1|B4E3S1_HUMAN/tr|Q86XU5|Q86XU5_HUMAN		9.75	0		0	2	MASCOT		T
	R16099_1,14337	R.NTNPNFVR.C	961.485	-0.00011	2	1	32.76	0	0.0415	0|0	sp|P35580|MYH10_HUMAN/sp|P35579|MYH9_HUMAN/tr|A0A024R1N1|A0A024R1N1_HUMAN/tr|B4E3S1|B4E3S1_HUMAN/tr|Q86XU5|Q86XU5_HUMAN		9.75	0		0	2	MASCOT		T
	R16099_1,8020	R.QEEEMM*AK.E	1011.41	-0.0006	2	1	38.96	0	0.00311	0|0	sp|P35579|MYH9_HUMAN/tr|A0A024R1N1|A0A024R1N1_HUMAN/tr|B4E3S1|B4E3S1_HUMAN/tr|Q86XU5|Q86XU5_HUMAN		4.25	0	15.994919 Oxidation (M)	0	2	MASCOT		T
	R16099_1,11423	R.QEEEMMAK.E	995.417	-0.00026	2	1	41.62	0	0.000957	0|0	sp|P35579|MYH9_HUMAN/tr|A0A024R1N1|A0A024R1N1_HUMAN/tr|B4E3S1|B4E3S1_HUMAN/tr|Q86XU5|Q86XU5_HUMAN		4.25	0		0	2	MASCOT		T
	R16099_1,11442	R.QEEEMMAK.E	995.417	6e-05	2	1	50.29	0	0.00013	0|0	sp|P35579|MYH9_HUMAN/tr|A0A024R1N1|A0A024R1N1_HUMAN/tr|B4E3S1|B4E3S1_HUMAN/tr|Q86XU5|Q86XU5_HUMAN		4.25	0		0	2	MASCOT		T
	R16099_1,6950	R.QEIEK.E ! K.QEIEK.E ! R.QEIEK.F ! R.QEIEK.L ! -.XEIEK.G ! K.QELEK.R ! K.QELEK.E ! K.QELEK.Y ! R.QELEK.A ! R.QELEK.L ! R.QELEK.T ! R.QELEK.F ! K.QELEK.L ! R.QELEK.R ! R.QELEK.K	646.341	0.00015	1	1	31.99	0	0.585	0|0	sp|Q9C0F0|ASXL3_HUMAN/sp|Q76L83|ASXL2_HUMAN/sp|P49756|RBM25_HUMAN/tr|B8XCX8|B8XCX8_HUMAN/tr|E7EWD6|E7EWD6_HUMAN ! sp|Q7Z7A1|CNTRL_HUMAN/tr|Q5JVD5|Q5JVD5_HUMAN/tr|B4DM77|B4DM77_HUMAN/tr|B2RP65|B2RP65_HUMAN ! sp|P15924|DESP_HUMAN ! sp|Q8IZU2|WDR17_HUMAN/tr|E7ESC9|E7ESC9_HUMAN ! tr|H7BXU2|H7BXU2_HUMAN ! sp|Q58F21|BRDT_HUMAN ! sp|Q8TE73|DYH5_HUMAN/tr|B0I1R7|B0I1R7_HUMAN ! sp|Q7Z2Y8|GVIN1_HUMAN ! sp|P…		4.53	0		0	2	MASCOT		T
	R16099_1,6963	R.QEIEK.E ! K.QEIEK.E ! R.QEIEK.F ! R.QEIEK.L ! -.XEIEK.G ! K.QELEK.R ! K.QELEK.E ! K.QELEK.Y ! R.QELEK.A ! R.QELEK.L ! R.QELEK.T ! R.QELEK.F ! K.QELEK.L ! R.QELEK.R ! R.QELEK.K	646.341	0.00036	2	1	30.91	0	0.75	0|0	sp|Q9C0F0|ASXL3_HUMAN/sp|Q76L83|ASXL2_HUMAN/sp|P49756|RBM25_HUMAN/tr|B8XCX8|B8XCX8_HUMAN/tr|E7EWD6|E7EWD6_HUMAN ! sp|Q7Z7A1|CNTRL_HUMAN/tr|Q5JVD5|Q5JVD5_HUMAN/tr|B4DM77|B4DM77_HUMAN/tr|B2RP65|B2RP65_HUMAN ! sp|P15924|DESP_HUMAN ! sp|Q8IZU2|WDR17_HUMAN/tr|E7ESC9|E7ESC9_HUMAN ! tr|H7BXU2|H7BXU2_HUMAN ! sp|Q58F21|BRDT_HUMAN ! sp|Q8TE73|DYH5_HUMAN/tr|B0I1R7|B0I1R7_HUMAN ! sp|Q7Z2Y8|GVIN1_HUMAN ! sp|P…		4.53	0		0	2	MASCOT		T
	R16099_1,6981	R.QEIEK.E ! K.QEIEK.E ! R.QEIEK.F ! R.QEIEK.L ! -.XEIEK.G ! K.QELEK.R ! K.QELEK.E ! K.QELEK.Y ! R.QELEK.A ! R.QELEK.L ! R.QELEK.T ! R.QELEK.F ! K.QELEK.L ! R.QELEK.R ! R.QELEK.K	646.341	0.00022	1	1	31.99	0	0.585	0|0	sp|Q9C0F0|ASXL3_HUMAN/sp|Q76L83|ASXL2_HUMAN/sp|P49756|RBM25_HUMAN/tr|B8XCX8|B8XCX8_HUMAN/tr|E7EWD6|E7EWD6_HUMAN ! sp|Q7Z7A1|CNTRL_HUMAN/tr|Q5JVD5|Q5JVD5_HUMAN/tr|B4DM77|B4DM77_HUMAN/tr|B2RP65|B2RP65_HUMAN ! sp|P15924|DESP_HUMAN ! sp|Q8IZU2|WDR17_HUMAN/tr|E7ESC9|E7ESC9_HUMAN ! tr|H7BXU2|H7BXU2_HUMAN ! sp|Q58F21|BRDT_HUMAN ! sp|Q8TE73|DYH5_HUMAN/tr|B0I1R7|B0I1R7_HUMAN ! sp|Q7Z2Y8|GVIN1_HUMAN ! sp|P…		4.53	0		0	2	MASCOT		T
	R16099_1,6983	R.QEIEK.E ! K.QEIEK.E ! R.QEIEK.F ! R.QEIEK.L ! -.XEIEK.G ! K.QELEK.R ! K.QELEK.E ! K.QELEK.Y ! R.QELEK.A ! R.QELEK.L ! R.QELEK.T ! R.QELEK.F ! K.QELEK.L ! R.QELEK.R ! R.QELEK.K	646.341	0.0003	2	1	29.31	0	1.08	0|0	sp|Q9C0F0|ASXL3_HUMAN/sp|Q76L83|ASXL2_HUMAN/sp|P49756|RBM25_HUMAN/tr|B8XCX8|B8XCX8_HUMAN/tr|E7EWD6|E7EWD6_HUMAN ! sp|Q7Z7A1|CNTRL_HUMAN/tr|Q5JVD5|Q5JVD5_HUMAN/tr|B4DM77|B4DM77_HUMAN/tr|B2RP65|B2RP65_HUMAN ! sp|P15924|DESP_HUMAN ! sp|Q8IZU2|WDR17_HUMAN/tr|E7ESC9|E7ESC9_HUMAN ! tr|H7BXU2|H7BXU2_HUMAN ! sp|Q58F21|BRDT_HUMAN ! sp|Q8TE73|DYH5_HUMAN/tr|B0I1R7|B0I1R7_HUMAN ! sp|Q7Z2Y8|GVIN1_HUMAN ! sp|P…		4.53	0		0	2	MASCOT		T
	R16099_1,7004	R.QEIEK.E ! K.QEIEK.E ! R.QEIEK.F ! R.QEIEK.L ! -.XEIEK.G ! K.QELEK.R ! K.QELEK.E ! K.QELEK.Y ! R.QELEK.A ! R.QELEK.L ! R.QELEK.T ! R.QELEK.F ! K.QELEK.L ! R.QELEK.R ! R.QELEK.K	646.341	0.00016	2	1	29.6	0	1.01	0|0	sp|Q9C0F0|ASXL3_HUMAN/sp|Q76L83|ASXL2_HUMAN/sp|P49756|RBM25_HUMAN/tr|B8XCX8|B8XCX8_HUMAN/tr|E7EWD6|E7EWD6_HUMAN ! sp|Q7Z7A1|CNTRL_HUMAN/tr|Q5JVD5|Q5JVD5_HUMAN/tr|B4DM77|B4DM77_HUMAN/tr|B2RP65|B2RP65_HUMAN ! sp|P15924|DESP_HUMAN ! sp|Q8IZU2|WDR17_HUMAN/tr|E7ESC9|E7ESC9_HUMAN ! tr|H7BXU2|H7BXU2_HUMAN ! sp|Q58F21|BRDT_HUMAN ! sp|Q8TE73|DYH5_HUMAN/tr|B0I1R7|B0I1R7_HUMAN ! sp|Q7Z2Y8|GVIN1_HUMAN ! sp|P…		4.53	0		0	2	MASCOT		T
	R16099_1,7026	R.QEIEK.E ! K.QEIEK.E ! R.QEIEK.F ! R.QEIEK.L ! -.XEIEK.G ! K.QELEK.R ! K.QELEK.E ! K.QELEK.Y ! R.QELEK.A ! R.QELEK.L ! R.QELEK.T ! R.QELEK.F ! K.QELEK.L ! R.QELEK.R ! R.QELEK.K	646.341	0.00014	2	1	32.46	0	0.525	0|0	sp|Q9C0F0|ASXL3_HUMAN/sp|Q76L83|ASXL2_HUMAN/sp|P49756|RBM25_HUMAN/tr|B8XCX8|B8XCX8_HUMAN/tr|E7EWD6|E7EWD6_HUMAN ! sp|Q7Z7A1|CNTRL_HUMAN/tr|Q5JVD5|Q5JVD5_HUMAN/tr|B4DM77|B4DM77_HUMAN/tr|B2RP65|B2RP65_HUMAN ! sp|P15924|DESP_HUMAN ! sp|Q8IZU2|WDR17_HUMAN/tr|E7ESC9|E7ESC9_HUMAN ! tr|H7BXU2|H7BXU2_HUMAN ! sp|Q58F21|BRDT_HUMAN ! sp|Q8TE73|DYH5_HUMAN/tr|B0I1R7|B0I1R7_HUMAN ! sp|Q7Z2Y8|GVIN1_HUMAN ! sp|P…		4.53	0		0	2	MASCOT		T
	R16099_1,7048	R.QEIEK.E ! K.QEIEK.E ! R.QEIEK.F ! R.QEIEK.L ! -.XEIEK.G ! K.QELEK.R ! K.QELEK.E ! K.QELEK.Y ! R.QELEK.A ! R.QELEK.L ! R.QELEK.T ! R.QELEK.F ! K.QELEK.L ! R.QELEK.R ! R.QELEK.K	646.341	0.00011	1	1	36.04	0	0.23	0|0	sp|Q9C0F0|ASXL3_HUMAN/sp|Q76L83|ASXL2_HUMAN/sp|P49756|RBM25_HUMAN/tr|B8XCX8|B8XCX8_HUMAN/tr|E7EWD6|E7EWD6_HUMAN ! sp|Q7Z7A1|CNTRL_HUMAN/tr|Q5JVD5|Q5JVD5_HUMAN/tr|B4DM77|B4DM77_HUMAN/tr|B2RP65|B2RP65_HUMAN ! sp|P15924|DESP_HUMAN ! sp|Q8IZU2|WDR17_HUMAN/tr|E7ESC9|E7ESC9_HUMAN ! tr|H7BXU2|H7BXU2_HUMAN ! sp|Q58F21|BRDT_HUMAN ! sp|Q8TE73|DYH5_HUMAN/tr|B0I1R7|B0I1R7_HUMAN ! sp|Q7Z2Y8|GVIN1_HUMAN ! sp|P…		4.53	0		0	2	MASCOT		T
	R16099_1,7053	R.QEIEK.E ! K.QEIEK.E ! R.QEIEK.F ! R.QEIEK.L ! -.XEIEK.G ! K.QELEK.R ! K.QELEK.E ! K.QELEK.Y ! R.QELEK.A ! R.QELEK.L ! R.QELEK.T ! R.QELEK.F ! K.QELEK.L ! R.QELEK.R ! R.QELEK.K	646.341	0.00024	2	1	26.69	0	1.98	0|0	sp|Q9C0F0|ASXL3_HUMAN/sp|Q76L83|ASXL2_HUMAN/sp|P49756|RBM25_HUMAN/tr|B8XCX8|B8XCX8_HUMAN/tr|E7EWD6|E7EWD6_HUMAN ! sp|Q7Z7A1|CNTRL_HUMAN/tr|Q5JVD5|Q5JVD5_HUMAN/tr|B4DM77|B4DM77_HUMAN/tr|B2RP65|B2RP65_HUMAN ! sp|P15924|DESP_HUMAN ! sp|Q8IZU2|WDR17_HUMAN/tr|E7ESC9|E7ESC9_HUMAN ! tr|H7BXU2|H7BXU2_HUMAN ! sp|Q58F21|BRDT_HUMAN ! sp|Q8TE73|DYH5_HUMAN/tr|B0I1R7|B0I1R7_HUMAN ! sp|Q7Z2Y8|GVIN1_HUMAN ! sp|P…		4.53	0		0	2	MASCOT		T
	R16099_1,7076	R.QEIEK.E ! K.QEIEK.E ! R.QEIEK.F ! R.QEIEK.L ! -.XEIEK.G ! K.QELEK.R ! K.QELEK.E ! K.QELEK.Y ! R.QELEK.A ! R.QELEK.L ! R.QELEK.T ! R.QELEK.F ! K.QELEK.L ! R.QELEK.R ! R.QELEK.K	646.341	-2e-05	1	1	30.53	0	0.818	0|0	sp|Q9C0F0|ASXL3_HUMAN/sp|Q76L83|ASXL2_HUMAN/sp|P49756|RBM25_HUMAN/tr|B8XCX8|B8XCX8_HUMAN/tr|E7EWD6|E7EWD6_HUMAN ! sp|Q7Z7A1|CNTRL_HUMAN/tr|Q5JVD5|Q5JVD5_HUMAN/tr|B4DM77|B4DM77_HUMAN/tr|B2RP65|B2RP65_HUMAN ! sp|P15924|DESP_HUMAN ! sp|Q8IZU2|WDR17_HUMAN/tr|E7ESC9|E7ESC9_HUMAN ! tr|H7BXU2|H7BXU2_HUMAN ! sp|Q58F21|BRDT_HUMAN ! sp|Q8TE73|DYH5_HUMAN/tr|B0I1R7|B0I1R7_HUMAN ! sp|Q7Z2Y8|GVIN1_HUMAN ! sp|P…		4.53	0		0	2	MASCOT		T
	R16099_1,13075	R.QLEEAEEEAQR.A	1331.61	-0.00541	2	1	55.84	0	0.000296	0|0	sp|P35579|MYH9_HUMAN/tr|A0A024R1N1|A0A024R1N1_HUMAN/tr|Q6ZNL4|Q6ZNL4_HUMAN		3.98	0		0	2	MASCOT		T
	R16099_1,13089	R.QLEEAEEEAQR.A	1331.61	0.00045	2	1	55.42	0	9.93e-05	0|0	sp|P35579|MYH9_HUMAN/tr|A0A024R1N1|A0A024R1N1_HUMAN/tr|Q6ZNL4|Q6ZNL4_HUMAN		3.98	0		0	2	MASCOT		T
	R16099_1,13108	R.QLEEAEEEAQR.A	1331.61	0.00033	2	1	60.26	0	3.26e-05	0|0	sp|P35579|MYH9_HUMAN/tr|A0A024R1N1|A0A024R1N1_HUMAN/tr|Q6ZNL4|Q6ZNL4_HUMAN		3.98	0		0	2	MASCOT		T
	R16099_1,13132	R.QLEEAEEEAQR.A	1331.61	0.00037	2	1	58.6	0	4.78e-05	0|0	sp|P35579|MYH9_HUMAN/tr|A0A024R1N1|A0A024R1N1_HUMAN/tr|Q6ZNL4|Q6ZNL4_HUMAN		3.98	0		0	2	MASCOT		T
	R16099_1,13156	R.QLEEAEEEAQR.A	1331.61	0.00031	2	1	59.34	0	4.03e-05	0|0	sp|P35579|MYH9_HUMAN/tr|A0A024R1N1|A0A024R1N1_HUMAN/tr|Q6ZNL4|Q6ZNL4_HUMAN		3.98	0		0	2	MASCOT		T
	R16099_1,13177	R.QLEEAEEEAQR.A	1331.61	0.00041	2	1	69	0	4.36e-06	0|0	sp|P35579|MYH9_HUMAN/tr|A0A024R1N1|A0A024R1N1_HUMAN/tr|Q6ZNL4|Q6ZNL4_HUMAN		3.98	0		0	2	MASCOT		T
	R16099_1,13201	R.QLEEAEEEAQR.A	1331.61	0.00045	2	1	56.69	0	7.41e-05	0|0	sp|P35579|MYH9_HUMAN/tr|A0A024R1N1|A0A024R1N1_HUMAN/tr|Q6ZNL4|Q6ZNL4_HUMAN		3.98	0		0	2	MASCOT		T
	R16099_1,13228	R.QLEEAEEEAQR.A	1331.61	0.00081	2	1	60.78	0	2.89e-05	0|0	sp|P35579|MYH9_HUMAN/tr|A0A024R1N1|A0A024R1N1_HUMAN/tr|Q6ZNL4|Q6ZNL4_HUMAN		3.98	0		0	2	MASCOT		T
	R16099_1,13119	R.QQQLTAMK.V	947.498	-0.00022	2	1	47.82	0	0.00172	0|0	sp|P35749|MYH11_HUMAN/sp|P35579|MYH9_HUMAN/tr|B1PS43|B1PS43_HUMAN/tr|A0A024R1N1|A0A024R1N1_HUMAN/tr|B4E3S1|B4E3S1_HUMAN/tr|Q86XU5|Q86XU5_HUMAN/tr|A0A024QZJ4|A0A024QZJ4_HUMAN/tr|A0A024QZJ6|A0A024QZJ6_HUMAN		8.75	0		0	2	MASCOT		T
	R16099_1,8834	R.QSACNLEK.K	949.441	-9e-05	2	1	65.51	0	1.48e-05	0|0	sp|P35579|MYH9_HUMAN/tr|A0A024R1N1|A0A024R1N1_HUMAN		5.99	0		0	2	MASCOT		T
	R16099_1,8850	R.QSACNLEK.K	949.441	-9e-05	2	1	62.33	0	3.08e-05	0|0	sp|P35579|MYH9_HUMAN/tr|A0A024R1N1|A0A024R1N1_HUMAN		5.99	0		0	2	MASCOT		T
	R16099_1,8870	R.QSACNLEK.K	949.441	-1e-05	2	1	60.29	0	4.93e-05	0|0	sp|P35579|MYH9_HUMAN/tr|A0A024R1N1|A0A024R1N1_HUMAN		5.99	0		0	2	MASCOT		T
	R16099_1,8890	R.QSACNLEK.K	949.441	0.00801	2	1	54.37	0	0.000391	0|0	sp|P35579|MYH9_HUMAN/tr|A0A024R1N1|A0A024R1N1_HUMAN		5.99	0		0	2	MASCOT		T
	R16099_1,6338	R.RIEAR.R ! R.RLEAR.H ! R.RLEAR.Q ! R.RLEAR.L ! R.RLEAR.I ! K.RLEAR.R ! R.RLEAR.R	644.384	0.00024	2	1	27.45	0	0.246	0|0	sp|Q5BKZ1|ZN326_HUMAN/tr|A0A0A0MRN4|A0A0A0MRN4_HUMAN ! sp|Q14687|GSE1_HUMAN/tr|A0A024R6J5|A0A024R6J5_HUMAN/tr|H7C3B5|H7C3B5_HUMAN/tr|Q59GZ0|Q59GZ0_HUMAN/tr|H0Y613|H0Y613_HUMAN/tr|Q9P2S1|Q9P2S1_HUMAN/tr|B3KXH7|B3KXH7_HUMAN ! sp|Q86Y91|KI18B_HUMAN/tr|A0A0C4DGP2|A0A0C4DGP2_HUMAN/tr|A0A0C4DGP5|A0A0C4DGP5_HUMAN ! sp|Q02241|KIF23_HUMAN/tr|H7BYN4|H7BYN4_HUMAN ! sp|P35580|MYH10_HUMAN/sp|P35749|MYH11_HUMA…		9.6	1		0	2	MASCOT		T
	R16099_1,6356	R.RIEAR.R ! R.RLEAR.H ! R.RLEAR.Q ! R.RLEAR.L ! R.RLEAR.I ! K.RLEAR.R ! R.RLEAR.R	644.384	0.0002	2	1	27.62	0	0.236	0|0	sp|Q5BKZ1|ZN326_HUMAN/tr|A0A0A0MRN4|A0A0A0MRN4_HUMAN ! sp|Q14687|GSE1_HUMAN/tr|A0A024R6J5|A0A024R6J5_HUMAN/tr|H7C3B5|H7C3B5_HUMAN/tr|Q59GZ0|Q59GZ0_HUMAN/tr|H0Y613|H0Y613_HUMAN/tr|Q9P2S1|Q9P2S1_HUMAN/tr|B3KXH7|B3KXH7_HUMAN ! sp|Q86Y91|KI18B_HUMAN/tr|A0A0C4DGP2|A0A0C4DGP2_HUMAN/tr|A0A0C4DGP5|A0A0C4DGP5_HUMAN ! sp|Q02241|KIF23_HUMAN/tr|H7BYN4|H7BYN4_HUMAN ! sp|P35580|MYH10_HUMAN/sp|P35749|MYH11_HUMA…		9.6	1		0	2	MASCOT		T
	R16099_1,6375	R.RIEAR.R ! R.RLEAR.H ! R.RLEAR.Q ! R.RLEAR.L ! R.RLEAR.I ! K.RLEAR.R ! R.RLEAR.R	644.384	0.00022	2	1	27.43	0	0.247	0|0	sp|Q5BKZ1|ZN326_HUMAN/tr|A0A0A0MRN4|A0A0A0MRN4_HUMAN ! sp|Q14687|GSE1_HUMAN/tr|A0A024R6J5|A0A024R6J5_HUMAN/tr|H7C3B5|H7C3B5_HUMAN/tr|Q59GZ0|Q59GZ0_HUMAN/tr|H0Y613|H0Y613_HUMAN/tr|Q9P2S1|Q9P2S1_HUMAN/tr|B3KXH7|B3KXH7_HUMAN ! sp|Q86Y91|KI18B_HUMAN/tr|A0A0C4DGP2|A0A0C4DGP2_HUMAN/tr|A0A0C4DGP5|A0A0C4DGP5_HUMAN ! sp|Q02241|KIF23_HUMAN/tr|H7BYN4|H7BYN4_HUMAN ! sp|P35580|MYH10_HUMAN/sp|P35749|MYH11_HUMA…		9.6	1		0	2	MASCOT		T
	R16099_1,6396	R.RIEAR.R ! R.RLEAR.H ! R.RLEAR.Q ! R.RLEAR.L ! R.RLEAR.I ! K.RLEAR.R ! R.RLEAR.R	644.384	0.00022	2	1	29.41	0	0.156	0|0	sp|Q5BKZ1|ZN326_HUMAN/tr|A0A0A0MRN4|A0A0A0MRN4_HUMAN ! sp|Q14687|GSE1_HUMAN/tr|A0A024R6J5|A0A024R6J5_HUMAN/tr|H7C3B5|H7C3B5_HUMAN/tr|Q59GZ0|Q59GZ0_HUMAN/tr|H0Y613|H0Y613_HUMAN/tr|Q9P2S1|Q9P2S1_HUMAN/tr|B3KXH7|B3KXH7_HUMAN ! sp|Q86Y91|KI18B_HUMAN/tr|A0A0C4DGP2|A0A0C4DGP2_HUMAN/tr|A0A0C4DGP5|A0A0C4DGP5_HUMAN ! sp|Q02241|KIF23_HUMAN/tr|H7BYN4|H7BYN4_HUMAN ! sp|P35580|MYH10_HUMAN/sp|P35749|MYH11_HUMA…		9.6	1		0	2	MASCOT		T
	R16099_1,6417	R.RIEAR.R ! R.RLEAR.H ! R.RLEAR.Q ! R.RLEAR.L ! R.RLEAR.I ! K.RLEAR.R ! R.RLEAR.R	644.384	0.0003	2	1	27.25	0	0.257	0|0	sp|Q5BKZ1|ZN326_HUMAN/tr|A0A0A0MRN4|A0A0A0MRN4_HUMAN ! sp|Q14687|GSE1_HUMAN/tr|A0A024R6J5|A0A024R6J5_HUMAN/tr|H7C3B5|H7C3B5_HUMAN/tr|Q59GZ0|Q59GZ0_HUMAN/tr|H0Y613|H0Y613_HUMAN/tr|Q9P2S1|Q9P2S1_HUMAN/tr|B3KXH7|B3KXH7_HUMAN ! sp|Q86Y91|KI18B_HUMAN/tr|A0A0C4DGP2|A0A0C4DGP2_HUMAN/tr|A0A0C4DGP5|A0A0C4DGP5_HUMAN ! sp|Q02241|KIF23_HUMAN/tr|H7BYN4|H7BYN4_HUMAN ! sp|P35580|MYH10_HUMAN/sp|P35749|MYH11_HUMA…		9.6	1		0	2	MASCOT		T
	R16099_1,6439	R.RIEAR.R ! R.RLEAR.H ! R.RLEAR.Q ! R.RLEAR.L ! R.RLEAR.I ! K.RLEAR.R ! R.RLEAR.R	644.384	0.0003	2	1	21.15	0	1.05	0|0	sp|Q5BKZ1|ZN326_HUMAN/tr|A0A0A0MRN4|A0A0A0MRN4_HUMAN ! sp|Q14687|GSE1_HUMAN/tr|A0A024R6J5|A0A024R6J5_HUMAN/tr|H7C3B5|H7C3B5_HUMAN/tr|Q59GZ0|Q59GZ0_HUMAN/tr|H0Y613|H0Y613_HUMAN/tr|Q9P2S1|Q9P2S1_HUMAN/tr|B3KXH7|B3KXH7_HUMAN ! sp|Q86Y91|KI18B_HUMAN/tr|A0A0C4DGP2|A0A0C4DGP2_HUMAN/tr|A0A0C4DGP5|A0A0C4DGP5_HUMAN ! sp|Q02241|KIF23_HUMAN/tr|H7BYN4|H7BYN4_HUMAN ! sp|P35580|MYH10_HUMAN/sp|P35749|MYH11_HUMA…		9.6	1		0	2	MASCOT		T
	R16099_1,10430	R.SFVEK.Q ! K.SFVEK.L ! K.SFVEK.V ! R.SFVEK.H ! R.SFVEK.G	609.324	0.00025	1	1	33.77	0	0.0268	0|0	sp|Q8N5G2|MACOI_HUMAN ! sp|P35749|MYH11_HUMAN/tr|B1PS43|B1PS43_HUMAN/tr|A0A024QZJ4|A0A024QZJ4_HUMAN/tr|A0A024QZJ6|A0A024QZJ6_HUMAN ! sp|Q7Z406|MYH14_HUMAN/sp|P35579|MYH9_HUMAN/tr|B3KWH4|B3KWH4_HUMAN/tr|A0A024R1N1|A0A024R1N1_HUMAN/tr|B4E3S1|B4E3S1_HUMAN/tr|Q86XU5|Q86XU5_HUMAN/tr|M0QY43|M0QY43_HUMAN ! sp|O94955|RHBT3_HUMAN/tr|A0A024RAM7|A0A024RAM7_HUMAN/tr|H0YA85|H0YA85_HUMAN/tr|D6RC79|D6RC79_HUMAN…		5.72	0		0	2	MASCOT		T
	R16099_1,10444	R.SFVEK.Q ! K.SFVEK.L ! K.SFVEK.V ! R.SFVEK.H ! R.SFVEK.G	609.324	0.00029	1	1	33.77	0	0.0268	0|0	sp|Q8N5G2|MACOI_HUMAN ! sp|P35749|MYH11_HUMAN/tr|B1PS43|B1PS43_HUMAN/tr|A0A024QZJ4|A0A024QZJ4_HUMAN/tr|A0A024QZJ6|A0A024QZJ6_HUMAN ! sp|Q7Z406|MYH14_HUMAN/sp|P35579|MYH9_HUMAN/tr|B3KWH4|B3KWH4_HUMAN/tr|A0A024R1N1|A0A024R1N1_HUMAN/tr|B4E3S1|B4E3S1_HUMAN/tr|Q86XU5|Q86XU5_HUMAN/tr|M0QY43|M0QY43_HUMAN ! sp|O94955|RHBT3_HUMAN/tr|A0A024RAM7|A0A024RAM7_HUMAN/tr|H0YA85|H0YA85_HUMAN/tr|D6RC79|D6RC79_HUMAN…		5.72	0		0	2	MASCOT		T
	R16099_1,10503	R.SFVEK.Q ! K.SFVEK.L ! K.SFVEK.V ! R.SFVEK.H ! R.SFVEK.G	609.324	0.00019	1	1	33.83	0	0.0265	0|0	sp|Q8N5G2|MACOI_HUMAN ! sp|P35749|MYH11_HUMAN/tr|B1PS43|B1PS43_HUMAN/tr|A0A024QZJ4|A0A024QZJ4_HUMAN/tr|A0A024QZJ6|A0A024QZJ6_HUMAN ! sp|Q7Z406|MYH14_HUMAN/sp|P35579|MYH9_HUMAN/tr|B3KWH4|B3KWH4_HUMAN/tr|A0A024R1N1|A0A024R1N1_HUMAN/tr|B4E3S1|B4E3S1_HUMAN/tr|Q86XU5|Q86XU5_HUMAN/tr|M0QY43|M0QY43_HUMAN ! sp|O94955|RHBT3_HUMAN/tr|A0A024RAM7|A0A024RAM7_HUMAN/tr|H0YA85|H0YA85_HUMAN/tr|D6RC79|D6RC79_HUMAN…		5.72	0		0	2	MASCOT		T
	R16099_1,10523	R.SFVEK.Q ! K.SFVEK.L ! K.SFVEK.V ! R.SFVEK.H ! R.SFVEK.G	609.324	0.00019	1	1	33.72	0	0.0272	0|0	sp|Q8N5G2|MACOI_HUMAN ! sp|P35749|MYH11_HUMAN/tr|B1PS43|B1PS43_HUMAN/tr|A0A024QZJ4|A0A024QZJ4_HUMAN/tr|A0A024QZJ6|A0A024QZJ6_HUMAN ! sp|Q7Z406|MYH14_HUMAN/sp|P35579|MYH9_HUMAN/tr|B3KWH4|B3KWH4_HUMAN/tr|A0A024R1N1|A0A024R1N1_HUMAN/tr|B4E3S1|B4E3S1_HUMAN/tr|Q86XU5|Q86XU5_HUMAN/tr|M0QY43|M0QY43_HUMAN ! sp|O94955|RHBT3_HUMAN/tr|A0A024RAM7|A0A024RAM7_HUMAN/tr|H0YA85|H0YA85_HUMAN/tr|D6RC79|D6RC79_HUMAN…		5.72	0		0	2	MASCOT		T
	R16099_1,10572	R.SFVEK.Q ! K.SFVEK.L ! K.SFVEK.V ! R.SFVEK.H ! R.SFVEK.G	609.324	0.00019	1	1	33.62	0	0.0278	0|0	sp|Q8N5G2|MACOI_HUMAN ! sp|P35749|MYH11_HUMAN/tr|B1PS43|B1PS43_HUMAN/tr|A0A024QZJ4|A0A024QZJ4_HUMAN/tr|A0A024QZJ6|A0A024QZJ6_HUMAN ! sp|Q7Z406|MYH14_HUMAN/sp|P35579|MYH9_HUMAN/tr|B3KWH4|B3KWH4_HUMAN/tr|A0A024R1N1|A0A024R1N1_HUMAN/tr|B4E3S1|B4E3S1_HUMAN/tr|Q86XU5|Q86XU5_HUMAN/tr|M0QY43|M0QY43_HUMAN ! sp|O94955|RHBT3_HUMAN/tr|A0A024RAM7|A0A024RAM7_HUMAN/tr|H0YA85|H0YA85_HUMAN/tr|D6RC79|D6RC79_HUMAN…		5.72	0		0	2	MASCOT		T
	R16099_1,10600	R.SFVEK.Q ! K.SFVEK.L ! K.SFVEK.V ! R.SFVEK.H ! R.SFVEK.G	609.324	0.00016	1	1	29.99	0	0.0641	0|0	sp|Q8N5G2|MACOI_HUMAN ! sp|P35749|MYH11_HUMAN/tr|B1PS43|B1PS43_HUMAN/tr|A0A024QZJ4|A0A024QZJ4_HUMAN/tr|A0A024QZJ6|A0A024QZJ6_HUMAN ! sp|Q7Z406|MYH14_HUMAN/sp|P35579|MYH9_HUMAN/tr|B3KWH4|B3KWH4_HUMAN/tr|A0A024R1N1|A0A024R1N1_HUMAN/tr|B4E3S1|B4E3S1_HUMAN/tr|Q86XU5|Q86XU5_HUMAN/tr|M0QY43|M0QY43_HUMAN ! sp|O94955|RHBT3_HUMAN/tr|A0A024RAM7|A0A024RAM7_HUMAN/tr|H0YA85|H0YA85_HUMAN/tr|D6RC79|D6RC79_HUMAN…		5.72	0		0	2	MASCOT		T
	R16099_1,9775	R.SMAVAAR.K	705.371	0.00032	1	1	30.53	0	0.183	0|0	sp|P35579|MYH9_HUMAN/tr|A0A024R1N1|A0A024R1N1_HUMAN/tr|Q6ZNL4|Q6ZNL4_HUMAN		9.47	0		0	2	MASCOT		T
	R16099_1,9783	R.SMAVAAR.K	705.371	-0.00015	2	1	28.27	0	0.308	0|0	sp|P35579|MYH9_HUMAN/tr|A0A024R1N1|A0A024R1N1_HUMAN/tr|Q6ZNL4|Q6ZNL4_HUMAN		9.47	0		0	2	MASCOT		T
	R16099_1,9792	R.SMAVAAR.K	705.371	2e-05	1	1	40.08	0	0.0203	0|0	sp|P35579|MYH9_HUMAN/tr|A0A024R1N1|A0A024R1N1_HUMAN/tr|Q6ZNL4|Q6ZNL4_HUMAN		9.47	0		0	2	MASCOT		T
	R16099_1,9797	R.SMAVAAR.K	705.371	-0.00027	2	1	28.37	0	0.301	0|0	sp|P35579|MYH9_HUMAN/tr|A0A024R1N1|A0A024R1N1_HUMAN/tr|Q6ZNL4|Q6ZNL4_HUMAN		9.47	0		0	2	MASCOT		T
	R16099_1,9813	R.SMAVAAR.K	705.371	6e-05	1	1	42.21	0	0.0124	0|0	sp|P35579|MYH9_HUMAN/tr|A0A024R1N1|A0A024R1N1_HUMAN/tr|Q6ZNL4|Q6ZNL4_HUMAN		9.47	0		0	2	MASCOT		T
	R16099_1,9816	R.SMAVAAR.K	705.371	-0.00029	2	1	32.37	0	0.12	0|0	sp|P35579|MYH9_HUMAN/tr|A0A024R1N1|A0A024R1N1_HUMAN/tr|Q6ZNL4|Q6ZNL4_HUMAN		9.47	0		0	2	MASCOT		T
	R16099_1,9835	R.SMAVAAR.K	705.371	-4e-05	1	1	28.05	0	0.324	0|0	sp|P35579|MYH9_HUMAN/tr|A0A024R1N1|A0A024R1N1_HUMAN/tr|Q6ZNL4|Q6ZNL4_HUMAN		9.47	0		0	2	MASCOT		T
	R16099_1,9843	R.SMAVAAR.K	705.371	-0.00039	2	1	24.11	0	0.803	0|0	sp|P35579|MYH9_HUMAN/tr|A0A024R1N1|A0A024R1N1_HUMAN/tr|Q6ZNL4|Q6ZNL4_HUMAN		9.47	0		0	2	MASCOT		T
	R16099_1,7448	R.TELADK.V	676.351	0.00046	1	1	45.55	0	0.003	0|0	sp|P35579|MYH9_HUMAN/tr|A0A024R1N1|A0A024R1N1_HUMAN/tr|Q86XU5|Q86XU5_HUMAN		4.37	0		0	2	MASCOT		T
	R16099_1,7466	R.TELADK.V	676.351	0.00042	1	1	52.57	0	0.000596	0|0	sp|P35579|MYH9_HUMAN/tr|A0A024R1N1|A0A024R1N1_HUMAN/tr|Q86XU5|Q86XU5_HUMAN		4.37	0		0	2	MASCOT		T
	R16099_1,7483	R.TELADK.V	676.351	0.00035	1	1	45.47	0	0.00271	0|0	sp|P35579|MYH9_HUMAN/tr|A0A024R1N1|A0A024R1N1_HUMAN/tr|Q86XU5|Q86XU5_HUMAN		4.37	0		0	2	MASCOT		T
	R16099_1,7488	R.TELADK.V	676.351	0.00015	2	1	32.83	0	0.0498	0|0	sp|P35579|MYH9_HUMAN/tr|A0A024R1N1|A0A024R1N1_HUMAN/tr|Q86XU5|Q86XU5_HUMAN		4.37	0		0	2	MASCOT		T
	R16099_1,7501	R.TELADK.V	676.351	0.00038	1	1	45.4	0	0.00276	0|0	sp|P35579|MYH9_HUMAN/tr|A0A024R1N1|A0A024R1N1_HUMAN/tr|Q86XU5|Q86XU5_HUMAN		4.37	0		0	2	MASCOT		T
	R16099_1,7505	R.TELADK.V	676.351	0.00015	2	1	32.87	0	0.0493	0|0	sp|P35579|MYH9_HUMAN/tr|A0A024R1N1|A0A024R1N1_HUMAN/tr|Q86XU5|Q86XU5_HUMAN		4.37	0		0	2	MASCOT		T
	R16099_1,7522	R.TELADK.V	676.351	0.00031	1	1	45.07	0	0.00297	0|0	sp|P35579|MYH9_HUMAN/tr|A0A024R1N1|A0A024R1N1_HUMAN/tr|Q86XU5|Q86XU5_HUMAN		4.37	0		0	2	MASCOT		T
	R16099_1,7525	R.TELADK.V	676.351	0.00011	2	1	32.65	0	0.0519	0|0	sp|P35579|MYH9_HUMAN/tr|A0A024R1N1|A0A024R1N1_HUMAN/tr|Q86XU5|Q86XU5_HUMAN		4.37	0		0	2	MASCOT		T
	R16099_1,7544	R.TELADK.V	676.351	0.00038	1	1	45.45	0	0.00273	0|0	sp|P35579|MYH9_HUMAN/tr|A0A024R1N1|A0A024R1N1_HUMAN/tr|Q86XU5|Q86XU5_HUMAN		4.37	0		0	2	MASCOT		T
	R16099_1,7552	R.TELADK.V	676.351	0.00027	2	1	21.56	0	0.667	0|0	sp|P35579|MYH9_HUMAN/tr|A0A024R1N1|A0A024R1N1_HUMAN/tr|Q86XU5|Q86XU5_HUMAN		4.37	0		0	2	MASCOT		T
	R16099_1,7568	R.TELADK.V	676.351	0.00031	1	1	44.52	0	0.00337	0|0	sp|P35579|MYH9_HUMAN/tr|A0A024R1N1|A0A024R1N1_HUMAN/tr|Q86XU5|Q86XU5_HUMAN		4.37	0		0	2	MASCOT		T
	R16099_1,7594	R.TELADK.V	676.351	0.00039	1	1	42.22	0	0.00581	0|0	sp|P35579|MYH9_HUMAN/tr|A0A024R1N1|A0A024R1N1_HUMAN/tr|Q86XU5|Q86XU5_HUMAN		4.37	0		0	2	MASCOT		T
	R16099_1,23316	R.TEMEDLMSSK.D	1170.5	0.00895	2	1	25.27	0	0.0606	0|0	sp|P35579|MYH9_HUMAN/tr|A0A024R1N1|A0A024R1N1_HUMAN/tr|Q2PS10|Q2PS10_HUMAN/tr|Q6ZNL4|Q6ZNL4_HUMAN		4.14	0		0	2	MASCOT		T
	R16099_1,23336	R.TEMEDLMSSK.D	1170.5	0.00895	2	1	28.1	0	0.0316	0|0	sp|P35579|MYH9_HUMAN/tr|A0A024R1N1|A0A024R1N1_HUMAN/tr|Q2PS10|Q2PS10_HUMAN/tr|Q6ZNL4|Q6ZNL4_HUMAN		4.14	0		0	2	MASCOT		T
	R16099_1,23360	R.TEMEDLMSSK.D	1170.5	0.00895	2	1	25.28	0	0.0605	0|0	sp|P35579|MYH9_HUMAN/tr|A0A024R1N1|A0A024R1N1_HUMAN/tr|Q2PS10|Q2PS10_HUMAN/tr|Q6ZNL4|Q6ZNL4_HUMAN		4.14	0		0	2	MASCOT		T
	R16099_1,14836	R.TVGQLYK.E	808.456	0.00018	2	1	24.72	0	0.173	0|0	sp|P35580|MYH10_HUMAN/sp|P35749|MYH11_HUMAN/sp|Q7Z406|MYH14_HUMAN/sp|P35579|MYH9_HUMAN/tr|B1PS43|B1PS43_HUMAN/tr|B3KWH4|B3KWH4_HUMAN/tr|A0A024R1N1|A0A024R1N1_HUMAN/tr|B4E3S1|B4E3S1_HUMAN/tr|Q86XU5|Q86XU5_HUMAN/tr|A0A024QZJ4|A0A024QZJ4_HUMAN/tr|M0QY43|M0QY43_HUMAN/tr|A0A024QZJ6|A0A024QZJ6_HUMAN		8.26	0		0	2	MASCOT		T
	R16099_1,14840	R.TVGQLYK.E	808.456	0.00044	1	1	38.05	0	0.00804	0|0	sp|P35580|MYH10_HUMAN/sp|P35749|MYH11_HUMAN/sp|Q7Z406|MYH14_HUMAN/sp|P35579|MYH9_HUMAN/tr|B1PS43|B1PS43_HUMAN/tr|B3KWH4|B3KWH4_HUMAN/tr|A0A024R1N1|A0A024R1N1_HUMAN/tr|B4E3S1|B4E3S1_HUMAN/tr|Q86XU5|Q86XU5_HUMAN/tr|A0A024QZJ4|A0A024QZJ4_HUMAN/tr|M0QY43|M0QY43_HUMAN/tr|A0A024QZJ6|A0A024QZJ6_HUMAN		8.26	0		0	2	MASCOT		T
	R16099_1,14856	R.TVGQLYK.E	808.456	0.0001	2	1	30.69	0	0.0438	0|0	sp|P35580|MYH10_HUMAN/sp|P35749|MYH11_HUMAN/sp|Q7Z406|MYH14_HUMAN/sp|P35579|MYH9_HUMAN/tr|B1PS43|B1PS43_HUMAN/tr|B3KWH4|B3KWH4_HUMAN/tr|A0A024R1N1|A0A024R1N1_HUMAN/tr|B4E3S1|B4E3S1_HUMAN/tr|Q86XU5|Q86XU5_HUMAN/tr|A0A024QZJ4|A0A024QZJ4_HUMAN/tr|M0QY43|M0QY43_HUMAN/tr|A0A024QZJ6|A0A024QZJ6_HUMAN		8.26	0		0	2	MASCOT		T
	R16099_1,14882	R.TVGQLYK.E	808.456	6e-05	2	1	24.99	0	0.163	0|0	sp|P35580|MYH10_HUMAN/sp|P35749|MYH11_HUMAN/sp|Q7Z406|MYH14_HUMAN/sp|P35579|MYH9_HUMAN/tr|B1PS43|B1PS43_HUMAN/tr|B3KWH4|B3KWH4_HUMAN/tr|A0A024R1N1|A0A024R1N1_HUMAN/tr|B4E3S1|B4E3S1_HUMAN/tr|Q86XU5|Q86XU5_HUMAN/tr|A0A024QZJ4|A0A024QZJ4_HUMAN/tr|M0QY43|M0QY43_HUMAN/tr|A0A024QZJ6|A0A024QZJ6_HUMAN		8.26	0		0	2	MASCOT		T
	R16099_1,14904	R.TVGQLYK.E	808.456	8e-05	2	1	25.56	0	0.143	0|0	sp|P35580|MYH10_HUMAN/sp|P35749|MYH11_HUMAN/sp|Q7Z406|MYH14_HUMAN/sp|P35579|MYH9_HUMAN/tr|B1PS43|B1PS43_HUMAN/tr|B3KWH4|B3KWH4_HUMAN/tr|A0A024R1N1|A0A024R1N1_HUMAN/tr|B4E3S1|B4E3S1_HUMAN/tr|Q86XU5|Q86XU5_HUMAN/tr|A0A024QZJ4|A0A024QZJ4_HUMAN/tr|M0QY43|M0QY43_HUMAN/tr|A0A024QZJ6|A0A024QZJ6_HUMAN		8.26	0		0	2	MASCOT		T
	R16099_1,5228	R.TVTEAK.R ! K.VTTEAK.M ! K.VTTEAK.L	648.356	9e-05	1	1	20.21	0	1.81	0|0	tr|X5C3Z9|X5C3Z9_HUMAN ! sp|Q7Z406|MYH14_HUMAN ! sp|P35579|MYH9_HUMAN/tr|A0A024R1N1|A0A024R1N1_HUMAN/tr|Q86XU5|Q86XU5_HUMAN/tr|Q99529|Q99529_HUMAN		5.66	0		0	2	MASCOT		T
	R16099_1,6517	R.VEEEAAQK.N	903.442	-0.00035	2	1	40.54	0	0.00642	0|0	sp|P35579|MYH9_HUMAN/tr|A0A024R1N1|A0A024R1N1_HUMAN/tr|Q86XU5|Q86XU5_HUMAN/tr|Q99529|Q99529_HUMAN		4.25	0		0	2	MASCOT		T
	R16099_1,6535	R.VEEEAAQK.N	903.442	0.00017	2	1	47.68	0	0.00127	0|0	sp|P35579|MYH9_HUMAN/tr|A0A024R1N1|A0A024R1N1_HUMAN/tr|Q86XU5|Q86XU5_HUMAN/tr|Q99529|Q99529_HUMAN		4.25	0		0	2	MASCOT		T
	R16099_1,6542	R.VEEEAAQK.N	903.442	0.0005	1	1	67.19	0	1.42e-05	0|0	sp|P35579|MYH9_HUMAN/tr|A0A024R1N1|A0A024R1N1_HUMAN/tr|Q86XU5|Q86XU5_HUMAN/tr|Q99529|Q99529_HUMAN		4.25	0		0	2	MASCOT		T
	R16099_1,6555	R.VEEEAAQK.N	903.442	0.00017	2	1	44.7	0	0.00252	0|0	sp|P35579|MYH9_HUMAN/tr|A0A024R1N1|A0A024R1N1_HUMAN/tr|Q86XU5|Q86XU5_HUMAN/tr|Q99529|Q99529_HUMAN		4.25	0		0	2	MASCOT		T
	R16099_1,6562	R.VEEEAAQK.N	903.442	0.00077	1	1	47.38	0	0.00136	0|0	sp|P35579|MYH9_HUMAN/tr|A0A024R1N1|A0A024R1N1_HUMAN/tr|Q86XU5|Q86XU5_HUMAN/tr|Q99529|Q99529_HUMAN		4.25	0		0	2	MASCOT		T
	R16099_1,6580	R.VEEEAAQK.N	903.442	0.00119	2	1	43.25	0	0.00351	0|0	sp|P35579|MYH9_HUMAN/tr|A0A024R1N1|A0A024R1N1_HUMAN/tr|Q86XU5|Q86XU5_HUMAN/tr|Q99529|Q99529_HUMAN		4.25	0		0	2	MASCOT		T
	R16099_1,6590	R.VEEEAAQK.N	903.442	0.00058	1	1	28.09	0	0.115	0|0	sp|P35579|MYH9_HUMAN/tr|A0A024R1N1|A0A024R1N1_HUMAN/tr|Q86XU5|Q86XU5_HUMAN/tr|Q99529|Q99529_HUMAN		4.25	0		0	2	MASCOT		T
	R16099_1,6612	R.VEEEAAQK.N	903.442	0.00087	2	1	43.18	0	0.00357	0|0	sp|P35579|MYH9_HUMAN/tr|A0A024R1N1|A0A024R1N1_HUMAN/tr|Q86XU5|Q86XU5_HUMAN/tr|Q99529|Q99529_HUMAN		4.25	0		0	2	MASCOT		T
	R16099_1,7081	R.VEEEEER.N ! R.VEEEEER.C	919.4	-1e-05	2	1	36.1	0	0.00355	0|0	sp|P35580|MYH10_HUMAN ! sp|P35579|MYH9_HUMAN/tr|A0A024R1N1|A0A024R1N1_HUMAN/tr|Q86XU5|Q86XU5_HUMAN		3.98	0		0	2	MASCOT		T
	R16099_1,7101	R.VEEEEER.N ! R.VEEEEER.C	919.4	1e-05	2	1	40.28	0	0.00135	0|0	sp|P35580|MYH10_HUMAN ! sp|P35579|MYH9_HUMAN/tr|A0A024R1N1|A0A024R1N1_HUMAN/tr|Q86XU5|Q86XU5_HUMAN		3.98	0		0	2	MASCOT		T
	R16099_1,7121	R.VEEEEER.N ! R.VEEEEER.C	919.4	1e-05	2	1	40.15	0	0.0014	0|0	sp|P35580|MYH10_HUMAN ! sp|P35579|MYH9_HUMAN/tr|A0A024R1N1|A0A024R1N1_HUMAN/tr|Q86XU5|Q86XU5_HUMAN		3.98	0		0	2	MASCOT		T
	R16099_1,7149	R.VEEEEER.N ! R.VEEEEER.C	919.4	0.00249	2	1	39.35	0	0.00162	0|0	sp|P35580|MYH10_HUMAN ! sp|P35579|MYH9_HUMAN/tr|A0A024R1N1|A0A024R1N1_HUMAN/tr|Q86XU5|Q86XU5_HUMAN		3.98	0		0	2	MASCOT		T
	R16099_1,25275	R.VVFQEFR.Q	924.494	-0.0001	2	1	22.37	0	0.325	0|0	sp|P35579|MYH9_HUMAN/tr|A0A024R1N1|A0A024R1N1_HUMAN/tr|B4E3S1|B4E3S1_HUMAN/tr|Q86XU5|Q86XU5_HUMAN		5.97	0		0	2	MASCOT		T
	R16099_1,25289	R.VVFQEFR.Q	924.494	-4e-05	2	1	30.34	0	0.0518	0|0	sp|P35579|MYH9_HUMAN/tr|A0A024R1N1|A0A024R1N1_HUMAN/tr|B4E3S1|B4E3S1_HUMAN/tr|Q86XU5|Q86XU5_HUMAN		5.97	0		0	2	MASCOT		T
	R16099_1,25298	R.VVFQEFR.Q	924.494	0.00075	1	1	22.01	0	0.333	0|0	sp|P35579|MYH9_HUMAN/tr|A0A024R1N1|A0A024R1N1_HUMAN/tr|B4E3S1|B4E3S1_HUMAN/tr|Q86XU5|Q86XU5_HUMAN		5.97	0		0	2	MASCOT		T
	R16099_1,25310	R.VVFQEFR.Q	924.494	-2e-05	2	1	29.42	0	0.0651	0|0	sp|P35579|MYH9_HUMAN/tr|A0A024R1N1|A0A024R1N1_HUMAN/tr|B4E3S1|B4E3S1_HUMAN/tr|Q86XU5|Q86XU5_HUMAN		5.97	0		0	2	MASCOT		T
	R16099_1,25314	R.VVFQEFR.Q	924.494	0.00023	1	1	21.75	0	0.354	0|0	sp|P35579|MYH9_HUMAN/tr|A0A024R1N1|A0A024R1N1_HUMAN/tr|B4E3S1|B4E3S1_HUMAN/tr|Q86XU5|Q86XU5_HUMAN		5.97	0		0	2	MASCOT		T
	R16099_1,25331	R.VVFQEFR.Q	924.494	-2e-05	2	1	29.4	0	0.0654	0|0	sp|P35579|MYH9_HUMAN/tr|A0A024R1N1|A0A024R1N1_HUMAN/tr|B4E3S1|B4E3S1_HUMAN/tr|Q86XU5|Q86XU5_HUMAN		5.97	0		0	2	MASCOT		T
	R16099_1,25334	R.VVFQEFR.Q	924.494	0.00032	1	1	20.15	0	0.512	0|0	sp|P35579|MYH9_HUMAN/tr|A0A024R1N1|A0A024R1N1_HUMAN/tr|B4E3S1|B4E3S1_HUMAN/tr|Q86XU5|Q86XU5_HUMAN		5.97	0		0	2	MASCOT		T
	R16099_1,25353	R.VVFQEFR.Q	924.494	-0.00022	2	1	29.49	0	0.063	0|0	sp|P35579|MYH9_HUMAN/tr|A0A024R1N1|A0A024R1N1_HUMAN/tr|B4E3S1|B4E3S1_HUMAN/tr|Q86XU5|Q86XU5_HUMAN		5.97	0		0	2	MASCOT		T
	R16099_1,25373	R.VVFQEFR.Q	924.494	-0.00024	2	1	29.31	0	0.0657	0|0	sp|P35579|MYH9_HUMAN/tr|A0A024R1N1|A0A024R1N1_HUMAN/tr|B4E3S1|B4E3S1_HUMAN/tr|Q86XU5|Q86XU5_HUMAN		5.97	0		0	2	MASCOT		T
	R16099_1,25394	R.VVFQEFR.Q	924.494	-2e-05	2	1	28.77	0	0.0756	0|0	sp|P35579|MYH9_HUMAN/tr|A0A024R1N1|A0A024R1N1_HUMAN/tr|B4E3S1|B4E3S1_HUMAN/tr|Q86XU5|Q86XU5_HUMAN		5.97	0		0	2	MASCOT		T
	R16099_1,25416	R.VVFQEFR.Q	924.494	-0.00026	2	1	21.35	0	0.411	0|0	sp|P35579|MYH9_HUMAN/tr|A0A024R1N1|A0A024R1N1_HUMAN/tr|B4E3S1|B4E3S1_HUMAN/tr|Q86XU5|Q86XU5_HUMAN		5.97	0		0	2	MASCOT		T
	R16099_1,25430	R.VVFQEFR.Q	924.494	0.00044	1	1	20.27	0	0.498	0|0	sp|P35579|MYH9_HUMAN/tr|A0A024R1N1|A0A024R1N1_HUMAN/tr|B4E3S1|B4E3S1_HUMAN/tr|Q86XU5|Q86XU5_HUMAN		5.97	0		0	2	MASCOT		T
	R16099_1,25442	R.VVFQEFR.Q	924.494	-0.0001	2	1	24.4	0	0.204	0|0	sp|P35579|MYH9_HUMAN/tr|A0A024R1N1|A0A024R1N1_HUMAN/tr|B4E3S1|B4E3S1_HUMAN/tr|Q86XU5|Q86XU5_HUMAN		5.97	0		0	2	MASCOT		T
$2-1	sp|P35580|MYH10_HUMAN Myosin-10 OS=Homo sapiens GN=MYH10 PE=1 SV=3	126	22	0.0779	228996	5.44
	R16099_1,7402	-.XAQLER.S ! K.QAGLER.M ! R.QQLER.D ! R.QQLER.Q ! K.QQLER.D ! -.QQLER.A	673.363	0.00016	2	1	24.74	0	0.289	0|0	tr|M0QZP6|M0QZP6_HUMAN ! sp|P52597|HNRPF_HUMAN/tr|A0A024R7T3|A0A024R7T3_HUMAN/tr|B4DKS8|B4DKS8_HUMAN ! sp|Q86SQ9|DHDDS_HUMAN/tr|Q5T0A6|Q5T0A6_HUMAN ! sp|P35580|MYH10_HUMAN/sp|P35749|MYH11_HUMAN/sp|Q7Z406|MYH14_HUMAN/sp|P35579|MYH9_HUMAN/tr|B1PS43|B1PS43_HUMAN/tr|A1L2Z2|A1L2Z2_HUMAN/tr|O14729|O14729_HUMAN/tr|B4E177|B4E177_HUMAN/tr|Q7Z7R0|Q7Z7R0_HUMAN/tr|B3KV65|B3KV65_HUMAN/tr|O14794|O14794_HUMAN/t…		6	0		0	2	MASCOT		T
	R16099_1,7420	-.XAQLER.S ! K.QAGLER.M ! R.QQLER.D ! R.QQLER.Q ! K.QQLER.D ! -.QQLER.A	673.363	8e-05	2	1	27.05	0	0.17	0|0	tr|M0QZP6|M0QZP6_HUMAN ! sp|P52597|HNRPF_HUMAN/tr|A0A024R7T3|A0A024R7T3_HUMAN/tr|B4DKS8|B4DKS8_HUMAN ! sp|Q86SQ9|DHDDS_HUMAN/tr|Q5T0A6|Q5T0A6_HUMAN ! sp|P35580|MYH10_HUMAN/sp|P35749|MYH11_HUMAN/sp|Q7Z406|MYH14_HUMAN/sp|P35579|MYH9_HUMAN/tr|B1PS43|B1PS43_HUMAN/tr|A1L2Z2|A1L2Z2_HUMAN/tr|O14729|O14729_HUMAN/tr|B4E177|B4E177_HUMAN/tr|Q7Z7R0|Q7Z7R0_HUMAN/tr|B3KV65|B3KV65_HUMAN/tr|O14794|O14794_HUMAN/t…		6	0		0	2	MASCOT		T
	R16099_1,7441	-.XAQLER.S ! K.QAGLER.M ! R.QQLER.D ! R.QQLER.Q ! K.QQLER.D ! -.QQLER.A	673.363	8e-05	2	1	24.72	0	0.291	0|0	tr|M0QZP6|M0QZP6_HUMAN ! sp|P52597|HNRPF_HUMAN/tr|A0A024R7T3|A0A024R7T3_HUMAN/tr|B4DKS8|B4DKS8_HUMAN ! sp|Q86SQ9|DHDDS_HUMAN/tr|Q5T0A6|Q5T0A6_HUMAN ! sp|P35580|MYH10_HUMAN/sp|P35749|MYH11_HUMAN/sp|Q7Z406|MYH14_HUMAN/sp|P35579|MYH9_HUMAN/tr|B1PS43|B1PS43_HUMAN/tr|A1L2Z2|A1L2Z2_HUMAN/tr|O14729|O14729_HUMAN/tr|B4E177|B4E177_HUMAN/tr|Q7Z7R0|Q7Z7R0_HUMAN/tr|B3KV65|B3KV65_HUMAN/tr|O14794|O14794_HUMAN/t…		6	0		0	2	MASCOT		T
	R16099_1,7462	-.XAQLER.S ! K.QAGLER.M ! R.QQLER.D ! R.QQLER.Q ! K.QQLER.D ! -.QQLER.A	673.363	0.0001	2	1	23.96	0	0.346	0|0	tr|M0QZP6|M0QZP6_HUMAN ! sp|P52597|HNRPF_HUMAN/tr|A0A024R7T3|A0A024R7T3_HUMAN/tr|B4DKS8|B4DKS8_HUMAN ! sp|Q86SQ9|DHDDS_HUMAN/tr|Q5T0A6|Q5T0A6_HUMAN ! sp|P35580|MYH10_HUMAN/sp|P35749|MYH11_HUMAN/sp|Q7Z406|MYH14_HUMAN/sp|P35579|MYH9_HUMAN/tr|B1PS43|B1PS43_HUMAN/tr|A1L2Z2|A1L2Z2_HUMAN/tr|O14729|O14729_HUMAN/tr|B4E177|B4E177_HUMAN/tr|Q7Z7R0|Q7Z7R0_HUMAN/tr|B3KV65|B3KV65_HUMAN/tr|O14794|O14794_HUMAN/t…		6	0		0	2	MASCOT		T
	R16099_1,13077	-.XQIEK.W ! K.IQLEK.G ! -.XQLEK.R ! R.LQIEK.E ! K.LQIEK.E ! R.LQIEK.R ! K.LQLEK.V ! R.LQLEK.L ! R.LQLEK.E ! R.LQLEK.D ! K.LQLEK.A ! R.LQLEK.A	630.382	0.00034	1	1	40.19	0	0.0135	0|0	tr|H7C517|H7C517_HUMAN ! sp|Q9BPX3|CND3_HUMAN/tr|Q6NUR1|Q6NUR1_HUMAN ! tr|H7C187|H7C187_HUMAN ! sp|Q8NCY6|MSD4_HUMAN ! sp|Q8NCY6|MSD4_HUMAN ! sp|O00411|RPOM_HUMAN/tr|Q59E91|Q59E91_HUMAN/tr|Q4G0F4|Q4G0F4_HUMAN ! sp|Q86XX4|FRAS1_HUMAN/sp|P35580|MYH10_HUMAN/sp|P35749|MYH11_HUMAN/sp|Q7Z406|MYH14_HUMAN/sp|P35579|MYH9_HUMAN/tr|B1PS43|B1PS43_HUMAN/tr|Q6AI26|Q6AI26_HUMAN/tr|Q7Z7R0|Q7Z7R0_HUMAN/tr|B3KWH4|…		6	0		0	2	MASCOT		T
	R16099_1,26247	K.ADFCIIHYAGK.V	1294.62	0.0008	2	1	69.12	0	7.79e-06	0|0	sp|P35580|MYH10_HUMAN/sp|P35579|MYH9_HUMAN/tr|A0A024R1N1|A0A024R1N1_HUMAN/tr|B4E3S1|B4E3S1_HUMAN/tr|Q86XU5|Q86XU5_HUMAN		6.78	0		0	2	MASCOT		T
	R16099_1,26269	K.ADFCIIHYAGK.V	1294.62	0.0007	2	1	69	0	8.03e-06	0|0	sp|P35580|MYH10_HUMAN/sp|P35579|MYH9_HUMAN/tr|A0A024R1N1|A0A024R1N1_HUMAN/tr|B4E3S1|B4E3S1_HUMAN/tr|Q86XU5|Q86XU5_HUMAN		6.78	0		0	2	MASCOT		T
	R16099_1,26289	K.ADFCIIHYAGK.V	1294.62	0.00062	2	1	56.02	0	0.000158	0|0	sp|P35580|MYH10_HUMAN/sp|P35579|MYH9_HUMAN/tr|A0A024R1N1|A0A024R1N1_HUMAN/tr|B4E3S1|B4E3S1_HUMAN/tr|Q86XU5|Q86XU5_HUMAN		6.78	0		0	2	MASCOT		T
	R16099_1,26310	K.ADFCIIHYAGK.V	1294.62	0.00074	2	1	55.82	0	0.000167	0|0	sp|P35580|MYH10_HUMAN/sp|P35579|MYH9_HUMAN/tr|A0A024R1N1|A0A024R1N1_HUMAN/tr|B4E3S1|B4E3S1_HUMAN/tr|Q86XU5|Q86XU5_HUMAN		6.78	0		0	2	MASCOT		T
	R16099_1,6960	K.AGELEK.I ! R.QEIEK.E ! K.QEIEK.E ! R.QEIEK.F ! R.QEIEK.L ! -.XEIEK.G ! K.QELEK.R ! K.QELEK.E ! K.QELEK.Y ! R.QELEK.A ! R.QELEK.L ! R.QELEK.T ! R.QELEK.F ! K.QELEK.L ! R.QELEK.R ! R.QELEK.K	646.341	0.00015	1	1	31.92	0	0.594	0|0	sp|Q01955|CO4A3_HUMAN/tr|A9QVI3|A9QVI3_HUMAN ! sp|Q9C0F0|ASXL3_HUMAN/sp|Q76L83|ASXL2_HUMAN/sp|P49756|RBM25_HUMAN/tr|B8XCX8|B8XCX8_HUMAN/tr|E7EWD6|E7EWD6_HUMAN ! sp|Q7Z7A1|CNTRL_HUMAN/tr|Q5JVD5|Q5JVD5_HUMAN/tr|B4DM77|B4DM77_HUMAN/tr|B2RP65|B2RP65_HUMAN ! sp|P15924|DESP_HUMAN ! sp|Q8IZU2|WDR17_HUMAN/tr|E7ESC9|E7ESC9_HUMAN ! tr|H7BXU2|H7BXU2_HUMAN ! sp|Q58F21|BRDT_HUMAN ! sp|Q8TE73|DYH5_HUMAN/tr|B0I…		4.53	0		0	2	MASCOT		T
	R16099_1,7000	K.AGELEK.I ! R.QEIEK.E ! K.QEIEK.E ! R.QEIEK.F ! R.QEIEK.L ! -.XEIEK.G ! K.QELEK.R ! K.QELEK.E ! K.QELEK.Y ! R.QELEK.A ! R.QELEK.L ! R.QELEK.T ! R.QELEK.F ! K.QELEK.L ! R.QELEK.R ! R.QELEK.K	646.341	5e-05	1	1	33.94	0	0.373	0|0	sp|Q01955|CO4A3_HUMAN/tr|A9QVI3|A9QVI3_HUMAN ! sp|Q9C0F0|ASXL3_HUMAN/sp|Q76L83|ASXL2_HUMAN/sp|P49756|RBM25_HUMAN/tr|B8XCX8|B8XCX8_HUMAN/tr|E7EWD6|E7EWD6_HUMAN ! sp|Q7Z7A1|CNTRL_HUMAN/tr|Q5JVD5|Q5JVD5_HUMAN/tr|B4DM77|B4DM77_HUMAN/tr|B2RP65|B2RP65_HUMAN ! sp|P15924|DESP_HUMAN ! sp|Q8IZU2|WDR17_HUMAN/tr|E7ESC9|E7ESC9_HUMAN ! tr|H7BXU2|H7BXU2_HUMAN ! sp|Q58F21|BRDT_HUMAN ! sp|Q8TE73|DYH5_HUMAN/tr|B0I…		4.53	0		0	2	MASCOT		T
	R16099_1,7023	K.AGELEK.I ! R.QEIEK.E ! K.QEIEK.E ! R.QEIEK.F ! R.QEIEK.L ! -.XEIEK.G ! K.QELEK.R ! K.QELEK.E ! K.QELEK.Y ! R.QELEK.A ! R.QELEK.L ! R.QELEK.T ! R.QELEK.F ! K.QELEK.L ! R.QELEK.R ! R.QELEK.K	646.341	8e-05	1	1	30.29	0	0.865	0|0	sp|Q01955|CO4A3_HUMAN/tr|A9QVI3|A9QVI3_HUMAN ! sp|Q9C0F0|ASXL3_HUMAN/sp|Q76L83|ASXL2_HUMAN/sp|P49756|RBM25_HUMAN/tr|B8XCX8|B8XCX8_HUMAN/tr|E7EWD6|E7EWD6_HUMAN ! sp|Q7Z7A1|CNTRL_HUMAN/tr|Q5JVD5|Q5JVD5_HUMAN/tr|B4DM77|B4DM77_HUMAN/tr|B2RP65|B2RP65_HUMAN ! sp|P15924|DESP_HUMAN ! sp|Q8IZU2|WDR17_HUMAN/tr|E7ESC9|E7ESC9_HUMAN ! tr|H7BXU2|H7BXU2_HUMAN ! sp|Q58F21|BRDT_HUMAN ! sp|Q8TE73|DYH5_HUMAN/tr|B0I…		4.53	0		0	2	MASCOT		T
	R16099_1,6403	K.ANLEK.A ! K.ANLEK.H ! K.ANLEK.N ! K.ANLEK.I ! K.ANLEK.V ! K.ANLEK.M	574.319	0.00024	1	1	36.78	0	0.0174	0|0	sp|P30049|ATPD_HUMAN/sp|P35579|MYH9_HUMAN/tr|A0A024R1N1|A0A024R1N1_HUMAN/tr|Q86XU5|Q86XU5_HUMAN ! sp|Q9NYL5|CP39A_HUMAN/tr|B7Z786|B7Z786_HUMAN/tr|A0A087WTD2|A0A087WTD2_HUMAN ! sp|P35580|MYH10_HUMAN ! sp|P11055|MYH3_HUMAN/tr|Q5GJ67|Q5GJ67_HUMAN ! sp|P13533|MYH6_HUMAN ! sp|P12883|MYH7_HUMAN/tr|Q5GJ54|Q5GJ54_HUMAN/tr|A5YM51|A5YM51_HUMAN/tr|Q59EV3|Q59EV3_HUMAN		6.05	0		0	2	MASCOT		T
	R16099_1,6424	K.ANLEK.A ! K.ANLEK.H ! K.ANLEK.N ! K.ANLEK.I ! K.ANLEK.V ! K.ANLEK.M	574.319	8e-05	1	1	36.61	0	0.0286	0|0	sp|P30049|ATPD_HUMAN/sp|P35579|MYH9_HUMAN/tr|A0A024R1N1|A0A024R1N1_HUMAN/tr|Q86XU5|Q86XU5_HUMAN ! sp|Q9NYL5|CP39A_HUMAN/tr|B7Z786|B7Z786_HUMAN/tr|A0A087WTD2|A0A087WTD2_HUMAN ! sp|P35580|MYH10_HUMAN ! sp|P11055|MYH3_HUMAN/tr|Q5GJ67|Q5GJ67_HUMAN ! sp|P13533|MYH6_HUMAN ! sp|P12883|MYH7_HUMAN/tr|Q5GJ54|Q5GJ54_HUMAN/tr|A5YM51|A5YM51_HUMAN/tr|Q59EV3|Q59EV3_HUMAN		6.05	0		0	2	MASCOT		T
	R16099_1,18346	K.ATISALEAK.I	903.515	0.00042	1	1	54.38	0	0.000321	0|0	sp|P35580|MYH10_HUMAN		6.05	0		0	2	MASCOT		T
	R16099_1,6001	K.DDIQK.M ! R.DDLQK.Q ! K.DDLQK.E	618.309	0.00036	1	1	21.34	0	0.858	0|0	sp|P35580|MYH10_HUMAN/sp|P35749|MYH11_HUMAN/sp|P35579|MYH9_HUMAN/tr|B1PS43|B1PS43_HUMAN/tr|Q5BKV1|Q5BKV1_HUMAN/tr|G1UI33|G1UI33_HUMAN/tr|Q9UE82|Q9UE82_HUMAN/tr|B1AH99|B1AH99_HUMAN/tr|A0A024R1N1|A0A024R1N1_HUMAN/tr|B4E3S1|B4E3S1_HUMAN/tr|Q86XU5|Q86XU5_HUMAN/tr|A0A024QZJ4|A0A024QZJ4_HUMAN/tr|A0A024QZJ6|A0A024QZJ6_HUMAN/tr|E7ERA5|E7ERA5_HUMAN/tr|Q4G140|Q4G140_HUMAN ! sp|Q99996|AKAP9_HUMAN/tr|A0A0A0M…		4.21	0		0	2	MASCOT		T
	R16099_1,7089	K.EVEEEER.H ! K.EVEEEER.R ! K.MPEEEER.L ! R.VEEEEER.N ! R.VEEEEER.C	919.4	0.00021	1	1	47.26	0	0.000272	0|0	sp|Q8NFC6|BD1L1_HUMAN/tr|B4DNZ8|B4DNZ8_HUMAN ! sp|Q9UPQ0|LIMC1_HUMAN/tr|G5EA03|G5EA03_HUMAN/tr|B7Z656|B7Z656_HUMAN/tr|B7Z5Q8|B7Z5Q8_HUMAN/tr|E7EPK0|E7EPK0_HUMAN/tr|B7Z7Z0|B7Z7Z0_HUMAN/tr|B7Z3F1|B7Z3F1_HUMAN/tr|B7Z3G0|B7Z3G0_HUMAN/tr|E9PDJ9|E9PDJ9_HUMAN/tr|D6RD46|D6RD46_HUMAN/tr|B7Z5G6|B7Z5G6_HUMAN/tr|B7Z2J4|B7Z2J4_HUMAN/tr|H0Y8P3|H0Y8P3_HUMAN ! sp|Q6ZQQ6|WDR87_HUMAN/tr|E7ESW6|E7ESW6_HUMAN ! sp|P3…		3.98	0		0	2	MASCOT		T
	R16099_1,7109	K.EVEEEER.H ! K.EVEEEER.R ! K.MPEEEER.L ! R.VEEEEER.N ! R.VEEEEER.C	919.4	-2e-05	1	1	52.84	0	7.51e-05	0|0	sp|Q8NFC6|BD1L1_HUMAN/tr|B4DNZ8|B4DNZ8_HUMAN ! sp|Q9UPQ0|LIMC1_HUMAN/tr|G5EA03|G5EA03_HUMAN/tr|B7Z656|B7Z656_HUMAN/tr|B7Z5Q8|B7Z5Q8_HUMAN/tr|E7EPK0|E7EPK0_HUMAN/tr|B7Z7Z0|B7Z7Z0_HUMAN/tr|B7Z3F1|B7Z3F1_HUMAN/tr|B7Z3G0|B7Z3G0_HUMAN/tr|E9PDJ9|E9PDJ9_HUMAN/tr|D6RD46|D6RD46_HUMAN/tr|B7Z5G6|B7Z5G6_HUMAN/tr|B7Z2J4|B7Z2J4_HUMAN/tr|H0Y8P3|H0Y8P3_HUMAN ! sp|Q6ZQQ6|WDR87_HUMAN/tr|E7ESW6|E7ESW6_HUMAN ! sp|P3…		3.98	0		0	2	MASCOT		T
	R16099_1,7131	K.EVEEEER.H ! K.EVEEEER.R ! K.MPEEEER.L ! R.VEEEEER.N ! R.VEEEEER.C	919.4	0.00032	1	1	47	0	0.000288	0|0	sp|Q8NFC6|BD1L1_HUMAN/tr|B4DNZ8|B4DNZ8_HUMAN ! sp|Q9UPQ0|LIMC1_HUMAN/tr|G5EA03|G5EA03_HUMAN/tr|B7Z656|B7Z656_HUMAN/tr|B7Z5Q8|B7Z5Q8_HUMAN/tr|E7EPK0|E7EPK0_HUMAN/tr|B7Z7Z0|B7Z7Z0_HUMAN/tr|B7Z3F1|B7Z3F1_HUMAN/tr|B7Z3G0|B7Z3G0_HUMAN/tr|E9PDJ9|E9PDJ9_HUMAN/tr|D6RD46|D6RD46_HUMAN/tr|B7Z5G6|B7Z5G6_HUMAN/tr|B7Z2J4|B7Z2J4_HUMAN/tr|H0Y8P3|H0Y8P3_HUMAN ! sp|Q6ZQQ6|WDR87_HUMAN/tr|E7ESW6|E7ESW6_HUMAN ! sp|P3…		3.98	0		0	2	MASCOT		T
	R16099_1,22081	K.FDQLLAEEK.S ! K.FDQLLAEEK.N ! K.FDQLLAEEK.A ! K.FDQLLAEEK.T	1092.56	-0.00024	2	1	37.58	0	0.0137	0|0	sp|P35580|MYH10_HUMAN ! sp|P35749|MYH11_HUMAN/tr|B1PS43|B1PS43_HUMAN/tr|O14729|O14729_HUMAN/tr|Q7Z7R0|Q7Z7R0_HUMAN/tr|O14794|O14794_HUMAN/tr|Q68D89|Q68D89_HUMAN/tr|A0A024QZJ4|A0A024QZJ4_HUMAN/tr|A0A024QZJ6|A0A024QZJ6_HUMAN ! sp|Q7Z406|MYH14_HUMAN/tr|A1L2Z2|A1L2Z2_HUMAN/tr|B4E177|B4E177_HUMAN/tr|A0A0C4DFM8|A0A0C4DFM8_HUMAN ! sp|P35579|MYH9_HUMAN/tr|A0A024R1N1|A0A024R1N1_HUMAN		4.14	0		0	2	MASCOT		T
	R16099_1,22103	K.FDQLLAEEK.S ! K.FDQLLAEEK.N ! K.FDQLLAEEK.A ! K.FDQLLAEEK.T	1092.56	0	2	1	42.72	0	0.00471	0|0	sp|P35580|MYH10_HUMAN ! sp|P35749|MYH11_HUMAN/tr|B1PS43|B1PS43_HUMAN/tr|O14729|O14729_HUMAN/tr|Q7Z7R0|Q7Z7R0_HUMAN/tr|O14794|O14794_HUMAN/tr|Q68D89|Q68D89_HUMAN/tr|A0A024QZJ4|A0A024QZJ4_HUMAN/tr|A0A024QZJ6|A0A024QZJ6_HUMAN ! sp|Q7Z406|MYH14_HUMAN/tr|A1L2Z2|A1L2Z2_HUMAN/tr|B4E177|B4E177_HUMAN/tr|A0A0C4DFM8|A0A0C4DFM8_HUMAN ! sp|P35579|MYH9_HUMAN/tr|A0A024R1N1|A0A024R1N1_HUMAN		4.14	0		0	2	MASCOT		T
	R16099_1,22122	K.FDQLLAEEK.S ! K.FDQLLAEEK.N ! K.FDQLLAEEK.A ! K.FDQLLAEEK.T	1092.56	-0.0001	2	1	46.21	0	0.00187	0|0	sp|P35580|MYH10_HUMAN ! sp|P35749|MYH11_HUMAN/tr|B1PS43|B1PS43_HUMAN/tr|O14729|O14729_HUMAN/tr|Q7Z7R0|Q7Z7R0_HUMAN/tr|O14794|O14794_HUMAN/tr|Q68D89|Q68D89_HUMAN/tr|A0A024QZJ4|A0A024QZJ4_HUMAN/tr|A0A024QZJ6|A0A024QZJ6_HUMAN ! sp|Q7Z406|MYH14_HUMAN/tr|A1L2Z2|A1L2Z2_HUMAN/tr|B4E177|B4E177_HUMAN/tr|A0A0C4DFM8|A0A0C4DFM8_HUMAN ! sp|P35579|MYH9_HUMAN/tr|A0A024R1N1|A0A024R1N1_HUMAN		4.14	0		0	2	MASCOT		T
	R16099_1,22143	K.FDQLLAEEK.S ! K.FDQLLAEEK.N ! K.FDQLLAEEK.A ! K.FDQLLAEEK.T	1092.56	-0.00072	2	1	42.24	0	0.00512	0|0	sp|P35580|MYH10_HUMAN ! sp|P35749|MYH11_HUMAN/tr|B1PS43|B1PS43_HUMAN/tr|O14729|O14729_HUMAN/tr|Q7Z7R0|Q7Z7R0_HUMAN/tr|O14794|O14794_HUMAN/tr|Q68D89|Q68D89_HUMAN/tr|A0A024QZJ4|A0A024QZJ4_HUMAN/tr|A0A024QZJ6|A0A024QZJ6_HUMAN ! sp|Q7Z406|MYH14_HUMAN/tr|A1L2Z2|A1L2Z2_HUMAN/tr|B4E177|B4E177_HUMAN/tr|A0A0C4DFM8|A0A0C4DFM8_HUMAN ! sp|P35579|MYH9_HUMAN/tr|A0A024R1N1|A0A024R1N1_HUMAN		4.14	0		0	2	MASCOT		T
	R16099_1,22163	K.FDQLLAEEK.S ! K.FDQLLAEEK.N ! K.FDQLLAEEK.A ! K.FDQLLAEEK.T	1092.56	-0.00044	2	1	44.92	0	0.00253	0|0	sp|P35580|MYH10_HUMAN ! sp|P35749|MYH11_HUMAN/tr|B1PS43|B1PS43_HUMAN/tr|O14729|O14729_HUMAN/tr|Q7Z7R0|Q7Z7R0_HUMAN/tr|O14794|O14794_HUMAN/tr|Q68D89|Q68D89_HUMAN/tr|A0A024QZJ4|A0A024QZJ4_HUMAN/tr|A0A024QZJ6|A0A024QZJ6_HUMAN ! sp|Q7Z406|MYH14_HUMAN/tr|A1L2Z2|A1L2Z2_HUMAN/tr|B4E177|B4E177_HUMAN/tr|A0A0C4DFM8|A0A0C4DFM8_HUMAN ! sp|P35579|MYH9_HUMAN/tr|A0A024R1N1|A0A024R1N1_HUMAN		4.14	0		0	2	MASCOT		T
	R16099_1,22183	K.FDQLLAEEK.S ! K.FDQLLAEEK.N ! K.FDQLLAEEK.A ! K.FDQLLAEEK.T	1092.56	-0.00056	2	1	47.63	0	0.00135	0|0	sp|P35580|MYH10_HUMAN ! sp|P35749|MYH11_HUMAN/tr|B1PS43|B1PS43_HUMAN/tr|O14729|O14729_HUMAN/tr|Q7Z7R0|Q7Z7R0_HUMAN/tr|O14794|O14794_HUMAN/tr|Q68D89|Q68D89_HUMAN/tr|A0A024QZJ4|A0A024QZJ4_HUMAN/tr|A0A024QZJ6|A0A024QZJ6_HUMAN ! sp|Q7Z406|MYH14_HUMAN/tr|A1L2Z2|A1L2Z2_HUMAN/tr|B4E177|B4E177_HUMAN/tr|A0A0C4DFM8|A0A0C4DFM8_HUMAN ! sp|P35579|MYH9_HUMAN/tr|A0A024R1N1|A0A024R1N1_HUMAN		4.14	0		0	2	MASCOT		T
	R16099_1,22206	K.FDQLLAEEK.S ! K.FDQLLAEEK.N ! K.FDQLLAEEK.A ! K.FDQLLAEEK.T	1092.56	-0.00014	2	1	47.5	0	0.00139	0|0	sp|P35580|MYH10_HUMAN ! sp|P35749|MYH11_HUMAN/tr|B1PS43|B1PS43_HUMAN/tr|O14729|O14729_HUMAN/tr|Q7Z7R0|Q7Z7R0_HUMAN/tr|O14794|O14794_HUMAN/tr|Q68D89|Q68D89_HUMAN/tr|A0A024QZJ4|A0A024QZJ4_HUMAN/tr|A0A024QZJ6|A0A024QZJ6_HUMAN ! sp|Q7Z406|MYH14_HUMAN/tr|A1L2Z2|A1L2Z2_HUMAN/tr|B4E177|B4E177_HUMAN/tr|A0A0C4DFM8|A0A0C4DFM8_HUMAN ! sp|P35579|MYH9_HUMAN/tr|A0A024R1N1|A0A024R1N1_HUMAN		4.14	0		0	2	MASCOT		T
	R16099_1,22227	K.FDQLLAEEK.S ! K.FDQLLAEEK.N ! K.FDQLLAEEK.A ! K.FDQLLAEEK.T	1092.56	-0.00046	2	1	45.36	0	0.00228	0|0	sp|P35580|MYH10_HUMAN ! sp|P35749|MYH11_HUMAN/tr|B1PS43|B1PS43_HUMAN/tr|O14729|O14729_HUMAN/tr|Q7Z7R0|Q7Z7R0_HUMAN/tr|O14794|O14794_HUMAN/tr|Q68D89|Q68D89_HUMAN/tr|A0A024QZJ4|A0A024QZJ4_HUMAN/tr|A0A024QZJ6|A0A024QZJ6_HUMAN ! sp|Q7Z406|MYH14_HUMAN/tr|A1L2Z2|A1L2Z2_HUMAN/tr|B4E177|B4E177_HUMAN/tr|A0A0C4DFM8|A0A0C4DFM8_HUMAN ! sp|P35579|MYH9_HUMAN/tr|A0A024R1N1|A0A024R1N1_HUMAN		4.14	0		0	2	MASCOT		T
	R16099_1,22258	K.FDQLLAEEK.S ! K.FDQLLAEEK.N ! K.FDQLLAEEK.A ! K.FDQLLAEEK.T	1092.56	-0.00038	2	1	41.18	0	0.00598	0|0	sp|P35580|MYH10_HUMAN ! sp|P35749|MYH11_HUMAN/tr|B1PS43|B1PS43_HUMAN/tr|O14729|O14729_HUMAN/tr|Q7Z7R0|Q7Z7R0_HUMAN/tr|O14794|O14794_HUMAN/tr|Q68D89|Q68D89_HUMAN/tr|A0A024QZJ4|A0A024QZJ4_HUMAN/tr|A0A024QZJ6|A0A024QZJ6_HUMAN ! sp|Q7Z406|MYH14_HUMAN/tr|A1L2Z2|A1L2Z2_HUMAN/tr|B4E177|B4E177_HUMAN/tr|A0A0C4DFM8|A0A0C4DFM8_HUMAN ! sp|P35579|MYH9_HUMAN/tr|A0A024R1N1|A0A024R1N1_HUMAN		4.14	0		0	2	MASCOT		T
	R16099_1,15115	K.GFMDGK.Q	654.292	0.0002	1	1	37.81	0	0.00269	0|0	sp|P35580|MYH10_HUMAN/sp|P35749|MYH11_HUMAN/sp|Q7Z406|MYH14_HUMAN/sp|P35579|MYH9_HUMAN/tr|B1PS43|B1PS43_HUMAN/tr|B3KWH4|B3KWH4_HUMAN/tr|A0A024R1N1|A0A024R1N1_HUMAN/tr|B4E3S1|B4E3S1_HUMAN/tr|Q86XU5|Q86XU5_HUMAN/tr|A0A024QZJ4|A0A024QZJ4_HUMAN/tr|M0QY43|M0QY43_HUMAN/tr|A0A024QZJ6|A0A024QZJ6_HUMAN		5.84	0		0	2	MASCOT		T
	R16099_1,15135	K.GFMDGK.Q	654.292	0.00059	1	1	41.58	0	0.00113	0|0	sp|P35580|MYH10_HUMAN/sp|P35749|MYH11_HUMAN/sp|Q7Z406|MYH14_HUMAN/sp|P35579|MYH9_HUMAN/tr|B1PS43|B1PS43_HUMAN/tr|B3KWH4|B3KWH4_HUMAN/tr|A0A024R1N1|A0A024R1N1_HUMAN/tr|B4E3S1|B4E3S1_HUMAN/tr|Q86XU5|Q86XU5_HUMAN/tr|A0A024QZJ4|A0A024QZJ4_HUMAN/tr|M0QY43|M0QY43_HUMAN/tr|A0A024QZJ6|A0A024QZJ6_HUMAN		5.84	0		0	2	MASCOT		T
	R16099_1,15154	K.GFMDGK.Q	654.292	0.00053	1	1	37.45	0	0.00292	0|0	sp|P35580|MYH10_HUMAN/sp|P35749|MYH11_HUMAN/sp|Q7Z406|MYH14_HUMAN/sp|P35579|MYH9_HUMAN/tr|B1PS43|B1PS43_HUMAN/tr|B3KWH4|B3KWH4_HUMAN/tr|A0A024R1N1|A0A024R1N1_HUMAN/tr|B4E3S1|B4E3S1_HUMAN/tr|Q86XU5|Q86XU5_HUMAN/tr|A0A024QZJ4|A0A024QZJ4_HUMAN/tr|M0QY43|M0QY43_HUMAN/tr|A0A024QZJ6|A0A024QZJ6_HUMAN		5.84	0		0	2	MASCOT		T
	R16099_1,15176	K.GFMDGK.Q	654.292	0.00095	1	1	35.29	0	0.00481	0|0	sp|P35580|MYH10_HUMAN/sp|P35749|MYH11_HUMAN/sp|Q7Z406|MYH14_HUMAN/sp|P35579|MYH9_HUMAN/tr|B1PS43|B1PS43_HUMAN/tr|B3KWH4|B3KWH4_HUMAN/tr|A0A024R1N1|A0A024R1N1_HUMAN/tr|B4E3S1|B4E3S1_HUMAN/tr|Q86XU5|Q86XU5_HUMAN/tr|A0A024QZJ4|A0A024QZJ4_HUMAN/tr|M0QY43|M0QY43_HUMAN/tr|A0A024QZJ6|A0A024QZJ6_HUMAN		5.84	0		0	2	MASCOT		T
	R16099_1,15200	K.GFMDGK.Q	654.292	0.00141	1	1	28.27	0	0.0242	0|0	sp|P35580|MYH10_HUMAN/sp|P35749|MYH11_HUMAN/sp|Q7Z406|MYH14_HUMAN/sp|P35579|MYH9_HUMAN/tr|B1PS43|B1PS43_HUMAN/tr|B3KWH4|B3KWH4_HUMAN/tr|A0A024R1N1|A0A024R1N1_HUMAN/tr|B4E3S1|B4E3S1_HUMAN/tr|Q86XU5|Q86XU5_HUMAN/tr|A0A024QZJ4|A0A024QZJ4_HUMAN/tr|M0QY43|M0QY43_HUMAN/tr|A0A024QZJ6|A0A024QZJ6_HUMAN		5.84	0		0	2	MASCOT		T
	R16099_1,13091	K.IGALEK.Q ! -.XQIEK.W ! K.IQLEK.G ! -.XQLEK.R ! R.LQIEK.E ! K.LQIEK.E ! R.LQIEK.R ! K.LQLEK.V ! R.LQLEK.L ! R.LQLEK.E ! R.LQLEK.D ! K.LQLEK.A ! R.LQLEK.A	630.382	0.00037	1	1	37.06	0	0.0277	0|0	sp|Q9Y608|LRRF2_HUMAN/tr|A0A024R2K4|A0A024R2K4_HUMAN ! tr|H7C517|H7C517_HUMAN ! sp|Q9BPX3|CND3_HUMAN/tr|Q6NUR1|Q6NUR1_HUMAN ! tr|H7C187|H7C187_HUMAN ! sp|Q8NCY6|MSD4_HUMAN ! sp|Q8NCY6|MSD4_HUMAN ! sp|O00411|RPOM_HUMAN/tr|Q59E91|Q59E91_HUMAN/tr|Q4G0F4|Q4G0F4_HUMAN ! sp|Q86XX4|FRAS1_HUMAN/sp|P35580|MYH10_HUMAN/sp|P35749|MYH11_HUMAN/sp|Q7Z406|MYH14_HUMAN/sp|P35579|MYH9_HUMAN/tr|B1PS43|B1PS43_HUMAN/t…		6	0		0	2	MASCOT		T
	R16099_1,13110	K.IGALEK.Q ! -.XQIEK.W ! K.IQLEK.G ! -.XQLEK.R ! R.LQIEK.E ! K.LQIEK.E ! R.LQIEK.R ! K.LQLEK.V ! R.LQLEK.L ! R.LQLEK.E ! R.LQLEK.D ! K.LQLEK.A ! R.LQLEK.A	630.382	0.00034	1	1	37.06	0	0.0277	0|0	sp|Q9Y608|LRRF2_HUMAN/tr|A0A024R2K4|A0A024R2K4_HUMAN ! tr|H7C517|H7C517_HUMAN ! sp|Q9BPX3|CND3_HUMAN/tr|Q6NUR1|Q6NUR1_HUMAN ! tr|H7C187|H7C187_HUMAN ! sp|Q8NCY6|MSD4_HUMAN ! sp|Q8NCY6|MSD4_HUMAN ! sp|O00411|RPOM_HUMAN/tr|Q59E91|Q59E91_HUMAN/tr|Q4G0F4|Q4G0F4_HUMAN ! sp|Q86XX4|FRAS1_HUMAN/sp|P35580|MYH10_HUMAN/sp|P35749|MYH11_HUMAN/sp|Q7Z406|MYH14_HUMAN/sp|P35579|MYH9_HUMAN/tr|B1PS43|B1PS43_HUMAN/t…		6	0		0	2	MASCOT		T
	R16099_1,13135	K.IGALEK.Q ! -.XQIEK.W ! K.IQLEK.G ! -.XQLEK.R ! R.LQIEK.E ! K.LQIEK.E ! R.LQIEK.R ! K.LQLEK.V ! R.LQLEK.L ! R.LQLEK.E ! R.LQLEK.D ! K.LQLEK.A ! R.LQLEK.A	630.382	0.00031	1	1	40.39	0	0.0129	0|0	sp|Q9Y608|LRRF2_HUMAN/tr|A0A024R2K4|A0A024R2K4_HUMAN ! tr|H7C517|H7C517_HUMAN ! sp|Q9BPX3|CND3_HUMAN/tr|Q6NUR1|Q6NUR1_HUMAN ! tr|H7C187|H7C187_HUMAN ! sp|Q8NCY6|MSD4_HUMAN ! sp|Q8NCY6|MSD4_HUMAN ! sp|O00411|RPOM_HUMAN/tr|Q59E91|Q59E91_HUMAN/tr|Q4G0F4|Q4G0F4_HUMAN ! sp|Q86XX4|FRAS1_HUMAN/sp|P35580|MYH10_HUMAN/sp|P35749|MYH11_HUMAN/sp|Q7Z406|MYH14_HUMAN/sp|P35579|MYH9_HUMAN/tr|B1PS43|B1PS43_HUMAN/t…		6	0		0	2	MASCOT		T
	R16099_1,14860	K.ISANLYK.Q ! R.TVGQLYK.E	808.456	0.00052	1	1	33.82	0	0.0213	0|0	sp|Q13620|CUL4B_HUMAN/tr|K4DI93|K4DI93_HUMAN/tr|A6NE76|A6NE76_HUMAN ! sp|P35580|MYH10_HUMAN/sp|P35749|MYH11_HUMAN/sp|Q7Z406|MYH14_HUMAN/sp|P35579|MYH9_HUMAN/tr|B1PS43|B1PS43_HUMAN/tr|B3KWH4|B3KWH4_HUMAN/tr|A0A024R1N1|A0A024R1N1_HUMAN/tr|B4E3S1|B4E3S1_HUMAN/tr|Q86XU5|Q86XU5_HUMAN/tr|A0A024QZJ4|A0A024QZJ4_HUMAN/tr|M0QY43|M0QY43_HUMAN/tr|A0A024QZJ6|A0A024QZJ6_HUMAN		8.59	0		0	2	MASCOT		T
	R16099_1,14886	K.ISANLYK.Q ! R.TVGQLYK.E	808.456	0.0004	1	1	33.43	0	0.0233	0|0	sp|Q13620|CUL4B_HUMAN/tr|K4DI93|K4DI93_HUMAN/tr|A6NE76|A6NE76_HUMAN ! sp|P35580|MYH10_HUMAN/sp|P35749|MYH11_HUMAN/sp|Q7Z406|MYH14_HUMAN/sp|P35579|MYH9_HUMAN/tr|B1PS43|B1PS43_HUMAN/tr|B3KWH4|B3KWH4_HUMAN/tr|A0A024R1N1|A0A024R1N1_HUMAN/tr|B4E3S1|B4E3S1_HUMAN/tr|Q86XU5|Q86XU5_HUMAN/tr|A0A024QZJ4|A0A024QZJ4_HUMAN/tr|M0QY43|M0QY43_HUMAN/tr|A0A024QZJ6|A0A024QZJ6_HUMAN		8.59	0		0	2	MASCOT		T
	R16099_1,22175	K.KFDQLLAEEK.S ! R.KFDQLLAEEK.N ! R.KFDQLLAEEK.A ! K.KFDQLLAEEK.T	1220.65	-0.00061	2	1	71.94	0	5.16e-06	0|0	sp|P35580|MYH10_HUMAN ! sp|P35749|MYH11_HUMAN/tr|B1PS43|B1PS43_HUMAN/tr|O14729|O14729_HUMAN/tr|Q7Z7R0|Q7Z7R0_HUMAN/tr|O14794|O14794_HUMAN/tr|Q68D89|Q68D89_HUMAN/tr|A0A024QZJ4|A0A024QZJ4_HUMAN/tr|A0A024QZJ6|A0A024QZJ6_HUMAN ! sp|Q7Z406|MYH14_HUMAN/tr|A1L2Z2|A1L2Z2_HUMAN/tr|B4E177|B4E177_HUMAN/tr|A0A0C4DFM8|A0A0C4DFM8_HUMAN ! sp|P35579|MYH9_HUMAN/tr|A0A024R1N1|A0A024R1N1_HUMAN		4.68	1		0	2	MASCOT		T
	R16099_1,22187	K.KFDQLLAEEK.S ! R.KFDQLLAEEK.N ! R.KFDQLLAEEK.A ! K.KFDQLLAEEK.T	1220.65	-0.00047	2	1	68.94	0	1.03e-05	0|0	sp|P35580|MYH10_HUMAN ! sp|P35749|MYH11_HUMAN/tr|B1PS43|B1PS43_HUMAN/tr|O14729|O14729_HUMAN/tr|Q7Z7R0|Q7Z7R0_HUMAN/tr|O14794|O14794_HUMAN/tr|Q68D89|Q68D89_HUMAN/tr|A0A024QZJ4|A0A024QZJ4_HUMAN/tr|A0A024QZJ6|A0A024QZJ6_HUMAN ! sp|Q7Z406|MYH14_HUMAN/tr|A1L2Z2|A1L2Z2_HUMAN/tr|B4E177|B4E177_HUMAN/tr|A0A0C4DFM8|A0A0C4DFM8_HUMAN ! sp|P35579|MYH9_HUMAN/tr|A0A024R1N1|A0A024R1N1_HUMAN		4.68	1		0	2	MASCOT		T
	R16099_1,22204	K.KFDQLLAEEK.S ! R.KFDQLLAEEK.N ! R.KFDQLLAEEK.A ! K.KFDQLLAEEK.T	1220.65	-0.00029	2	1	72.23	0	4.84e-06	0|0	sp|P35580|MYH10_HUMAN ! sp|P35749|MYH11_HUMAN/tr|B1PS43|B1PS43_HUMAN/tr|O14729|O14729_HUMAN/tr|Q7Z7R0|Q7Z7R0_HUMAN/tr|O14794|O14794_HUMAN/tr|Q68D89|Q68D89_HUMAN/tr|A0A024QZJ4|A0A024QZJ4_HUMAN/tr|A0A024QZJ6|A0A024QZJ6_HUMAN ! sp|Q7Z406|MYH14_HUMAN/tr|A1L2Z2|A1L2Z2_HUMAN/tr|B4E177|B4E177_HUMAN/tr|A0A0C4DFM8|A0A0C4DFM8_HUMAN ! sp|P35579|MYH9_HUMAN/tr|A0A024R1N1|A0A024R1N1_HUMAN		4.68	1		0	2	MASCOT		T
	R16099_1,22224	K.KFDQLLAEEK.S ! R.KFDQLLAEEK.N ! R.KFDQLLAEEK.A ! K.KFDQLLAEEK.T	1220.65	-0.00055	2	1	75.36	0	2.35e-06	0|0	sp|P35580|MYH10_HUMAN ! sp|P35749|MYH11_HUMAN/tr|B1PS43|B1PS43_HUMAN/tr|O14729|O14729_HUMAN/tr|Q7Z7R0|Q7Z7R0_HUMAN/tr|O14794|O14794_HUMAN/tr|Q68D89|Q68D89_HUMAN/tr|A0A024QZJ4|A0A024QZJ4_HUMAN/tr|A0A024QZJ6|A0A024QZJ6_HUMAN ! sp|Q7Z406|MYH14_HUMAN/tr|A1L2Z2|A1L2Z2_HUMAN/tr|B4E177|B4E177_HUMAN/tr|A0A0C4DFM8|A0A0C4DFM8_HUMAN ! sp|P35579|MYH9_HUMAN/tr|A0A024R1N1|A0A024R1N1_HUMAN		4.68	1		0	2	MASCOT		T
	R16099_1,22243	K.KFDQLLAEEK.S ! R.KFDQLLAEEK.N ! R.KFDQLLAEEK.A ! K.KFDQLLAEEK.T	1220.65	-0.00037	2	1	72.57	0	4.47e-06	0|0	sp|P35580|MYH10_HUMAN ! sp|P35749|MYH11_HUMAN/tr|B1PS43|B1PS43_HUMAN/tr|O14729|O14729_HUMAN/tr|Q7Z7R0|Q7Z7R0_HUMAN/tr|O14794|O14794_HUMAN/tr|Q68D89|Q68D89_HUMAN/tr|A0A024QZJ4|A0A024QZJ4_HUMAN/tr|A0A024QZJ6|A0A024QZJ6_HUMAN ! sp|Q7Z406|MYH14_HUMAN/tr|A1L2Z2|A1L2Z2_HUMAN/tr|B4E177|B4E177_HUMAN/tr|A0A0C4DFM8|A0A0C4DFM8_HUMAN ! sp|P35579|MYH9_HUMAN/tr|A0A024R1N1|A0A024R1N1_HUMAN		4.68	1		0	2	MASCOT		T
	R16099_1,22263	K.KFDQLLAEEK.S ! R.KFDQLLAEEK.N ! R.KFDQLLAEEK.A ! K.KFDQLLAEEK.T	1220.65	-0.00033	2	1	70.88	0	6.6e-06	0|0	sp|P35580|MYH10_HUMAN ! sp|P35749|MYH11_HUMAN/tr|B1PS43|B1PS43_HUMAN/tr|O14729|O14729_HUMAN/tr|Q7Z7R0|Q7Z7R0_HUMAN/tr|O14794|O14794_HUMAN/tr|Q68D89|Q68D89_HUMAN/tr|A0A024QZJ4|A0A024QZJ4_HUMAN/tr|A0A024QZJ6|A0A024QZJ6_HUMAN ! sp|Q7Z406|MYH14_HUMAN/tr|A1L2Z2|A1L2Z2_HUMAN/tr|B4E177|B4E177_HUMAN/tr|A0A0C4DFM8|A0A0C4DFM8_HUMAN ! sp|P35579|MYH9_HUMAN/tr|A0A024R1N1|A0A024R1N1_HUMAN		4.68	1		0	2	MASCOT		T
	R16099_1,22284	K.KFDQLLAEEK.S ! R.KFDQLLAEEK.N ! R.KFDQLLAEEK.A ! K.KFDQLLAEEK.T	1220.65	-0.00117	2	1	69.78	0	8.47e-06	0|0	sp|P35580|MYH10_HUMAN ! sp|P35749|MYH11_HUMAN/tr|B1PS43|B1PS43_HUMAN/tr|O14729|O14729_HUMAN/tr|Q7Z7R0|Q7Z7R0_HUMAN/tr|O14794|O14794_HUMAN/tr|Q68D89|Q68D89_HUMAN/tr|A0A024QZJ4|A0A024QZJ4_HUMAN/tr|A0A024QZJ6|A0A024QZJ6_HUMAN ! sp|Q7Z406|MYH14_HUMAN/tr|A1L2Z2|A1L2Z2_HUMAN/tr|B4E177|B4E177_HUMAN/tr|A0A0C4DFM8|A0A0C4DFM8_HUMAN ! sp|P35579|MYH9_HUMAN/tr|A0A024R1N1|A0A024R1N1_HUMAN		4.68	1		0	2	MASCOT		T
	R16099_1,22305	K.KFDQLLAEEK.S ! R.KFDQLLAEEK.N ! R.KFDQLLAEEK.A ! K.KFDQLLAEEK.T	1220.65	-0.00033	2	1	79.6	0	8.87e-07	0|0	sp|P35580|MYH10_HUMAN ! sp|P35749|MYH11_HUMAN/tr|B1PS43|B1PS43_HUMAN/tr|O14729|O14729_HUMAN/tr|Q7Z7R0|Q7Z7R0_HUMAN/tr|O14794|O14794_HUMAN/tr|Q68D89|Q68D89_HUMAN/tr|A0A024QZJ4|A0A024QZJ4_HUMAN/tr|A0A024QZJ6|A0A024QZJ6_HUMAN ! sp|Q7Z406|MYH14_HUMAN/tr|A1L2Z2|A1L2Z2_HUMAN/tr|B4E177|B4E177_HUMAN/tr|A0A0C4DFM8|A0A0C4DFM8_HUMAN ! sp|P35579|MYH9_HUMAN/tr|A0A024R1N1|A0A024R1N1_HUMAN		4.68	1		0	2	MASCOT		T
	R16099_1,22325	K.KFDQLLAEEK.S ! R.KFDQLLAEEK.N ! R.KFDQLLAEEK.A ! K.KFDQLLAEEK.T	1220.65	-0.00033	2	1	75.53	0	2.26e-06	0|0	sp|P35580|MYH10_HUMAN ! sp|P35749|MYH11_HUMAN/tr|B1PS43|B1PS43_HUMAN/tr|O14729|O14729_HUMAN/tr|Q7Z7R0|Q7Z7R0_HUMAN/tr|O14794|O14794_HUMAN/tr|Q68D89|Q68D89_HUMAN/tr|A0A024QZJ4|A0A024QZJ4_HUMAN/tr|A0A024QZJ6|A0A024QZJ6_HUMAN ! sp|Q7Z406|MYH14_HUMAN/tr|A1L2Z2|A1L2Z2_HUMAN/tr|B4E177|B4E177_HUMAN/tr|A0A0C4DFM8|A0A0C4DFM8_HUMAN ! sp|P35579|MYH9_HUMAN/tr|A0A024R1N1|A0A024R1N1_HUMAN		4.68	1		0	2	MASCOT		T
	R16099_1,22346	K.KFDQLLAEEK.S ! R.KFDQLLAEEK.N ! R.KFDQLLAEEK.A ! K.KFDQLLAEEK.T	1220.65	-0.00025	2	1	69.53	0	9.01e-06	0|0	sp|P35580|MYH10_HUMAN ! sp|P35749|MYH11_HUMAN/tr|B1PS43|B1PS43_HUMAN/tr|O14729|O14729_HUMAN/tr|Q7Z7R0|Q7Z7R0_HUMAN/tr|O14794|O14794_HUMAN/tr|Q68D89|Q68D89_HUMAN/tr|A0A024QZJ4|A0A024QZJ4_HUMAN/tr|A0A024QZJ6|A0A024QZJ6_HUMAN ! sp|Q7Z406|MYH14_HUMAN/tr|A1L2Z2|A1L2Z2_HUMAN/tr|B4E177|B4E177_HUMAN/tr|A0A0C4DFM8|A0A0C4DFM8_HUMAN ! sp|P35579|MYH9_HUMAN/tr|A0A024R1N1|A0A024R1N1_HUMAN		4.68	1		0	2	MASCOT		T
	R16099_1,22371	K.KFDQLLAEEK.S ! R.KFDQLLAEEK.N ! R.KFDQLLAEEK.A ! K.KFDQLLAEEK.T	1220.65	-9e-05	2	1	69.34	0	9.43e-06	0|0	sp|P35580|MYH10_HUMAN ! sp|P35749|MYH11_HUMAN/tr|B1PS43|B1PS43_HUMAN/tr|O14729|O14729_HUMAN/tr|Q7Z7R0|Q7Z7R0_HUMAN/tr|O14794|O14794_HUMAN/tr|Q68D89|Q68D89_HUMAN/tr|A0A024QZJ4|A0A024QZJ4_HUMAN/tr|A0A024QZJ6|A0A024QZJ6_HUMAN ! sp|Q7Z406|MYH14_HUMAN/tr|A1L2Z2|A1L2Z2_HUMAN/tr|B4E177|B4E177_HUMAN/tr|A0A0C4DFM8|A0A0C4DFM8_HUMAN ! sp|P35579|MYH9_HUMAN/tr|A0A024R1N1|A0A024R1N1_HUMAN		4.68	1		0	2	MASCOT		T
	R16099_1,22405	K.KFDQLLAEEK.S ! R.KFDQLLAEEK.N ! R.KFDQLLAEEK.A ! K.KFDQLLAEEK.T	1220.65	-0.00019	2	1	55.59	0	0.000223	0|0	sp|P35580|MYH10_HUMAN ! sp|P35749|MYH11_HUMAN/tr|B1PS43|B1PS43_HUMAN/tr|O14729|O14729_HUMAN/tr|Q7Z7R0|Q7Z7R0_HUMAN/tr|O14794|O14794_HUMAN/tr|Q68D89|Q68D89_HUMAN/tr|A0A024QZJ4|A0A024QZJ4_HUMAN/tr|A0A024QZJ6|A0A024QZJ6_HUMAN ! sp|Q7Z406|MYH14_HUMAN/tr|A1L2Z2|A1L2Z2_HUMAN/tr|B4E177|B4E177_HUMAN/tr|A0A0C4DFM8|A0A0C4DFM8_HUMAN ! sp|P35579|MYH9_HUMAN/tr|A0A024R1N1|A0A024R1N1_HUMAN		4.68	1		0	2	MASCOT		T
	R16099_1,7409	K.QAGLER.M ! R.QQLER.D ! R.QQLER.Q ! K.QQLER.D ! -.QQLER.A	673.363	0.0002	1	1	20.44	0	0.778	0|0	sp|P52597|HNRPF_HUMAN/tr|A0A024R7T3|A0A024R7T3_HUMAN/tr|B4DKS8|B4DKS8_HUMAN ! sp|Q86SQ9|DHDDS_HUMAN/tr|Q5T0A6|Q5T0A6_HUMAN ! sp|P35580|MYH10_HUMAN/sp|P35749|MYH11_HUMAN/sp|Q7Z406|MYH14_HUMAN/sp|P35579|MYH9_HUMAN/tr|B1PS43|B1PS43_HUMAN/tr|A1L2Z2|A1L2Z2_HUMAN/tr|O14729|O14729_HUMAN/tr|B4E177|B4E177_HUMAN/tr|Q7Z7R0|Q7Z7R0_HUMAN/tr|B3KV65|B3KV65_HUMAN/tr|O14794|O14794_HUMAN/tr|Q16085|Q16085_HUMAN/tr|…		6	0		0	2	MASCOT		T
	R16099_1,7425	K.QAGLER.M ! R.QQLER.D ! R.QQLER.Q ! K.QQLER.D ! -.QQLER.A	673.363	0.00013	1	1	20.23	0	0.817	0|0	sp|P52597|HNRPF_HUMAN/tr|A0A024R7T3|A0A024R7T3_HUMAN/tr|B4DKS8|B4DKS8_HUMAN ! sp|Q86SQ9|DHDDS_HUMAN/tr|Q5T0A6|Q5T0A6_HUMAN ! sp|P35580|MYH10_HUMAN/sp|P35749|MYH11_HUMAN/sp|Q7Z406|MYH14_HUMAN/sp|P35579|MYH9_HUMAN/tr|B1PS43|B1PS43_HUMAN/tr|A1L2Z2|A1L2Z2_HUMAN/tr|O14729|O14729_HUMAN/tr|B4E177|B4E177_HUMAN/tr|Q7Z7R0|Q7Z7R0_HUMAN/tr|B3KV65|B3KV65_HUMAN/tr|O14794|O14794_HUMAN/tr|Q16085|Q16085_HUMAN/tr|…		6	0		0	2	MASCOT		T
	R16099_1,7468	K.QAGLER.M ! R.QQLER.D ! R.QQLER.Q ! K.QQLER.D ! -.QQLER.A	673.363	0.0002	1	1	23.16	0	0.416	0|0	sp|P52597|HNRPF_HUMAN/tr|A0A024R7T3|A0A024R7T3_HUMAN/tr|B4DKS8|B4DKS8_HUMAN ! sp|Q86SQ9|DHDDS_HUMAN/tr|Q5T0A6|Q5T0A6_HUMAN ! sp|P35580|MYH10_HUMAN/sp|P35749|MYH11_HUMAN/sp|Q7Z406|MYH14_HUMAN/sp|P35579|MYH9_HUMAN/tr|B1PS43|B1PS43_HUMAN/tr|A1L2Z2|A1L2Z2_HUMAN/tr|O14729|O14729_HUMAN/tr|B4E177|B4E177_HUMAN/tr|Q7Z7R0|Q7Z7R0_HUMAN/tr|B3KV65|B3KV65_HUMAN/tr|O14794|O14794_HUMAN/tr|Q16085|Q16085_HUMAN/tr|…		6	0		0	2	MASCOT		T
	R16099_1,23635	R.AGVLAHLEEER.D	1223.64	0.00164	2	1	55.75	0	0.00023	0|0	sp|P35580|MYH10_HUMAN/sp|P35579|MYH9_HUMAN/tr|A0A024R1N1|A0A024R1N1_HUMAN/tr|B4E3S1|B4E3S1_HUMAN/tr|Q86XU5|Q86XU5_HUMAN		4.75	0		0	2	MASCOT		T
	R16099_1,23656	R.AGVLAHLEEER.D	1223.64	0.00088	2	1	65.48	0	2.38e-05	0|0	sp|P35580|MYH10_HUMAN/sp|P35579|MYH9_HUMAN/tr|A0A024R1N1|A0A024R1N1_HUMAN/tr|B4E3S1|B4E3S1_HUMAN/tr|Q86XU5|Q86XU5_HUMAN		4.75	0		0	2	MASCOT		T
	R16099_1,23674	R.AGVLAHLEEER.D	1223.64	0.00052	2	1	52.71	0	0.000438	0|0	sp|P35580|MYH10_HUMAN/sp|P35579|MYH9_HUMAN/tr|A0A024R1N1|A0A024R1N1_HUMAN/tr|B4E3S1|B4E3S1_HUMAN/tr|Q86XU5|Q86XU5_HUMAN		4.75	0		0	2	MASCOT		T
	R16099_1,23695	R.AGVLAHLEEER.D	1223.64	0.00042	2	1	49.2	0	0.000982	0|0	sp|P35580|MYH10_HUMAN/sp|P35579|MYH9_HUMAN/tr|A0A024R1N1|A0A024R1N1_HUMAN/tr|B4E3S1|B4E3S1_HUMAN/tr|Q86XU5|Q86XU5_HUMAN		4.75	0		0	2	MASCOT		T
	R16099_1,23715	R.AGVLAHLEEER.D	1223.64	0.00046	2	1	56.67	0	0.000176	0|0	sp|P35580|MYH10_HUMAN/sp|P35579|MYH9_HUMAN/tr|A0A024R1N1|A0A024R1N1_HUMAN/tr|B4E3S1|B4E3S1_HUMAN/tr|Q86XU5|Q86XU5_HUMAN		4.75	0		0	2	MASCOT		T
	R16099_1,23737	R.AGVLAHLEEER.D	1223.64	0.0004	2	1	56.55	0	0.000181	0|0	sp|P35580|MYH10_HUMAN/sp|P35579|MYH9_HUMAN/tr|A0A024R1N1|A0A024R1N1_HUMAN/tr|B4E3S1|B4E3S1_HUMAN/tr|Q86XU5|Q86XU5_HUMAN		4.75	0		0	2	MASCOT		T
	R16099_1,23760	R.AGVLAHLEEER.D	1223.64	0.0002	2	1	44.41	0	0.00296	0|0	sp|P35580|MYH10_HUMAN/sp|P35579|MYH9_HUMAN/tr|A0A024R1N1|A0A024R1N1_HUMAN/tr|B4E3S1|B4E3S1_HUMAN/tr|Q86XU5|Q86XU5_HUMAN		4.75	0		0	2	MASCOT		T
	R16099_1,23790	R.AGVLAHLEEER.D	1223.64	0.00048	2	1	51.8	0	0.00054	0|0	sp|P35580|MYH10_HUMAN/sp|P35579|MYH9_HUMAN/tr|A0A024R1N1|A0A024R1N1_HUMAN/tr|B4E3S1|B4E3S1_HUMAN/tr|Q86XU5|Q86XU5_HUMAN		4.75	0		0	2	MASCOT		T
	R16099_1,9446	R.AKM*ER.A ! R.AKM*ER.T ! R.AKM*ER.E ! K.AQFER.D	650.329	0.00343	2	1	22.61	0	0.547	0|0	sp|O75081|MTG16_HUMAN/tr|D3DX76|D3DX76_HUMAN/tr|B5MDT7|B5MDT7_HUMAN/tr|B3KR45|B3KR45_HUMAN/tr|B2RBQ7|B2RBQ7_HUMAN ! sp|Q06455|MTG8_HUMAN/tr|W8FW32|W8FW32_HUMAN/tr|A0A087WWT6|A0A087WWT6_HUMAN/tr|W8FP62|W8FP62_HUMAN/tr|W8FKX0|W8FKX0_HUMAN/tr|W8FK78|W8FK78_HUMAN/tr|X5C3Z9|X5C3Z9_HUMAN/tr|A0A0A0MSU1|A0A0A0MSU1_HUMAN/tr|W8FK92|W8FK92_HUMAN/tr|B2R6I9|B2R6I9_HUMAN ! sp|Q9Y2K3|MYH15_HUMAN/tr|B3KP05|B3KP0…		8.79	1	15.994919 Oxidation (M)	0	2	MASCOT		T
	R16099_1,9463	R.AKM*ER.A ! R.AKM*ER.T ! R.AKM*ER.E ! K.AQFER.D	650.329	0.00346	1	1	23.8	0	0.416	0|0	sp|O75081|MTG16_HUMAN/tr|D3DX76|D3DX76_HUMAN/tr|B5MDT7|B5MDT7_HUMAN/tr|B3KR45|B3KR45_HUMAN/tr|B2RBQ7|B2RBQ7_HUMAN ! sp|Q06455|MTG8_HUMAN/tr|W8FW32|W8FW32_HUMAN/tr|A0A087WWT6|A0A087WWT6_HUMAN/tr|W8FP62|W8FP62_HUMAN/tr|W8FKX0|W8FKX0_HUMAN/tr|W8FK78|W8FK78_HUMAN/tr|X5C3Z9|X5C3Z9_HUMAN/tr|A0A0A0MSU1|A0A0A0MSU1_HUMAN/tr|W8FK92|W8FK92_HUMAN/tr|B2R6I9|B2R6I9_HUMAN ! sp|Q9Y2K3|MYH15_HUMAN/tr|B3KP05|B3KP0…		8.79	1	15.994919 Oxidation (M)	0	2	MASCOT		T
	R16099_1,9466	R.AKM*ER.A ! R.AKM*ER.T ! R.AKM*ER.E ! K.AQFER.D	650.329	0.00347	2	1	24.8	0	0.33	0|0	sp|O75081|MTG16_HUMAN/tr|D3DX76|D3DX76_HUMAN/tr|B5MDT7|B5MDT7_HUMAN/tr|B3KR45|B3KR45_HUMAN/tr|B2RBQ7|B2RBQ7_HUMAN ! sp|Q06455|MTG8_HUMAN/tr|W8FW32|W8FW32_HUMAN/tr|A0A087WWT6|A0A087WWT6_HUMAN/tr|W8FP62|W8FP62_HUMAN/tr|W8FKX0|W8FKX0_HUMAN/tr|W8FK78|W8FK78_HUMAN/tr|X5C3Z9|X5C3Z9_HUMAN/tr|A0A0A0MSU1|A0A0A0MSU1_HUMAN/tr|W8FK92|W8FK92_HUMAN/tr|B2R6I9|B2R6I9_HUMAN ! sp|Q9Y2K3|MYH15_HUMAN/tr|B3KP05|B3KP0…		8.79	1	15.994919 Oxidation (M)	0	2	MASCOT		T
	R16099_1,9491	R.AKM*ER.A ! R.AKM*ER.T ! R.AKM*ER.E ! K.AQFER.D	650.329	0.00347	2	1	25.34	0	0.292	0|0	sp|O75081|MTG16_HUMAN/tr|D3DX76|D3DX76_HUMAN/tr|B5MDT7|B5MDT7_HUMAN/tr|B3KR45|B3KR45_HUMAN/tr|B2RBQ7|B2RBQ7_HUMAN ! sp|Q06455|MTG8_HUMAN/tr|W8FW32|W8FW32_HUMAN/tr|A0A087WWT6|A0A087WWT6_HUMAN/tr|W8FP62|W8FP62_HUMAN/tr|W8FKX0|W8FKX0_HUMAN/tr|W8FK78|W8FK78_HUMAN/tr|X5C3Z9|X5C3Z9_HUMAN/tr|A0A0A0MSU1|A0A0A0MSU1_HUMAN/tr|W8FK92|W8FK92_HUMAN/tr|B2R6I9|B2R6I9_HUMAN ! sp|Q9Y2K3|MYH15_HUMAN/tr|B3KP05|B3KP0…		8.79	1	15.994919 Oxidation (M)	0	2	MASCOT		T
	R16099_1,13374	R.CIIPNHEK.R ! R.CIIPNHEK.K	1010.51	-0.00015	2	1	26.4	0	0.138	0|0	sp|P35580|MYH10_HUMAN/sp|P35749|MYH11_HUMAN/tr|B1PS43|B1PS43_HUMAN/tr|A0A024QZJ4|A0A024QZJ4_HUMAN/tr|A0A024QZJ6|A0A024QZJ6_HUMAN ! sp|P35579|MYH9_HUMAN/tr|A0A024R1N1|A0A024R1N1_HUMAN/tr|B4E3S1|B4E3S1_HUMAN/tr|Q86XU5|Q86XU5_HUMAN		6.74	0		0	2	MASCOT		T
	R16099_1,13394	R.CIIPNHEK.R ! R.CIIPNHEK.K	1010.51	-0.00021	2	1	27.13	0	0.117	0|0	sp|P35580|MYH10_HUMAN/sp|P35749|MYH11_HUMAN/tr|B1PS43|B1PS43_HUMAN/tr|A0A024QZJ4|A0A024QZJ4_HUMAN/tr|A0A024QZJ6|A0A024QZJ6_HUMAN ! sp|P35579|MYH9_HUMAN/tr|A0A024R1N1|A0A024R1N1_HUMAN/tr|B4E3S1|B4E3S1_HUMAN/tr|Q86XU5|Q86XU5_HUMAN		6.74	0		0	2	MASCOT		T
	R16099_1,13413	R.CIIPNHEK.R ! R.CIIPNHEK.K	1010.51	-0.00013	2	1	26.34	0	0.14	0|0	sp|P35580|MYH10_HUMAN/sp|P35749|MYH11_HUMAN/tr|B1PS43|B1PS43_HUMAN/tr|A0A024QZJ4|A0A024QZJ4_HUMAN/tr|A0A024QZJ6|A0A024QZJ6_HUMAN ! sp|P35579|MYH9_HUMAN/tr|A0A024R1N1|A0A024R1N1_HUMAN/tr|B4E3S1|B4E3S1_HUMAN/tr|Q86XU5|Q86XU5_HUMAN		6.74	0		0	2	MASCOT		T
	R16099_1,13456	R.CIIPNHEK.R ! R.CIIPNHEK.K	1010.51	-0.00033	2	1	29.65	0	0.0655	0|0	sp|P35580|MYH10_HUMAN/sp|P35749|MYH11_HUMAN/tr|B1PS43|B1PS43_HUMAN/tr|A0A024QZJ4|A0A024QZJ4_HUMAN/tr|A0A024QZJ6|A0A024QZJ6_HUMAN ! sp|P35579|MYH9_HUMAN/tr|A0A024R1N1|A0A024R1N1_HUMAN/tr|B4E3S1|B4E3S1_HUMAN/tr|Q86XU5|Q86XU5_HUMAN		6.74	0		0	2	MASCOT		T
	R16099_1,13480	R.CIIPNHEK.R ! R.CIIPNHEK.K	1010.51	-0.00011	2	1	26.61	0	0.132	0|0	sp|P35580|MYH10_HUMAN/sp|P35749|MYH11_HUMAN/tr|B1PS43|B1PS43_HUMAN/tr|A0A024QZJ4|A0A024QZJ4_HUMAN/tr|A0A024QZJ6|A0A024QZJ6_HUMAN ! sp|P35579|MYH9_HUMAN/tr|A0A024R1N1|A0A024R1N1_HUMAN/tr|B4E3S1|B4E3S1_HUMAN/tr|Q86XU5|Q86XU5_HUMAN		6.74	0		0	2	MASCOT		T
	R16099_1,21706	R.CNGVLEGIR.I	1017.51	0.00186	2	1	37.06	0	0.0486	0|0	sp|P35580|MYH10_HUMAN/sp|P35749|MYH11_HUMAN/sp|Q9UKX3|MYH13_HUMAN/sp|Q7Z406|MYH14_HUMAN/sp|P12882|MYH1_HUMAN/sp|Q9UKX2|MYH2_HUMAN/sp|P11055|MYH3_HUMAN/sp|Q9Y623|MYH4_HUMAN/sp|P13533|MYH6_HUMAN/sp|A7E2Y1|MYH7B_HUMAN/sp|P12883|MYH7_HUMAN/sp|P35579|MYH9_HUMAN/sp|P13535|MYH8_HUMAN/tr|A8CLL2|A8CLL2_HUMAN/tr|B1PS43|B1PS43_HUMAN/tr|A0A087X0T3|A0A087X0T3_HUMAN/tr|A5YM51|A5YM51_HUMAN/tr|B4E0I9|B4E0I9_HUMA…		6	0		0	2	MASCOT		T
	R16099_1,21729	R.CNGVLEGIR.I	1017.51	0.00186	2	1	38.73	0	0.0331	0|0	sp|P35580|MYH10_HUMAN/sp|P35749|MYH11_HUMAN/sp|Q9UKX3|MYH13_HUMAN/sp|Q7Z406|MYH14_HUMAN/sp|P12882|MYH1_HUMAN/sp|Q9UKX2|MYH2_HUMAN/sp|P11055|MYH3_HUMAN/sp|Q9Y623|MYH4_HUMAN/sp|P13533|MYH6_HUMAN/sp|A7E2Y1|MYH7B_HUMAN/sp|P12883|MYH7_HUMAN/sp|P35579|MYH9_HUMAN/sp|P13535|MYH8_HUMAN/tr|A8CLL2|A8CLL2_HUMAN/tr|B1PS43|B1PS43_HUMAN/tr|A0A087X0T3|A0A087X0T3_HUMAN/tr|A5YM51|A5YM51_HUMAN/tr|B4E0I9|B4E0I9_HUMA…		6	0		0	2	MASCOT		T
	R16099_1,21753	R.CNGVLEGIR.I	1017.51	0.00186	2	1	37.22	0	0.0468	0|0	sp|P35580|MYH10_HUMAN/sp|P35749|MYH11_HUMAN/sp|Q9UKX3|MYH13_HUMAN/sp|Q7Z406|MYH14_HUMAN/sp|P12882|MYH1_HUMAN/sp|Q9UKX2|MYH2_HUMAN/sp|P11055|MYH3_HUMAN/sp|Q9Y623|MYH4_HUMAN/sp|P13533|MYH6_HUMAN/sp|A7E2Y1|MYH7B_HUMAN/sp|P12883|MYH7_HUMAN/sp|P35579|MYH9_HUMAN/sp|P13535|MYH8_HUMAN/tr|A8CLL2|A8CLL2_HUMAN/tr|B1PS43|B1PS43_HUMAN/tr|A0A087X0T3|A0A087X0T3_HUMAN/tr|A5YM51|A5YM51_HUMAN/tr|B4E0I9|B4E0I9_HUMA…		6	0		0	2	MASCOT		T
	R16099_1,6085	R.DRAEAEAR.E	917.443	-0.00101	2	1	30.87	0	0.0401	0|0	sp|P35580|MYH10_HUMAN/sp|P35749|MYH11_HUMAN/sp|P35579|MYH9_HUMAN/tr|B1PS43|B1PS43_HUMAN/tr|O14729|O14729_HUMAN/tr|Q7Z7R0|Q7Z7R0_HUMAN/tr|O14794|O14794_HUMAN/tr|A0A024R1N1|A0A024R1N1_HUMAN/tr|Q2PS10|Q2PS10_HUMAN/tr|Q68D89|Q68D89_HUMAN/tr|A0A024QZJ4|A0A024QZJ4_HUMAN/tr|A0A024QZJ6|A0A024QZJ6_HUMAN		4.68	1		0	2	MASCOT		T
	R16099_1,6099	R.DRAEAEAR.E	917.443	1e-05	2	1	29.95	0	0.0464	0|0	sp|P35580|MYH10_HUMAN/sp|P35749|MYH11_HUMAN/sp|P35579|MYH9_HUMAN/tr|B1PS43|B1PS43_HUMAN/tr|O14729|O14729_HUMAN/tr|Q7Z7R0|Q7Z7R0_HUMAN/tr|O14794|O14794_HUMAN/tr|A0A024R1N1|A0A024R1N1_HUMAN/tr|Q2PS10|Q2PS10_HUMAN/tr|Q68D89|Q68D89_HUMAN/tr|A0A024QZJ4|A0A024QZJ4_HUMAN/tr|A0A024QZJ6|A0A024QZJ6_HUMAN		4.68	1		0	2	MASCOT		T
	R16099_1,7851	R.DYVQK.A	652.33	7e-05	1	1	25.65	0	0.188	0|0	sp|P35580|MYH10_HUMAN/sp|Q7Z406|MYH14_HUMAN/sp|P35579|MYH9_HUMAN/tr|B3KWH4|B3KWH4_HUMAN/tr|A0A024R1N1|A0A024R1N1_HUMAN/tr|B4E3S1|B4E3S1_HUMAN/tr|Q86XU5|Q86XU5_HUMAN/tr|M0QY43|M0QY43_HUMAN		5.84	0		0	2	MASCOT		T
	R16099_1,7871	R.DYVQK.A	652.33	0.00012	1	1	24.34	0	0.255	0|0	sp|P35580|MYH10_HUMAN/sp|Q7Z406|MYH14_HUMAN/sp|P35579|MYH9_HUMAN/tr|B3KWH4|B3KWH4_HUMAN/tr|A0A024R1N1|A0A024R1N1_HUMAN/tr|B4E3S1|B4E3S1_HUMAN/tr|Q86XU5|Q86XU5_HUMAN/tr|M0QY43|M0QY43_HUMAN		5.84	0		0	2	MASCOT		T
	R16099_1,7890	R.DYVQK.A	652.33	9e-05	1	1	25.95	0	0.176	0|0	sp|P35580|MYH10_HUMAN/sp|Q7Z406|MYH14_HUMAN/sp|P35579|MYH9_HUMAN/tr|B3KWH4|B3KWH4_HUMAN/tr|A0A024R1N1|A0A024R1N1_HUMAN/tr|B4E3S1|B4E3S1_HUMAN/tr|Q86XU5|Q86XU5_HUMAN/tr|M0QY43|M0QY43_HUMAN		5.84	0		0	2	MASCOT		T
	R16099_1,7908	R.DYVQK.A	652.33	-0.00011	1	1	26.69	0	0.148	0|0	sp|P35580|MYH10_HUMAN/sp|Q7Z406|MYH14_HUMAN/sp|P35579|MYH9_HUMAN/tr|B3KWH4|B3KWH4_HUMAN/tr|A0A024R1N1|A0A024R1N1_HUMAN/tr|B4E3S1|B4E3S1_HUMAN/tr|Q86XU5|Q86XU5_HUMAN/tr|M0QY43|M0QY43_HUMAN		5.84	0		0	2	MASCOT		T
	R16099_1,7930	R.DYVQK.A	652.33	-0.00017	1	1	24.18	0	0.264	0|0	sp|P35580|MYH10_HUMAN/sp|Q7Z406|MYH14_HUMAN/sp|P35579|MYH9_HUMAN/tr|B3KWH4|B3KWH4_HUMAN/tr|A0A024R1N1|A0A024R1N1_HUMAN/tr|B4E3S1|B4E3S1_HUMAN/tr|Q86XU5|Q86XU5_HUMAN/tr|M0QY43|M0QY43_HUMAN		5.84	0		0	2	MASCOT		T
	R16099_1,7955	R.DYVQK.A	652.33	-0.00026	1	1	23.09	0	0.339	0|0	sp|P35580|MYH10_HUMAN/sp|Q7Z406|MYH14_HUMAN/sp|P35579|MYH9_HUMAN/tr|B3KWH4|B3KWH4_HUMAN/tr|A0A024R1N1|A0A024R1N1_HUMAN/tr|B4E3S1|B4E3S1_HUMAN/tr|Q86XU5|Q86XU5_HUMAN/tr|M0QY43|M0QY43_HUMAN		5.84	0		0	2	MASCOT		T
	R16099_1,18177	R.EDQSILCTGESGAGK.T	1551.7	-0.0001	2	1	82.95	0	2.83e-07	0|0	sp|P35580|MYH10_HUMAN/sp|P35749|MYH11_HUMAN/sp|Q7Z406|MYH14_HUMAN/sp|P35579|MYH9_HUMAN/tr|B1PS43|B1PS43_HUMAN/tr|Q5BKV1|Q5BKV1_HUMAN/tr|A0A024R1N1|A0A024R1N1_HUMAN/tr|B4E3S1|B4E3S1_HUMAN/tr|Q86XU5|Q86XU5_HUMAN/tr|A0A024QZJ4|A0A024QZJ4_HUMAN/tr|M0QY43|M0QY43_HUMAN/tr|A0A024QZJ6|A0A024QZJ6_HUMAN/tr|E7ERA5|E7ERA5_HUMAN		4.14	0		0	2	MASCOT		T
	R16099_1,18191	R.EDQSILCTGESGAGK.T	1551.7	0.00064	2	1	82.45	0	3.21e-07	0|0	sp|P35580|MYH10_HUMAN/sp|P35749|MYH11_HUMAN/sp|Q7Z406|MYH14_HUMAN/sp|P35579|MYH9_HUMAN/tr|B1PS43|B1PS43_HUMAN/tr|Q5BKV1|Q5BKV1_HUMAN/tr|A0A024R1N1|A0A024R1N1_HUMAN/tr|B4E3S1|B4E3S1_HUMAN/tr|Q86XU5|Q86XU5_HUMAN/tr|A0A024QZJ4|A0A024QZJ4_HUMAN/tr|M0QY43|M0QY43_HUMAN/tr|A0A024QZJ6|A0A024QZJ6_HUMAN/tr|E7ERA5|E7ERA5_HUMAN		4.14	0		0	2	MASCOT		T
	R16099_1,18211	R.EDQSILCTGESGAGK.T	1551.7	0.00084	2	1	86.3	0	1.33e-07	0|0	sp|P35580|MYH10_HUMAN/sp|P35749|MYH11_HUMAN/sp|Q7Z406|MYH14_HUMAN/sp|P35579|MYH9_HUMAN/tr|B1PS43|B1PS43_HUMAN/tr|Q5BKV1|Q5BKV1_HUMAN/tr|A0A024R1N1|A0A024R1N1_HUMAN/tr|B4E3S1|B4E3S1_HUMAN/tr|Q86XU5|Q86XU5_HUMAN/tr|A0A024QZJ4|A0A024QZJ4_HUMAN/tr|M0QY43|M0QY43_HUMAN/tr|A0A024QZJ6|A0A024QZJ6_HUMAN/tr|E7ERA5|E7ERA5_HUMAN		4.14	0		0	2	MASCOT		T
	R16099_1,18232	R.EDQSILCTGESGAGK.T	1551.7	0.00084	2	1	74.8	0	1.87e-06	0|0	sp|P35580|MYH10_HUMAN/sp|P35749|MYH11_HUMAN/sp|Q7Z406|MYH14_HUMAN/sp|P35579|MYH9_HUMAN/tr|B1PS43|B1PS43_HUMAN/tr|Q5BKV1|Q5BKV1_HUMAN/tr|A0A024R1N1|A0A024R1N1_HUMAN/tr|B4E3S1|B4E3S1_HUMAN/tr|Q86XU5|Q86XU5_HUMAN/tr|A0A024QZJ4|A0A024QZJ4_HUMAN/tr|M0QY43|M0QY43_HUMAN/tr|A0A024QZJ6|A0A024QZJ6_HUMAN/tr|E7ERA5|E7ERA5_HUMAN		4.14	0		0	2	MASCOT		T
	R16099_1,18254	R.EDQSILCTGESGAGK.T	1551.7	0.00064	2	1	84.93	0	1.81e-07	0|0	sp|P35580|MYH10_HUMAN/sp|P35749|MYH11_HUMAN/sp|Q7Z406|MYH14_HUMAN/sp|P35579|MYH9_HUMAN/tr|B1PS43|B1PS43_HUMAN/tr|Q5BKV1|Q5BKV1_HUMAN/tr|A0A024R1N1|A0A024R1N1_HUMAN/tr|B4E3S1|B4E3S1_HUMAN/tr|Q86XU5|Q86XU5_HUMAN/tr|A0A024QZJ4|A0A024QZJ4_HUMAN/tr|M0QY43|M0QY43_HUMAN/tr|A0A024QZJ6|A0A024QZJ6_HUMAN/tr|E7ERA5|E7ERA5_HUMAN		4.14	0		0	2	MASCOT		T
	R16099_1,18278	R.EDQSILCTGESGAGK.T	1551.7	0.0007	2	1	84.41	0	2.05e-07	0|0	sp|P35580|MYH10_HUMAN/sp|P35749|MYH11_HUMAN/sp|Q7Z406|MYH14_HUMAN/sp|P35579|MYH9_HUMAN/tr|B1PS43|B1PS43_HUMAN/tr|Q5BKV1|Q5BKV1_HUMAN/tr|A0A024R1N1|A0A024R1N1_HUMAN/tr|B4E3S1|B4E3S1_HUMAN/tr|Q86XU5|Q86XU5_HUMAN/tr|A0A024QZJ4|A0A024QZJ4_HUMAN/tr|M0QY43|M0QY43_HUMAN/tr|A0A024QZJ6|A0A024QZJ6_HUMAN/tr|E7ERA5|E7ERA5_HUMAN		4.14	0		0	2	MASCOT		T
	R16099_1,18304	R.EDQSILCTGESGAGK.T	1551.7	0.0008	2	1	71.21	0	4.28e-06	0|0	sp|P35580|MYH10_HUMAN/sp|P35749|MYH11_HUMAN/sp|Q7Z406|MYH14_HUMAN/sp|P35579|MYH9_HUMAN/tr|B1PS43|B1PS43_HUMAN/tr|Q5BKV1|Q5BKV1_HUMAN/tr|A0A024R1N1|A0A024R1N1_HUMAN/tr|B4E3S1|B4E3S1_HUMAN/tr|Q86XU5|Q86XU5_HUMAN/tr|A0A024QZJ4|A0A024QZJ4_HUMAN/tr|M0QY43|M0QY43_HUMAN/tr|A0A024QZJ6|A0A024QZJ6_HUMAN/tr|E7ERA5|E7ERA5_HUMAN		4.14	0		0	2	MASCOT		T
	R16099_1,18332	R.EDQSILCTGESGAGK.T	1551.7	0.00118	2	1	68.97	0	7.05e-06	0|0	sp|P35580|MYH10_HUMAN/sp|P35749|MYH11_HUMAN/sp|Q7Z406|MYH14_HUMAN/sp|P35579|MYH9_HUMAN/tr|B1PS43|B1PS43_HUMAN/tr|Q5BKV1|Q5BKV1_HUMAN/tr|A0A024R1N1|A0A024R1N1_HUMAN/tr|B4E3S1|B4E3S1_HUMAN/tr|Q86XU5|Q86XU5_HUMAN/tr|A0A024QZJ4|A0A024QZJ4_HUMAN/tr|M0QY43|M0QY43_HUMAN/tr|A0A024QZJ6|A0A024QZJ6_HUMAN/tr|E7ERA5|E7ERA5_HUMAN		4.14	0		0	2	MASCOT		T
	R16099_1,18353	R.EDQSILCTGESGAGK.T	1551.7	0.00106	2	1	85.32	0	1.66e-07	0|0	sp|P35580|MYH10_HUMAN/sp|P35749|MYH11_HUMAN/sp|Q7Z406|MYH14_HUMAN/sp|P35579|MYH9_HUMAN/tr|B1PS43|B1PS43_HUMAN/tr|Q5BKV1|Q5BKV1_HUMAN/tr|A0A024R1N1|A0A024R1N1_HUMAN/tr|B4E3S1|B4E3S1_HUMAN/tr|Q86XU5|Q86XU5_HUMAN/tr|A0A024QZJ4|A0A024QZJ4_HUMAN/tr|M0QY43|M0QY43_HUMAN/tr|A0A024QZJ6|A0A024QZJ6_HUMAN/tr|E7ERA5|E7ERA5_HUMAN		4.14	0		0	2	MASCOT		T
	R16099_1,11731	R.GYLAR.R ! R.GYLAR.Q ! R.GYLAR.K ! R.YGIAR.C	579.325	0.00033	1	1	21.84	0	0.557	0|0	sp|Q9H0B3|K1683_HUMAN/sp|Q7Z406|MYH14_HUMAN/tr|B3KWH4|B3KWH4_HUMAN/tr|A0JP07|A0JP07_HUMAN/tr|M0QY43|M0QY43_HUMAN/tr|A0A087WXN0|A0A087WXN0_HUMAN ! sp|Q92614|MY18A_HUMAN/sp|Q9UKN7|MYO15_HUMAN/tr|A0A024QZ63|A0A024QZ63_HUMAN/tr|A0A087WYA1|A0A087WYA1_HUMAN/tr|B4DZ32|B4DZ32_HUMAN/tr|B4DYM1|B4DYM1_HUMAN/tr|A0A0D9SFK2|A0A0D9SFK2_HUMAN/tr|B4E0T8|B4E0T8_HUMAN/tr|Q5QD01|Q5QD01_HUMAN ! sp|P35580|MYH10_HUMAN/…		8.75	0		0	2	MASCOT		T
	R16099_1,11750	R.GYLAR.R ! R.GYLAR.Q ! R.GYLAR.K ! R.YGIAR.C	579.325	0.00032	1	1	22.02	0	0.625	0|0	sp|Q9H0B3|K1683_HUMAN/sp|Q7Z406|MYH14_HUMAN/tr|B3KWH4|B3KWH4_HUMAN/tr|A0JP07|A0JP07_HUMAN/tr|M0QY43|M0QY43_HUMAN/tr|A0A087WXN0|A0A087WXN0_HUMAN ! sp|Q92614|MY18A_HUMAN/sp|Q9UKN7|MYO15_HUMAN/tr|A0A024QZ63|A0A024QZ63_HUMAN/tr|A0A087WYA1|A0A087WYA1_HUMAN/tr|B4DZ32|B4DZ32_HUMAN/tr|B4DYM1|B4DYM1_HUMAN/tr|A0A0D9SFK2|A0A0D9SFK2_HUMAN/tr|B4E0T8|B4E0T8_HUMAN/tr|Q5QD01|Q5QD01_HUMAN ! sp|P35580|MYH10_HUMAN/…		8.75	0		0	2	MASCOT		T
	R16099_1,11769	R.GYLAR.R ! R.GYLAR.Q ! R.GYLAR.K ! R.YGIAR.C	579.325	0.00034	1	1	24.44	0	0.306	0|0	sp|Q9H0B3|K1683_HUMAN/sp|Q7Z406|MYH14_HUMAN/tr|B3KWH4|B3KWH4_HUMAN/tr|A0JP07|A0JP07_HUMAN/tr|M0QY43|M0QY43_HUMAN/tr|A0A087WXN0|A0A087WXN0_HUMAN ! sp|Q92614|MY18A_HUMAN/sp|Q9UKN7|MYO15_HUMAN/tr|A0A024QZ63|A0A024QZ63_HUMAN/tr|A0A087WYA1|A0A087WYA1_HUMAN/tr|B4DZ32|B4DZ32_HUMAN/tr|B4DYM1|B4DYM1_HUMAN/tr|A0A0D9SFK2|A0A0D9SFK2_HUMAN/tr|B4E0T8|B4E0T8_HUMAN/tr|Q5QD01|Q5QD01_HUMAN ! sp|P35580|MYH10_HUMAN/…		8.75	0		0	2	MASCOT		T
	R16099_1,11792	R.GYLAR.R ! R.GYLAR.Q ! R.GYLAR.K ! R.YGIAR.C	579.325	0.00035	1	1	24.27	0	0.319	0|0	sp|Q9H0B3|K1683_HUMAN/sp|Q7Z406|MYH14_HUMAN/tr|B3KWH4|B3KWH4_HUMAN/tr|A0JP07|A0JP07_HUMAN/tr|M0QY43|M0QY43_HUMAN/tr|A0A087WXN0|A0A087WXN0_HUMAN ! sp|Q92614|MY18A_HUMAN/sp|Q9UKN7|MYO15_HUMAN/tr|A0A024QZ63|A0A024QZ63_HUMAN/tr|A0A087WYA1|A0A087WYA1_HUMAN/tr|B4DZ32|B4DZ32_HUMAN/tr|B4DYM1|B4DYM1_HUMAN/tr|A0A0D9SFK2|A0A0D9SFK2_HUMAN/tr|B4E0T8|B4E0T8_HUMAN/tr|Q5QD01|Q5QD01_HUMAN ! sp|P35580|MYH10_HUMAN/…		8.75	0		0	2	MASCOT		T
	R16099_1,11814	R.GYLAR.R ! R.GYLAR.Q ! R.GYLAR.K ! R.YGIAR.C	579.325	0.00026	1	1	22.14	0	0.608	0|0	sp|Q9H0B3|K1683_HUMAN/sp|Q7Z406|MYH14_HUMAN/tr|B3KWH4|B3KWH4_HUMAN/tr|A0JP07|A0JP07_HUMAN/tr|M0QY43|M0QY43_HUMAN/tr|A0A087WXN0|A0A087WXN0_HUMAN ! sp|Q92614|MY18A_HUMAN/sp|Q9UKN7|MYO15_HUMAN/tr|A0A024QZ63|A0A024QZ63_HUMAN/tr|A0A087WYA1|A0A087WYA1_HUMAN/tr|B4DZ32|B4DZ32_HUMAN/tr|B4DYM1|B4DYM1_HUMAN/tr|A0A0D9SFK2|A0A0D9SFK2_HUMAN/tr|B4E0T8|B4E0T8_HUMAN/tr|Q5QD01|Q5QD01_HUMAN ! sp|P35580|MYH10_HUMAN/…		8.75	0		0	2	MASCOT		T
	R16099_1,11837	R.GYLAR.R ! R.GYLAR.Q ! R.GYLAR.K ! R.YGIAR.C	579.325	0.00028	1	1	24.44	0	0.358	0|0	sp|Q9H0B3|K1683_HUMAN/sp|Q7Z406|MYH14_HUMAN/tr|B3KWH4|B3KWH4_HUMAN/tr|A0JP07|A0JP07_HUMAN/tr|M0QY43|M0QY43_HUMAN/tr|A0A087WXN0|A0A087WXN0_HUMAN ! sp|Q92614|MY18A_HUMAN/sp|Q9UKN7|MYO15_HUMAN/tr|A0A024QZ63|A0A024QZ63_HUMAN/tr|A0A087WYA1|A0A087WYA1_HUMAN/tr|B4DZ32|B4DZ32_HUMAN/tr|B4DYM1|B4DYM1_HUMAN/tr|A0A0D9SFK2|A0A0D9SFK2_HUMAN/tr|B4E0T8|B4E0T8_HUMAN/tr|Q5QD01|Q5QD01_HUMAN ! sp|P35580|MYH10_HUMAN/…		8.75	0		0	2	MASCOT		T
	R16099_1,14232	R.NTNPNFVR.C	961.485	7e-05	2	1	31.75	0	0.0527	0|0	sp|P35580|MYH10_HUMAN/sp|P35579|MYH9_HUMAN/tr|A0A024R1N1|A0A024R1N1_HUMAN/tr|B4E3S1|B4E3S1_HUMAN/tr|Q86XU5|Q86XU5_HUMAN		9.75	0		0	2	MASCOT		T
	R16099_1,14251	R.NTNPNFVR.C	961.485	-0.00015	2	1	30.33	0	0.0719	0|0	sp|P35580|MYH10_HUMAN/sp|P35579|MYH9_HUMAN/tr|A0A024R1N1|A0A024R1N1_HUMAN/tr|B4E3S1|B4E3S1_HUMAN/tr|Q86XU5|Q86XU5_HUMAN		9.75	0		0	2	MASCOT		T
	R16099_1,14268	R.NTNPNFVR.C	961.485	-0.00015	2	1	31.89	0	0.0502	0|0	sp|P35580|MYH10_HUMAN/sp|P35579|MYH9_HUMAN/tr|A0A024R1N1|A0A024R1N1_HUMAN/tr|B4E3S1|B4E3S1_HUMAN/tr|Q86XU5|Q86XU5_HUMAN		9.75	0		0	2	MASCOT		T
	R16099_1,14292	R.NTNPNFVR.C	961.485	-0.00017	2	1	32.04	0	0.0485	0|0	sp|P35580|MYH10_HUMAN/sp|P35579|MYH9_HUMAN/tr|A0A024R1N1|A0A024R1N1_HUMAN/tr|B4E3S1|B4E3S1_HUMAN/tr|Q86XU5|Q86XU5_HUMAN		9.75	0		0	2	MASCOT		T
	R16099_1,14315	R.NTNPNFVR.C	961.485	-5e-05	2	1	36.18	0	0.019	0|0	sp|P35580|MYH10_HUMAN/sp|P35579|MYH9_HUMAN/tr|A0A024R1N1|A0A024R1N1_HUMAN/tr|B4E3S1|B4E3S1_HUMAN/tr|Q86XU5|Q86XU5_HUMAN		9.75	0		0	2	MASCOT		T
	R16099_1,14337	R.NTNPNFVR.C	961.485	-0.00011	2	1	32.76	0	0.0415	0|0	sp|P35580|MYH10_HUMAN/sp|P35579|MYH9_HUMAN/tr|A0A024R1N1|A0A024R1N1_HUMAN/tr|B4E3S1|B4E3S1_HUMAN/tr|Q86XU5|Q86XU5_HUMAN		9.75	0		0	2	MASCOT		T
	R16099_1,6950	R.QEIEK.E ! K.QEIEK.E ! R.QEIEK.F ! R.QEIEK.L ! -.XEIEK.G ! K.QELEK.R ! K.QELEK.E ! K.QELEK.Y ! R.QELEK.A ! R.QELEK.L ! R.QELEK.T ! R.QELEK.F ! K.QELEK.L ! R.QELEK.R ! R.QELEK.K	646.341	0.00015	1	1	31.99	0	0.585	0|0	sp|Q9C0F0|ASXL3_HUMAN/sp|Q76L83|ASXL2_HUMAN/sp|P49756|RBM25_HUMAN/tr|B8XCX8|B8XCX8_HUMAN/tr|E7EWD6|E7EWD6_HUMAN ! sp|Q7Z7A1|CNTRL_HUMAN/tr|Q5JVD5|Q5JVD5_HUMAN/tr|B4DM77|B4DM77_HUMAN/tr|B2RP65|B2RP65_HUMAN ! sp|P15924|DESP_HUMAN ! sp|Q8IZU2|WDR17_HUMAN/tr|E7ESC9|E7ESC9_HUMAN ! tr|H7BXU2|H7BXU2_HUMAN ! sp|Q58F21|BRDT_HUMAN ! sp|Q8TE73|DYH5_HUMAN/tr|B0I1R7|B0I1R7_HUMAN ! sp|Q7Z2Y8|GVIN1_HUMAN ! sp|P…		4.53	0		0	2	MASCOT		T
	R16099_1,6963	R.QEIEK.E ! K.QEIEK.E ! R.QEIEK.F ! R.QEIEK.L ! -.XEIEK.G ! K.QELEK.R ! K.QELEK.E ! K.QELEK.Y ! R.QELEK.A ! R.QELEK.L ! R.QELEK.T ! R.QELEK.F ! K.QELEK.L ! R.QELEK.R ! R.QELEK.K	646.341	0.00036	2	1	30.91	0	0.75	0|0	sp|Q9C0F0|ASXL3_HUMAN/sp|Q76L83|ASXL2_HUMAN/sp|P49756|RBM25_HUMAN/tr|B8XCX8|B8XCX8_HUMAN/tr|E7EWD6|E7EWD6_HUMAN ! sp|Q7Z7A1|CNTRL_HUMAN/tr|Q5JVD5|Q5JVD5_HUMAN/tr|B4DM77|B4DM77_HUMAN/tr|B2RP65|B2RP65_HUMAN ! sp|P15924|DESP_HUMAN ! sp|Q8IZU2|WDR17_HUMAN/tr|E7ESC9|E7ESC9_HUMAN ! tr|H7BXU2|H7BXU2_HUMAN ! sp|Q58F21|BRDT_HUMAN ! sp|Q8TE73|DYH5_HUMAN/tr|B0I1R7|B0I1R7_HUMAN ! sp|Q7Z2Y8|GVIN1_HUMAN ! sp|P…		4.53	0		0	2	MASCOT		T
	R16099_1,6981	R.QEIEK.E ! K.QEIEK.E ! R.QEIEK.F ! R.QEIEK.L ! -.XEIEK.G ! K.QELEK.R ! K.QELEK.E ! K.QELEK.Y ! R.QELEK.A ! R.QELEK.L ! R.QELEK.T ! R.QELEK.F ! K.QELEK.L ! R.QELEK.R ! R.QELEK.K	646.341	0.00022	1	1	31.99	0	0.585	0|0	sp|Q9C0F0|ASXL3_HUMAN/sp|Q76L83|ASXL2_HUMAN/sp|P49756|RBM25_HUMAN/tr|B8XCX8|B8XCX8_HUMAN/tr|E7EWD6|E7EWD6_HUMAN ! sp|Q7Z7A1|CNTRL_HUMAN/tr|Q5JVD5|Q5JVD5_HUMAN/tr|B4DM77|B4DM77_HUMAN/tr|B2RP65|B2RP65_HUMAN ! sp|P15924|DESP_HUMAN ! sp|Q8IZU2|WDR17_HUMAN/tr|E7ESC9|E7ESC9_HUMAN ! tr|H7BXU2|H7BXU2_HUMAN ! sp|Q58F21|BRDT_HUMAN ! sp|Q8TE73|DYH5_HUMAN/tr|B0I1R7|B0I1R7_HUMAN ! sp|Q7Z2Y8|GVIN1_HUMAN ! sp|P…		4.53	0		0	2	MASCOT		T
	R16099_1,6983	R.QEIEK.E ! K.QEIEK.E ! R.QEIEK.F ! R.QEIEK.L ! -.XEIEK.G ! K.QELEK.R ! K.QELEK.E ! K.QELEK.Y ! R.QELEK.A ! R.QELEK.L ! R.QELEK.T ! R.QELEK.F ! K.QELEK.L ! R.QELEK.R ! R.QELEK.K	646.341	0.0003	2	1	29.31	0	1.08	0|0	sp|Q9C0F0|ASXL3_HUMAN/sp|Q76L83|ASXL2_HUMAN/sp|P49756|RBM25_HUMAN/tr|B8XCX8|B8XCX8_HUMAN/tr|E7EWD6|E7EWD6_HUMAN ! sp|Q7Z7A1|CNTRL_HUMAN/tr|Q5JVD5|Q5JVD5_HUMAN/tr|B4DM77|B4DM77_HUMAN/tr|B2RP65|B2RP65_HUMAN ! sp|P15924|DESP_HUMAN ! sp|Q8IZU2|WDR17_HUMAN/tr|E7ESC9|E7ESC9_HUMAN ! tr|H7BXU2|H7BXU2_HUMAN ! sp|Q58F21|BRDT_HUMAN ! sp|Q8TE73|DYH5_HUMAN/tr|B0I1R7|B0I1R7_HUMAN ! sp|Q7Z2Y8|GVIN1_HUMAN ! sp|P…		4.53	0		0	2	MASCOT		T
	R16099_1,7004	R.QEIEK.E ! K.QEIEK.E ! R.QEIEK.F ! R.QEIEK.L ! -.XEIEK.G ! K.QELEK.R ! K.QELEK.E ! K.QELEK.Y ! R.QELEK.A ! R.QELEK.L ! R.QELEK.T ! R.QELEK.F ! K.QELEK.L ! R.QELEK.R ! R.QELEK.K	646.341	0.00016	2	1	29.6	0	1.01	0|0	sp|Q9C0F0|ASXL3_HUMAN/sp|Q76L83|ASXL2_HUMAN/sp|P49756|RBM25_HUMAN/tr|B8XCX8|B8XCX8_HUMAN/tr|E7EWD6|E7EWD6_HUMAN ! sp|Q7Z7A1|CNTRL_HUMAN/tr|Q5JVD5|Q5JVD5_HUMAN/tr|B4DM77|B4DM77_HUMAN/tr|B2RP65|B2RP65_HUMAN ! sp|P15924|DESP_HUMAN ! sp|Q8IZU2|WDR17_HUMAN/tr|E7ESC9|E7ESC9_HUMAN ! tr|H7BXU2|H7BXU2_HUMAN ! sp|Q58F21|BRDT_HUMAN ! sp|Q8TE73|DYH5_HUMAN/tr|B0I1R7|B0I1R7_HUMAN ! sp|Q7Z2Y8|GVIN1_HUMAN ! sp|P…		4.53	0		0	2	MASCOT		T
	R16099_1,7026	R.QEIEK.E ! K.QEIEK.E ! R.QEIEK.F ! R.QEIEK.L ! -.XEIEK.G ! K.QELEK.R ! K.QELEK.E ! K.QELEK.Y ! R.QELEK.A ! R.QELEK.L ! R.QELEK.T ! R.QELEK.F ! K.QELEK.L ! R.QELEK.R ! R.QELEK.K	646.341	0.00014	2	1	32.46	0	0.525	0|0	sp|Q9C0F0|ASXL3_HUMAN/sp|Q76L83|ASXL2_HUMAN/sp|P49756|RBM25_HUMAN/tr|B8XCX8|B8XCX8_HUMAN/tr|E7EWD6|E7EWD6_HUMAN ! sp|Q7Z7A1|CNTRL_HUMAN/tr|Q5JVD5|Q5JVD5_HUMAN/tr|B4DM77|B4DM77_HUMAN/tr|B2RP65|B2RP65_HUMAN ! sp|P15924|DESP_HUMAN ! sp|Q8IZU2|WDR17_HUMAN/tr|E7ESC9|E7ESC9_HUMAN ! tr|H7BXU2|H7BXU2_HUMAN ! sp|Q58F21|BRDT_HUMAN ! sp|Q8TE73|DYH5_HUMAN/tr|B0I1R7|B0I1R7_HUMAN ! sp|Q7Z2Y8|GVIN1_HUMAN ! sp|P…		4.53	0		0	2	MASCOT		T
	R16099_1,7048	R.QEIEK.E ! K.QEIEK.E ! R.QEIEK.F ! R.QEIEK.L ! -.XEIEK.G ! K.QELEK.R ! K.QELEK.E ! K.QELEK.Y ! R.QELEK.A ! R.QELEK.L ! R.QELEK.T ! R.QELEK.F ! K.QELEK.L ! R.QELEK.R ! R.QELEK.K	646.341	0.00011	1	1	36.04	0	0.23	0|0	sp|Q9C0F0|ASXL3_HUMAN/sp|Q76L83|ASXL2_HUMAN/sp|P49756|RBM25_HUMAN/tr|B8XCX8|B8XCX8_HUMAN/tr|E7EWD6|E7EWD6_HUMAN ! sp|Q7Z7A1|CNTRL_HUMAN/tr|Q5JVD5|Q5JVD5_HUMAN/tr|B4DM77|B4DM77_HUMAN/tr|B2RP65|B2RP65_HUMAN ! sp|P15924|DESP_HUMAN ! sp|Q8IZU2|WDR17_HUMAN/tr|E7ESC9|E7ESC9_HUMAN ! tr|H7BXU2|H7BXU2_HUMAN ! sp|Q58F21|BRDT_HUMAN ! sp|Q8TE73|DYH5_HUMAN/tr|B0I1R7|B0I1R7_HUMAN ! sp|Q7Z2Y8|GVIN1_HUMAN ! sp|P…		4.53	0		0	2	MASCOT		T
	R16099_1,7053	R.QEIEK.E ! K.QEIEK.E ! R.QEIEK.F ! R.QEIEK.L ! -.XEIEK.G ! K.QELEK.R ! K.QELEK.E ! K.QELEK.Y ! R.QELEK.A ! R.QELEK.L ! R.QELEK.T ! R.QELEK.F ! K.QELEK.L ! R.QELEK.R ! R.QELEK.K	646.341	0.00024	2	1	26.69	0	1.98	0|0	sp|Q9C0F0|ASXL3_HUMAN/sp|Q76L83|ASXL2_HUMAN/sp|P49756|RBM25_HUMAN/tr|B8XCX8|B8XCX8_HUMAN/tr|E7EWD6|E7EWD6_HUMAN ! sp|Q7Z7A1|CNTRL_HUMAN/tr|Q5JVD5|Q5JVD5_HUMAN/tr|B4DM77|B4DM77_HUMAN/tr|B2RP65|B2RP65_HUMAN ! sp|P15924|DESP_HUMAN ! sp|Q8IZU2|WDR17_HUMAN/tr|E7ESC9|E7ESC9_HUMAN ! tr|H7BXU2|H7BXU2_HUMAN ! sp|Q58F21|BRDT_HUMAN ! sp|Q8TE73|DYH5_HUMAN/tr|B0I1R7|B0I1R7_HUMAN ! sp|Q7Z2Y8|GVIN1_HUMAN ! sp|P…		4.53	0		0	2	MASCOT		T
	R16099_1,7076	R.QEIEK.E ! K.QEIEK.E ! R.QEIEK.F ! R.QEIEK.L ! -.XEIEK.G ! K.QELEK.R ! K.QELEK.E ! K.QELEK.Y ! R.QELEK.A ! R.QELEK.L ! R.QELEK.T ! R.QELEK.F ! K.QELEK.L ! R.QELEK.R ! R.QELEK.K	646.341	-2e-05	1	1	30.53	0	0.818	0|0	sp|Q9C0F0|ASXL3_HUMAN/sp|Q76L83|ASXL2_HUMAN/sp|P49756|RBM25_HUMAN/tr|B8XCX8|B8XCX8_HUMAN/tr|E7EWD6|E7EWD6_HUMAN ! sp|Q7Z7A1|CNTRL_HUMAN/tr|Q5JVD5|Q5JVD5_HUMAN/tr|B4DM77|B4DM77_HUMAN/tr|B2RP65|B2RP65_HUMAN ! sp|P15924|DESP_HUMAN ! sp|Q8IZU2|WDR17_HUMAN/tr|E7ESC9|E7ESC9_HUMAN ! tr|H7BXU2|H7BXU2_HUMAN ! sp|Q58F21|BRDT_HUMAN ! sp|Q8TE73|DYH5_HUMAN/tr|B0I1R7|B0I1R7_HUMAN ! sp|Q7Z2Y8|GVIN1_HUMAN ! sp|P…		4.53	0		0	2	MASCOT		T
	R16099_1,6338	R.RIEAR.R ! R.RLEAR.H ! R.RLEAR.Q ! R.RLEAR.L ! R.RLEAR.I ! K.RLEAR.R ! R.RLEAR.R	644.384	0.00024	2	1	27.45	0	0.246	0|0	sp|Q5BKZ1|ZN326_HUMAN/tr|A0A0A0MRN4|A0A0A0MRN4_HUMAN ! sp|Q14687|GSE1_HUMAN/tr|A0A024R6J5|A0A024R6J5_HUMAN/tr|H7C3B5|H7C3B5_HUMAN/tr|Q59GZ0|Q59GZ0_HUMAN/tr|H0Y613|H0Y613_HUMAN/tr|Q9P2S1|Q9P2S1_HUMAN/tr|B3KXH7|B3KXH7_HUMAN ! sp|Q86Y91|KI18B_HUMAN/tr|A0A0C4DGP2|A0A0C4DGP2_HUMAN/tr|A0A0C4DGP5|A0A0C4DGP5_HUMAN ! sp|Q02241|KIF23_HUMAN/tr|H7BYN4|H7BYN4_HUMAN ! sp|P35580|MYH10_HUMAN/sp|P35749|MYH11_HUMA…		9.6	1		0	2	MASCOT		T
	R16099_1,6356	R.RIEAR.R ! R.RLEAR.H ! R.RLEAR.Q ! R.RLEAR.L ! R.RLEAR.I ! K.RLEAR.R ! R.RLEAR.R	644.384	0.0002	2	1	27.62	0	0.236	0|0	sp|Q5BKZ1|ZN326_HUMAN/tr|A0A0A0MRN4|A0A0A0MRN4_HUMAN ! sp|Q14687|GSE1_HUMAN/tr|A0A024R6J5|A0A024R6J5_HUMAN/tr|H7C3B5|H7C3B5_HUMAN/tr|Q59GZ0|Q59GZ0_HUMAN/tr|H0Y613|H0Y613_HUMAN/tr|Q9P2S1|Q9P2S1_HUMAN/tr|B3KXH7|B3KXH7_HUMAN ! sp|Q86Y91|KI18B_HUMAN/tr|A0A0C4DGP2|A0A0C4DGP2_HUMAN/tr|A0A0C4DGP5|A0A0C4DGP5_HUMAN ! sp|Q02241|KIF23_HUMAN/tr|H7BYN4|H7BYN4_HUMAN ! sp|P35580|MYH10_HUMAN/sp|P35749|MYH11_HUMA…		9.6	1		0	2	MASCOT		T
	R16099_1,6375	R.RIEAR.R ! R.RLEAR.H ! R.RLEAR.Q ! R.RLEAR.L ! R.RLEAR.I ! K.RLEAR.R ! R.RLEAR.R	644.384	0.00022	2	1	27.43	0	0.247	0|0	sp|Q5BKZ1|ZN326_HUMAN/tr|A0A0A0MRN4|A0A0A0MRN4_HUMAN ! sp|Q14687|GSE1_HUMAN/tr|A0A024R6J5|A0A024R6J5_HUMAN/tr|H7C3B5|H7C3B5_HUMAN/tr|Q59GZ0|Q59GZ0_HUMAN/tr|H0Y613|H0Y613_HUMAN/tr|Q9P2S1|Q9P2S1_HUMAN/tr|B3KXH7|B3KXH7_HUMAN ! sp|Q86Y91|KI18B_HUMAN/tr|A0A0C4DGP2|A0A0C4DGP2_HUMAN/tr|A0A0C4DGP5|A0A0C4DGP5_HUMAN ! sp|Q02241|KIF23_HUMAN/tr|H7BYN4|H7BYN4_HUMAN ! sp|P35580|MYH10_HUMAN/sp|P35749|MYH11_HUMA…		9.6	1		0	2	MASCOT		T
	R16099_1,6396	R.RIEAR.R ! R.RLEAR.H ! R.RLEAR.Q ! R.RLEAR.L ! R.RLEAR.I ! K.RLEAR.R ! R.RLEAR.R	644.384	0.00022	2	1	29.41	0	0.156	0|0	sp|Q5BKZ1|ZN326_HUMAN/tr|A0A0A0MRN4|A0A0A0MRN4_HUMAN ! sp|Q14687|GSE1_HUMAN/tr|A0A024R6J5|A0A024R6J5_HUMAN/tr|H7C3B5|H7C3B5_HUMAN/tr|Q59GZ0|Q59GZ0_HUMAN/tr|H0Y613|H0Y613_HUMAN/tr|Q9P2S1|Q9P2S1_HUMAN/tr|B3KXH7|B3KXH7_HUMAN ! sp|Q86Y91|KI18B_HUMAN/tr|A0A0C4DGP2|A0A0C4DGP2_HUMAN/tr|A0A0C4DGP5|A0A0C4DGP5_HUMAN ! sp|Q02241|KIF23_HUMAN/tr|H7BYN4|H7BYN4_HUMAN ! sp|P35580|MYH10_HUMAN/sp|P35749|MYH11_HUMA…		9.6	1		0	2	MASCOT		T
	R16099_1,6417	R.RIEAR.R ! R.RLEAR.H ! R.RLEAR.Q ! R.RLEAR.L ! R.RLEAR.I ! K.RLEAR.R ! R.RLEAR.R	644.384	0.0003	2	1	27.25	0	0.257	0|0	sp|Q5BKZ1|ZN326_HUMAN/tr|A0A0A0MRN4|A0A0A0MRN4_HUMAN ! sp|Q14687|GSE1_HUMAN/tr|A0A024R6J5|A0A024R6J5_HUMAN/tr|H7C3B5|H7C3B5_HUMAN/tr|Q59GZ0|Q59GZ0_HUMAN/tr|H0Y613|H0Y613_HUMAN/tr|Q9P2S1|Q9P2S1_HUMAN/tr|B3KXH7|B3KXH7_HUMAN ! sp|Q86Y91|KI18B_HUMAN/tr|A0A0C4DGP2|A0A0C4DGP2_HUMAN/tr|A0A0C4DGP5|A0A0C4DGP5_HUMAN ! sp|Q02241|KIF23_HUMAN/tr|H7BYN4|H7BYN4_HUMAN ! sp|P35580|MYH10_HUMAN/sp|P35749|MYH11_HUMA…		9.6	1		0	2	MASCOT		T
	R16099_1,6439	R.RIEAR.R ! R.RLEAR.H ! R.RLEAR.Q ! R.RLEAR.L ! R.RLEAR.I ! K.RLEAR.R ! R.RLEAR.R	644.384	0.0003	2	1	21.15	0	1.05	0|0	sp|Q5BKZ1|ZN326_HUMAN/tr|A0A0A0MRN4|A0A0A0MRN4_HUMAN ! sp|Q14687|GSE1_HUMAN/tr|A0A024R6J5|A0A024R6J5_HUMAN/tr|H7C3B5|H7C3B5_HUMAN/tr|Q59GZ0|Q59GZ0_HUMAN/tr|H0Y613|H0Y613_HUMAN/tr|Q9P2S1|Q9P2S1_HUMAN/tr|B3KXH7|B3KXH7_HUMAN ! sp|Q86Y91|KI18B_HUMAN/tr|A0A0C4DGP2|A0A0C4DGP2_HUMAN/tr|A0A0C4DGP5|A0A0C4DGP5_HUMAN ! sp|Q02241|KIF23_HUMAN/tr|H7BYN4|H7BYN4_HUMAN ! sp|P35580|MYH10_HUMAN/sp|P35749|MYH11_HUMA…		9.6	1		0	2	MASCOT		T
	R16099_1,14836	R.TVGQLYK.E	808.456	0.00018	2	1	24.72	0	0.173	0|0	sp|P35580|MYH10_HUMAN/sp|P35749|MYH11_HUMAN/sp|Q7Z406|MYH14_HUMAN/sp|P35579|MYH9_HUMAN/tr|B1PS43|B1PS43_HUMAN/tr|B3KWH4|B3KWH4_HUMAN/tr|A0A024R1N1|A0A024R1N1_HUMAN/tr|B4E3S1|B4E3S1_HUMAN/tr|Q86XU5|Q86XU5_HUMAN/tr|A0A024QZJ4|A0A024QZJ4_HUMAN/tr|M0QY43|M0QY43_HUMAN/tr|A0A024QZJ6|A0A024QZJ6_HUMAN		8.26	0		0	2	MASCOT		T
	R16099_1,14840	R.TVGQLYK.E	808.456	0.00044	1	1	38.05	0	0.00804	0|0	sp|P35580|MYH10_HUMAN/sp|P35749|MYH11_HUMAN/sp|Q7Z406|MYH14_HUMAN/sp|P35579|MYH9_HUMAN/tr|B1PS43|B1PS43_HUMAN/tr|B3KWH4|B3KWH4_HUMAN/tr|A0A024R1N1|A0A024R1N1_HUMAN/tr|B4E3S1|B4E3S1_HUMAN/tr|Q86XU5|Q86XU5_HUMAN/tr|A0A024QZJ4|A0A024QZJ4_HUMAN/tr|M0QY43|M0QY43_HUMAN/tr|A0A024QZJ6|A0A024QZJ6_HUMAN		8.26	0		0	2	MASCOT		T
	R16099_1,14856	R.TVGQLYK.E	808.456	0.0001	2	1	30.69	0	0.0438	0|0	sp|P35580|MYH10_HUMAN/sp|P35749|MYH11_HUMAN/sp|Q7Z406|MYH14_HUMAN/sp|P35579|MYH9_HUMAN/tr|B1PS43|B1PS43_HUMAN/tr|B3KWH4|B3KWH4_HUMAN/tr|A0A024R1N1|A0A024R1N1_HUMAN/tr|B4E3S1|B4E3S1_HUMAN/tr|Q86XU5|Q86XU5_HUMAN/tr|A0A024QZJ4|A0A024QZJ4_HUMAN/tr|M0QY43|M0QY43_HUMAN/tr|A0A024QZJ6|A0A024QZJ6_HUMAN		8.26	0		0	2	MASCOT		T
	R16099_1,14882	R.TVGQLYK.E	808.456	6e-05	2	1	24.99	0	0.163	0|0	sp|P35580|MYH10_HUMAN/sp|P35749|MYH11_HUMAN/sp|Q7Z406|MYH14_HUMAN/sp|P35579|MYH9_HUMAN/tr|B1PS43|B1PS43_HUMAN/tr|B3KWH4|B3KWH4_HUMAN/tr|A0A024R1N1|A0A024R1N1_HUMAN/tr|B4E3S1|B4E3S1_HUMAN/tr|Q86XU5|Q86XU5_HUMAN/tr|A0A024QZJ4|A0A024QZJ4_HUMAN/tr|M0QY43|M0QY43_HUMAN/tr|A0A024QZJ6|A0A024QZJ6_HUMAN		8.26	0		0	2	MASCOT		T
	R16099_1,14904	R.TVGQLYK.E	808.456	8e-05	2	1	25.56	0	0.143	0|0	sp|P35580|MYH10_HUMAN/sp|P35749|MYH11_HUMAN/sp|Q7Z406|MYH14_HUMAN/sp|P35579|MYH9_HUMAN/tr|B1PS43|B1PS43_HUMAN/tr|B3KWH4|B3KWH4_HUMAN/tr|A0A024R1N1|A0A024R1N1_HUMAN/tr|B4E3S1|B4E3S1_HUMAN/tr|Q86XU5|Q86XU5_HUMAN/tr|A0A024QZJ4|A0A024QZJ4_HUMAN/tr|M0QY43|M0QY43_HUMAN/tr|A0A024QZJ6|A0A024QZJ6_HUMAN		8.26	0		0	2	MASCOT		T
	R16099_1,7081	R.VEEEEER.N ! R.VEEEEER.C	919.4	-1e-05	2	1	36.1	0	0.00355	0|0	sp|P35580|MYH10_HUMAN ! sp|P35579|MYH9_HUMAN/tr|A0A024R1N1|A0A024R1N1_HUMAN/tr|Q86XU5|Q86XU5_HUMAN		3.98	0		0	2	MASCOT		T
	R16099_1,7101	R.VEEEEER.N ! R.VEEEEER.C	919.4	1e-05	2	1	40.28	0	0.00135	0|0	sp|P35580|MYH10_HUMAN ! sp|P35579|MYH9_HUMAN/tr|A0A024R1N1|A0A024R1N1_HUMAN/tr|Q86XU5|Q86XU5_HUMAN		3.98	0		0	2	MASCOT		T
	R16099_1,7121	R.VEEEEER.N ! R.VEEEEER.C	919.4	1e-05	2	1	40.15	0	0.0014	0|0	sp|P35580|MYH10_HUMAN ! sp|P35579|MYH9_HUMAN/tr|A0A024R1N1|A0A024R1N1_HUMAN/tr|Q86XU5|Q86XU5_HUMAN		3.98	0		0	2	MASCOT		T
	R16099_1,7149	R.VEEEEER.N ! R.VEEEEER.C	919.4	0.00249	2	1	39.35	0	0.00162	0|0	sp|P35580|MYH10_HUMAN ! sp|P35579|MYH9_HUMAN/tr|A0A024R1N1|A0A024R1N1_HUMAN/tr|Q86XU5|Q86XU5_HUMAN		3.98	0		0	2	MASCOT		T
$3-1	sp|Q7Z406|MYH14_HUMAN Myosin-14 OS=Homo sapiens GN=MYH14 PE=1 SV=2	104	17	0.0561	227868	5.52
	R16099_1,7402	-.XAQLER.S ! K.QAGLER.M ! R.QQLER.D ! R.QQLER.Q ! K.QQLER.D ! -.QQLER.A	673.363	0.00016	2	1	24.74	0	0.289	0|0	tr|M0QZP6|M0QZP6_HUMAN ! sp|P52597|HNRPF_HUMAN/tr|A0A024R7T3|A0A024R7T3_HUMAN/tr|B4DKS8|B4DKS8_HUMAN ! sp|Q86SQ9|DHDDS_HUMAN/tr|Q5T0A6|Q5T0A6_HUMAN ! sp|P35580|MYH10_HUMAN/sp|P35749|MYH11_HUMAN/sp|Q7Z406|MYH14_HUMAN/sp|P35579|MYH9_HUMAN/tr|B1PS43|B1PS43_HUMAN/tr|A1L2Z2|A1L2Z2_HUMAN/tr|O14729|O14729_HUMAN/tr|B4E177|B4E177_HUMAN/tr|Q7Z7R0|Q7Z7R0_HUMAN/tr|B3KV65|B3KV65_HUMAN/tr|O14794|O14794_HUMAN/t…		6	0		0	2	MASCOT		T
	R16099_1,7420	-.XAQLER.S ! K.QAGLER.M ! R.QQLER.D ! R.QQLER.Q ! K.QQLER.D ! -.QQLER.A	673.363	8e-05	2	1	27.05	0	0.17	0|0	tr|M0QZP6|M0QZP6_HUMAN ! sp|P52597|HNRPF_HUMAN/tr|A0A024R7T3|A0A024R7T3_HUMAN/tr|B4DKS8|B4DKS8_HUMAN ! sp|Q86SQ9|DHDDS_HUMAN/tr|Q5T0A6|Q5T0A6_HUMAN ! sp|P35580|MYH10_HUMAN/sp|P35749|MYH11_HUMAN/sp|Q7Z406|MYH14_HUMAN/sp|P35579|MYH9_HUMAN/tr|B1PS43|B1PS43_HUMAN/tr|A1L2Z2|A1L2Z2_HUMAN/tr|O14729|O14729_HUMAN/tr|B4E177|B4E177_HUMAN/tr|Q7Z7R0|Q7Z7R0_HUMAN/tr|B3KV65|B3KV65_HUMAN/tr|O14794|O14794_HUMAN/t…		6	0		0	2	MASCOT		T
	R16099_1,7441	-.XAQLER.S ! K.QAGLER.M ! R.QQLER.D ! R.QQLER.Q ! K.QQLER.D ! -.QQLER.A	673.363	8e-05	2	1	24.72	0	0.291	0|0	tr|M0QZP6|M0QZP6_HUMAN ! sp|P52597|HNRPF_HUMAN/tr|A0A024R7T3|A0A024R7T3_HUMAN/tr|B4DKS8|B4DKS8_HUMAN ! sp|Q86SQ9|DHDDS_HUMAN/tr|Q5T0A6|Q5T0A6_HUMAN ! sp|P35580|MYH10_HUMAN/sp|P35749|MYH11_HUMAN/sp|Q7Z406|MYH14_HUMAN/sp|P35579|MYH9_HUMAN/tr|B1PS43|B1PS43_HUMAN/tr|A1L2Z2|A1L2Z2_HUMAN/tr|O14729|O14729_HUMAN/tr|B4E177|B4E177_HUMAN/tr|Q7Z7R0|Q7Z7R0_HUMAN/tr|B3KV65|B3KV65_HUMAN/tr|O14794|O14794_HUMAN/t…		6	0		0	2	MASCOT		T
	R16099_1,7462	-.XAQLER.S ! K.QAGLER.M ! R.QQLER.D ! R.QQLER.Q ! K.QQLER.D ! -.QQLER.A	673.363	0.0001	2	1	23.96	0	0.346	0|0	tr|M0QZP6|M0QZP6_HUMAN ! sp|P52597|HNRPF_HUMAN/tr|A0A024R7T3|A0A024R7T3_HUMAN/tr|B4DKS8|B4DKS8_HUMAN ! sp|Q86SQ9|DHDDS_HUMAN/tr|Q5T0A6|Q5T0A6_HUMAN ! sp|P35580|MYH10_HUMAN/sp|P35749|MYH11_HUMAN/sp|Q7Z406|MYH14_HUMAN/sp|P35579|MYH9_HUMAN/tr|B1PS43|B1PS43_HUMAN/tr|A1L2Z2|A1L2Z2_HUMAN/tr|O14729|O14729_HUMAN/tr|B4E177|B4E177_HUMAN/tr|Q7Z7R0|Q7Z7R0_HUMAN/tr|B3KV65|B3KV65_HUMAN/tr|O14794|O14794_HUMAN/t…		6	0		0	2	MASCOT		T
	R16099_1,13077	-.XQIEK.W ! K.IQLEK.G ! -.XQLEK.R ! R.LQIEK.E ! K.LQIEK.E ! R.LQIEK.R ! K.LQLEK.V ! R.LQLEK.L ! R.LQLEK.E ! R.LQLEK.D ! K.LQLEK.A ! R.LQLEK.A	630.382	0.00034	1	1	40.19	0	0.0135	0|0	tr|H7C517|H7C517_HUMAN ! sp|Q9BPX3|CND3_HUMAN/tr|Q6NUR1|Q6NUR1_HUMAN ! tr|H7C187|H7C187_HUMAN ! sp|Q8NCY6|MSD4_HUMAN ! sp|Q8NCY6|MSD4_HUMAN ! sp|O00411|RPOM_HUMAN/tr|Q59E91|Q59E91_HUMAN/tr|Q4G0F4|Q4G0F4_HUMAN ! sp|Q86XX4|FRAS1_HUMAN/sp|P35580|MYH10_HUMAN/sp|P35749|MYH11_HUMAN/sp|Q7Z406|MYH14_HUMAN/sp|P35579|MYH9_HUMAN/tr|B1PS43|B1PS43_HUMAN/tr|Q6AI26|Q6AI26_HUMAN/tr|Q7Z7R0|Q7Z7R0_HUMAN/tr|B3KWH4|…		6	0		0	2	MASCOT		T
	R16099_1,6960	K.AGELEK.I ! R.QEIEK.E ! K.QEIEK.E ! R.QEIEK.F ! R.QEIEK.L ! -.XEIEK.G ! K.QELEK.R ! K.QELEK.E ! K.QELEK.Y ! R.QELEK.A ! R.QELEK.L ! R.QELEK.T ! R.QELEK.F ! K.QELEK.L ! R.QELEK.R ! R.QELEK.K	646.341	0.00015	1	1	31.92	0	0.594	0|0	sp|Q01955|CO4A3_HUMAN/tr|A9QVI3|A9QVI3_HUMAN ! sp|Q9C0F0|ASXL3_HUMAN/sp|Q76L83|ASXL2_HUMAN/sp|P49756|RBM25_HUMAN/tr|B8XCX8|B8XCX8_HUMAN/tr|E7EWD6|E7EWD6_HUMAN ! sp|Q7Z7A1|CNTRL_HUMAN/tr|Q5JVD5|Q5JVD5_HUMAN/tr|B4DM77|B4DM77_HUMAN/tr|B2RP65|B2RP65_HUMAN ! sp|P15924|DESP_HUMAN ! sp|Q8IZU2|WDR17_HUMAN/tr|E7ESC9|E7ESC9_HUMAN ! tr|H7BXU2|H7BXU2_HUMAN ! sp|Q58F21|BRDT_HUMAN ! sp|Q8TE73|DYH5_HUMAN/tr|B0I…		4.53	0		0	2	MASCOT		T
	R16099_1,7000	K.AGELEK.I ! R.QEIEK.E ! K.QEIEK.E ! R.QEIEK.F ! R.QEIEK.L ! -.XEIEK.G ! K.QELEK.R ! K.QELEK.E ! K.QELEK.Y ! R.QELEK.A ! R.QELEK.L ! R.QELEK.T ! R.QELEK.F ! K.QELEK.L ! R.QELEK.R ! R.QELEK.K	646.341	5e-05	1	1	33.94	0	0.373	0|0	sp|Q01955|CO4A3_HUMAN/tr|A9QVI3|A9QVI3_HUMAN ! sp|Q9C0F0|ASXL3_HUMAN/sp|Q76L83|ASXL2_HUMAN/sp|P49756|RBM25_HUMAN/tr|B8XCX8|B8XCX8_HUMAN/tr|E7EWD6|E7EWD6_HUMAN ! sp|Q7Z7A1|CNTRL_HUMAN/tr|Q5JVD5|Q5JVD5_HUMAN/tr|B4DM77|B4DM77_HUMAN/tr|B2RP65|B2RP65_HUMAN ! sp|P15924|DESP_HUMAN ! sp|Q8IZU2|WDR17_HUMAN/tr|E7ESC9|E7ESC9_HUMAN ! tr|H7BXU2|H7BXU2_HUMAN ! sp|Q58F21|BRDT_HUMAN ! sp|Q8TE73|DYH5_HUMAN/tr|B0I…		4.53	0		0	2	MASCOT		T
	R16099_1,7023	K.AGELEK.I ! R.QEIEK.E ! K.QEIEK.E ! R.QEIEK.F ! R.QEIEK.L ! -.XEIEK.G ! K.QELEK.R ! K.QELEK.E ! K.QELEK.Y ! R.QELEK.A ! R.QELEK.L ! R.QELEK.T ! R.QELEK.F ! K.QELEK.L ! R.QELEK.R ! R.QELEK.K	646.341	8e-05	1	1	30.29	0	0.865	0|0	sp|Q01955|CO4A3_HUMAN/tr|A9QVI3|A9QVI3_HUMAN ! sp|Q9C0F0|ASXL3_HUMAN/sp|Q76L83|ASXL2_HUMAN/sp|P49756|RBM25_HUMAN/tr|B8XCX8|B8XCX8_HUMAN/tr|E7EWD6|E7EWD6_HUMAN ! sp|Q7Z7A1|CNTRL_HUMAN/tr|Q5JVD5|Q5JVD5_HUMAN/tr|B4DM77|B4DM77_HUMAN/tr|B2RP65|B2RP65_HUMAN ! sp|P15924|DESP_HUMAN ! sp|Q8IZU2|WDR17_HUMAN/tr|E7ESC9|E7ESC9_HUMAN ! tr|H7BXU2|H7BXU2_HUMAN ! sp|Q58F21|BRDT_HUMAN ! sp|Q8TE73|DYH5_HUMAN/tr|B0I…		4.53	0		0	2	MASCOT		T
	R16099_1,22081	K.FDQLLAEEK.S ! K.FDQLLAEEK.N ! K.FDQLLAEEK.A ! K.FDQLLAEEK.T	1092.56	-0.00024	2	1	37.58	0	0.0137	0|0	sp|P35580|MYH10_HUMAN ! sp|P35749|MYH11_HUMAN/tr|B1PS43|B1PS43_HUMAN/tr|O14729|O14729_HUMAN/tr|Q7Z7R0|Q7Z7R0_HUMAN/tr|O14794|O14794_HUMAN/tr|Q68D89|Q68D89_HUMAN/tr|A0A024QZJ4|A0A024QZJ4_HUMAN/tr|A0A024QZJ6|A0A024QZJ6_HUMAN ! sp|Q7Z406|MYH14_HUMAN/tr|A1L2Z2|A1L2Z2_HUMAN/tr|B4E177|B4E177_HUMAN/tr|A0A0C4DFM8|A0A0C4DFM8_HUMAN ! sp|P35579|MYH9_HUMAN/tr|A0A024R1N1|A0A024R1N1_HUMAN		4.14	0		0	2	MASCOT		T
	R16099_1,22103	K.FDQLLAEEK.S ! K.FDQLLAEEK.N ! K.FDQLLAEEK.A ! K.FDQLLAEEK.T	1092.56	0	2	1	42.72	0	0.00471	0|0	sp|P35580|MYH10_HUMAN ! sp|P35749|MYH11_HUMAN/tr|B1PS43|B1PS43_HUMAN/tr|O14729|O14729_HUMAN/tr|Q7Z7R0|Q7Z7R0_HUMAN/tr|O14794|O14794_HUMAN/tr|Q68D89|Q68D89_HUMAN/tr|A0A024QZJ4|A0A024QZJ4_HUMAN/tr|A0A024QZJ6|A0A024QZJ6_HUMAN ! sp|Q7Z406|MYH14_HUMAN/tr|A1L2Z2|A1L2Z2_HUMAN/tr|B4E177|B4E177_HUMAN/tr|A0A0C4DFM8|A0A0C4DFM8_HUMAN ! sp|P35579|MYH9_HUMAN/tr|A0A024R1N1|A0A024R1N1_HUMAN		4.14	0		0	2	MASCOT		T
	R16099_1,22122	K.FDQLLAEEK.S ! K.FDQLLAEEK.N ! K.FDQLLAEEK.A ! K.FDQLLAEEK.T	1092.56	-0.0001	2	1	46.21	0	0.00187	0|0	sp|P35580|MYH10_HUMAN ! sp|P35749|MYH11_HUMAN/tr|B1PS43|B1PS43_HUMAN/tr|O14729|O14729_HUMAN/tr|Q7Z7R0|Q7Z7R0_HUMAN/tr|O14794|O14794_HUMAN/tr|Q68D89|Q68D89_HUMAN/tr|A0A024QZJ4|A0A024QZJ4_HUMAN/tr|A0A024QZJ6|A0A024QZJ6_HUMAN ! sp|Q7Z406|MYH14_HUMAN/tr|A1L2Z2|A1L2Z2_HUMAN/tr|B4E177|B4E177_HUMAN/tr|A0A0C4DFM8|A0A0C4DFM8_HUMAN ! sp|P35579|MYH9_HUMAN/tr|A0A024R1N1|A0A024R1N1_HUMAN		4.14	0		0	2	MASCOT		T
	R16099_1,22143	K.FDQLLAEEK.S ! K.FDQLLAEEK.N ! K.FDQLLAEEK.A ! K.FDQLLAEEK.T	1092.56	-0.00072	2	1	42.24	0	0.00512	0|0	sp|P35580|MYH10_HUMAN ! sp|P35749|MYH11_HUMAN/tr|B1PS43|B1PS43_HUMAN/tr|O14729|O14729_HUMAN/tr|Q7Z7R0|Q7Z7R0_HUMAN/tr|O14794|O14794_HUMAN/tr|Q68D89|Q68D89_HUMAN/tr|A0A024QZJ4|A0A024QZJ4_HUMAN/tr|A0A024QZJ6|A0A024QZJ6_HUMAN ! sp|Q7Z406|MYH14_HUMAN/tr|A1L2Z2|A1L2Z2_HUMAN/tr|B4E177|B4E177_HUMAN/tr|A0A0C4DFM8|A0A0C4DFM8_HUMAN ! sp|P35579|MYH9_HUMAN/tr|A0A024R1N1|A0A024R1N1_HUMAN		4.14	0		0	2	MASCOT		T
	R16099_1,22163	K.FDQLLAEEK.S ! K.FDQLLAEEK.N ! K.FDQLLAEEK.A ! K.FDQLLAEEK.T	1092.56	-0.00044	2	1	44.92	0	0.00253	0|0	sp|P35580|MYH10_HUMAN ! sp|P35749|MYH11_HUMAN/tr|B1PS43|B1PS43_HUMAN/tr|O14729|O14729_HUMAN/tr|Q7Z7R0|Q7Z7R0_HUMAN/tr|O14794|O14794_HUMAN/tr|Q68D89|Q68D89_HUMAN/tr|A0A024QZJ4|A0A024QZJ4_HUMAN/tr|A0A024QZJ6|A0A024QZJ6_HUMAN ! sp|Q7Z406|MYH14_HUMAN/tr|A1L2Z2|A1L2Z2_HUMAN/tr|B4E177|B4E177_HUMAN/tr|A0A0C4DFM8|A0A0C4DFM8_HUMAN ! sp|P35579|MYH9_HUMAN/tr|A0A024R1N1|A0A024R1N1_HUMAN		4.14	0		0	2	MASCOT		T
	R16099_1,22183	K.FDQLLAEEK.S ! K.FDQLLAEEK.N ! K.FDQLLAEEK.A ! K.FDQLLAEEK.T	1092.56	-0.00056	2	1	47.63	0	0.00135	0|0	sp|P35580|MYH10_HUMAN ! sp|P35749|MYH11_HUMAN/tr|B1PS43|B1PS43_HUMAN/tr|O14729|O14729_HUMAN/tr|Q7Z7R0|Q7Z7R0_HUMAN/tr|O14794|O14794_HUMAN/tr|Q68D89|Q68D89_HUMAN/tr|A0A024QZJ4|A0A024QZJ4_HUMAN/tr|A0A024QZJ6|A0A024QZJ6_HUMAN ! sp|Q7Z406|MYH14_HUMAN/tr|A1L2Z2|A1L2Z2_HUMAN/tr|B4E177|B4E177_HUMAN/tr|A0A0C4DFM8|A0A0C4DFM8_HUMAN ! sp|P35579|MYH9_HUMAN/tr|A0A024R1N1|A0A024R1N1_HUMAN		4.14	0		0	2	MASCOT		T
	R16099_1,22206	K.FDQLLAEEK.S ! K.FDQLLAEEK.N ! K.FDQLLAEEK.A ! K.FDQLLAEEK.T	1092.56	-0.00014	2	1	47.5	0	0.00139	0|0	sp|P35580|MYH10_HUMAN ! sp|P35749|MYH11_HUMAN/tr|B1PS43|B1PS43_HUMAN/tr|O14729|O14729_HUMAN/tr|Q7Z7R0|Q7Z7R0_HUMAN/tr|O14794|O14794_HUMAN/tr|Q68D89|Q68D89_HUMAN/tr|A0A024QZJ4|A0A024QZJ4_HUMAN/tr|A0A024QZJ6|A0A024QZJ6_HUMAN ! sp|Q7Z406|MYH14_HUMAN/tr|A1L2Z2|A1L2Z2_HUMAN/tr|B4E177|B4E177_HUMAN/tr|A0A0C4DFM8|A0A0C4DFM8_HUMAN ! sp|P35579|MYH9_HUMAN/tr|A0A024R1N1|A0A024R1N1_HUMAN		4.14	0		0	2	MASCOT		T
	R16099_1,22227	K.FDQLLAEEK.S ! K.FDQLLAEEK.N ! K.FDQLLAEEK.A ! K.FDQLLAEEK.T	1092.56	-0.00046	2	1	45.36	0	0.00228	0|0	sp|P35580|MYH10_HUMAN ! sp|P35749|MYH11_HUMAN/tr|B1PS43|B1PS43_HUMAN/tr|O14729|O14729_HUMAN/tr|Q7Z7R0|Q7Z7R0_HUMAN/tr|O14794|O14794_HUMAN/tr|Q68D89|Q68D89_HUMAN/tr|A0A024QZJ4|A0A024QZJ4_HUMAN/tr|A0A024QZJ6|A0A024QZJ6_HUMAN ! sp|Q7Z406|MYH14_HUMAN/tr|A1L2Z2|A1L2Z2_HUMAN/tr|B4E177|B4E177_HUMAN/tr|A0A0C4DFM8|A0A0C4DFM8_HUMAN ! sp|P35579|MYH9_HUMAN/tr|A0A024R1N1|A0A024R1N1_HUMAN		4.14	0		0	2	MASCOT		T
	R16099_1,22258	K.FDQLLAEEK.S ! K.FDQLLAEEK.N ! K.FDQLLAEEK.A ! K.FDQLLAEEK.T	1092.56	-0.00038	2	1	41.18	0	0.00598	0|0	sp|P35580|MYH10_HUMAN ! sp|P35749|MYH11_HUMAN/tr|B1PS43|B1PS43_HUMAN/tr|O14729|O14729_HUMAN/tr|Q7Z7R0|Q7Z7R0_HUMAN/tr|O14794|O14794_HUMAN/tr|Q68D89|Q68D89_HUMAN/tr|A0A024QZJ4|A0A024QZJ4_HUMAN/tr|A0A024QZJ6|A0A024QZJ6_HUMAN ! sp|Q7Z406|MYH14_HUMAN/tr|A1L2Z2|A1L2Z2_HUMAN/tr|B4E177|B4E177_HUMAN/tr|A0A0C4DFM8|A0A0C4DFM8_HUMAN ! sp|P35579|MYH9_HUMAN/tr|A0A024R1N1|A0A024R1N1_HUMAN		4.14	0		0	2	MASCOT		T
	R16099_1,15115	K.GFMDGK.Q	654.292	0.0002	1	1	37.81	0	0.00269	0|0	sp|P35580|MYH10_HUMAN/sp|P35749|MYH11_HUMAN/sp|Q7Z406|MYH14_HUMAN/sp|P35579|MYH9_HUMAN/tr|B1PS43|B1PS43_HUMAN/tr|B3KWH4|B3KWH4_HUMAN/tr|A0A024R1N1|A0A024R1N1_HUMAN/tr|B4E3S1|B4E3S1_HUMAN/tr|Q86XU5|Q86XU5_HUMAN/tr|A0A024QZJ4|A0A024QZJ4_HUMAN/tr|M0QY43|M0QY43_HUMAN/tr|A0A024QZJ6|A0A024QZJ6_HUMAN		5.84	0		0	2	MASCOT		T
	R16099_1,15135	K.GFMDGK.Q	654.292	0.00059	1	1	41.58	0	0.00113	0|0	sp|P35580|MYH10_HUMAN/sp|P35749|MYH11_HUMAN/sp|Q7Z406|MYH14_HUMAN/sp|P35579|MYH9_HUMAN/tr|B1PS43|B1PS43_HUMAN/tr|B3KWH4|B3KWH4_HUMAN/tr|A0A024R1N1|A0A024R1N1_HUMAN/tr|B4E3S1|B4E3S1_HUMAN/tr|Q86XU5|Q86XU5_HUMAN/tr|A0A024QZJ4|A0A024QZJ4_HUMAN/tr|M0QY43|M0QY43_HUMAN/tr|A0A024QZJ6|A0A024QZJ6_HUMAN		5.84	0		0	2	MASCOT		T
	R16099_1,15154	K.GFMDGK.Q	654.292	0.00053	1	1	37.45	0	0.00292	0|0	sp|P35580|MYH10_HUMAN/sp|P35749|MYH11_HUMAN/sp|Q7Z406|MYH14_HUMAN/sp|P35579|MYH9_HUMAN/tr|B1PS43|B1PS43_HUMAN/tr|B3KWH4|B3KWH4_HUMAN/tr|A0A024R1N1|A0A024R1N1_HUMAN/tr|B4E3S1|B4E3S1_HUMAN/tr|Q86XU5|Q86XU5_HUMAN/tr|A0A024QZJ4|A0A024QZJ4_HUMAN/tr|M0QY43|M0QY43_HUMAN/tr|A0A024QZJ6|A0A024QZJ6_HUMAN		5.84	0		0	2	MASCOT		T
	R16099_1,15176	K.GFMDGK.Q	654.292	0.00095	1	1	35.29	0	0.00481	0|0	sp|P35580|MYH10_HUMAN/sp|P35749|MYH11_HUMAN/sp|Q7Z406|MYH14_HUMAN/sp|P35579|MYH9_HUMAN/tr|B1PS43|B1PS43_HUMAN/tr|B3KWH4|B3KWH4_HUMAN/tr|A0A024R1N1|A0A024R1N1_HUMAN/tr|B4E3S1|B4E3S1_HUMAN/tr|Q86XU5|Q86XU5_HUMAN/tr|A0A024QZJ4|A0A024QZJ4_HUMAN/tr|M0QY43|M0QY43_HUMAN/tr|A0A024QZJ6|A0A024QZJ6_HUMAN		5.84	0		0	2	MASCOT		T
	R16099_1,15200	K.GFMDGK.Q	654.292	0.00141	1	1	28.27	0	0.0242	0|0	sp|P35580|MYH10_HUMAN/sp|P35749|MYH11_HUMAN/sp|Q7Z406|MYH14_HUMAN/sp|P35579|MYH9_HUMAN/tr|B1PS43|B1PS43_HUMAN/tr|B3KWH4|B3KWH4_HUMAN/tr|A0A024R1N1|A0A024R1N1_HUMAN/tr|B4E3S1|B4E3S1_HUMAN/tr|Q86XU5|Q86XU5_HUMAN/tr|A0A024QZJ4|A0A024QZJ4_HUMAN/tr|M0QY43|M0QY43_HUMAN/tr|A0A024QZJ6|A0A024QZJ6_HUMAN		5.84	0		0	2	MASCOT		T
	R16099_1,13091	K.IGALEK.Q ! -.XQIEK.W ! K.IQLEK.G ! -.XQLEK.R ! R.LQIEK.E ! K.LQIEK.E ! R.LQIEK.R ! K.LQLEK.V ! R.LQLEK.L ! R.LQLEK.E ! R.LQLEK.D ! K.LQLEK.A ! R.LQLEK.A	630.382	0.00037	1	1	37.06	0	0.0277	0|0	sp|Q9Y608|LRRF2_HUMAN/tr|A0A024R2K4|A0A024R2K4_HUMAN ! tr|H7C517|H7C517_HUMAN ! sp|Q9BPX3|CND3_HUMAN/tr|Q6NUR1|Q6NUR1_HUMAN ! tr|H7C187|H7C187_HUMAN ! sp|Q8NCY6|MSD4_HUMAN ! sp|Q8NCY6|MSD4_HUMAN ! sp|O00411|RPOM_HUMAN/tr|Q59E91|Q59E91_HUMAN/tr|Q4G0F4|Q4G0F4_HUMAN ! sp|Q86XX4|FRAS1_HUMAN/sp|P35580|MYH10_HUMAN/sp|P35749|MYH11_HUMAN/sp|Q7Z406|MYH14_HUMAN/sp|P35579|MYH9_HUMAN/tr|B1PS43|B1PS43_HUMAN/t…		6	0		0	2	MASCOT		T
	R16099_1,13110	K.IGALEK.Q ! -.XQIEK.W ! K.IQLEK.G ! -.XQLEK.R ! R.LQIEK.E ! K.LQIEK.E ! R.LQIEK.R ! K.LQLEK.V ! R.LQLEK.L ! R.LQLEK.E ! R.LQLEK.D ! K.LQLEK.A ! R.LQLEK.A	630.382	0.00034	1	1	37.06	0	0.0277	0|0	sp|Q9Y608|LRRF2_HUMAN/tr|A0A024R2K4|A0A024R2K4_HUMAN ! tr|H7C517|H7C517_HUMAN ! sp|Q9BPX3|CND3_HUMAN/tr|Q6NUR1|Q6NUR1_HUMAN ! tr|H7C187|H7C187_HUMAN ! sp|Q8NCY6|MSD4_HUMAN ! sp|Q8NCY6|MSD4_HUMAN ! sp|O00411|RPOM_HUMAN/tr|Q59E91|Q59E91_HUMAN/tr|Q4G0F4|Q4G0F4_HUMAN ! sp|Q86XX4|FRAS1_HUMAN/sp|P35580|MYH10_HUMAN/sp|P35749|MYH11_HUMAN/sp|Q7Z406|MYH14_HUMAN/sp|P35579|MYH9_HUMAN/tr|B1PS43|B1PS43_HUMAN/t…		6	0		0	2	MASCOT		T
	R16099_1,13135	K.IGALEK.Q ! -.XQIEK.W ! K.IQLEK.G ! -.XQLEK.R ! R.LQIEK.E ! K.LQIEK.E ! R.LQIEK.R ! K.LQLEK.V ! R.LQLEK.L ! R.LQLEK.E ! R.LQLEK.D ! K.LQLEK.A ! R.LQLEK.A	630.382	0.00031	1	1	40.39	0	0.0129	0|0	sp|Q9Y608|LRRF2_HUMAN/tr|A0A024R2K4|A0A024R2K4_HUMAN ! tr|H7C517|H7C517_HUMAN ! sp|Q9BPX3|CND3_HUMAN/tr|Q6NUR1|Q6NUR1_HUMAN ! tr|H7C187|H7C187_HUMAN ! sp|Q8NCY6|MSD4_HUMAN ! sp|Q8NCY6|MSD4_HUMAN ! sp|O00411|RPOM_HUMAN/tr|Q59E91|Q59E91_HUMAN/tr|Q4G0F4|Q4G0F4_HUMAN ! sp|Q86XX4|FRAS1_HUMAN/sp|P35580|MYH10_HUMAN/sp|P35749|MYH11_HUMAN/sp|Q7Z406|MYH14_HUMAN/sp|P35579|MYH9_HUMAN/tr|B1PS43|B1PS43_HUMAN/t…		6	0		0	2	MASCOT		T
	R16099_1,14860	K.ISANLYK.Q ! R.TVGQLYK.E	808.456	0.00052	1	1	33.82	0	0.0213	0|0	sp|Q13620|CUL4B_HUMAN/tr|K4DI93|K4DI93_HUMAN/tr|A6NE76|A6NE76_HUMAN ! sp|P35580|MYH10_HUMAN/sp|P35749|MYH11_HUMAN/sp|Q7Z406|MYH14_HUMAN/sp|P35579|MYH9_HUMAN/tr|B1PS43|B1PS43_HUMAN/tr|B3KWH4|B3KWH4_HUMAN/tr|A0A024R1N1|A0A024R1N1_HUMAN/tr|B4E3S1|B4E3S1_HUMAN/tr|Q86XU5|Q86XU5_HUMAN/tr|A0A024QZJ4|A0A024QZJ4_HUMAN/tr|M0QY43|M0QY43_HUMAN/tr|A0A024QZJ6|A0A024QZJ6_HUMAN		8.59	0		0	2	MASCOT		T
	R16099_1,14886	K.ISANLYK.Q ! R.TVGQLYK.E	808.456	0.0004	1	1	33.43	0	0.0233	0|0	sp|Q13620|CUL4B_HUMAN/tr|K4DI93|K4DI93_HUMAN/tr|A6NE76|A6NE76_HUMAN ! sp|P35580|MYH10_HUMAN/sp|P35749|MYH11_HUMAN/sp|Q7Z406|MYH14_HUMAN/sp|P35579|MYH9_HUMAN/tr|B1PS43|B1PS43_HUMAN/tr|B3KWH4|B3KWH4_HUMAN/tr|A0A024R1N1|A0A024R1N1_HUMAN/tr|B4E3S1|B4E3S1_HUMAN/tr|Q86XU5|Q86XU5_HUMAN/tr|A0A024QZJ4|A0A024QZJ4_HUMAN/tr|M0QY43|M0QY43_HUMAN/tr|A0A024QZJ6|A0A024QZJ6_HUMAN		8.59	0		0	2	MASCOT		T
	R16099_1,19166	K.KEEELQAALAR.L ! R.KEEELQAALAR.A ! K.KEEELQAALAR.V	1257.68	0.0004	2	1	68.16	0	1.22e-05	0|0	sp|P35749|MYH11_HUMAN/tr|B1PS43|B1PS43_HUMAN/tr|Q7Z7R0|Q7Z7R0_HUMAN/tr|A0A024QZJ4|A0A024QZJ4_HUMAN/tr|A0A024QZJ6|A0A024QZJ6_HUMAN ! sp|Q7Z406|MYH14_HUMAN/tr|A0A0C4DFM8|A0A0C4DFM8_HUMAN ! sp|P35579|MYH9_HUMAN/tr|A0A024R1N1|A0A024R1N1_HUMAN/tr|Q86XU5|Q86XU5_HUMAN/tr|Q99529|Q99529_HUMAN		4.79	1		0	2	MASCOT		T
	R16099_1,19181	K.KEEELQAALAR.L ! R.KEEELQAALAR.A ! K.KEEELQAALAR.V	1257.68	0.0005	2	1	63.82	0	3.32e-05	0|0	sp|P35749|MYH11_HUMAN/tr|B1PS43|B1PS43_HUMAN/tr|Q7Z7R0|Q7Z7R0_HUMAN/tr|A0A024QZJ4|A0A024QZJ4_HUMAN/tr|A0A024QZJ6|A0A024QZJ6_HUMAN ! sp|Q7Z406|MYH14_HUMAN/tr|A0A0C4DFM8|A0A0C4DFM8_HUMAN ! sp|P35579|MYH9_HUMAN/tr|A0A024R1N1|A0A024R1N1_HUMAN/tr|Q86XU5|Q86XU5_HUMAN/tr|Q99529|Q99529_HUMAN		4.79	1		0	2	MASCOT		T
	R16099_1,19203	K.KEEELQAALAR.L ! R.KEEELQAALAR.A ! K.KEEELQAALAR.V	1257.68	0.00028	2	1	64.72	0	2.7e-05	0|0	sp|P35749|MYH11_HUMAN/tr|B1PS43|B1PS43_HUMAN/tr|Q7Z7R0|Q7Z7R0_HUMAN/tr|A0A024QZJ4|A0A024QZJ4_HUMAN/tr|A0A024QZJ6|A0A024QZJ6_HUMAN ! sp|Q7Z406|MYH14_HUMAN/tr|A0A0C4DFM8|A0A0C4DFM8_HUMAN ! sp|P35579|MYH9_HUMAN/tr|A0A024R1N1|A0A024R1N1_HUMAN/tr|Q86XU5|Q86XU5_HUMAN/tr|Q99529|Q99529_HUMAN		4.79	1		0	2	MASCOT		T
	R16099_1,19225	K.KEEELQAALAR.L ! R.KEEELQAALAR.A ! K.KEEELQAALAR.V	1257.68	0.00064	2	1	61.16	0	6.13e-05	0|0	sp|P35749|MYH11_HUMAN/tr|B1PS43|B1PS43_HUMAN/tr|Q7Z7R0|Q7Z7R0_HUMAN/tr|A0A024QZJ4|A0A024QZJ4_HUMAN/tr|A0A024QZJ6|A0A024QZJ6_HUMAN ! sp|Q7Z406|MYH14_HUMAN/tr|A0A0C4DFM8|A0A0C4DFM8_HUMAN ! sp|P35579|MYH9_HUMAN/tr|A0A024R1N1|A0A024R1N1_HUMAN/tr|Q86XU5|Q86XU5_HUMAN/tr|Q99529|Q99529_HUMAN		4.79	1		0	2	MASCOT		T
	R16099_1,19251	K.KEEELQAALAR.L ! R.KEEELQAALAR.A ! K.KEEELQAALAR.V	1257.68	0.00054	2	1	74.5	0	2.84e-06	0|0	sp|P35749|MYH11_HUMAN/tr|B1PS43|B1PS43_HUMAN/tr|Q7Z7R0|Q7Z7R0_HUMAN/tr|A0A024QZJ4|A0A024QZJ4_HUMAN/tr|A0A024QZJ6|A0A024QZJ6_HUMAN ! sp|Q7Z406|MYH14_HUMAN/tr|A0A0C4DFM8|A0A0C4DFM8_HUMAN ! sp|P35579|MYH9_HUMAN/tr|A0A024R1N1|A0A024R1N1_HUMAN/tr|Q86XU5|Q86XU5_HUMAN/tr|Q99529|Q99529_HUMAN		4.79	1		0	2	MASCOT		T
	R16099_1,19273	K.KEEELQAALAR.L ! R.KEEELQAALAR.A ! K.KEEELQAALAR.V	1257.68	0.00102	2	1	74.55	0	2.81e-06	0|0	sp|P35749|MYH11_HUMAN/tr|B1PS43|B1PS43_HUMAN/tr|Q7Z7R0|Q7Z7R0_HUMAN/tr|A0A024QZJ4|A0A024QZJ4_HUMAN/tr|A0A024QZJ6|A0A024QZJ6_HUMAN ! sp|Q7Z406|MYH14_HUMAN/tr|A0A0C4DFM8|A0A0C4DFM8_HUMAN ! sp|P35579|MYH9_HUMAN/tr|A0A024R1N1|A0A024R1N1_HUMAN/tr|Q86XU5|Q86XU5_HUMAN/tr|Q99529|Q99529_HUMAN		4.79	1		0	2	MASCOT		T
	R16099_1,22175	K.KFDQLLAEEK.S ! R.KFDQLLAEEK.N ! R.KFDQLLAEEK.A ! K.KFDQLLAEEK.T	1220.65	-0.00061	2	1	71.94	0	5.16e-06	0|0	sp|P35580|MYH10_HUMAN ! sp|P35749|MYH11_HUMAN/tr|B1PS43|B1PS43_HUMAN/tr|O14729|O14729_HUMAN/tr|Q7Z7R0|Q7Z7R0_HUMAN/tr|O14794|O14794_HUMAN/tr|Q68D89|Q68D89_HUMAN/tr|A0A024QZJ4|A0A024QZJ4_HUMAN/tr|A0A024QZJ6|A0A024QZJ6_HUMAN ! sp|Q7Z406|MYH14_HUMAN/tr|A1L2Z2|A1L2Z2_HUMAN/tr|B4E177|B4E177_HUMAN/tr|A0A0C4DFM8|A0A0C4DFM8_HUMAN ! sp|P35579|MYH9_HUMAN/tr|A0A024R1N1|A0A024R1N1_HUMAN		4.68	1		0	2	MASCOT		T
	R16099_1,22187	K.KFDQLLAEEK.S ! R.KFDQLLAEEK.N ! R.KFDQLLAEEK.A ! K.KFDQLLAEEK.T	1220.65	-0.00047	2	1	68.94	0	1.03e-05	0|0	sp|P35580|MYH10_HUMAN ! sp|P35749|MYH11_HUMAN/tr|B1PS43|B1PS43_HUMAN/tr|O14729|O14729_HUMAN/tr|Q7Z7R0|Q7Z7R0_HUMAN/tr|O14794|O14794_HUMAN/tr|Q68D89|Q68D89_HUMAN/tr|A0A024QZJ4|A0A024QZJ4_HUMAN/tr|A0A024QZJ6|A0A024QZJ6_HUMAN ! sp|Q7Z406|MYH14_HUMAN/tr|A1L2Z2|A1L2Z2_HUMAN/tr|B4E177|B4E177_HUMAN/tr|A0A0C4DFM8|A0A0C4DFM8_HUMAN ! sp|P35579|MYH9_HUMAN/tr|A0A024R1N1|A0A024R1N1_HUMAN		4.68	1		0	2	MASCOT		T
	R16099_1,22204	K.KFDQLLAEEK.S ! R.KFDQLLAEEK.N ! R.KFDQLLAEEK.A ! K.KFDQLLAEEK.T	1220.65	-0.00029	2	1	72.23	0	4.84e-06	0|0	sp|P35580|MYH10_HUMAN ! sp|P35749|MYH11_HUMAN/tr|B1PS43|B1PS43_HUMAN/tr|O14729|O14729_HUMAN/tr|Q7Z7R0|Q7Z7R0_HUMAN/tr|O14794|O14794_HUMAN/tr|Q68D89|Q68D89_HUMAN/tr|A0A024QZJ4|A0A024QZJ4_HUMAN/tr|A0A024QZJ6|A0A024QZJ6_HUMAN ! sp|Q7Z406|MYH14_HUMAN/tr|A1L2Z2|A1L2Z2_HUMAN/tr|B4E177|B4E177_HUMAN/tr|A0A0C4DFM8|A0A0C4DFM8_HUMAN ! sp|P35579|MYH9_HUMAN/tr|A0A024R1N1|A0A024R1N1_HUMAN		4.68	1		0	2	MASCOT		T
	R16099_1,22224	K.KFDQLLAEEK.S ! R.KFDQLLAEEK.N ! R.KFDQLLAEEK.A ! K.KFDQLLAEEK.T	1220.65	-0.00055	2	1	75.36	0	2.35e-06	0|0	sp|P35580|MYH10_HUMAN ! sp|P35749|MYH11_HUMAN/tr|B1PS43|B1PS43_HUMAN/tr|O14729|O14729_HUMAN/tr|Q7Z7R0|Q7Z7R0_HUMAN/tr|O14794|O14794_HUMAN/tr|Q68D89|Q68D89_HUMAN/tr|A0A024QZJ4|A0A024QZJ4_HUMAN/tr|A0A024QZJ6|A0A024QZJ6_HUMAN ! sp|Q7Z406|MYH14_HUMAN/tr|A1L2Z2|A1L2Z2_HUMAN/tr|B4E177|B4E177_HUMAN/tr|A0A0C4DFM8|A0A0C4DFM8_HUMAN ! sp|P35579|MYH9_HUMAN/tr|A0A024R1N1|A0A024R1N1_HUMAN		4.68	1		0	2	MASCOT		T
	R16099_1,22243	K.KFDQLLAEEK.S ! R.KFDQLLAEEK.N ! R.KFDQLLAEEK.A ! K.KFDQLLAEEK.T	1220.65	-0.00037	2	1	72.57	0	4.47e-06	0|0	sp|P35580|MYH10_HUMAN ! sp|P35749|MYH11_HUMAN/tr|B1PS43|B1PS43_HUMAN/tr|O14729|O14729_HUMAN/tr|Q7Z7R0|Q7Z7R0_HUMAN/tr|O14794|O14794_HUMAN/tr|Q68D89|Q68D89_HUMAN/tr|A0A024QZJ4|A0A024QZJ4_HUMAN/tr|A0A024QZJ6|A0A024QZJ6_HUMAN ! sp|Q7Z406|MYH14_HUMAN/tr|A1L2Z2|A1L2Z2_HUMAN/tr|B4E177|B4E177_HUMAN/tr|A0A0C4DFM8|A0A0C4DFM8_HUMAN ! sp|P35579|MYH9_HUMAN/tr|A0A024R1N1|A0A024R1N1_HUMAN		4.68	1		0	2	MASCOT		T
	R16099_1,22263	K.KFDQLLAEEK.S ! R.KFDQLLAEEK.N ! R.KFDQLLAEEK.A ! K.KFDQLLAEEK.T	1220.65	-0.00033	2	1	70.88	0	6.6e-06	0|0	sp|P35580|MYH10_HUMAN ! sp|P35749|MYH11_HUMAN/tr|B1PS43|B1PS43_HUMAN/tr|O14729|O14729_HUMAN/tr|Q7Z7R0|Q7Z7R0_HUMAN/tr|O14794|O14794_HUMAN/tr|Q68D89|Q68D89_HUMAN/tr|A0A024QZJ4|A0A024QZJ4_HUMAN/tr|A0A024QZJ6|A0A024QZJ6_HUMAN ! sp|Q7Z406|MYH14_HUMAN/tr|A1L2Z2|A1L2Z2_HUMAN/tr|B4E177|B4E177_HUMAN/tr|A0A0C4DFM8|A0A0C4DFM8_HUMAN ! sp|P35579|MYH9_HUMAN/tr|A0A024R1N1|A0A024R1N1_HUMAN		4.68	1		0	2	MASCOT		T
	R16099_1,22284	K.KFDQLLAEEK.S ! R.KFDQLLAEEK.N ! R.KFDQLLAEEK.A ! K.KFDQLLAEEK.T	1220.65	-0.00117	2	1	69.78	0	8.47e-06	0|0	sp|P35580|MYH10_HUMAN ! sp|P35749|MYH11_HUMAN/tr|B1PS43|B1PS43_HUMAN/tr|O14729|O14729_HUMAN/tr|Q7Z7R0|Q7Z7R0_HUMAN/tr|O14794|O14794_HUMAN/tr|Q68D89|Q68D89_HUMAN/tr|A0A024QZJ4|A0A024QZJ4_HUMAN/tr|A0A024QZJ6|A0A024QZJ6_HUMAN ! sp|Q7Z406|MYH14_HUMAN/tr|A1L2Z2|A1L2Z2_HUMAN/tr|B4E177|B4E177_HUMAN/tr|A0A0C4DFM8|A0A0C4DFM8_HUMAN ! sp|P35579|MYH9_HUMAN/tr|A0A024R1N1|A0A024R1N1_HUMAN		4.68	1		0	2	MASCOT		T
	R16099_1,22305	K.KFDQLLAEEK.S ! R.KFDQLLAEEK.N ! R.KFDQLLAEEK.A ! K.KFDQLLAEEK.T	1220.65	-0.00033	2	1	79.6	0	8.87e-07	0|0	sp|P35580|MYH10_HUMAN ! sp|P35749|MYH11_HUMAN/tr|B1PS43|B1PS43_HUMAN/tr|O14729|O14729_HUMAN/tr|Q7Z7R0|Q7Z7R0_HUMAN/tr|O14794|O14794_HUMAN/tr|Q68D89|Q68D89_HUMAN/tr|A0A024QZJ4|A0A024QZJ4_HUMAN/tr|A0A024QZJ6|A0A024QZJ6_HUMAN ! sp|Q7Z406|MYH14_HUMAN/tr|A1L2Z2|A1L2Z2_HUMAN/tr|B4E177|B4E177_HUMAN/tr|A0A0C4DFM8|A0A0C4DFM8_HUMAN ! sp|P35579|MYH9_HUMAN/tr|A0A024R1N1|A0A024R1N1_HUMAN		4.68	1		0	2	MASCOT		T
	R16099_1,22325	K.KFDQLLAEEK.S ! R.KFDQLLAEEK.N ! R.KFDQLLAEEK.A ! K.KFDQLLAEEK.T	1220.65	-0.00033	2	1	75.53	0	2.26e-06	0|0	sp|P35580|MYH10_HUMAN ! sp|P35749|MYH11_HUMAN/tr|B1PS43|B1PS43_HUMAN/tr|O14729|O14729_HUMAN/tr|Q7Z7R0|Q7Z7R0_HUMAN/tr|O14794|O14794_HUMAN/tr|Q68D89|Q68D89_HUMAN/tr|A0A024QZJ4|A0A024QZJ4_HUMAN/tr|A0A024QZJ6|A0A024QZJ6_HUMAN ! sp|Q7Z406|MYH14_HUMAN/tr|A1L2Z2|A1L2Z2_HUMAN/tr|B4E177|B4E177_HUMAN/tr|A0A0C4DFM8|A0A0C4DFM8_HUMAN ! sp|P35579|MYH9_HUMAN/tr|A0A024R1N1|A0A024R1N1_HUMAN		4.68	1		0	2	MASCOT		T
	R16099_1,22346	K.KFDQLLAEEK.S ! R.KFDQLLAEEK.N ! R.KFDQLLAEEK.A ! K.KFDQLLAEEK.T	1220.65	-0.00025	2	1	69.53	0	9.01e-06	0|0	sp|P35580|MYH10_HUMAN ! sp|P35749|MYH11_HUMAN/tr|B1PS43|B1PS43_HUMAN/tr|O14729|O14729_HUMAN/tr|Q7Z7R0|Q7Z7R0_HUMAN/tr|O14794|O14794_HUMAN/tr|Q68D89|Q68D89_HUMAN/tr|A0A024QZJ4|A0A024QZJ4_HUMAN/tr|A0A024QZJ6|A0A024QZJ6_HUMAN ! sp|Q7Z406|MYH14_HUMAN/tr|A1L2Z2|A1L2Z2_HUMAN/tr|B4E177|B4E177_HUMAN/tr|A0A0C4DFM8|A0A0C4DFM8_HUMAN ! sp|P35579|MYH9_HUMAN/tr|A0A024R1N1|A0A024R1N1_HUMAN		4.68	1		0	2	MASCOT		T
	R16099_1,22371	K.KFDQLLAEEK.S ! R.KFDQLLAEEK.N ! R.KFDQLLAEEK.A ! K.KFDQLLAEEK.T	1220.65	-9e-05	2	1	69.34	0	9.43e-06	0|0	sp|P35580|MYH10_HUMAN ! sp|P35749|MYH11_HUMAN/tr|B1PS43|B1PS43_HUMAN/tr|O14729|O14729_HUMAN/tr|Q7Z7R0|Q7Z7R0_HUMAN/tr|O14794|O14794_HUMAN/tr|Q68D89|Q68D89_HUMAN/tr|A0A024QZJ4|A0A024QZJ4_HUMAN/tr|A0A024QZJ6|A0A024QZJ6_HUMAN ! sp|Q7Z406|MYH14_HUMAN/tr|A1L2Z2|A1L2Z2_HUMAN/tr|B4E177|B4E177_HUMAN/tr|A0A0C4DFM8|A0A0C4DFM8_HUMAN ! sp|P35579|MYH9_HUMAN/tr|A0A024R1N1|A0A024R1N1_HUMAN		4.68	1		0	2	MASCOT		T
	R16099_1,22405	K.KFDQLLAEEK.S ! R.KFDQLLAEEK.N ! R.KFDQLLAEEK.A ! K.KFDQLLAEEK.T	1220.65	-0.00019	2	1	55.59	0	0.000223	0|0	sp|P35580|MYH10_HUMAN ! sp|P35749|MYH11_HUMAN/tr|B1PS43|B1PS43_HUMAN/tr|O14729|O14729_HUMAN/tr|Q7Z7R0|Q7Z7R0_HUMAN/tr|O14794|O14794_HUMAN/tr|Q68D89|Q68D89_HUMAN/tr|A0A024QZJ4|A0A024QZJ4_HUMAN/tr|A0A024QZJ6|A0A024QZJ6_HUMAN ! sp|Q7Z406|MYH14_HUMAN/tr|A1L2Z2|A1L2Z2_HUMAN/tr|B4E177|B4E177_HUMAN/tr|A0A0C4DFM8|A0A0C4DFM8_HUMAN ! sp|P35579|MYH9_HUMAN/tr|A0A024R1N1|A0A024R1N1_HUMAN		4.68	1		0	2	MASCOT		T
	R16099_1,7409	K.QAGLER.M ! R.QQLER.D ! R.QQLER.Q ! K.QQLER.D ! -.QQLER.A	673.363	0.0002	1	1	20.44	0	0.778	0|0	sp|P52597|HNRPF_HUMAN/tr|A0A024R7T3|A0A024R7T3_HUMAN/tr|B4DKS8|B4DKS8_HUMAN ! sp|Q86SQ9|DHDDS_HUMAN/tr|Q5T0A6|Q5T0A6_HUMAN ! sp|P35580|MYH10_HUMAN/sp|P35749|MYH11_HUMAN/sp|Q7Z406|MYH14_HUMAN/sp|P35579|MYH9_HUMAN/tr|B1PS43|B1PS43_HUMAN/tr|A1L2Z2|A1L2Z2_HUMAN/tr|O14729|O14729_HUMAN/tr|B4E177|B4E177_HUMAN/tr|Q7Z7R0|Q7Z7R0_HUMAN/tr|B3KV65|B3KV65_HUMAN/tr|O14794|O14794_HUMAN/tr|Q16085|Q16085_HUMAN/tr|…		6	0		0	2	MASCOT		T
	R16099_1,7425	K.QAGLER.M ! R.QQLER.D ! R.QQLER.Q ! K.QQLER.D ! -.QQLER.A	673.363	0.00013	1	1	20.23	0	0.817	0|0	sp|P52597|HNRPF_HUMAN/tr|A0A024R7T3|A0A024R7T3_HUMAN/tr|B4DKS8|B4DKS8_HUMAN ! sp|Q86SQ9|DHDDS_HUMAN/tr|Q5T0A6|Q5T0A6_HUMAN ! sp|P35580|MYH10_HUMAN/sp|P35749|MYH11_HUMAN/sp|Q7Z406|MYH14_HUMAN/sp|P35579|MYH9_HUMAN/tr|B1PS43|B1PS43_HUMAN/tr|A1L2Z2|A1L2Z2_HUMAN/tr|O14729|O14729_HUMAN/tr|B4E177|B4E177_HUMAN/tr|Q7Z7R0|Q7Z7R0_HUMAN/tr|B3KV65|B3KV65_HUMAN/tr|O14794|O14794_HUMAN/tr|Q16085|Q16085_HUMAN/tr|…		6	0		0	2	MASCOT		T
	R16099_1,7468	K.QAGLER.M ! R.QQLER.D ! R.QQLER.Q ! K.QQLER.D ! -.QQLER.A	673.363	0.0002	1	1	23.16	0	0.416	0|0	sp|P52597|HNRPF_HUMAN/tr|A0A024R7T3|A0A024R7T3_HUMAN/tr|B4DKS8|B4DKS8_HUMAN ! sp|Q86SQ9|DHDDS_HUMAN/tr|Q5T0A6|Q5T0A6_HUMAN ! sp|P35580|MYH10_HUMAN/sp|P35749|MYH11_HUMAN/sp|Q7Z406|MYH14_HUMAN/sp|P35579|MYH9_HUMAN/tr|B1PS43|B1PS43_HUMAN/tr|A1L2Z2|A1L2Z2_HUMAN/tr|O14729|O14729_HUMAN/tr|B4E177|B4E177_HUMAN/tr|Q7Z7R0|Q7Z7R0_HUMAN/tr|B3KV65|B3KV65_HUMAN/tr|O14794|O14794_HUMAN/tr|Q16085|Q16085_HUMAN/tr|…		6	0		0	2	MASCOT		T
	R16099_1,5354	K.VTTEAK.M ! K.VTTEAK.L	648.356	-5e-05	1	1	40.95	0	0.0153	0|0	sp|Q7Z406|MYH14_HUMAN ! sp|P35579|MYH9_HUMAN/tr|A0A024R1N1|A0A024R1N1_HUMAN/tr|Q86XU5|Q86XU5_HUMAN/tr|Q99529|Q99529_HUMAN		5.97	0		0	2	MASCOT		T
	R16099_1,5375	K.VTTEAK.M ! K.VTTEAK.L	648.356	0.00042	1	1	39.87	0	0.0195	0|0	sp|Q7Z406|MYH14_HUMAN ! sp|P35579|MYH9_HUMAN/tr|A0A024R1N1|A0A024R1N1_HUMAN/tr|Q86XU5|Q86XU5_HUMAN/tr|Q99529|Q99529_HUMAN		5.97	0		0	2	MASCOT		T
	R16099_1,8984	R.AEAAEK.R ! R.AEAAEK.G ! K.AEAAEK.R ! R.AEAAEK.L	618.309	-9e-05	1	1	28.26	0	0.174	0|0	sp|Q05682|CALD1_HUMAN/tr|Q9NYG1|Q9NYG1_HUMAN/tr|E9PGZ1|E9PGZ1_HUMAN/tr|B4E3I0|B4E3I0_HUMAN/tr|E7EX44|E7EX44_HUMAN/tr|B4DPW5|B4DPW5_HUMAN/tr|C9J813|C9J813_HUMAN/tr|B7Z6G4|B7Z6G4_HUMAN ! sp|P18858|DNLI1_HUMAN/tr|B4DUE1|B4DUE1_HUMAN/tr|M0R0Q7|M0R0Q7_HUMAN/tr|B4DM52|B4DM52_HUMAN/tr|F5GZ28|F5GZ28_HUMAN/tr|Q59HG7|Q59HG7_HUMAN ! sp|Q6ZU35|K1211_HUMAN/tr|F5H1N7|F5H1N7_HUMAN/tr|B7ZVZ4|B7ZVZ4_HUMAN/tr|B7ZM…		4.53	0		0	2	MASCOT		T
	R16099_1,9019	R.AEAAEK.R ! R.AEAAEK.G ! K.AEAAEK.R ! R.AEAAEK.L	618.309	7e-05	1	1	29.78	0	0.123	0|0	sp|Q05682|CALD1_HUMAN/tr|Q9NYG1|Q9NYG1_HUMAN/tr|E9PGZ1|E9PGZ1_HUMAN/tr|B4E3I0|B4E3I0_HUMAN/tr|E7EX44|E7EX44_HUMAN/tr|B4DPW5|B4DPW5_HUMAN/tr|C9J813|C9J813_HUMAN/tr|B7Z6G4|B7Z6G4_HUMAN ! sp|P18858|DNLI1_HUMAN/tr|B4DUE1|B4DUE1_HUMAN/tr|M0R0Q7|M0R0Q7_HUMAN/tr|B4DM52|B4DM52_HUMAN/tr|F5GZ28|F5GZ28_HUMAN/tr|Q59HG7|Q59HG7_HUMAN ! sp|Q6ZU35|K1211_HUMAN/tr|F5H1N7|F5H1N7_HUMAN/tr|B7ZVZ4|B7ZVZ4_HUMAN/tr|B7ZM…		4.53	0		0	2	MASCOT		T
	R16099_1,21706	R.CNGVLEGIR.I	1017.51	0.00186	2	1	37.06	0	0.0486	0|0	sp|P35580|MYH10_HUMAN/sp|P35749|MYH11_HUMAN/sp|Q9UKX3|MYH13_HUMAN/sp|Q7Z406|MYH14_HUMAN/sp|P12882|MYH1_HUMAN/sp|Q9UKX2|MYH2_HUMAN/sp|P11055|MYH3_HUMAN/sp|Q9Y623|MYH4_HUMAN/sp|P13533|MYH6_HUMAN/sp|A7E2Y1|MYH7B_HUMAN/sp|P12883|MYH7_HUMAN/sp|P35579|MYH9_HUMAN/sp|P13535|MYH8_HUMAN/tr|A8CLL2|A8CLL2_HUMAN/tr|B1PS43|B1PS43_HUMAN/tr|A0A087X0T3|A0A087X0T3_HUMAN/tr|A5YM51|A5YM51_HUMAN/tr|B4E0I9|B4E0I9_HUMA…		6	0		0	2	MASCOT		T
	R16099_1,21729	R.CNGVLEGIR.I	1017.51	0.00186	2	1	38.73	0	0.0331	0|0	sp|P35580|MYH10_HUMAN/sp|P35749|MYH11_HUMAN/sp|Q9UKX3|MYH13_HUMAN/sp|Q7Z406|MYH14_HUMAN/sp|P12882|MYH1_HUMAN/sp|Q9UKX2|MYH2_HUMAN/sp|P11055|MYH3_HUMAN/sp|Q9Y623|MYH4_HUMAN/sp|P13533|MYH6_HUMAN/sp|A7E2Y1|MYH7B_HUMAN/sp|P12883|MYH7_HUMAN/sp|P35579|MYH9_HUMAN/sp|P13535|MYH8_HUMAN/tr|A8CLL2|A8CLL2_HUMAN/tr|B1PS43|B1PS43_HUMAN/tr|A0A087X0T3|A0A087X0T3_HUMAN/tr|A5YM51|A5YM51_HUMAN/tr|B4E0I9|B4E0I9_HUMA…		6	0		0	2	MASCOT		T
	R16099_1,21753	R.CNGVLEGIR.I	1017.51	0.00186	2	1	37.22	0	0.0468	0|0	sp|P35580|MYH10_HUMAN/sp|P35749|MYH11_HUMAN/sp|Q9UKX3|MYH13_HUMAN/sp|Q7Z406|MYH14_HUMAN/sp|P12882|MYH1_HUMAN/sp|Q9UKX2|MYH2_HUMAN/sp|P11055|MYH3_HUMAN/sp|Q9Y623|MYH4_HUMAN/sp|P13533|MYH6_HUMAN/sp|A7E2Y1|MYH7B_HUMAN/sp|P12883|MYH7_HUMAN/sp|P35579|MYH9_HUMAN/sp|P13535|MYH8_HUMAN/tr|A8CLL2|A8CLL2_HUMAN/tr|B1PS43|B1PS43_HUMAN/tr|A0A087X0T3|A0A087X0T3_HUMAN/tr|A5YM51|A5YM51_HUMAN/tr|B4E0I9|B4E0I9_HUMA…		6	0		0	2	MASCOT		T
	R16099_1,7851	R.DYVQK.A	652.33	7e-05	1	1	25.65	0	0.188	0|0	sp|P35580|MYH10_HUMAN/sp|Q7Z406|MYH14_HUMAN/sp|P35579|MYH9_HUMAN/tr|B3KWH4|B3KWH4_HUMAN/tr|A0A024R1N1|A0A024R1N1_HUMAN/tr|B4E3S1|B4E3S1_HUMAN/tr|Q86XU5|Q86XU5_HUMAN/tr|M0QY43|M0QY43_HUMAN		5.84	0		0	2	MASCOT		T
	R16099_1,7871	R.DYVQK.A	652.33	0.00012	1	1	24.34	0	0.255	0|0	sp|P35580|MYH10_HUMAN/sp|Q7Z406|MYH14_HUMAN/sp|P35579|MYH9_HUMAN/tr|B3KWH4|B3KWH4_HUMAN/tr|A0A024R1N1|A0A024R1N1_HUMAN/tr|B4E3S1|B4E3S1_HUMAN/tr|Q86XU5|Q86XU5_HUMAN/tr|M0QY43|M0QY43_HUMAN		5.84	0		0	2	MASCOT		T
	R16099_1,7890	R.DYVQK.A	652.33	9e-05	1	1	25.95	0	0.176	0|0	sp|P35580|MYH10_HUMAN/sp|Q7Z406|MYH14_HUMAN/sp|P35579|MYH9_HUMAN/tr|B3KWH4|B3KWH4_HUMAN/tr|A0A024R1N1|A0A024R1N1_HUMAN/tr|B4E3S1|B4E3S1_HUMAN/tr|Q86XU5|Q86XU5_HUMAN/tr|M0QY43|M0QY43_HUMAN		5.84	0		0	2	MASCOT		T
	R16099_1,7908	R.DYVQK.A	652.33	-0.00011	1	1	26.69	0	0.148	0|0	sp|P35580|MYH10_HUMAN/sp|Q7Z406|MYH14_HUMAN/sp|P35579|MYH9_HUMAN/tr|B3KWH4|B3KWH4_HUMAN/tr|A0A024R1N1|A0A024R1N1_HUMAN/tr|B4E3S1|B4E3S1_HUMAN/tr|Q86XU5|Q86XU5_HUMAN/tr|M0QY43|M0QY43_HUMAN		5.84	0		0	2	MASCOT		T
	R16099_1,7930	R.DYVQK.A	652.33	-0.00017	1	1	24.18	0	0.264	0|0	sp|P35580|MYH10_HUMAN/sp|Q7Z406|MYH14_HUMAN/sp|P35579|MYH9_HUMAN/tr|B3KWH4|B3KWH4_HUMAN/tr|A0A024R1N1|A0A024R1N1_HUMAN/tr|B4E3S1|B4E3S1_HUMAN/tr|Q86XU5|Q86XU5_HUMAN/tr|M0QY43|M0QY43_HUMAN		5.84	0		0	2	MASCOT		T
	R16099_1,7955	R.DYVQK.A	652.33	-0.00026	1	1	23.09	0	0.339	0|0	sp|P35580|MYH10_HUMAN/sp|Q7Z406|MYH14_HUMAN/sp|P35579|MYH9_HUMAN/tr|B3KWH4|B3KWH4_HUMAN/tr|A0A024R1N1|A0A024R1N1_HUMAN/tr|B4E3S1|B4E3S1_HUMAN/tr|Q86XU5|Q86XU5_HUMAN/tr|M0QY43|M0QY43_HUMAN		5.84	0		0	2	MASCOT		T
	R16099_1,18177	R.EDQSILCTGESGAGK.T	1551.7	-0.0001	2	1	82.95	0	2.83e-07	0|0	sp|P35580|MYH10_HUMAN/sp|P35749|MYH11_HUMAN/sp|Q7Z406|MYH14_HUMAN/sp|P35579|MYH9_HUMAN/tr|B1PS43|B1PS43_HUMAN/tr|Q5BKV1|Q5BKV1_HUMAN/tr|A0A024R1N1|A0A024R1N1_HUMAN/tr|B4E3S1|B4E3S1_HUMAN/tr|Q86XU5|Q86XU5_HUMAN/tr|A0A024QZJ4|A0A024QZJ4_HUMAN/tr|M0QY43|M0QY43_HUMAN/tr|A0A024QZJ6|A0A024QZJ6_HUMAN/tr|E7ERA5|E7ERA5_HUMAN		4.14	0		0	2	MASCOT		T
	R16099_1,18191	R.EDQSILCTGESGAGK.T	1551.7	0.00064	2	1	82.45	0	3.21e-07	0|0	sp|P35580|MYH10_HUMAN/sp|P35749|MYH11_HUMAN/sp|Q7Z406|MYH14_HUMAN/sp|P35579|MYH9_HUMAN/tr|B1PS43|B1PS43_HUMAN/tr|Q5BKV1|Q5BKV1_HUMAN/tr|A0A024R1N1|A0A024R1N1_HUMAN/tr|B4E3S1|B4E3S1_HUMAN/tr|Q86XU5|Q86XU5_HUMAN/tr|A0A024QZJ4|A0A024QZJ4_HUMAN/tr|M0QY43|M0QY43_HUMAN/tr|A0A024QZJ6|A0A024QZJ6_HUMAN/tr|E7ERA5|E7ERA5_HUMAN		4.14	0		0	2	MASCOT		T
	R16099_1,18211	R.EDQSILCTGESGAGK.T	1551.7	0.00084	2	1	86.3	0	1.33e-07	0|0	sp|P35580|MYH10_HUMAN/sp|P35749|MYH11_HUMAN/sp|Q7Z406|MYH14_HUMAN/sp|P35579|MYH9_HUMAN/tr|B1PS43|B1PS43_HUMAN/tr|Q5BKV1|Q5BKV1_HUMAN/tr|A0A024R1N1|A0A024R1N1_HUMAN/tr|B4E3S1|B4E3S1_HUMAN/tr|Q86XU5|Q86XU5_HUMAN/tr|A0A024QZJ4|A0A024QZJ4_HUMAN/tr|M0QY43|M0QY43_HUMAN/tr|A0A024QZJ6|A0A024QZJ6_HUMAN/tr|E7ERA5|E7ERA5_HUMAN		4.14	0		0	2	MASCOT		T
	R16099_1,18232	R.EDQSILCTGESGAGK.T	1551.7	0.00084	2	1	74.8	0	1.87e-06	0|0	sp|P35580|MYH10_HUMAN/sp|P35749|MYH11_HUMAN/sp|Q7Z406|MYH14_HUMAN/sp|P35579|MYH9_HUMAN/tr|B1PS43|B1PS43_HUMAN/tr|Q5BKV1|Q5BKV1_HUMAN/tr|A0A024R1N1|A0A024R1N1_HUMAN/tr|B4E3S1|B4E3S1_HUMAN/tr|Q86XU5|Q86XU5_HUMAN/tr|A0A024QZJ4|A0A024QZJ4_HUMAN/tr|M0QY43|M0QY43_HUMAN/tr|A0A024QZJ6|A0A024QZJ6_HUMAN/tr|E7ERA5|E7ERA5_HUMAN		4.14	0		0	2	MASCOT		T
	R16099_1,18254	R.EDQSILCTGESGAGK.T	1551.7	0.00064	2	1	84.93	0	1.81e-07	0|0	sp|P35580|MYH10_HUMAN/sp|P35749|MYH11_HUMAN/sp|Q7Z406|MYH14_HUMAN/sp|P35579|MYH9_HUMAN/tr|B1PS43|B1PS43_HUMAN/tr|Q5BKV1|Q5BKV1_HUMAN/tr|A0A024R1N1|A0A024R1N1_HUMAN/tr|B4E3S1|B4E3S1_HUMAN/tr|Q86XU5|Q86XU5_HUMAN/tr|A0A024QZJ4|A0A024QZJ4_HUMAN/tr|M0QY43|M0QY43_HUMAN/tr|A0A024QZJ6|A0A024QZJ6_HUMAN/tr|E7ERA5|E7ERA5_HUMAN		4.14	0		0	2	MASCOT		T
	R16099_1,18278	R.EDQSILCTGESGAGK.T	1551.7	0.0007	2	1	84.41	0	2.05e-07	0|0	sp|P35580|MYH10_HUMAN/sp|P35749|MYH11_HUMAN/sp|Q7Z406|MYH14_HUMAN/sp|P35579|MYH9_HUMAN/tr|B1PS43|B1PS43_HUMAN/tr|Q5BKV1|Q5BKV1_HUMAN/tr|A0A024R1N1|A0A024R1N1_HUMAN/tr|B4E3S1|B4E3S1_HUMAN/tr|Q86XU5|Q86XU5_HUMAN/tr|A0A024QZJ4|A0A024QZJ4_HUMAN/tr|M0QY43|M0QY43_HUMAN/tr|A0A024QZJ6|A0A024QZJ6_HUMAN/tr|E7ERA5|E7ERA5_HUMAN		4.14	0		0	2	MASCOT		T
	R16099_1,18304	R.EDQSILCTGESGAGK.T	1551.7	0.0008	2	1	71.21	0	4.28e-06	0|0	sp|P35580|MYH10_HUMAN/sp|P35749|MYH11_HUMAN/sp|Q7Z406|MYH14_HUMAN/sp|P35579|MYH9_HUMAN/tr|B1PS43|B1PS43_HUMAN/tr|Q5BKV1|Q5BKV1_HUMAN/tr|A0A024R1N1|A0A024R1N1_HUMAN/tr|B4E3S1|B4E3S1_HUMAN/tr|Q86XU5|Q86XU5_HUMAN/tr|A0A024QZJ4|A0A024QZJ4_HUMAN/tr|M0QY43|M0QY43_HUMAN/tr|A0A024QZJ6|A0A024QZJ6_HUMAN/tr|E7ERA5|E7ERA5_HUMAN		4.14	0		0	2	MASCOT		T
	R16099_1,18332	R.EDQSILCTGESGAGK.T	1551.7	0.00118	2	1	68.97	0	7.05e-06	0|0	sp|P35580|MYH10_HUMAN/sp|P35749|MYH11_HUMAN/sp|Q7Z406|MYH14_HUMAN/sp|P35579|MYH9_HUMAN/tr|B1PS43|B1PS43_HUMAN/tr|Q5BKV1|Q5BKV1_HUMAN/tr|A0A024R1N1|A0A024R1N1_HUMAN/tr|B4E3S1|B4E3S1_HUMAN/tr|Q86XU5|Q86XU5_HUMAN/tr|A0A024QZJ4|A0A024QZJ4_HUMAN/tr|M0QY43|M0QY43_HUMAN/tr|A0A024QZJ6|A0A024QZJ6_HUMAN/tr|E7ERA5|E7ERA5_HUMAN		4.14	0		0	2	MASCOT		T
	R16099_1,18353	R.EDQSILCTGESGAGK.T	1551.7	0.00106	2	1	85.32	0	1.66e-07	0|0	sp|P35580|MYH10_HUMAN/sp|P35749|MYH11_HUMAN/sp|Q7Z406|MYH14_HUMAN/sp|P35579|MYH9_HUMAN/tr|B1PS43|B1PS43_HUMAN/tr|Q5BKV1|Q5BKV1_HUMAN/tr|A0A024R1N1|A0A024R1N1_HUMAN/tr|B4E3S1|B4E3S1_HUMAN/tr|Q86XU5|Q86XU5_HUMAN/tr|A0A024QZJ4|A0A024QZJ4_HUMAN/tr|M0QY43|M0QY43_HUMAN/tr|A0A024QZJ6|A0A024QZJ6_HUMAN/tr|E7ERA5|E7ERA5_HUMAN		4.14	0		0	2	MASCOT		T
	R16099_1,11731	R.GYLAR.R ! R.GYLAR.Q ! R.GYLAR.K ! R.YGIAR.C	579.325	0.00033	1	1	21.84	0	0.557	0|0	sp|Q9H0B3|K1683_HUMAN/sp|Q7Z406|MYH14_HUMAN/tr|B3KWH4|B3KWH4_HUMAN/tr|A0JP07|A0JP07_HUMAN/tr|M0QY43|M0QY43_HUMAN/tr|A0A087WXN0|A0A087WXN0_HUMAN ! sp|Q92614|MY18A_HUMAN/sp|Q9UKN7|MYO15_HUMAN/tr|A0A024QZ63|A0A024QZ63_HUMAN/tr|A0A087WYA1|A0A087WYA1_HUMAN/tr|B4DZ32|B4DZ32_HUMAN/tr|B4DYM1|B4DYM1_HUMAN/tr|A0A0D9SFK2|A0A0D9SFK2_HUMAN/tr|B4E0T8|B4E0T8_HUMAN/tr|Q5QD01|Q5QD01_HUMAN ! sp|P35580|MYH10_HUMAN/…		8.75	0		0	2	MASCOT		T
	R16099_1,11750	R.GYLAR.R ! R.GYLAR.Q ! R.GYLAR.K ! R.YGIAR.C	579.325	0.00032	1	1	22.02	0	0.625	0|0	sp|Q9H0B3|K1683_HUMAN/sp|Q7Z406|MYH14_HUMAN/tr|B3KWH4|B3KWH4_HUMAN/tr|A0JP07|A0JP07_HUMAN/tr|M0QY43|M0QY43_HUMAN/tr|A0A087WXN0|A0A087WXN0_HUMAN ! sp|Q92614|MY18A_HUMAN/sp|Q9UKN7|MYO15_HUMAN/tr|A0A024QZ63|A0A024QZ63_HUMAN/tr|A0A087WYA1|A0A087WYA1_HUMAN/tr|B4DZ32|B4DZ32_HUMAN/tr|B4DYM1|B4DYM1_HUMAN/tr|A0A0D9SFK2|A0A0D9SFK2_HUMAN/tr|B4E0T8|B4E0T8_HUMAN/tr|Q5QD01|Q5QD01_HUMAN ! sp|P35580|MYH10_HUMAN/…		8.75	0		0	2	MASCOT		T
	R16099_1,11769	R.GYLAR.R ! R.GYLAR.Q ! R.GYLAR.K ! R.YGIAR.C	579.325	0.00034	1	1	24.44	0	0.306	0|0	sp|Q9H0B3|K1683_HUMAN/sp|Q7Z406|MYH14_HUMAN/tr|B3KWH4|B3KWH4_HUMAN/tr|A0JP07|A0JP07_HUMAN/tr|M0QY43|M0QY43_HUMAN/tr|A0A087WXN0|A0A087WXN0_HUMAN ! sp|Q92614|MY18A_HUMAN/sp|Q9UKN7|MYO15_HUMAN/tr|A0A024QZ63|A0A024QZ63_HUMAN/tr|A0A087WYA1|A0A087WYA1_HUMAN/tr|B4DZ32|B4DZ32_HUMAN/tr|B4DYM1|B4DYM1_HUMAN/tr|A0A0D9SFK2|A0A0D9SFK2_HUMAN/tr|B4E0T8|B4E0T8_HUMAN/tr|Q5QD01|Q5QD01_HUMAN ! sp|P35580|MYH10_HUMAN/…		8.75	0		0	2	MASCOT		T
	R16099_1,11792	R.GYLAR.R ! R.GYLAR.Q ! R.GYLAR.K ! R.YGIAR.C	579.325	0.00035	1	1	24.27	0	0.319	0|0	sp|Q9H0B3|K1683_HUMAN/sp|Q7Z406|MYH14_HUMAN/tr|B3KWH4|B3KWH4_HUMAN/tr|A0JP07|A0JP07_HUMAN/tr|M0QY43|M0QY43_HUMAN/tr|A0A087WXN0|A0A087WXN0_HUMAN ! sp|Q92614|MY18A_HUMAN/sp|Q9UKN7|MYO15_HUMAN/tr|A0A024QZ63|A0A024QZ63_HUMAN/tr|A0A087WYA1|A0A087WYA1_HUMAN/tr|B4DZ32|B4DZ32_HUMAN/tr|B4DYM1|B4DYM1_HUMAN/tr|A0A0D9SFK2|A0A0D9SFK2_HUMAN/tr|B4E0T8|B4E0T8_HUMAN/tr|Q5QD01|Q5QD01_HUMAN ! sp|P35580|MYH10_HUMAN/…		8.75	0		0	2	MASCOT		T
	R16099_1,11814	R.GYLAR.R ! R.GYLAR.Q ! R.GYLAR.K ! R.YGIAR.C	579.325	0.00026	1	1	22.14	0	0.608	0|0	sp|Q9H0B3|K1683_HUMAN/sp|Q7Z406|MYH14_HUMAN/tr|B3KWH4|B3KWH4_HUMAN/tr|A0JP07|A0JP07_HUMAN/tr|M0QY43|M0QY43_HUMAN/tr|A0A087WXN0|A0A087WXN0_HUMAN ! sp|Q92614|MY18A_HUMAN/sp|Q9UKN7|MYO15_HUMAN/tr|A0A024QZ63|A0A024QZ63_HUMAN/tr|A0A087WYA1|A0A087WYA1_HUMAN/tr|B4DZ32|B4DZ32_HUMAN/tr|B4DYM1|B4DYM1_HUMAN/tr|A0A0D9SFK2|A0A0D9SFK2_HUMAN/tr|B4E0T8|B4E0T8_HUMAN/tr|Q5QD01|Q5QD01_HUMAN ! sp|P35580|MYH10_HUMAN/…		8.75	0		0	2	MASCOT		T
	R16099_1,11837	R.GYLAR.R ! R.GYLAR.Q ! R.GYLAR.K ! R.YGIAR.C	579.325	0.00028	1	1	24.44	0	0.358	0|0	sp|Q9H0B3|K1683_HUMAN/sp|Q7Z406|MYH14_HUMAN/tr|B3KWH4|B3KWH4_HUMAN/tr|A0JP07|A0JP07_HUMAN/tr|M0QY43|M0QY43_HUMAN/tr|A0A087WXN0|A0A087WXN0_HUMAN ! sp|Q92614|MY18A_HUMAN/sp|Q9UKN7|MYO15_HUMAN/tr|A0A024QZ63|A0A024QZ63_HUMAN/tr|A0A087WYA1|A0A087WYA1_HUMAN/tr|B4DZ32|B4DZ32_HUMAN/tr|B4DYM1|B4DYM1_HUMAN/tr|A0A0D9SFK2|A0A0D9SFK2_HUMAN/tr|B4E0T8|B4E0T8_HUMAN/tr|Q5QD01|Q5QD01_HUMAN ! sp|P35580|MYH10_HUMAN/…		8.75	0		0	2	MASCOT		T
	R16099_1,10590	R.LIEDR.V ! R.LLEDR.L ! K.LLEDR.L ! K.LLEDR.I ! R.LLEDR.K ! R.LLEDR.S	645.357	-0.00039	1	1	22.31	0	1.34	0|0	sp|O95294|RASL1_HUMAN/tr|A0A024RBK8|A0A024RBK8_HUMAN/tr|B4DG06|B4DG06_HUMAN ! sp|A5YM72|CRNS1_HUMAN/tr|B4DHZ3|B4DHZ3_HUMAN ! sp|Q7Z406|MYH14_HUMAN/tr|A0A0C4DFM8|A0A0C4DFM8_HUMAN ! sp|P35579|MYH9_HUMAN/tr|A0A024R1N1|A0A024R1N1_HUMAN/tr|Q86XU5|Q86XU5_HUMAN/tr|Q99529|Q99529_HUMAN ! sp|Q9NR96|TLR9_HUMAN/tr|C3W5P5|C3W5P5_HUMAN/tr|B4E0A1|B4E0A1_HUMAN/tr|B6CH46|B6CH46_HUMAN/tr|D1CS61|D1CS61_HUMAN/tr|H0Y…		4.37	0		0	2	MASCOT		T
	R16099_1,10599	R.LIEDR.V ! R.LLEDR.L ! K.LLEDR.L ! K.LLEDR.I ! R.LLEDR.K ! R.LLEDR.S	645.357	0.00019	2	1	25.7	0	0.612	0|0	sp|O95294|RASL1_HUMAN/tr|A0A024RBK8|A0A024RBK8_HUMAN/tr|B4DG06|B4DG06_HUMAN ! sp|A5YM72|CRNS1_HUMAN/tr|B4DHZ3|B4DHZ3_HUMAN ! sp|Q7Z406|MYH14_HUMAN/tr|A0A0C4DFM8|A0A0C4DFM8_HUMAN ! sp|P35579|MYH9_HUMAN/tr|A0A024R1N1|A0A024R1N1_HUMAN/tr|Q86XU5|Q86XU5_HUMAN/tr|Q99529|Q99529_HUMAN ! sp|Q9NR96|TLR9_HUMAN/tr|C3W5P5|C3W5P5_HUMAN/tr|B4E0A1|B4E0A1_HUMAN/tr|B6CH46|B6CH46_HUMAN/tr|D1CS61|D1CS61_HUMAN/tr|H0Y…		4.37	0		0	2	MASCOT		T
	R16099_1,10623	R.LIEDR.V ! R.LLEDR.L ! K.LLEDR.L ! K.LLEDR.I ! R.LLEDR.K ! R.LLEDR.S	645.357	0.00019	2	1	26.85	0	0.47	0|0	sp|O95294|RASL1_HUMAN/tr|A0A024RBK8|A0A024RBK8_HUMAN/tr|B4DG06|B4DG06_HUMAN ! sp|A5YM72|CRNS1_HUMAN/tr|B4DHZ3|B4DHZ3_HUMAN ! sp|Q7Z406|MYH14_HUMAN/tr|A0A0C4DFM8|A0A0C4DFM8_HUMAN ! sp|P35579|MYH9_HUMAN/tr|A0A024R1N1|A0A024R1N1_HUMAN/tr|Q86XU5|Q86XU5_HUMAN/tr|Q99529|Q99529_HUMAN ! sp|Q9NR96|TLR9_HUMAN/tr|C3W5P5|C3W5P5_HUMAN/tr|B4E0A1|B4E0A1_HUMAN/tr|B6CH46|B6CH46_HUMAN/tr|D1CS61|D1CS61_HUMAN/tr|H0Y…		4.37	0		0	2	MASCOT		T
	R16099_1,10643	R.LIEDR.V ! R.LLEDR.L ! K.LLEDR.L ! K.LLEDR.I ! R.LLEDR.K ! R.LLEDR.S	645.357	0.00023	2	1	25.84	0	0.593	0|0	sp|O95294|RASL1_HUMAN/tr|A0A024RBK8|A0A024RBK8_HUMAN/tr|B4DG06|B4DG06_HUMAN ! sp|A5YM72|CRNS1_HUMAN/tr|B4DHZ3|B4DHZ3_HUMAN ! sp|Q7Z406|MYH14_HUMAN/tr|A0A0C4DFM8|A0A0C4DFM8_HUMAN ! sp|P35579|MYH9_HUMAN/tr|A0A024R1N1|A0A024R1N1_HUMAN/tr|Q86XU5|Q86XU5_HUMAN/tr|Q99529|Q99529_HUMAN ! sp|Q9NR96|TLR9_HUMAN/tr|C3W5P5|C3W5P5_HUMAN/tr|B4E0A1|B4E0A1_HUMAN/tr|B6CH46|B6CH46_HUMAN/tr|D1CS61|D1CS61_HUMAN/tr|H0Y…		4.37	0		0	2	MASCOT		T
	R16099_1,10667	R.LIEDR.V ! R.LLEDR.L ! K.LLEDR.L ! K.LLEDR.I ! R.LLEDR.K ! R.LLEDR.S	645.357	-3e-05	2	1	36.2	0	0.0546	0|0	sp|O95294|RASL1_HUMAN/tr|A0A024RBK8|A0A024RBK8_HUMAN/tr|B4DG06|B4DG06_HUMAN ! sp|A5YM72|CRNS1_HUMAN/tr|B4DHZ3|B4DHZ3_HUMAN ! sp|Q7Z406|MYH14_HUMAN/tr|A0A0C4DFM8|A0A0C4DFM8_HUMAN ! sp|P35579|MYH9_HUMAN/tr|A0A024R1N1|A0A024R1N1_HUMAN/tr|Q86XU5|Q86XU5_HUMAN/tr|Q99529|Q99529_HUMAN ! sp|Q9NR96|TLR9_HUMAN/tr|C3W5P5|C3W5P5_HUMAN/tr|B4E0A1|B4E0A1_HUMAN/tr|B6CH46|B6CH46_HUMAN/tr|D1CS61|D1CS61_HUMAN/tr|H0Y…		4.37	0		0	2	MASCOT		T
	R16099_1,24851	R.LVLDQLR.C	856.525	-0.00014	2	1	31.71	0	0.0327	0|0	sp|Q7Z406|MYH14_HUMAN/tr|B3KWH4|B3KWH4_HUMAN/tr|M0QY43|M0QY43_HUMAN		5.84	0		0	2	MASCOT		T
	R16099_1,24871	R.LVLDQLR.C	856.525	-0.00018	2	1	31.69	0	0.0329	0|0	sp|Q7Z406|MYH14_HUMAN/tr|B3KWH4|B3KWH4_HUMAN/tr|M0QY43|M0QY43_HUMAN		5.84	0		0	2	MASCOT		T
	R16099_1,6950	R.QEIEK.E ! K.QEIEK.E ! R.QEIEK.F ! R.QEIEK.L ! -.XEIEK.G ! K.QELEK.R ! K.QELEK.E ! K.QELEK.Y ! R.QELEK.A ! R.QELEK.L ! R.QELEK.T ! R.QELEK.F ! K.QELEK.L ! R.QELEK.R ! R.QELEK.K	646.341	0.00015	1	1	31.99	0	0.585	0|0	sp|Q9C0F0|ASXL3_HUMAN/sp|Q76L83|ASXL2_HUMAN/sp|P49756|RBM25_HUMAN/tr|B8XCX8|B8XCX8_HUMAN/tr|E7EWD6|E7EWD6_HUMAN ! sp|Q7Z7A1|CNTRL_HUMAN/tr|Q5JVD5|Q5JVD5_HUMAN/tr|B4DM77|B4DM77_HUMAN/tr|B2RP65|B2RP65_HUMAN ! sp|P15924|DESP_HUMAN ! sp|Q8IZU2|WDR17_HUMAN/tr|E7ESC9|E7ESC9_HUMAN ! tr|H7BXU2|H7BXU2_HUMAN ! sp|Q58F21|BRDT_HUMAN ! sp|Q8TE73|DYH5_HUMAN/tr|B0I1R7|B0I1R7_HUMAN ! sp|Q7Z2Y8|GVIN1_HUMAN ! sp|P…		4.53	0		0	2	MASCOT		T
	R16099_1,6963	R.QEIEK.E ! K.QEIEK.E ! R.QEIEK.F ! R.QEIEK.L ! -.XEIEK.G ! K.QELEK.R ! K.QELEK.E ! K.QELEK.Y ! R.QELEK.A ! R.QELEK.L ! R.QELEK.T ! R.QELEK.F ! K.QELEK.L ! R.QELEK.R ! R.QELEK.K	646.341	0.00036	2	1	30.91	0	0.75	0|0	sp|Q9C0F0|ASXL3_HUMAN/sp|Q76L83|ASXL2_HUMAN/sp|P49756|RBM25_HUMAN/tr|B8XCX8|B8XCX8_HUMAN/tr|E7EWD6|E7EWD6_HUMAN ! sp|Q7Z7A1|CNTRL_HUMAN/tr|Q5JVD5|Q5JVD5_HUMAN/tr|B4DM77|B4DM77_HUMAN/tr|B2RP65|B2RP65_HUMAN ! sp|P15924|DESP_HUMAN ! sp|Q8IZU2|WDR17_HUMAN/tr|E7ESC9|E7ESC9_HUMAN ! tr|H7BXU2|H7BXU2_HUMAN ! sp|Q58F21|BRDT_HUMAN ! sp|Q8TE73|DYH5_HUMAN/tr|B0I1R7|B0I1R7_HUMAN ! sp|Q7Z2Y8|GVIN1_HUMAN ! sp|P…		4.53	0		0	2	MASCOT		T
	R16099_1,6981	R.QEIEK.E ! K.QEIEK.E ! R.QEIEK.F ! R.QEIEK.L ! -.XEIEK.G ! K.QELEK.R ! K.QELEK.E ! K.QELEK.Y ! R.QELEK.A ! R.QELEK.L ! R.QELEK.T ! R.QELEK.F ! K.QELEK.L ! R.QELEK.R ! R.QELEK.K	646.341	0.00022	1	1	31.99	0	0.585	0|0	sp|Q9C0F0|ASXL3_HUMAN/sp|Q76L83|ASXL2_HUMAN/sp|P49756|RBM25_HUMAN/tr|B8XCX8|B8XCX8_HUMAN/tr|E7EWD6|E7EWD6_HUMAN ! sp|Q7Z7A1|CNTRL_HUMAN/tr|Q5JVD5|Q5JVD5_HUMAN/tr|B4DM77|B4DM77_HUMAN/tr|B2RP65|B2RP65_HUMAN ! sp|P15924|DESP_HUMAN ! sp|Q8IZU2|WDR17_HUMAN/tr|E7ESC9|E7ESC9_HUMAN ! tr|H7BXU2|H7BXU2_HUMAN ! sp|Q58F21|BRDT_HUMAN ! sp|Q8TE73|DYH5_HUMAN/tr|B0I1R7|B0I1R7_HUMAN ! sp|Q7Z2Y8|GVIN1_HUMAN ! sp|P…		4.53	0		0	2	MASCOT		T
	R16099_1,6983	R.QEIEK.E ! K.QEIEK.E ! R.QEIEK.F ! R.QEIEK.L ! -.XEIEK.G ! K.QELEK.R ! K.QELEK.E ! K.QELEK.Y ! R.QELEK.A ! R.QELEK.L ! R.QELEK.T ! R.QELEK.F ! K.QELEK.L ! R.QELEK.R ! R.QELEK.K	646.341	0.0003	2	1	29.31	0	1.08	0|0	sp|Q9C0F0|ASXL3_HUMAN/sp|Q76L83|ASXL2_HUMAN/sp|P49756|RBM25_HUMAN/tr|B8XCX8|B8XCX8_HUMAN/tr|E7EWD6|E7EWD6_HUMAN ! sp|Q7Z7A1|CNTRL_HUMAN/tr|Q5JVD5|Q5JVD5_HUMAN/tr|B4DM77|B4DM77_HUMAN/tr|B2RP65|B2RP65_HUMAN ! sp|P15924|DESP_HUMAN ! sp|Q8IZU2|WDR17_HUMAN/tr|E7ESC9|E7ESC9_HUMAN ! tr|H7BXU2|H7BXU2_HUMAN ! sp|Q58F21|BRDT_HUMAN ! sp|Q8TE73|DYH5_HUMAN/tr|B0I1R7|B0I1R7_HUMAN ! sp|Q7Z2Y8|GVIN1_HUMAN ! sp|P…		4.53	0		0	2	MASCOT		T
	R16099_1,7004	R.QEIEK.E ! K.QEIEK.E ! R.QEIEK.F ! R.QEIEK.L ! -.XEIEK.G ! K.QELEK.R ! K.QELEK.E ! K.QELEK.Y ! R.QELEK.A ! R.QELEK.L ! R.QELEK.T ! R.QELEK.F ! K.QELEK.L ! R.QELEK.R ! R.QELEK.K	646.341	0.00016	2	1	29.6	0	1.01	0|0	sp|Q9C0F0|ASXL3_HUMAN/sp|Q76L83|ASXL2_HUMAN/sp|P49756|RBM25_HUMAN/tr|B8XCX8|B8XCX8_HUMAN/tr|E7EWD6|E7EWD6_HUMAN ! sp|Q7Z7A1|CNTRL_HUMAN/tr|Q5JVD5|Q5JVD5_HUMAN/tr|B4DM77|B4DM77_HUMAN/tr|B2RP65|B2RP65_HUMAN ! sp|P15924|DESP_HUMAN ! sp|Q8IZU2|WDR17_HUMAN/tr|E7ESC9|E7ESC9_HUMAN ! tr|H7BXU2|H7BXU2_HUMAN ! sp|Q58F21|BRDT_HUMAN ! sp|Q8TE73|DYH5_HUMAN/tr|B0I1R7|B0I1R7_HUMAN ! sp|Q7Z2Y8|GVIN1_HUMAN ! sp|P…		4.53	0		0	2	MASCOT		T
	R16099_1,7026	R.QEIEK.E ! K.QEIEK.E ! R.QEIEK.F ! R.QEIEK.L ! -.XEIEK.G ! K.QELEK.R ! K.QELEK.E ! K.QELEK.Y ! R.QELEK.A ! R.QELEK.L ! R.QELEK.T ! R.QELEK.F ! K.QELEK.L ! R.QELEK.R ! R.QELEK.K	646.341	0.00014	2	1	32.46	0	0.525	0|0	sp|Q9C0F0|ASXL3_HUMAN/sp|Q76L83|ASXL2_HUMAN/sp|P49756|RBM25_HUMAN/tr|B8XCX8|B8XCX8_HUMAN/tr|E7EWD6|E7EWD6_HUMAN ! sp|Q7Z7A1|CNTRL_HUMAN/tr|Q5JVD5|Q5JVD5_HUMAN/tr|B4DM77|B4DM77_HUMAN/tr|B2RP65|B2RP65_HUMAN ! sp|P15924|DESP_HUMAN ! sp|Q8IZU2|WDR17_HUMAN/tr|E7ESC9|E7ESC9_HUMAN ! tr|H7BXU2|H7BXU2_HUMAN ! sp|Q58F21|BRDT_HUMAN ! sp|Q8TE73|DYH5_HUMAN/tr|B0I1R7|B0I1R7_HUMAN ! sp|Q7Z2Y8|GVIN1_HUMAN ! sp|P…		4.53	0		0	2	MASCOT		T
	R16099_1,7048	R.QEIEK.E ! K.QEIEK.E ! R.QEIEK.F ! R.QEIEK.L ! -.XEIEK.G ! K.QELEK.R ! K.QELEK.E ! K.QELEK.Y ! R.QELEK.A ! R.QELEK.L ! R.QELEK.T ! R.QELEK.F ! K.QELEK.L ! R.QELEK.R ! R.QELEK.K	646.341	0.00011	1	1	36.04	0	0.23	0|0	sp|Q9C0F0|ASXL3_HUMAN/sp|Q76L83|ASXL2_HUMAN/sp|P49756|RBM25_HUMAN/tr|B8XCX8|B8XCX8_HUMAN/tr|E7EWD6|E7EWD6_HUMAN ! sp|Q7Z7A1|CNTRL_HUMAN/tr|Q5JVD5|Q5JVD5_HUMAN/tr|B4DM77|B4DM77_HUMAN/tr|B2RP65|B2RP65_HUMAN ! sp|P15924|DESP_HUMAN ! sp|Q8IZU2|WDR17_HUMAN/tr|E7ESC9|E7ESC9_HUMAN ! tr|H7BXU2|H7BXU2_HUMAN ! sp|Q58F21|BRDT_HUMAN ! sp|Q8TE73|DYH5_HUMAN/tr|B0I1R7|B0I1R7_HUMAN ! sp|Q7Z2Y8|GVIN1_HUMAN ! sp|P…		4.53	0		0	2	MASCOT		T
	R16099_1,7053	R.QEIEK.E ! K.QEIEK.E ! R.QEIEK.F ! R.QEIEK.L ! -.XEIEK.G ! K.QELEK.R ! K.QELEK.E ! K.QELEK.Y ! R.QELEK.A ! R.QELEK.L ! R.QELEK.T ! R.QELEK.F ! K.QELEK.L ! R.QELEK.R ! R.QELEK.K	646.341	0.00024	2	1	26.69	0	1.98	0|0	sp|Q9C0F0|ASXL3_HUMAN/sp|Q76L83|ASXL2_HUMAN/sp|P49756|RBM25_HUMAN/tr|B8XCX8|B8XCX8_HUMAN/tr|E7EWD6|E7EWD6_HUMAN ! sp|Q7Z7A1|CNTRL_HUMAN/tr|Q5JVD5|Q5JVD5_HUMAN/tr|B4DM77|B4DM77_HUMAN/tr|B2RP65|B2RP65_HUMAN ! sp|P15924|DESP_HUMAN ! sp|Q8IZU2|WDR17_HUMAN/tr|E7ESC9|E7ESC9_HUMAN ! tr|H7BXU2|H7BXU2_HUMAN ! sp|Q58F21|BRDT_HUMAN ! sp|Q8TE73|DYH5_HUMAN/tr|B0I1R7|B0I1R7_HUMAN ! sp|Q7Z2Y8|GVIN1_HUMAN ! sp|P…		4.53	0		0	2	MASCOT		T
	R16099_1,7076	R.QEIEK.E ! K.QEIEK.E ! R.QEIEK.F ! R.QEIEK.L ! -.XEIEK.G ! K.QELEK.R ! K.QELEK.E ! K.QELEK.Y ! R.QELEK.A ! R.QELEK.L ! R.QELEK.T ! R.QELEK.F ! K.QELEK.L ! R.QELEK.R ! R.QELEK.K	646.341	-2e-05	1	1	30.53	0	0.818	0|0	sp|Q9C0F0|ASXL3_HUMAN/sp|Q76L83|ASXL2_HUMAN/sp|P49756|RBM25_HUMAN/tr|B8XCX8|B8XCX8_HUMAN/tr|E7EWD6|E7EWD6_HUMAN ! sp|Q7Z7A1|CNTRL_HUMAN/tr|Q5JVD5|Q5JVD5_HUMAN/tr|B4DM77|B4DM77_HUMAN/tr|B2RP65|B2RP65_HUMAN ! sp|P15924|DESP_HUMAN ! sp|Q8IZU2|WDR17_HUMAN/tr|E7ESC9|E7ESC9_HUMAN ! tr|H7BXU2|H7BXU2_HUMAN ! sp|Q58F21|BRDT_HUMAN ! sp|Q8TE73|DYH5_HUMAN/tr|B0I1R7|B0I1R7_HUMAN ! sp|Q7Z2Y8|GVIN1_HUMAN ! sp|P…		4.53	0		0	2	MASCOT		T
	R16099_1,10430	R.SFVEK.Q ! K.SFVEK.L ! K.SFVEK.V ! R.SFVEK.H ! R.SFVEK.G	609.324	0.00025	1	1	33.77	0	0.0268	0|0	sp|Q8N5G2|MACOI_HUMAN ! sp|P35749|MYH11_HUMAN/tr|B1PS43|B1PS43_HUMAN/tr|A0A024QZJ4|A0A024QZJ4_HUMAN/tr|A0A024QZJ6|A0A024QZJ6_HUMAN ! sp|Q7Z406|MYH14_HUMAN/sp|P35579|MYH9_HUMAN/tr|B3KWH4|B3KWH4_HUMAN/tr|A0A024R1N1|A0A024R1N1_HUMAN/tr|B4E3S1|B4E3S1_HUMAN/tr|Q86XU5|Q86XU5_HUMAN/tr|M0QY43|M0QY43_HUMAN ! sp|O94955|RHBT3_HUMAN/tr|A0A024RAM7|A0A024RAM7_HUMAN/tr|H0YA85|H0YA85_HUMAN/tr|D6RC79|D6RC79_HUMAN…		5.72	0		0	2	MASCOT		T
	R16099_1,10444	R.SFVEK.Q ! K.SFVEK.L ! K.SFVEK.V ! R.SFVEK.H ! R.SFVEK.G	609.324	0.00029	1	1	33.77	0	0.0268	0|0	sp|Q8N5G2|MACOI_HUMAN ! sp|P35749|MYH11_HUMAN/tr|B1PS43|B1PS43_HUMAN/tr|A0A024QZJ4|A0A024QZJ4_HUMAN/tr|A0A024QZJ6|A0A024QZJ6_HUMAN ! sp|Q7Z406|MYH14_HUMAN/sp|P35579|MYH9_HUMAN/tr|B3KWH4|B3KWH4_HUMAN/tr|A0A024R1N1|A0A024R1N1_HUMAN/tr|B4E3S1|B4E3S1_HUMAN/tr|Q86XU5|Q86XU5_HUMAN/tr|M0QY43|M0QY43_HUMAN ! sp|O94955|RHBT3_HUMAN/tr|A0A024RAM7|A0A024RAM7_HUMAN/tr|H0YA85|H0YA85_HUMAN/tr|D6RC79|D6RC79_HUMAN…		5.72	0		0	2	MASCOT		T
	R16099_1,10503	R.SFVEK.Q ! K.SFVEK.L ! K.SFVEK.V ! R.SFVEK.H ! R.SFVEK.G	609.324	0.00019	1	1	33.83	0	0.0265	0|0	sp|Q8N5G2|MACOI_HUMAN ! sp|P35749|MYH11_HUMAN/tr|B1PS43|B1PS43_HUMAN/tr|A0A024QZJ4|A0A024QZJ4_HUMAN/tr|A0A024QZJ6|A0A024QZJ6_HUMAN ! sp|Q7Z406|MYH14_HUMAN/sp|P35579|MYH9_HUMAN/tr|B3KWH4|B3KWH4_HUMAN/tr|A0A024R1N1|A0A024R1N1_HUMAN/tr|B4E3S1|B4E3S1_HUMAN/tr|Q86XU5|Q86XU5_HUMAN/tr|M0QY43|M0QY43_HUMAN ! sp|O94955|RHBT3_HUMAN/tr|A0A024RAM7|A0A024RAM7_HUMAN/tr|H0YA85|H0YA85_HUMAN/tr|D6RC79|D6RC79_HUMAN…		5.72	0		0	2	MASCOT		T
	R16099_1,10523	R.SFVEK.Q ! K.SFVEK.L ! K.SFVEK.V ! R.SFVEK.H ! R.SFVEK.G	609.324	0.00019	1	1	33.72	0	0.0272	0|0	sp|Q8N5G2|MACOI_HUMAN ! sp|P35749|MYH11_HUMAN/tr|B1PS43|B1PS43_HUMAN/tr|A0A024QZJ4|A0A024QZJ4_HUMAN/tr|A0A024QZJ6|A0A024QZJ6_HUMAN ! sp|Q7Z406|MYH14_HUMAN/sp|P35579|MYH9_HUMAN/tr|B3KWH4|B3KWH4_HUMAN/tr|A0A024R1N1|A0A024R1N1_HUMAN/tr|B4E3S1|B4E3S1_HUMAN/tr|Q86XU5|Q86XU5_HUMAN/tr|M0QY43|M0QY43_HUMAN ! sp|O94955|RHBT3_HUMAN/tr|A0A024RAM7|A0A024RAM7_HUMAN/tr|H0YA85|H0YA85_HUMAN/tr|D6RC79|D6RC79_HUMAN…		5.72	0		0	2	MASCOT		T
	R16099_1,10572	R.SFVEK.Q ! K.SFVEK.L ! K.SFVEK.V ! R.SFVEK.H ! R.SFVEK.G	609.324	0.00019	1	1	33.62	0	0.0278	0|0	sp|Q8N5G2|MACOI_HUMAN ! sp|P35749|MYH11_HUMAN/tr|B1PS43|B1PS43_HUMAN/tr|A0A024QZJ4|A0A024QZJ4_HUMAN/tr|A0A024QZJ6|A0A024QZJ6_HUMAN ! sp|Q7Z406|MYH14_HUMAN/sp|P35579|MYH9_HUMAN/tr|B3KWH4|B3KWH4_HUMAN/tr|A0A024R1N1|A0A024R1N1_HUMAN/tr|B4E3S1|B4E3S1_HUMAN/tr|Q86XU5|Q86XU5_HUMAN/tr|M0QY43|M0QY43_HUMAN ! sp|O94955|RHBT3_HUMAN/tr|A0A024RAM7|A0A024RAM7_HUMAN/tr|H0YA85|H0YA85_HUMAN/tr|D6RC79|D6RC79_HUMAN…		5.72	0		0	2	MASCOT		T
	R16099_1,10600	R.SFVEK.Q ! K.SFVEK.L ! K.SFVEK.V ! R.SFVEK.H ! R.SFVEK.G	609.324	0.00016	1	1	29.99	0	0.0641	0|0	sp|Q8N5G2|MACOI_HUMAN ! sp|P35749|MYH11_HUMAN/tr|B1PS43|B1PS43_HUMAN/tr|A0A024QZJ4|A0A024QZJ4_HUMAN/tr|A0A024QZJ6|A0A024QZJ6_HUMAN ! sp|Q7Z406|MYH14_HUMAN/sp|P35579|MYH9_HUMAN/tr|B3KWH4|B3KWH4_HUMAN/tr|A0A024R1N1|A0A024R1N1_HUMAN/tr|B4E3S1|B4E3S1_HUMAN/tr|Q86XU5|Q86XU5_HUMAN/tr|M0QY43|M0QY43_HUMAN ! sp|O94955|RHBT3_HUMAN/tr|A0A024RAM7|A0A024RAM7_HUMAN/tr|H0YA85|H0YA85_HUMAN/tr|D6RC79|D6RC79_HUMAN…		5.72	0		0	2	MASCOT		T
	R16099_1,14836	R.TVGQLYK.E	808.456	0.00018	2	1	24.72	0	0.173	0|0	sp|P35580|MYH10_HUMAN/sp|P35749|MYH11_HUMAN/sp|Q7Z406|MYH14_HUMAN/sp|P35579|MYH9_HUMAN/tr|B1PS43|B1PS43_HUMAN/tr|B3KWH4|B3KWH4_HUMAN/tr|A0A024R1N1|A0A024R1N1_HUMAN/tr|B4E3S1|B4E3S1_HUMAN/tr|Q86XU5|Q86XU5_HUMAN/tr|A0A024QZJ4|A0A024QZJ4_HUMAN/tr|M0QY43|M0QY43_HUMAN/tr|A0A024QZJ6|A0A024QZJ6_HUMAN		8.26	0		0	2	MASCOT		T
	R16099_1,14840	R.TVGQLYK.E	808.456	0.00044	1	1	38.05	0	0.00804	0|0	sp|P35580|MYH10_HUMAN/sp|P35749|MYH11_HUMAN/sp|Q7Z406|MYH14_HUMAN/sp|P35579|MYH9_HUMAN/tr|B1PS43|B1PS43_HUMAN/tr|B3KWH4|B3KWH4_HUMAN/tr|A0A024R1N1|A0A024R1N1_HUMAN/tr|B4E3S1|B4E3S1_HUMAN/tr|Q86XU5|Q86XU5_HUMAN/tr|A0A024QZJ4|A0A024QZJ4_HUMAN/tr|M0QY43|M0QY43_HUMAN/tr|A0A024QZJ6|A0A024QZJ6_HUMAN		8.26	0		0	2	MASCOT		T
	R16099_1,14856	R.TVGQLYK.E	808.456	0.0001	2	1	30.69	0	0.0438	0|0	sp|P35580|MYH10_HUMAN/sp|P35749|MYH11_HUMAN/sp|Q7Z406|MYH14_HUMAN/sp|P35579|MYH9_HUMAN/tr|B1PS43|B1PS43_HUMAN/tr|B3KWH4|B3KWH4_HUMAN/tr|A0A024R1N1|A0A024R1N1_HUMAN/tr|B4E3S1|B4E3S1_HUMAN/tr|Q86XU5|Q86XU5_HUMAN/tr|A0A024QZJ4|A0A024QZJ4_HUMAN/tr|M0QY43|M0QY43_HUMAN/tr|A0A024QZJ6|A0A024QZJ6_HUMAN		8.26	0		0	2	MASCOT		T
	R16099_1,14882	R.TVGQLYK.E	808.456	6e-05	2	1	24.99	0	0.163	0|0	sp|P35580|MYH10_HUMAN/sp|P35749|MYH11_HUMAN/sp|Q7Z406|MYH14_HUMAN/sp|P35579|MYH9_HUMAN/tr|B1PS43|B1PS43_HUMAN/tr|B3KWH4|B3KWH4_HUMAN/tr|A0A024R1N1|A0A024R1N1_HUMAN/tr|B4E3S1|B4E3S1_HUMAN/tr|Q86XU5|Q86XU5_HUMAN/tr|A0A024QZJ4|A0A024QZJ4_HUMAN/tr|M0QY43|M0QY43_HUMAN/tr|A0A024QZJ6|A0A024QZJ6_HUMAN		8.26	0		0	2	MASCOT		T
	R16099_1,14904	R.TVGQLYK.E	808.456	8e-05	2	1	25.56	0	0.143	0|0	sp|P35580|MYH10_HUMAN/sp|P35749|MYH11_HUMAN/sp|Q7Z406|MYH14_HUMAN/sp|P35579|MYH9_HUMAN/tr|B1PS43|B1PS43_HUMAN/tr|B3KWH4|B3KWH4_HUMAN/tr|A0A024R1N1|A0A024R1N1_HUMAN/tr|B4E3S1|B4E3S1_HUMAN/tr|Q86XU5|Q86XU5_HUMAN/tr|A0A024QZJ4|A0A024QZJ4_HUMAN/tr|M0QY43|M0QY43_HUMAN/tr|A0A024QZJ6|A0A024QZJ6_HUMAN		8.26	0		0	2	MASCOT		T
	R16099_1,5228	R.TVTEAK.R ! K.VTTEAK.M ! K.VTTEAK.L	648.356	9e-05	1	1	20.21	0	1.81	0|0	tr|X5C3Z9|X5C3Z9_HUMAN ! sp|Q7Z406|MYH14_HUMAN ! sp|P35579|MYH9_HUMAN/tr|A0A024R1N1|A0A024R1N1_HUMAN/tr|Q86XU5|Q86XU5_HUMAN/tr|Q99529|Q99529_HUMAN		5.66	0		0	2	MASCOT		T
$4-1	tr|B4E3A4|B4E3A4_HUMAN cDNA FLJ57283, highly similar to Actin, cytoplasmic 2 OS=Homo sapiens PE=2 SV=1	103	14	0.3876	39799.1	5.23
$4-2	sp|P60709|ACTB_HUMAN Actin, cytoplasmic 1 OS=Homo sapiens GN=ACTB PE=1 SV=1	103	14	0.368	41736.3	5.29
$4-3	tr|Q1KLZ0|Q1KLZ0_HUMAN HCG15971, isoform CRA_a OS=Homo sapiens GN=PS1TP5BP1 PE=2 SV=1	103	14	0.368	41736.3	5.29
$4-4	sp|P63261|ACTG_HUMAN Actin, cytoplasmic 2 OS=Homo sapiens GN=ACTG1 PE=1 SV=1	103	14	0.368	41792.4	5.31
$4-5	tr|B4E335|B4E335_HUMAN cDNA FLJ52842, highly similar to Actin, cytoplasmic 1 OS=Homo sapiens PE=2 SV=1	103	14	0.3932	39225.5	5.39
$4-6	tr|Q53G76|Q53G76_HUMAN Beta actin variant (Fragment) OS=Homo sapiens PE=2 SV=1	103	14	0.368	41720.2	5.29
$4-7	tr|Q53GK6|Q53GK6_HUMAN Beta actin variant (Fragment) OS=Homo sapiens PE=2 SV=1	103	14	0.368	41722.3	5.29
$4-8	tr|Q8WVW5|Q8WVW5_HUMAN Putative uncharacterized protein (Fragment) OS=Homo sapiens PE=2 SV=1	103	14	0.3802	40502.9	5.78
$4-9	tr|Q53G99|Q53G99_HUMAN Beta actin variant (Fragment) OS=Homo sapiens PE=2 SV=1	103	14	0.368	41764.3	5.38
	R16099_1,13792	K.AGFAGDDAPR.A	976.448	0.00012	2	1	49.64	0	0.000401	0|0	sp|P62736|ACTA_HUMAN/sp|P60709|ACTB_HUMAN/sp|P68032|ACTC_HUMAN/sp|P63261|ACTG_HUMAN/sp|P63267|ACTH_HUMAN/sp|P68133|ACTS_HUMAN/sp|Q6S8J3|POTEE_HUMAN/sp|P0CG38|POTEI_HUMAN/sp|P0CG39|POTEJ_HUMAN/sp|A5A3E0|POTEF_HUMAN/tr|G5E9R0|G5E9R0_HUMAN/tr|Q1KLZ0|Q1KLZ0_HUMAN/tr|D2JYH4|D2JYH4_HUMAN/tr|C9JTX5|C9JTX5_HUMAN/tr|B7Z6I1|B7Z6I1_HUMAN/tr|K7EM38|K7EM38_HUMAN/tr|Q7Z7J6|Q7Z7J6_HUMAN/tr|Q8WVW5|Q8WVW5_HUMAN/t…		4.21	0		0	2	MASCOT		T
	R16099_1,13804	K.AGFAGDDAPR.A	976.448	-4e-05	2	1	52.79	0	0.000194	0|0	sp|P62736|ACTA_HUMAN/sp|P60709|ACTB_HUMAN/sp|P68032|ACTC_HUMAN/sp|P63261|ACTG_HUMAN/sp|P63267|ACTH_HUMAN/sp|P68133|ACTS_HUMAN/sp|Q6S8J3|POTEE_HUMAN/sp|P0CG38|POTEI_HUMAN/sp|P0CG39|POTEJ_HUMAN/sp|A5A3E0|POTEF_HUMAN/tr|G5E9R0|G5E9R0_HUMAN/tr|Q1KLZ0|Q1KLZ0_HUMAN/tr|D2JYH4|D2JYH4_HUMAN/tr|C9JTX5|C9JTX5_HUMAN/tr|B7Z6I1|B7Z6I1_HUMAN/tr|K7EM38|K7EM38_HUMAN/tr|Q7Z7J6|Q7Z7J6_HUMAN/tr|Q8WVW5|Q8WVW5_HUMAN/t…		4.21	0		0	2	MASCOT		T
	R16099_1,13825	K.AGFAGDDAPR.A	976.448	6e-05	2	1	52.4	0	0.000213	0|0	sp|P62736|ACTA_HUMAN/sp|P60709|ACTB_HUMAN/sp|P68032|ACTC_HUMAN/sp|P63261|ACTG_HUMAN/sp|P63267|ACTH_HUMAN/sp|P68133|ACTS_HUMAN/sp|Q6S8J3|POTEE_HUMAN/sp|P0CG38|POTEI_HUMAN/sp|P0CG39|POTEJ_HUMAN/sp|A5A3E0|POTEF_HUMAN/tr|G5E9R0|G5E9R0_HUMAN/tr|Q1KLZ0|Q1KLZ0_HUMAN/tr|D2JYH4|D2JYH4_HUMAN/tr|C9JTX5|C9JTX5_HUMAN/tr|B7Z6I1|B7Z6I1_HUMAN/tr|K7EM38|K7EM38_HUMAN/tr|Q7Z7J6|Q7Z7J6_HUMAN/tr|Q8WVW5|Q8WVW5_HUMAN/t…		4.21	0		0	2	MASCOT		T
	R16099_1,13843	K.AGFAGDDAPR.A	976.448	-6e-05	2	1	54.59	0	0.000128	0|0	sp|P62736|ACTA_HUMAN/sp|P60709|ACTB_HUMAN/sp|P68032|ACTC_HUMAN/sp|P63261|ACTG_HUMAN/sp|P63267|ACTH_HUMAN/sp|P68133|ACTS_HUMAN/sp|Q6S8J3|POTEE_HUMAN/sp|P0CG38|POTEI_HUMAN/sp|P0CG39|POTEJ_HUMAN/sp|A5A3E0|POTEF_HUMAN/tr|G5E9R0|G5E9R0_HUMAN/tr|Q1KLZ0|Q1KLZ0_HUMAN/tr|D2JYH4|D2JYH4_HUMAN/tr|C9JTX5|C9JTX5_HUMAN/tr|B7Z6I1|B7Z6I1_HUMAN/tr|K7EM38|K7EM38_HUMAN/tr|Q7Z7J6|Q7Z7J6_HUMAN/tr|Q8WVW5|Q8WVW5_HUMAN/t…		4.21	0		0	2	MASCOT		T
	R16099_1,13867	K.AGFAGDDAPR.A	976.448	-2e-05	2	1	58.77	0	4.9e-05	0|0	sp|P62736|ACTA_HUMAN/sp|P60709|ACTB_HUMAN/sp|P68032|ACTC_HUMAN/sp|P63261|ACTG_HUMAN/sp|P63267|ACTH_HUMAN/sp|P68133|ACTS_HUMAN/sp|Q6S8J3|POTEE_HUMAN/sp|P0CG38|POTEI_HUMAN/sp|P0CG39|POTEJ_HUMAN/sp|A5A3E0|POTEF_HUMAN/tr|G5E9R0|G5E9R0_HUMAN/tr|Q1KLZ0|Q1KLZ0_HUMAN/tr|D2JYH4|D2JYH4_HUMAN/tr|C9JTX5|C9JTX5_HUMAN/tr|B7Z6I1|B7Z6I1_HUMAN/tr|K7EM38|K7EM38_HUMAN/tr|Q7Z7J6|Q7Z7J6_HUMAN/tr|Q8WVW5|Q8WVW5_HUMAN/t…		4.21	0		0	2	MASCOT		T
	R16099_1,13887	K.AGFAGDDAPR.A	976.448	-2e-05	2	1	55.63	0	0.000101	0|0	sp|P62736|ACTA_HUMAN/sp|P60709|ACTB_HUMAN/sp|P68032|ACTC_HUMAN/sp|P63261|ACTG_HUMAN/sp|P63267|ACTH_HUMAN/sp|P68133|ACTS_HUMAN/sp|Q6S8J3|POTEE_HUMAN/sp|P0CG38|POTEI_HUMAN/sp|P0CG39|POTEJ_HUMAN/sp|A5A3E0|POTEF_HUMAN/tr|G5E9R0|G5E9R0_HUMAN/tr|Q1KLZ0|Q1KLZ0_HUMAN/tr|D2JYH4|D2JYH4_HUMAN/tr|C9JTX5|C9JTX5_HUMAN/tr|B7Z6I1|B7Z6I1_HUMAN/tr|K7EM38|K7EM38_HUMAN/tr|Q7Z7J6|Q7Z7J6_HUMAN/tr|Q8WVW5|Q8WVW5_HUMAN/t…		4.21	0		0	2	MASCOT		T
	R16099_1,13909	K.AGFAGDDAPR.A	976.448	-6e-05	2	1	53.88	0	0.000151	0|0	sp|P62736|ACTA_HUMAN/sp|P60709|ACTB_HUMAN/sp|P68032|ACTC_HUMAN/sp|P63261|ACTG_HUMAN/sp|P63267|ACTH_HUMAN/sp|P68133|ACTS_HUMAN/sp|Q6S8J3|POTEE_HUMAN/sp|P0CG38|POTEI_HUMAN/sp|P0CG39|POTEJ_HUMAN/sp|A5A3E0|POTEF_HUMAN/tr|G5E9R0|G5E9R0_HUMAN/tr|Q1KLZ0|Q1KLZ0_HUMAN/tr|D2JYH4|D2JYH4_HUMAN/tr|C9JTX5|C9JTX5_HUMAN/tr|B7Z6I1|B7Z6I1_HUMAN/tr|K7EM38|K7EM38_HUMAN/tr|Q7Z7J6|Q7Z7J6_HUMAN/tr|Q8WVW5|Q8WVW5_HUMAN/t…		4.21	0		0	2	MASCOT		T
	R16099_1,13936	K.AGFAGDDAPR.A	976.448	-0.0001	2	1	53.17	0	0.000178	0|0	sp|P62736|ACTA_HUMAN/sp|P60709|ACTB_HUMAN/sp|P68032|ACTC_HUMAN/sp|P63261|ACTG_HUMAN/sp|P63267|ACTH_HUMAN/sp|P68133|ACTS_HUMAN/sp|Q6S8J3|POTEE_HUMAN/sp|P0CG38|POTEI_HUMAN/sp|P0CG39|POTEJ_HUMAN/sp|A5A3E0|POTEF_HUMAN/tr|G5E9R0|G5E9R0_HUMAN/tr|Q1KLZ0|Q1KLZ0_HUMAN/tr|D2JYH4|D2JYH4_HUMAN/tr|C9JTX5|C9JTX5_HUMAN/tr|B7Z6I1|B7Z6I1_HUMAN/tr|K7EM38|K7EM38_HUMAN/tr|Q7Z7J6|Q7Z7J6_HUMAN/tr|Q8WVW5|Q8WVW5_HUMAN/t…		4.21	0		0	2	MASCOT		T
	R16099_1,12640	K.CDVDIR.K	777.356	0.00014	1	1	30.4	0	0.0335	0|0	sp|Q562R1|ACTBL_HUMAN/sp|P60709|ACTB_HUMAN/sp|P63261|ACTG_HUMAN/tr|Q1KLZ0|Q1KLZ0_HUMAN/tr|B3KWQ3|B3KWQ3_HUMAN/tr|Q9UE89|Q9UE89_HUMAN/tr|A4UCT3|A4UCT3_HUMAN/tr|Q8WVW5|Q8WVW5_HUMAN/tr|B7ZAP6|B7ZAP6_HUMAN/tr|A5GZ75|A5GZ75_HUMAN/tr|V9HVZ7|V9HVZ7_HUMAN/tr|F1BXA6|F1BXA6_HUMAN/tr|Q53G76|Q53G76_HUMAN/tr|B4E335|B4E335_HUMAN/tr|Q53G99|Q53G99_HUMAN/tr|Q96DE1|Q96DE1_HUMAN/tr|Q96FU6|Q96FU6_HUMAN/tr|Q53GK6|Q53…		4.21	0		0	2	MASCOT		T
	R16099_1,12659	K.CDVDIR.K	777.356	-0.00047	1	1	32.4	0	0.0211	0|0	sp|Q562R1|ACTBL_HUMAN/sp|P60709|ACTB_HUMAN/sp|P63261|ACTG_HUMAN/tr|Q1KLZ0|Q1KLZ0_HUMAN/tr|B3KWQ3|B3KWQ3_HUMAN/tr|Q9UE89|Q9UE89_HUMAN/tr|A4UCT3|A4UCT3_HUMAN/tr|Q8WVW5|Q8WVW5_HUMAN/tr|B7ZAP6|B7ZAP6_HUMAN/tr|A5GZ75|A5GZ75_HUMAN/tr|V9HVZ7|V9HVZ7_HUMAN/tr|F1BXA6|F1BXA6_HUMAN/tr|Q53G76|Q53G76_HUMAN/tr|B4E335|B4E335_HUMAN/tr|Q53G99|Q53G99_HUMAN/tr|Q96DE1|Q96DE1_HUMAN/tr|Q96FU6|Q96FU6_HUMAN/tr|Q53GK6|Q53…		4.21	0		0	2	MASCOT		T
	R16099_1,12677	K.CDVDIR.K	777.356	6e-05	1	1	32.43	0	0.021	0|0	sp|Q562R1|ACTBL_HUMAN/sp|P60709|ACTB_HUMAN/sp|P63261|ACTG_HUMAN/tr|Q1KLZ0|Q1KLZ0_HUMAN/tr|B3KWQ3|B3KWQ3_HUMAN/tr|Q9UE89|Q9UE89_HUMAN/tr|A4UCT3|A4UCT3_HUMAN/tr|Q8WVW5|Q8WVW5_HUMAN/tr|B7ZAP6|B7ZAP6_HUMAN/tr|A5GZ75|A5GZ75_HUMAN/tr|V9HVZ7|V9HVZ7_HUMAN/tr|F1BXA6|F1BXA6_HUMAN/tr|Q53G76|Q53G76_HUMAN/tr|B4E335|B4E335_HUMAN/tr|Q53G99|Q53G99_HUMAN/tr|Q96DE1|Q96DE1_HUMAN/tr|Q96FU6|Q96FU6_HUMAN/tr|Q53GK6|Q53…		4.21	0		0	2	MASCOT		T
	R16099_1,12697	K.CDVDIR.K	777.356	-8e-05	1	1	30.41	0	0.0334	0|0	sp|Q562R1|ACTBL_HUMAN/sp|P60709|ACTB_HUMAN/sp|P63261|ACTG_HUMAN/tr|Q1KLZ0|Q1KLZ0_HUMAN/tr|B3KWQ3|B3KWQ3_HUMAN/tr|Q9UE89|Q9UE89_HUMAN/tr|A4UCT3|A4UCT3_HUMAN/tr|Q8WVW5|Q8WVW5_HUMAN/tr|B7ZAP6|B7ZAP6_HUMAN/tr|A5GZ75|A5GZ75_HUMAN/tr|V9HVZ7|V9HVZ7_HUMAN/tr|F1BXA6|F1BXA6_HUMAN/tr|Q53G76|Q53G76_HUMAN/tr|B4E335|B4E335_HUMAN/tr|Q53G99|Q53G99_HUMAN/tr|Q96DE1|Q96DE1_HUMAN/tr|Q96FU6|Q96FU6_HUMAN/tr|Q53GK6|Q53…		4.21	0		0	2	MASCOT		T
	R16099_1,12725	K.CDVDIR.K	777.356	0.00032	1	1	32.19	0	0.0211	0|0	sp|Q562R1|ACTBL_HUMAN/sp|P60709|ACTB_HUMAN/sp|P63261|ACTG_HUMAN/tr|Q1KLZ0|Q1KLZ0_HUMAN/tr|B3KWQ3|B3KWQ3_HUMAN/tr|Q9UE89|Q9UE89_HUMAN/tr|A4UCT3|A4UCT3_HUMAN/tr|Q8WVW5|Q8WVW5_HUMAN/tr|B7ZAP6|B7ZAP6_HUMAN/tr|A5GZ75|A5GZ75_HUMAN/tr|V9HVZ7|V9HVZ7_HUMAN/tr|F1BXA6|F1BXA6_HUMAN/tr|Q53G76|Q53G76_HUMAN/tr|B4E335|B4E335_HUMAN/tr|Q53G99|Q53G99_HUMAN/tr|Q96DE1|Q96DE1_HUMAN/tr|Q96FU6|Q96FU6_HUMAN/tr|Q53GK6|Q53…		4.21	0		0	2	MASCOT		T
	R16099_1,11317	K.DSYVGDEAQSK.R	1198.52	0.00051	2	1	42.89	0	0.00114	0|0	sp|P62736|ACTA_HUMAN/sp|P60709|ACTB_HUMAN/sp|P68032|ACTC_HUMAN/sp|P63261|ACTG_HUMAN/sp|P63267|ACTH_HUMAN/sp|P68133|ACTS_HUMAN/tr|G5E9R0|G5E9R0_HUMAN/tr|Q1KLZ0|Q1KLZ0_HUMAN/tr|D2JYH4|D2JYH4_HUMAN/tr|C9JTX5|C9JTX5_HUMAN/tr|B7Z6I1|B7Z6I1_HUMAN/tr|K7EM38|K7EM38_HUMAN/tr|B4DUI8|B4DUI8_HUMAN/tr|Q7Z7J6|Q7Z7J6_HUMAN/tr|Q8WVW5|Q8WVW5_HUMAN/tr|A8K3K1|A8K3K1_HUMAN/tr|J3KT65|J3KT65_HUMAN/tr|Q53G76|Q53G76_HUM…		4.03	0		0	2	MASCOT		T
	R16099_1,11331	K.DSYVGDEAQSK.R	1198.52	0.00061	2	1	47.4	0	0.000402	0|0	sp|P62736|ACTA_HUMAN/sp|P60709|ACTB_HUMAN/sp|P68032|ACTC_HUMAN/sp|P63261|ACTG_HUMAN/sp|P63267|ACTH_HUMAN/sp|P68133|ACTS_HUMAN/tr|G5E9R0|G5E9R0_HUMAN/tr|Q1KLZ0|Q1KLZ0_HUMAN/tr|D2JYH4|D2JYH4_HUMAN/tr|C9JTX5|C9JTX5_HUMAN/tr|B7Z6I1|B7Z6I1_HUMAN/tr|K7EM38|K7EM38_HUMAN/tr|B4DUI8|B4DUI8_HUMAN/tr|Q7Z7J6|Q7Z7J6_HUMAN/tr|Q8WVW5|Q8WVW5_HUMAN/tr|A8K3K1|A8K3K1_HUMAN/tr|J3KT65|J3KT65_HUMAN/tr|Q53G76|Q53G76_HUM…		4.03	0		0	2	MASCOT		T
	R16099_1,11349	K.DSYVGDEAQSK.R	1198.52	0.00063	2	1	59.57	0	2.42e-05	0|0	sp|P62736|ACTA_HUMAN/sp|P60709|ACTB_HUMAN/sp|P68032|ACTC_HUMAN/sp|P63261|ACTG_HUMAN/sp|P63267|ACTH_HUMAN/sp|P68133|ACTS_HUMAN/tr|G5E9R0|G5E9R0_HUMAN/tr|Q1KLZ0|Q1KLZ0_HUMAN/tr|D2JYH4|D2JYH4_HUMAN/tr|C9JTX5|C9JTX5_HUMAN/tr|B7Z6I1|B7Z6I1_HUMAN/tr|K7EM38|K7EM38_HUMAN/tr|B4DUI8|B4DUI8_HUMAN/tr|Q7Z7J6|Q7Z7J6_HUMAN/tr|Q8WVW5|Q8WVW5_HUMAN/tr|A8K3K1|A8K3K1_HUMAN/tr|J3KT65|J3KT65_HUMAN/tr|Q53G76|Q53G76_HUM…		4.03	0		0	2	MASCOT		T
	R16099_1,11368	K.DSYVGDEAQSK.R	1198.52	0.00043	2	1	48.01	0	0.000349	0|0	sp|P62736|ACTA_HUMAN/sp|P60709|ACTB_HUMAN/sp|P68032|ACTC_HUMAN/sp|P63261|ACTG_HUMAN/sp|P63267|ACTH_HUMAN/sp|P68133|ACTS_HUMAN/tr|G5E9R0|G5E9R0_HUMAN/tr|Q1KLZ0|Q1KLZ0_HUMAN/tr|D2JYH4|D2JYH4_HUMAN/tr|C9JTX5|C9JTX5_HUMAN/tr|B7Z6I1|B7Z6I1_HUMAN/tr|K7EM38|K7EM38_HUMAN/tr|B4DUI8|B4DUI8_HUMAN/tr|Q7Z7J6|Q7Z7J6_HUMAN/tr|Q8WVW5|Q8WVW5_HUMAN/tr|A8K3K1|A8K3K1_HUMAN/tr|J3KT65|J3KT65_HUMAN/tr|Q53G76|Q53G76_HUM…		4.03	0		0	2	MASCOT		T
	R16099_1,11388	K.DSYVGDEAQSK.R	1198.52	0.00029	2	1	43.56	0	0.000941	0|0	sp|P62736|ACTA_HUMAN/sp|P60709|ACTB_HUMAN/sp|P68032|ACTC_HUMAN/sp|P63261|ACTG_HUMAN/sp|P63267|ACTH_HUMAN/sp|P68133|ACTS_HUMAN/tr|G5E9R0|G5E9R0_HUMAN/tr|Q1KLZ0|Q1KLZ0_HUMAN/tr|D2JYH4|D2JYH4_HUMAN/tr|C9JTX5|C9JTX5_HUMAN/tr|B7Z6I1|B7Z6I1_HUMAN/tr|K7EM38|K7EM38_HUMAN/tr|B4DUI8|B4DUI8_HUMAN/tr|Q7Z7J6|Q7Z7J6_HUMAN/tr|Q8WVW5|Q8WVW5_HUMAN/tr|A8K3K1|A8K3K1_HUMAN/tr|J3KT65|J3KT65_HUMAN/tr|Q53G76|Q53G76_HUM…		4.03	0		0	2	MASCOT		T
	R16099_1,21851	K.EITALAPSTMK.I	1161.62	-0.00056	2	1	42.74	0	0.00512	0|0	sp|P62736|ACTA_HUMAN/sp|P60709|ACTB_HUMAN/sp|P68032|ACTC_HUMAN/sp|P63261|ACTG_HUMAN/sp|P63267|ACTH_HUMAN/sp|P68133|ACTS_HUMAN/tr|Q1KLZ0|Q1KLZ0_HUMAN/tr|D2JYH4|D2JYH4_HUMAN/tr|B3KWQ3|B3KWQ3_HUMAN/tr|B4DUI8|B4DUI8_HUMAN/tr|Q7Z7J6|Q7Z7J6_HUMAN/tr|Q9UE89|Q9UE89_HUMAN/tr|A4UCT3|A4UCT3_HUMAN/tr|Q8WVW5|Q8WVW5_HUMAN/tr|A8K3K1|A8K3K1_HUMAN/tr|B7ZAP6|B7ZAP6_HUMAN/tr|A5GZ75|A5GZ75_HUMAN/tr|B3KPP5|B3KPP5_HUM…		6.1	0		0	2	MASCOT		T
	R16099_1,21866	K.EITALAPSTMK.I	1161.62	0.00018	2	1	44.62	0	0.00328	0|0	sp|P62736|ACTA_HUMAN/sp|P60709|ACTB_HUMAN/sp|P68032|ACTC_HUMAN/sp|P63261|ACTG_HUMAN/sp|P63267|ACTH_HUMAN/sp|P68133|ACTS_HUMAN/tr|Q1KLZ0|Q1KLZ0_HUMAN/tr|D2JYH4|D2JYH4_HUMAN/tr|B3KWQ3|B3KWQ3_HUMAN/tr|B4DUI8|B4DUI8_HUMAN/tr|Q7Z7J6|Q7Z7J6_HUMAN/tr|Q9UE89|Q9UE89_HUMAN/tr|A4UCT3|A4UCT3_HUMAN/tr|Q8WVW5|Q8WVW5_HUMAN/tr|A8K3K1|A8K3K1_HUMAN/tr|B7ZAP6|B7ZAP6_HUMAN/tr|A5GZ75|A5GZ75_HUMAN/tr|B3KPP5|B3KPP5_HUM…		6.1	0		0	2	MASCOT		T
	R16099_1,21885	K.EITALAPSTMK.I	1161.62	8e-05	2	1	48.17	0	0.00146	0|0	sp|P62736|ACTA_HUMAN/sp|P60709|ACTB_HUMAN/sp|P68032|ACTC_HUMAN/sp|P63261|ACTG_HUMAN/sp|P63267|ACTH_HUMAN/sp|P68133|ACTS_HUMAN/tr|Q1KLZ0|Q1KLZ0_HUMAN/tr|D2JYH4|D2JYH4_HUMAN/tr|B3KWQ3|B3KWQ3_HUMAN/tr|B4DUI8|B4DUI8_HUMAN/tr|Q7Z7J6|Q7Z7J6_HUMAN/tr|Q9UE89|Q9UE89_HUMAN/tr|A4UCT3|A4UCT3_HUMAN/tr|Q8WVW5|Q8WVW5_HUMAN/tr|A8K3K1|A8K3K1_HUMAN/tr|B7ZAP6|B7ZAP6_HUMAN/tr|A5GZ75|A5GZ75_HUMAN/tr|B3KPP5|B3KPP5_HUM…		6.1	0		0	2	MASCOT		T
	R16099_1,21907	K.EITALAPSTMK.I	1161.62	0.00016	2	1	46.87	0	0.00195	0|0	sp|P62736|ACTA_HUMAN/sp|P60709|ACTB_HUMAN/sp|P68032|ACTC_HUMAN/sp|P63261|ACTG_HUMAN/sp|P63267|ACTH_HUMAN/sp|P68133|ACTS_HUMAN/tr|Q1KLZ0|Q1KLZ0_HUMAN/tr|D2JYH4|D2JYH4_HUMAN/tr|B3KWQ3|B3KWQ3_HUMAN/tr|B4DUI8|B4DUI8_HUMAN/tr|Q7Z7J6|Q7Z7J6_HUMAN/tr|Q9UE89|Q9UE89_HUMAN/tr|A4UCT3|A4UCT3_HUMAN/tr|Q8WVW5|Q8WVW5_HUMAN/tr|A8K3K1|A8K3K1_HUMAN/tr|B7ZAP6|B7ZAP6_HUMAN/tr|A5GZ75|A5GZ75_HUMAN/tr|B3KPP5|B3KPP5_HUM…		6.1	0		0	2	MASCOT		T
	R16099_1,21927	K.EITALAPSTMK.I	1161.62	0.00016	2	1	43.47	0	0.00427	0|0	sp|P62736|ACTA_HUMAN/sp|P60709|ACTB_HUMAN/sp|P68032|ACTC_HUMAN/sp|P63261|ACTG_HUMAN/sp|P63267|ACTH_HUMAN/sp|P68133|ACTS_HUMAN/tr|Q1KLZ0|Q1KLZ0_HUMAN/tr|D2JYH4|D2JYH4_HUMAN/tr|B3KWQ3|B3KWQ3_HUMAN/tr|B4DUI8|B4DUI8_HUMAN/tr|Q7Z7J6|Q7Z7J6_HUMAN/tr|Q9UE89|Q9UE89_HUMAN/tr|A4UCT3|A4UCT3_HUMAN/tr|Q8WVW5|Q8WVW5_HUMAN/tr|A8K3K1|A8K3K1_HUMAN/tr|B7ZAP6|B7ZAP6_HUMAN/tr|A5GZ75|A5GZ75_HUMAN/tr|B3KPP5|B3KPP5_HUM…		6.1	0		0	2	MASCOT		T
	R16099_1,21947	K.EITALAPSTMK.I	1161.62	0.00032	2	1	40.98	0	0.00758	0|0	sp|P62736|ACTA_HUMAN/sp|P60709|ACTB_HUMAN/sp|P68032|ACTC_HUMAN/sp|P63261|ACTG_HUMAN/sp|P63267|ACTH_HUMAN/sp|P68133|ACTS_HUMAN/tr|Q1KLZ0|Q1KLZ0_HUMAN/tr|D2JYH4|D2JYH4_HUMAN/tr|B3KWQ3|B3KWQ3_HUMAN/tr|B4DUI8|B4DUI8_HUMAN/tr|Q7Z7J6|Q7Z7J6_HUMAN/tr|Q9UE89|Q9UE89_HUMAN/tr|A4UCT3|A4UCT3_HUMAN/tr|Q8WVW5|Q8WVW5_HUMAN/tr|A8K3K1|A8K3K1_HUMAN/tr|B7ZAP6|B7ZAP6_HUMAN/tr|A5GZ75|A5GZ75_HUMAN/tr|B3KPP5|B3KPP5_HUM…		6.1	0		0	2	MASCOT		T
	R16099_1,21972	K.EITALAPSTMK.I	1161.62	-6e-05	2	1	34.48	0	0.0343	0|0	sp|P62736|ACTA_HUMAN/sp|P60709|ACTB_HUMAN/sp|P68032|ACTC_HUMAN/sp|P63261|ACTG_HUMAN/sp|P63267|ACTH_HUMAN/sp|P68133|ACTS_HUMAN/tr|Q1KLZ0|Q1KLZ0_HUMAN/tr|D2JYH4|D2JYH4_HUMAN/tr|B3KWQ3|B3KWQ3_HUMAN/tr|B4DUI8|B4DUI8_HUMAN/tr|Q7Z7J6|Q7Z7J6_HUMAN/tr|Q9UE89|Q9UE89_HUMAN/tr|A4UCT3|A4UCT3_HUMAN/tr|Q8WVW5|Q8WVW5_HUMAN/tr|A8K3K1|A8K3K1_HUMAN/tr|B7ZAP6|B7ZAP6_HUMAN/tr|A5GZ75|A5GZ75_HUMAN/tr|B3KPP5|B3KPP5_HUM…		6.1	0		0	2	MASCOT		T
	R16099_1,21996	K.EITALAPSTMK.I	1161.62	-0.00054	2	1	28.26	0	0.144	0|0	sp|P62736|ACTA_HUMAN/sp|P60709|ACTB_HUMAN/sp|P68032|ACTC_HUMAN/sp|P63261|ACTG_HUMAN/sp|P63267|ACTH_HUMAN/sp|P68133|ACTS_HUMAN/tr|Q1KLZ0|Q1KLZ0_HUMAN/tr|D2JYH4|D2JYH4_HUMAN/tr|B3KWQ3|B3KWQ3_HUMAN/tr|B4DUI8|B4DUI8_HUMAN/tr|Q7Z7J6|Q7Z7J6_HUMAN/tr|Q9UE89|Q9UE89_HUMAN/tr|A4UCT3|A4UCT3_HUMAN/tr|Q8WVW5|Q8WVW5_HUMAN/tr|A8K3K1|A8K3K1_HUMAN/tr|B7ZAP6|B7ZAP6_HUMAN/tr|A5GZ75|A5GZ75_HUMAN/tr|B3KPP5|B3KPP5_HUM…		6.1	0		0	2	MASCOT		T
	R16099_1,14147	K.IIAPPER.K ! K.IIAPPER.R	795.472	0.0001	2	1	27.6	0	0.0494	0|0	sp|P62736|ACTA_HUMAN/sp|Q562R1|ACTBL_HUMAN/sp|P60709|ACTB_HUMAN/sp|P68032|ACTC_HUMAN/sp|P63261|ACTG_HUMAN/sp|P63267|ACTH_HUMAN/sp|P68133|ACTS_HUMAN/tr|Q1KLZ0|Q1KLZ0_HUMAN/tr|D2JYH4|D2JYH4_HUMAN/tr|B3KWQ3|B3KWQ3_HUMAN/tr|B4DUI8|B4DUI8_HUMAN/tr|Q7Z7J6|Q7Z7J6_HUMAN/tr|A4UCT3|A4UCT3_HUMAN/tr|Q8WVW5|Q8WVW5_HUMAN/tr|B7ZAP6|B7ZAP6_HUMAN/tr|A5GZ75|A5GZ75_HUMAN/tr|V9HVZ7|V9HVZ7_HUMAN/tr|B3KPP5|B3KPP5_HUMA…		6	0		0	2	MASCOT		T
	R16099_1,14163	K.IIAPPER.K ! K.IIAPPER.R	795.472	6e-05	2	1	31.7	0	0.0192	0|0	sp|P62736|ACTA_HUMAN/sp|Q562R1|ACTBL_HUMAN/sp|P60709|ACTB_HUMAN/sp|P68032|ACTC_HUMAN/sp|P63261|ACTG_HUMAN/sp|P63267|ACTH_HUMAN/sp|P68133|ACTS_HUMAN/tr|Q1KLZ0|Q1KLZ0_HUMAN/tr|D2JYH4|D2JYH4_HUMAN/tr|B3KWQ3|B3KWQ3_HUMAN/tr|B4DUI8|B4DUI8_HUMAN/tr|Q7Z7J6|Q7Z7J6_HUMAN/tr|A4UCT3|A4UCT3_HUMAN/tr|Q8WVW5|Q8WVW5_HUMAN/tr|B7ZAP6|B7ZAP6_HUMAN/tr|A5GZ75|A5GZ75_HUMAN/tr|V9HVZ7|V9HVZ7_HUMAN/tr|B3KPP5|B3KPP5_HUMA…		6	0		0	2	MASCOT		T
	R16099_1,14182	K.IIAPPER.K ! K.IIAPPER.R	795.472	-8e-05	2	1	34.51	0	0.0101	0|0	sp|P62736|ACTA_HUMAN/sp|Q562R1|ACTBL_HUMAN/sp|P60709|ACTB_HUMAN/sp|P68032|ACTC_HUMAN/sp|P63261|ACTG_HUMAN/sp|P63267|ACTH_HUMAN/sp|P68133|ACTS_HUMAN/tr|Q1KLZ0|Q1KLZ0_HUMAN/tr|D2JYH4|D2JYH4_HUMAN/tr|B3KWQ3|B3KWQ3_HUMAN/tr|B4DUI8|B4DUI8_HUMAN/tr|Q7Z7J6|Q7Z7J6_HUMAN/tr|A4UCT3|A4UCT3_HUMAN/tr|Q8WVW5|Q8WVW5_HUMAN/tr|B7ZAP6|B7ZAP6_HUMAN/tr|A5GZ75|A5GZ75_HUMAN/tr|V9HVZ7|V9HVZ7_HUMAN/tr|B3KPP5|B3KPP5_HUMA…		6	0		0	2	MASCOT		T
	R16099_1,14207	K.IIAPPER.K ! K.IIAPPER.R	795.472	-8e-05	2	1	33.17	0	0.0137	0|0	sp|P62736|ACTA_HUMAN/sp|Q562R1|ACTBL_HUMAN/sp|P60709|ACTB_HUMAN/sp|P68032|ACTC_HUMAN/sp|P63261|ACTG_HUMAN/sp|P63267|ACTH_HUMAN/sp|P68133|ACTS_HUMAN/tr|Q1KLZ0|Q1KLZ0_HUMAN/tr|D2JYH4|D2JYH4_HUMAN/tr|B3KWQ3|B3KWQ3_HUMAN/tr|B4DUI8|B4DUI8_HUMAN/tr|Q7Z7J6|Q7Z7J6_HUMAN/tr|A4UCT3|A4UCT3_HUMAN/tr|Q8WVW5|Q8WVW5_HUMAN/tr|B7ZAP6|B7ZAP6_HUMAN/tr|A5GZ75|A5GZ75_HUMAN/tr|V9HVZ7|V9HVZ7_HUMAN/tr|B3KPP5|B3KPP5_HUMA…		6	0		0	2	MASCOT		T
	R16099_1,14228	K.IIAPPER.K ! K.IIAPPER.R	795.472	0.00012	2	1	30.85	0	0.0234	0|0	sp|P62736|ACTA_HUMAN/sp|Q562R1|ACTBL_HUMAN/sp|P60709|ACTB_HUMAN/sp|P68032|ACTC_HUMAN/sp|P63261|ACTG_HUMAN/sp|P63267|ACTH_HUMAN/sp|P68133|ACTS_HUMAN/tr|Q1KLZ0|Q1KLZ0_HUMAN/tr|D2JYH4|D2JYH4_HUMAN/tr|B3KWQ3|B3KWQ3_HUMAN/tr|B4DUI8|B4DUI8_HUMAN/tr|Q7Z7J6|Q7Z7J6_HUMAN/tr|A4UCT3|A4UCT3_HUMAN/tr|Q8WVW5|Q8WVW5_HUMAN/tr|B7ZAP6|B7ZAP6_HUMAN/tr|A5GZ75|A5GZ75_HUMAN/tr|V9HVZ7|V9HVZ7_HUMAN/tr|B3KPP5|B3KPP5_HUMA…		6	0		0	2	MASCOT		T
	R16099_1,10138	K.ILTER.G ! R.ILTER.S ! M.LITER.K ! R.LITER.K ! K.LLTER.E	631.377	7e-05	1	1	25.62	0	0.526	0|0	sp|P62736|ACTA_HUMAN/sp|Q562R1|ACTBL_HUMAN/sp|Q9BYX7|ACTBM_HUMAN/sp|P60709|ACTB_HUMAN/sp|P68032|ACTC_HUMAN/sp|P63261|ACTG_HUMAN/sp|P63267|ACTH_HUMAN/sp|P68133|ACTS_HUMAN/sp|Q6S8J3|POTEE_HUMAN/sp|P0CG38|POTEI_HUMAN/sp|P0CG39|POTEJ_HUMAN/tr|Q1KLZ0|Q1KLZ0_HUMAN/tr|D2JYH4|D2JYH4_HUMAN/tr|B3KWQ3|B3KWQ3_HUMAN/tr|B4DUI8|B4DUI8_HUMAN/tr|A0AUL6|A0AUL6_HUMAN/tr|Q8WVW5|Q8WVW5_HUMAN/tr|A8K3K1|A8K3K1_HUMAN/tr…		6	0		0	2	MASCOT		T
	R16099_1,10150	K.ILTER.G ! R.ILTER.S ! M.LITER.K ! R.LITER.K ! K.LLTER.E	631.377	0.00023	1	1	24.44	0	0.69	0|0	sp|P62736|ACTA_HUMAN/sp|Q562R1|ACTBL_HUMAN/sp|Q9BYX7|ACTBM_HUMAN/sp|P60709|ACTB_HUMAN/sp|P68032|ACTC_HUMAN/sp|P63261|ACTG_HUMAN/sp|P63267|ACTH_HUMAN/sp|P68133|ACTS_HUMAN/sp|Q6S8J3|POTEE_HUMAN/sp|P0CG38|POTEI_HUMAN/sp|P0CG39|POTEJ_HUMAN/tr|Q1KLZ0|Q1KLZ0_HUMAN/tr|D2JYH4|D2JYH4_HUMAN/tr|B3KWQ3|B3KWQ3_HUMAN/tr|B4DUI8|B4DUI8_HUMAN/tr|A0AUL6|A0AUL6_HUMAN/tr|Q8WVW5|Q8WVW5_HUMAN/tr|A8K3K1|A8K3K1_HUMAN/tr…		6	0		0	2	MASCOT		T
	R16099_1,10163	K.ILTER.G ! R.ILTER.S ! M.LITER.K ! R.LITER.K ! K.LLTER.E	631.377	0.00035	2	1	25.5	0	0.54	0|0	sp|P62736|ACTA_HUMAN/sp|Q562R1|ACTBL_HUMAN/sp|Q9BYX7|ACTBM_HUMAN/sp|P60709|ACTB_HUMAN/sp|P68032|ACTC_HUMAN/sp|P63261|ACTG_HUMAN/sp|P63267|ACTH_HUMAN/sp|P68133|ACTS_HUMAN/sp|Q6S8J3|POTEE_HUMAN/sp|P0CG38|POTEI_HUMAN/sp|P0CG39|POTEJ_HUMAN/tr|Q1KLZ0|Q1KLZ0_HUMAN/tr|D2JYH4|D2JYH4_HUMAN/tr|B3KWQ3|B3KWQ3_HUMAN/tr|B4DUI8|B4DUI8_HUMAN/tr|A0AUL6|A0AUL6_HUMAN/tr|Q8WVW5|Q8WVW5_HUMAN/tr|A8K3K1|A8K3K1_HUMAN/tr…		6	0		0	2	MASCOT		T
	R16099_1,10168	K.ILTER.G ! R.ILTER.S ! M.LITER.K ! R.LITER.K ! K.LLTER.E	631.377	0.00031	1	1	24.67	0	0.654	0|0	sp|P62736|ACTA_HUMAN/sp|Q562R1|ACTBL_HUMAN/sp|Q9BYX7|ACTBM_HUMAN/sp|P60709|ACTB_HUMAN/sp|P68032|ACTC_HUMAN/sp|P63261|ACTG_HUMAN/sp|P63267|ACTH_HUMAN/sp|P68133|ACTS_HUMAN/sp|Q6S8J3|POTEE_HUMAN/sp|P0CG38|POTEI_HUMAN/sp|P0CG39|POTEJ_HUMAN/tr|Q1KLZ0|Q1KLZ0_HUMAN/tr|D2JYH4|D2JYH4_HUMAN/tr|B3KWQ3|B3KWQ3_HUMAN/tr|B4DUI8|B4DUI8_HUMAN/tr|A0AUL6|A0AUL6_HUMAN/tr|Q8WVW5|Q8WVW5_HUMAN/tr|A8K3K1|A8K3K1_HUMAN/tr…		6	0		0	2	MASCOT		T
	R16099_1,10176	K.ILTER.G ! R.ILTER.S ! M.LITER.K ! R.LITER.K ! K.LLTER.E	631.377	0.00031	2	1	25.5	0	0.54	0|0	sp|P62736|ACTA_HUMAN/sp|Q562R1|ACTBL_HUMAN/sp|Q9BYX7|ACTBM_HUMAN/sp|P60709|ACTB_HUMAN/sp|P68032|ACTC_HUMAN/sp|P63261|ACTG_HUMAN/sp|P63267|ACTH_HUMAN/sp|P68133|ACTS_HUMAN/sp|Q6S8J3|POTEE_HUMAN/sp|P0CG38|POTEI_HUMAN/sp|P0CG39|POTEJ_HUMAN/tr|Q1KLZ0|Q1KLZ0_HUMAN/tr|D2JYH4|D2JYH4_HUMAN/tr|B3KWQ3|B3KWQ3_HUMAN/tr|B4DUI8|B4DUI8_HUMAN/tr|A0AUL6|A0AUL6_HUMAN/tr|Q8WVW5|Q8WVW5_HUMAN/tr|A8K3K1|A8K3K1_HUMAN/tr…		6	0		0	2	MASCOT		T
	R16099_1,10188	K.ILTER.G ! R.ILTER.S ! M.LITER.K ! R.LITER.K ! K.LLTER.E	631.377	0.00031	1	1	25.42	0	0.55	0|0	sp|P62736|ACTA_HUMAN/sp|Q562R1|ACTBL_HUMAN/sp|Q9BYX7|ACTBM_HUMAN/sp|P60709|ACTB_HUMAN/sp|P68032|ACTC_HUMAN/sp|P63261|ACTG_HUMAN/sp|P63267|ACTH_HUMAN/sp|P68133|ACTS_HUMAN/sp|Q6S8J3|POTEE_HUMAN/sp|P0CG38|POTEI_HUMAN/sp|P0CG39|POTEJ_HUMAN/tr|Q1KLZ0|Q1KLZ0_HUMAN/tr|D2JYH4|D2JYH4_HUMAN/tr|B3KWQ3|B3KWQ3_HUMAN/tr|B4DUI8|B4DUI8_HUMAN/tr|A0AUL6|A0AUL6_HUMAN/tr|Q8WVW5|Q8WVW5_HUMAN/tr|A8K3K1|A8K3K1_HUMAN/tr…		6	0		0	2	MASCOT		T
	R16099_1,10198	K.ILTER.G ! R.ILTER.S ! M.LITER.K ! R.LITER.K ! K.LLTER.E	631.377	0.00035	2	1	23.65	0	0.827	0|0	sp|P62736|ACTA_HUMAN/sp|Q562R1|ACTBL_HUMAN/sp|Q9BYX7|ACTBM_HUMAN/sp|P60709|ACTB_HUMAN/sp|P68032|ACTC_HUMAN/sp|P63261|ACTG_HUMAN/sp|P63267|ACTH_HUMAN/sp|P68133|ACTS_HUMAN/sp|Q6S8J3|POTEE_HUMAN/sp|P0CG38|POTEI_HUMAN/sp|P0CG39|POTEJ_HUMAN/tr|Q1KLZ0|Q1KLZ0_HUMAN/tr|D2JYH4|D2JYH4_HUMAN/tr|B3KWQ3|B3KWQ3_HUMAN/tr|B4DUI8|B4DUI8_HUMAN/tr|A0AUL6|A0AUL6_HUMAN/tr|Q8WVW5|Q8WVW5_HUMAN/tr|A8K3K1|A8K3K1_HUMAN/tr…		6	0		0	2	MASCOT		T
	R16099_1,10219	K.ILTER.G ! R.ILTER.S ! M.LITER.K ! R.LITER.K ! K.LLTER.E	631.377	0.00029	2	1	25.34	0	0.561	0|0	sp|P62736|ACTA_HUMAN/sp|Q562R1|ACTBL_HUMAN/sp|Q9BYX7|ACTBM_HUMAN/sp|P60709|ACTB_HUMAN/sp|P68032|ACTC_HUMAN/sp|P63261|ACTG_HUMAN/sp|P63267|ACTH_HUMAN/sp|P68133|ACTS_HUMAN/sp|Q6S8J3|POTEE_HUMAN/sp|P0CG38|POTEI_HUMAN/sp|P0CG39|POTEJ_HUMAN/tr|Q1KLZ0|Q1KLZ0_HUMAN/tr|D2JYH4|D2JYH4_HUMAN/tr|B3KWQ3|B3KWQ3_HUMAN/tr|B4DUI8|B4DUI8_HUMAN/tr|A0AUL6|A0AUL6_HUMAN/tr|Q8WVW5|Q8WVW5_HUMAN/tr|A8K3K1|A8K3K1_HUMAN/tr…		6	0		0	2	MASCOT		T
	R16099_1,16668	K.QEYDESGPSIVHR.K	1516.7	-0.00037	3	1	78.72	0	5.85e-07	0|0	sp|Q9BYX7|ACTBM_HUMAN/sp|P60709|ACTB_HUMAN/sp|P63261|ACTG_HUMAN/sp|Q6S8J3|POTEE_HUMAN/sp|P0CG38|POTEI_HUMAN/sp|P0CG39|POTEJ_HUMAN/sp|A5A3E0|POTEF_HUMAN/tr|Q1KLZ0|Q1KLZ0_HUMAN/tr|B3KWQ3|B3KWQ3_HUMAN/tr|Q8WVW5|Q8WVW5_HUMAN/tr|B7ZAP6|B7ZAP6_HUMAN/tr|V9HVZ7|V9HVZ7_HUMAN/tr|Q53G76|Q53G76_HUMAN/tr|B4E335|B4E335_HUMAN/tr|Q53G99|Q53G99_HUMAN/tr|Q96DE1|Q96DE1_HUMAN/tr|Q96FU6|Q96FU6_HUMAN/tr|Q53GK6|Q53GK6_…		4.65	0		0	2	MASCOT		T
	R16099_1,16669	K.QEYDESGPSIVHR.K	1516.7	0.00025	2	1	96.86	0	8.98e-09	0|0	sp|Q9BYX7|ACTBM_HUMAN/sp|P60709|ACTB_HUMAN/sp|P63261|ACTG_HUMAN/sp|Q6S8J3|POTEE_HUMAN/sp|P0CG38|POTEI_HUMAN/sp|P0CG39|POTEJ_HUMAN/sp|A5A3E0|POTEF_HUMAN/tr|Q1KLZ0|Q1KLZ0_HUMAN/tr|B3KWQ3|B3KWQ3_HUMAN/tr|Q8WVW5|Q8WVW5_HUMAN/tr|B7ZAP6|B7ZAP6_HUMAN/tr|V9HVZ7|V9HVZ7_HUMAN/tr|Q53G76|Q53G76_HUMAN/tr|B4E335|B4E335_HUMAN/tr|Q53G99|Q53G99_HUMAN/tr|Q96DE1|Q96DE1_HUMAN/tr|Q96FU6|Q96FU6_HUMAN/tr|Q53GK6|Q53GK6_…		4.65	0		0	2	MASCOT		T
	R16099_1,16685	K.QEYDESGPSIVHR.K	1516.7	-0.00031	3	1	78.68	0	5.91e-07	0|0	sp|Q9BYX7|ACTBM_HUMAN/sp|P60709|ACTB_HUMAN/sp|P63261|ACTG_HUMAN/sp|Q6S8J3|POTEE_HUMAN/sp|P0CG38|POTEI_HUMAN/sp|P0CG39|POTEJ_HUMAN/sp|A5A3E0|POTEF_HUMAN/tr|Q1KLZ0|Q1KLZ0_HUMAN/tr|B3KWQ3|B3KWQ3_HUMAN/tr|Q8WVW5|Q8WVW5_HUMAN/tr|B7ZAP6|B7ZAP6_HUMAN/tr|V9HVZ7|V9HVZ7_HUMAN/tr|Q53G76|Q53G76_HUMAN/tr|B4E335|B4E335_HUMAN/tr|Q53G99|Q53G99_HUMAN/tr|Q96DE1|Q96DE1_HUMAN/tr|Q96FU6|Q96FU6_HUMAN/tr|Q53GK6|Q53GK6_…		4.65	0		0	2	MASCOT		T
	R16099_1,16688	K.QEYDESGPSIVHR.K	1516.7	0.00019	2	1	99.04	0	5.44e-09	0|0	sp|Q9BYX7|ACTBM_HUMAN/sp|P60709|ACTB_HUMAN/sp|P63261|ACTG_HUMAN/sp|Q6S8J3|POTEE_HUMAN/sp|P0CG38|POTEI_HUMAN/sp|P0CG39|POTEJ_HUMAN/sp|A5A3E0|POTEF_HUMAN/tr|Q1KLZ0|Q1KLZ0_HUMAN/tr|B3KWQ3|B3KWQ3_HUMAN/tr|Q8WVW5|Q8WVW5_HUMAN/tr|B7ZAP6|B7ZAP6_HUMAN/tr|V9HVZ7|V9HVZ7_HUMAN/tr|Q53G76|Q53G76_HUMAN/tr|B4E335|B4E335_HUMAN/tr|Q53G99|Q53G99_HUMAN/tr|Q96DE1|Q96DE1_HUMAN/tr|Q96FU6|Q96FU6_HUMAN/tr|Q53GK6|Q53GK6_…		4.65	0		0	2	MASCOT		T
	R16099_1,16707	K.QEYDESGPSIVHR.K	1516.7	-0.00067	3	1	75.09	0	1.35e-06	0|0	sp|Q9BYX7|ACTBM_HUMAN/sp|P60709|ACTB_HUMAN/sp|P63261|ACTG_HUMAN/sp|Q6S8J3|POTEE_HUMAN/sp|P0CG38|POTEI_HUMAN/sp|P0CG39|POTEJ_HUMAN/sp|A5A3E0|POTEF_HUMAN/tr|Q1KLZ0|Q1KLZ0_HUMAN/tr|B3KWQ3|B3KWQ3_HUMAN/tr|Q8WVW5|Q8WVW5_HUMAN/tr|B7ZAP6|B7ZAP6_HUMAN/tr|V9HVZ7|V9HVZ7_HUMAN/tr|Q53G76|Q53G76_HUMAN/tr|B4E335|B4E335_HUMAN/tr|Q53G99|Q53G99_HUMAN/tr|Q96DE1|Q96DE1_HUMAN/tr|Q96FU6|Q96FU6_HUMAN/tr|Q53GK6|Q53GK6_…		4.65	0		0	2	MASCOT		T
	R16099_1,16708	K.QEYDESGPSIVHR.K	1516.7	0.00035	2	1	89.66	0	4.72e-08	0|0	sp|Q9BYX7|ACTBM_HUMAN/sp|P60709|ACTB_HUMAN/sp|P63261|ACTG_HUMAN/sp|Q6S8J3|POTEE_HUMAN/sp|P0CG38|POTEI_HUMAN/sp|P0CG39|POTEJ_HUMAN/sp|A5A3E0|POTEF_HUMAN/tr|Q1KLZ0|Q1KLZ0_HUMAN/tr|B3KWQ3|B3KWQ3_HUMAN/tr|Q8WVW5|Q8WVW5_HUMAN/tr|B7ZAP6|B7ZAP6_HUMAN/tr|V9HVZ7|V9HVZ7_HUMAN/tr|Q53G76|Q53G76_HUMAN/tr|B4E335|B4E335_HUMAN/tr|Q53G99|Q53G99_HUMAN/tr|Q96DE1|Q96DE1_HUMAN/tr|Q96FU6|Q96FU6_HUMAN/tr|Q53GK6|Q53GK6_…		4.65	0		0	2	MASCOT		T
	R16099_1,16730	K.QEYDESGPSIVHR.K	1516.7	-0.00031	3	1	74.97	0	1.39e-06	0|0	sp|Q9BYX7|ACTBM_HUMAN/sp|P60709|ACTB_HUMAN/sp|P63261|ACTG_HUMAN/sp|Q6S8J3|POTEE_HUMAN/sp|P0CG38|POTEI_HUMAN/sp|P0CG39|POTEJ_HUMAN/sp|A5A3E0|POTEF_HUMAN/tr|Q1KLZ0|Q1KLZ0_HUMAN/tr|B3KWQ3|B3KWQ3_HUMAN/tr|Q8WVW5|Q8WVW5_HUMAN/tr|B7ZAP6|B7ZAP6_HUMAN/tr|V9HVZ7|V9HVZ7_HUMAN/tr|Q53G76|Q53G76_HUMAN/tr|B4E335|B4E335_HUMAN/tr|Q53G99|Q53G99_HUMAN/tr|Q96DE1|Q96DE1_HUMAN/tr|Q96FU6|Q96FU6_HUMAN/tr|Q53GK6|Q53GK6_…		4.65	0		0	2	MASCOT		T
	R16099_1,16731	K.QEYDESGPSIVHR.K	1516.7	0.00033	2	1	85.98	0	1.1e-07	0|0	sp|Q9BYX7|ACTBM_HUMAN/sp|P60709|ACTB_HUMAN/sp|P63261|ACTG_HUMAN/sp|Q6S8J3|POTEE_HUMAN/sp|P0CG38|POTEI_HUMAN/sp|P0CG39|POTEJ_HUMAN/sp|A5A3E0|POTEF_HUMAN/tr|Q1KLZ0|Q1KLZ0_HUMAN/tr|B3KWQ3|B3KWQ3_HUMAN/tr|Q8WVW5|Q8WVW5_HUMAN/tr|B7ZAP6|B7ZAP6_HUMAN/tr|V9HVZ7|V9HVZ7_HUMAN/tr|Q53G76|Q53G76_HUMAN/tr|B4E335|B4E335_HUMAN/tr|Q53G99|Q53G99_HUMAN/tr|Q96DE1|Q96DE1_HUMAN/tr|Q96FU6|Q96FU6_HUMAN/tr|Q53GK6|Q53GK6_…		4.65	0		0	2	MASCOT		T
	R16099_1,16754	K.QEYDESGPSIVHR.K	1516.7	-0.00049	3	1	70.38	0	3.99e-06	0|0	sp|Q9BYX7|ACTBM_HUMAN/sp|P60709|ACTB_HUMAN/sp|P63261|ACTG_HUMAN/sp|Q6S8J3|POTEE_HUMAN/sp|P0CG38|POTEI_HUMAN/sp|P0CG39|POTEJ_HUMAN/sp|A5A3E0|POTEF_HUMAN/tr|Q1KLZ0|Q1KLZ0_HUMAN/tr|B3KWQ3|B3KWQ3_HUMAN/tr|Q8WVW5|Q8WVW5_HUMAN/tr|B7ZAP6|B7ZAP6_HUMAN/tr|V9HVZ7|V9HVZ7_HUMAN/tr|Q53G76|Q53G76_HUMAN/tr|B4E335|B4E335_HUMAN/tr|Q53G99|Q53G99_HUMAN/tr|Q96DE1|Q96DE1_HUMAN/tr|Q96FU6|Q96FU6_HUMAN/tr|Q53GK6|Q53GK6_…		4.65	0		0	2	MASCOT		T
	R16099_1,31121	K.SYELPDGQVITIGNER.F ! R.SYELPDGQVITIGNER.F	1790.89	8e-05	2	1	81.66	0	5.75e-07	0|0	sp|P62736|ACTA_HUMAN/sp|Q9BYX7|ACTBM_HUMAN/sp|P60709|ACTB_HUMAN/sp|P68032|ACTC_HUMAN/sp|P63261|ACTG_HUMAN/sp|P63267|ACTH_HUMAN/sp|P68133|ACTS_HUMAN/sp|Q6S8J3|POTEE_HUMAN/sp|A5A3E0|POTEF_HUMAN/tr|Q1KLZ0|Q1KLZ0_HUMAN/tr|D2JYH4|D2JYH4_HUMAN/tr|B3KWQ3|B3KWQ3_HUMAN/tr|B4DUI8|B4DUI8_HUMAN/tr|A4UCT3|A4UCT3_HUMAN/tr|Q8WVW5|Q8WVW5_HUMAN/tr|A8K3K1|A8K3K1_HUMAN/tr|B7ZAP6|B7ZAP6_HUMAN/tr|A5GZ75|A5GZ75_HUMAN/…		4.14	0		0	2	MASCOT		T
	R16099_1,25577	R.DLTDYLM*K.I	1014.48	-0.00045	2	1	22.16	0	0.205	0|0	sp|P62736|ACTA_HUMAN/sp|Q562R1|ACTBL_HUMAN/sp|P60709|ACTB_HUMAN/sp|P68032|ACTC_HUMAN/sp|P63261|ACTG_HUMAN/sp|P63267|ACTH_HUMAN/sp|P68133|ACTS_HUMAN/tr|Q1KLZ0|Q1KLZ0_HUMAN/tr|D2JYH4|D2JYH4_HUMAN/tr|B3KWQ3|B3KWQ3_HUMAN/tr|B4DUI8|B4DUI8_HUMAN/tr|A0AUL6|A0AUL6_HUMAN/tr|Q8WVW5|Q8WVW5_HUMAN/tr|A8K3K1|A8K3K1_HUMAN/tr|B7ZAP6|B7ZAP6_HUMAN/tr|V9HVZ7|V9HVZ7_HUMAN/tr|Q53G76|Q53G76_HUMAN/tr|B4E335|B4E335_HUMA…		4.21	0	15.994919 Oxidation (M)	0	2	MASCOT		T
	R16099_1,29956	R.DLTDYLMK.I	998.486	-0.00031	2	1	24.49	0	0.158	0|0	sp|P62736|ACTA_HUMAN/sp|Q562R1|ACTBL_HUMAN/sp|P60709|ACTB_HUMAN/sp|P68032|ACTC_HUMAN/sp|P63261|ACTG_HUMAN/sp|P63267|ACTH_HUMAN/sp|P68133|ACTS_HUMAN/tr|Q1KLZ0|Q1KLZ0_HUMAN/tr|D2JYH4|D2JYH4_HUMAN/tr|B3KWQ3|B3KWQ3_HUMAN/tr|B4DUI8|B4DUI8_HUMAN/tr|A0AUL6|A0AUL6_HUMAN/tr|Q8WVW5|Q8WVW5_HUMAN/tr|A8K3K1|A8K3K1_HUMAN/tr|B7ZAP6|B7ZAP6_HUMAN/tr|V9HVZ7|V9HVZ7_HUMAN/tr|Q53G76|Q53G76_HUMAN/tr|B4E335|B4E335_HUMA…		4.21	0		0	2	MASCOT		T
	R16099_1,29962	R.DLTDYLMK.I	998.486	-0.00066	1	1	60.05	0	4.39e-05	0|0	sp|P62736|ACTA_HUMAN/sp|Q562R1|ACTBL_HUMAN/sp|P60709|ACTB_HUMAN/sp|P68032|ACTC_HUMAN/sp|P63261|ACTG_HUMAN/sp|P63267|ACTH_HUMAN/sp|P68133|ACTS_HUMAN/tr|Q1KLZ0|Q1KLZ0_HUMAN/tr|D2JYH4|D2JYH4_HUMAN/tr|B3KWQ3|B3KWQ3_HUMAN/tr|B4DUI8|B4DUI8_HUMAN/tr|A0AUL6|A0AUL6_HUMAN/tr|Q8WVW5|Q8WVW5_HUMAN/tr|A8K3K1|A8K3K1_HUMAN/tr|B7ZAP6|B7ZAP6_HUMAN/tr|V9HVZ7|V9HVZ7_HUMAN/tr|Q53G76|Q53G76_HUMAN/tr|B4E335|B4E335_HUMA…		4.21	0		0	2	MASCOT		T
	R16099_1,29976	R.DLTDYLMK.I	998.486	-0.00027	2	1	27.72	0	0.0751	0|0	sp|P62736|ACTA_HUMAN/sp|Q562R1|ACTBL_HUMAN/sp|P60709|ACTB_HUMAN/sp|P68032|ACTC_HUMAN/sp|P63261|ACTG_HUMAN/sp|P63267|ACTH_HUMAN/sp|P68133|ACTS_HUMAN/tr|Q1KLZ0|Q1KLZ0_HUMAN/tr|D2JYH4|D2JYH4_HUMAN/tr|B3KWQ3|B3KWQ3_HUMAN/tr|B4DUI8|B4DUI8_HUMAN/tr|A0AUL6|A0AUL6_HUMAN/tr|Q8WVW5|Q8WVW5_HUMAN/tr|A8K3K1|A8K3K1_HUMAN/tr|B7ZAP6|B7ZAP6_HUMAN/tr|V9HVZ7|V9HVZ7_HUMAN/tr|Q53G76|Q53G76_HUMAN/tr|B4E335|B4E335_HUMA…		4.21	0		0	2	MASCOT		T
	R16099_1,29982	R.DLTDYLMK.I	998.486	-0.00044	1	1	50.28	0	0.000416	0|0	sp|P62736|ACTA_HUMAN/sp|Q562R1|ACTBL_HUMAN/sp|P60709|ACTB_HUMAN/sp|P68032|ACTC_HUMAN/sp|P63261|ACTG_HUMAN/sp|P63267|ACTH_HUMAN/sp|P68133|ACTS_HUMAN/tr|Q1KLZ0|Q1KLZ0_HUMAN/tr|D2JYH4|D2JYH4_HUMAN/tr|B3KWQ3|B3KWQ3_HUMAN/tr|B4DUI8|B4DUI8_HUMAN/tr|A0AUL6|A0AUL6_HUMAN/tr|Q8WVW5|Q8WVW5_HUMAN/tr|A8K3K1|A8K3K1_HUMAN/tr|B7ZAP6|B7ZAP6_HUMAN/tr|V9HVZ7|V9HVZ7_HUMAN/tr|Q53G76|Q53G76_HUMAN/tr|B4E335|B4E335_HUMA…		4.21	0		0	2	MASCOT		T
	R16099_1,29999	R.DLTDYLMK.I	998.486	-0.00017	2	1	26.14	0	0.108	0|0	sp|P62736|ACTA_HUMAN/sp|Q562R1|ACTBL_HUMAN/sp|P60709|ACTB_HUMAN/sp|P68032|ACTC_HUMAN/sp|P63261|ACTG_HUMAN/sp|P63267|ACTH_HUMAN/sp|P68133|ACTS_HUMAN/tr|Q1KLZ0|Q1KLZ0_HUMAN/tr|D2JYH4|D2JYH4_HUMAN/tr|B3KWQ3|B3KWQ3_HUMAN/tr|B4DUI8|B4DUI8_HUMAN/tr|A0AUL6|A0AUL6_HUMAN/tr|Q8WVW5|Q8WVW5_HUMAN/tr|A8K3K1|A8K3K1_HUMAN/tr|B7ZAP6|B7ZAP6_HUMAN/tr|V9HVZ7|V9HVZ7_HUMAN/tr|Q53G76|Q53G76_HUMAN/tr|B4E335|B4E335_HUMA…		4.21	0		0	2	MASCOT		T
	R16099_1,30001	R.DLTDYLMK.I	998.486	-0.00041	1	1	56.73	0	9.43e-05	0|0	sp|P62736|ACTA_HUMAN/sp|Q562R1|ACTBL_HUMAN/sp|P60709|ACTB_HUMAN/sp|P68032|ACTC_HUMAN/sp|P63261|ACTG_HUMAN/sp|P63267|ACTH_HUMAN/sp|P68133|ACTS_HUMAN/tr|Q1KLZ0|Q1KLZ0_HUMAN/tr|D2JYH4|D2JYH4_HUMAN/tr|B3KWQ3|B3KWQ3_HUMAN/tr|B4DUI8|B4DUI8_HUMAN/tr|A0AUL6|A0AUL6_HUMAN/tr|Q8WVW5|Q8WVW5_HUMAN/tr|A8K3K1|A8K3K1_HUMAN/tr|B7ZAP6|B7ZAP6_HUMAN/tr|V9HVZ7|V9HVZ7_HUMAN/tr|Q53G76|Q53G76_HUMAN/tr|B4E335|B4E335_HUMA…		4.21	0		0	2	MASCOT		T
	R16099_1,30021	R.DLTDYLMK.I	998.486	-0.00035	2	1	26.97	0	0.0892	0|0	sp|P62736|ACTA_HUMAN/sp|Q562R1|ACTBL_HUMAN/sp|P60709|ACTB_HUMAN/sp|P68032|ACTC_HUMAN/sp|P63261|ACTG_HUMAN/sp|P63267|ACTH_HUMAN/sp|P68133|ACTS_HUMAN/tr|Q1KLZ0|Q1KLZ0_HUMAN/tr|D2JYH4|D2JYH4_HUMAN/tr|B3KWQ3|B3KWQ3_HUMAN/tr|B4DUI8|B4DUI8_HUMAN/tr|A0AUL6|A0AUL6_HUMAN/tr|Q8WVW5|Q8WVW5_HUMAN/tr|A8K3K1|A8K3K1_HUMAN/tr|B7ZAP6|B7ZAP6_HUMAN/tr|V9HVZ7|V9HVZ7_HUMAN/tr|Q53G76|Q53G76_HUMAN/tr|B4E335|B4E335_HUMA…		4.21	0		0	2	MASCOT		T
	R16099_1,30024	R.DLTDYLMK.I	998.486	-0.00068	1	1	56.71	0	9.47e-05	0|0	sp|P62736|ACTA_HUMAN/sp|Q562R1|ACTBL_HUMAN/sp|P60709|ACTB_HUMAN/sp|P68032|ACTC_HUMAN/sp|P63261|ACTG_HUMAN/sp|P63267|ACTH_HUMAN/sp|P68133|ACTS_HUMAN/tr|Q1KLZ0|Q1KLZ0_HUMAN/tr|D2JYH4|D2JYH4_HUMAN/tr|B3KWQ3|B3KWQ3_HUMAN/tr|B4DUI8|B4DUI8_HUMAN/tr|A0AUL6|A0AUL6_HUMAN/tr|Q8WVW5|Q8WVW5_HUMAN/tr|A8K3K1|A8K3K1_HUMAN/tr|B7ZAP6|B7ZAP6_HUMAN/tr|V9HVZ7|V9HVZ7_HUMAN/tr|Q53G76|Q53G76_HUMAN/tr|B4E335|B4E335_HUMA…		4.21	0		0	2	MASCOT		T
	R16099_1,30043	R.DLTDYLMK.I	998.486	-0.00031	2	1	29.92	0	0.0452	0|0	sp|P62736|ACTA_HUMAN/sp|Q562R1|ACTBL_HUMAN/sp|P60709|ACTB_HUMAN/sp|P68032|ACTC_HUMAN/sp|P63261|ACTG_HUMAN/sp|P63267|ACTH_HUMAN/sp|P68133|ACTS_HUMAN/tr|Q1KLZ0|Q1KLZ0_HUMAN/tr|D2JYH4|D2JYH4_HUMAN/tr|B3KWQ3|B3KWQ3_HUMAN/tr|B4DUI8|B4DUI8_HUMAN/tr|A0AUL6|A0AUL6_HUMAN/tr|Q8WVW5|Q8WVW5_HUMAN/tr|A8K3K1|A8K3K1_HUMAN/tr|B7ZAP6|B7ZAP6_HUMAN/tr|V9HVZ7|V9HVZ7_HUMAN/tr|Q53G76|Q53G76_HUMAN/tr|B4E335|B4E335_HUMA…		4.21	0		0	2	MASCOT		T
	R16099_1,30047	R.DLTDYLMK.I	998.486	-0.00018	1	1	46.09	0	0.00109	0|0	sp|P62736|ACTA_HUMAN/sp|Q562R1|ACTBL_HUMAN/sp|P60709|ACTB_HUMAN/sp|P68032|ACTC_HUMAN/sp|P63261|ACTG_HUMAN/sp|P63267|ACTH_HUMAN/sp|P68133|ACTS_HUMAN/tr|Q1KLZ0|Q1KLZ0_HUMAN/tr|D2JYH4|D2JYH4_HUMAN/tr|B3KWQ3|B3KWQ3_HUMAN/tr|B4DUI8|B4DUI8_HUMAN/tr|A0AUL6|A0AUL6_HUMAN/tr|Q8WVW5|Q8WVW5_HUMAN/tr|A8K3K1|A8K3K1_HUMAN/tr|B7ZAP6|B7ZAP6_HUMAN/tr|V9HVZ7|V9HVZ7_HUMAN/tr|Q53G76|Q53G76_HUMAN/tr|B4E335|B4E335_HUMA…		4.21	0		0	2	MASCOT		T
	R16099_1,30068	R.DLTDYLMK.I	998.486	-9e-05	2	1	26.94	0	0.0899	0|0	sp|P62736|ACTA_HUMAN/sp|Q562R1|ACTBL_HUMAN/sp|P60709|ACTB_HUMAN/sp|P68032|ACTC_HUMAN/sp|P63261|ACTG_HUMAN/sp|P63267|ACTH_HUMAN/sp|P68133|ACTS_HUMAN/tr|Q1KLZ0|Q1KLZ0_HUMAN/tr|D2JYH4|D2JYH4_HUMAN/tr|B3KWQ3|B3KWQ3_HUMAN/tr|B4DUI8|B4DUI8_HUMAN/tr|A0AUL6|A0AUL6_HUMAN/tr|Q8WVW5|Q8WVW5_HUMAN/tr|A8K3K1|A8K3K1_HUMAN/tr|B7ZAP6|B7ZAP6_HUMAN/tr|V9HVZ7|V9HVZ7_HUMAN/tr|Q53G76|Q53G76_HUMAN/tr|B4E335|B4E335_HUMA…		4.21	0		0	2	MASCOT		T
	R16099_1,23319	R.GILTLK.Y	644.434	-0.00066	1	1	36.31	0	0.00512	0|0	sp|P62736|ACTA_HUMAN/sp|P60709|ACTB_HUMAN/sp|P68032|ACTC_HUMAN/sp|P63261|ACTG_HUMAN/sp|P63267|ACTH_HUMAN/sp|P68133|ACTS_HUMAN/sp|Q6S8J3|POTEE_HUMAN/sp|P0CG38|POTEI_HUMAN/sp|P0CG39|POTEJ_HUMAN/sp|A5A3E0|POTEF_HUMAN/tr|G5E9R0|G5E9R0_HUMAN/tr|Q1KLZ0|Q1KLZ0_HUMAN/tr|D2JYH4|D2JYH4_HUMAN/tr|C9JTX5|C9JTX5_HUMAN/tr|B7Z6I1|B7Z6I1_HUMAN/tr|K7EM38|K7EM38_HUMAN/tr|B4DUI8|B4DUI8_HUMAN/tr|Q7Z7J6|Q7Z7J6_HUMAN/t…		8.75	0		0	2	MASCOT		T
	R16099_1,23358	R.GILTLK.Y	644.434	0.00024	1	1	35.87	0	0.00567	0|0	sp|P62736|ACTA_HUMAN/sp|P60709|ACTB_HUMAN/sp|P68032|ACTC_HUMAN/sp|P63261|ACTG_HUMAN/sp|P63267|ACTH_HUMAN/sp|P68133|ACTS_HUMAN/sp|Q6S8J3|POTEE_HUMAN/sp|P0CG38|POTEI_HUMAN/sp|P0CG39|POTEJ_HUMAN/sp|A5A3E0|POTEF_HUMAN/tr|G5E9R0|G5E9R0_HUMAN/tr|Q1KLZ0|Q1KLZ0_HUMAN/tr|D2JYH4|D2JYH4_HUMAN/tr|C9JTX5|C9JTX5_HUMAN/tr|B7Z6I1|B7Z6I1_HUMAN/tr|K7EM38|K7EM38_HUMAN/tr|B4DUI8|B4DUI8_HUMAN/tr|Q7Z7J6|Q7Z7J6_HUMAN/t…		8.75	0		0	2	MASCOT		T
	R16099_1,23379	R.GILTLK.Y	644.434	0.0002	1	1	29.09	0	0.027	0|0	sp|P62736|ACTA_HUMAN/sp|P60709|ACTB_HUMAN/sp|P68032|ACTC_HUMAN/sp|P63261|ACTG_HUMAN/sp|P63267|ACTH_HUMAN/sp|P68133|ACTS_HUMAN/sp|Q6S8J3|POTEE_HUMAN/sp|P0CG38|POTEI_HUMAN/sp|P0CG39|POTEJ_HUMAN/sp|A5A3E0|POTEF_HUMAN/tr|G5E9R0|G5E9R0_HUMAN/tr|Q1KLZ0|Q1KLZ0_HUMAN/tr|D2JYH4|D2JYH4_HUMAN/tr|C9JTX5|C9JTX5_HUMAN/tr|B7Z6I1|B7Z6I1_HUMAN/tr|K7EM38|K7EM38_HUMAN/tr|B4DUI8|B4DUI8_HUMAN/tr|Q7Z7J6|Q7Z7J6_HUMAN/t…		8.75	0		0	2	MASCOT		T
	R16099_1,23401	R.GILTLK.Y	644.434	0.00016	1	1	29.5	0	0.0246	0|0	sp|P62736|ACTA_HUMAN/sp|P60709|ACTB_HUMAN/sp|P68032|ACTC_HUMAN/sp|P63261|ACTG_HUMAN/sp|P63267|ACTH_HUMAN/sp|P68133|ACTS_HUMAN/sp|Q6S8J3|POTEE_HUMAN/sp|P0CG38|POTEI_HUMAN/sp|P0CG39|POTEJ_HUMAN/sp|A5A3E0|POTEF_HUMAN/tr|G5E9R0|G5E9R0_HUMAN/tr|Q1KLZ0|Q1KLZ0_HUMAN/tr|D2JYH4|D2JYH4_HUMAN/tr|C9JTX5|C9JTX5_HUMAN/tr|B7Z6I1|B7Z6I1_HUMAN/tr|K7EM38|K7EM38_HUMAN/tr|B4DUI8|B4DUI8_HUMAN/tr|Q7Z7J6|Q7Z7J6_HUMAN/t…		8.75	0		0	2	MASCOT		T
	R16099_1,23420	R.GILTLK.Y	644.434	0.00019	1	1	36.01	0	0.00549	0|0	sp|P62736|ACTA_HUMAN/sp|P60709|ACTB_HUMAN/sp|P68032|ACTC_HUMAN/sp|P63261|ACTG_HUMAN/sp|P63267|ACTH_HUMAN/sp|P68133|ACTS_HUMAN/sp|Q6S8J3|POTEE_HUMAN/sp|P0CG38|POTEI_HUMAN/sp|P0CG39|POTEJ_HUMAN/sp|A5A3E0|POTEF_HUMAN/tr|G5E9R0|G5E9R0_HUMAN/tr|Q1KLZ0|Q1KLZ0_HUMAN/tr|D2JYH4|D2JYH4_HUMAN/tr|C9JTX5|C9JTX5_HUMAN/tr|B7Z6I1|B7Z6I1_HUMAN/tr|K7EM38|K7EM38_HUMAN/tr|B4DUI8|B4DUI8_HUMAN/tr|Q7Z7J6|Q7Z7J6_HUMAN/t…		8.75	0		0	2	MASCOT		T
	R16099_1,23443	R.GILTLK.Y	644.434	0.00025	1	1	30.67	0	0.0188	0|0	sp|P62736|ACTA_HUMAN/sp|P60709|ACTB_HUMAN/sp|P68032|ACTC_HUMAN/sp|P63261|ACTG_HUMAN/sp|P63267|ACTH_HUMAN/sp|P68133|ACTS_HUMAN/sp|Q6S8J3|POTEE_HUMAN/sp|P0CG38|POTEI_HUMAN/sp|P0CG39|POTEJ_HUMAN/sp|A5A3E0|POTEF_HUMAN/tr|G5E9R0|G5E9R0_HUMAN/tr|Q1KLZ0|Q1KLZ0_HUMAN/tr|D2JYH4|D2JYH4_HUMAN/tr|C9JTX5|C9JTX5_HUMAN/tr|B7Z6I1|B7Z6I1_HUMAN/tr|K7EM38|K7EM38_HUMAN/tr|B4DUI8|B4DUI8_HUMAN/tr|Q7Z7J6|Q7Z7J6_HUMAN/t…		8.75	0		0	2	MASCOT		T
	R16099_1,23466	R.GILTLK.Y	644.434	0.00033	1	1	29.39	0	0.0252	0|0	sp|P62736|ACTA_HUMAN/sp|P60709|ACTB_HUMAN/sp|P68032|ACTC_HUMAN/sp|P63261|ACTG_HUMAN/sp|P63267|ACTH_HUMAN/sp|P68133|ACTS_HUMAN/sp|Q6S8J3|POTEE_HUMAN/sp|P0CG38|POTEI_HUMAN/sp|P0CG39|POTEJ_HUMAN/sp|A5A3E0|POTEF_HUMAN/tr|G5E9R0|G5E9R0_HUMAN/tr|Q1KLZ0|Q1KLZ0_HUMAN/tr|D2JYH4|D2JYH4_HUMAN/tr|C9JTX5|C9JTX5_HUMAN/tr|B7Z6I1|B7Z6I1_HUMAN/tr|K7EM38|K7EM38_HUMAN/tr|B4DUI8|B4DUI8_HUMAN/tr|Q7Z7J6|Q7Z7J6_HUMAN/t…		8.75	0		0	2	MASCOT		T
	R16099_1,23492	R.GILTLK.Y	644.434	0.00046	1	1	35.59	0	0.00605	0|0	sp|P62736|ACTA_HUMAN/sp|P60709|ACTB_HUMAN/sp|P68032|ACTC_HUMAN/sp|P63261|ACTG_HUMAN/sp|P63267|ACTH_HUMAN/sp|P68133|ACTS_HUMAN/sp|Q6S8J3|POTEE_HUMAN/sp|P0CG38|POTEI_HUMAN/sp|P0CG39|POTEJ_HUMAN/sp|A5A3E0|POTEF_HUMAN/tr|G5E9R0|G5E9R0_HUMAN/tr|Q1KLZ0|Q1KLZ0_HUMAN/tr|D2JYH4|D2JYH4_HUMAN/tr|C9JTX5|C9JTX5_HUMAN/tr|B7Z6I1|B7Z6I1_HUMAN/tr|K7EM38|K7EM38_HUMAN/tr|B4DUI8|B4DUI8_HUMAN/tr|Q7Z7J6|Q7Z7J6_HUMAN/t…		8.75	0		0	2	MASCOT		T
	R16099_1,23517	R.GILTLK.Y	644.434	0.00047	1	1	35.31	0	0.00645	0|0	sp|P62736|ACTA_HUMAN/sp|P60709|ACTB_HUMAN/sp|P68032|ACTC_HUMAN/sp|P63261|ACTG_HUMAN/sp|P63267|ACTH_HUMAN/sp|P68133|ACTS_HUMAN/sp|Q6S8J3|POTEE_HUMAN/sp|P0CG38|POTEI_HUMAN/sp|P0CG39|POTEJ_HUMAN/sp|A5A3E0|POTEF_HUMAN/tr|G5E9R0|G5E9R0_HUMAN/tr|Q1KLZ0|Q1KLZ0_HUMAN/tr|D2JYH4|D2JYH4_HUMAN/tr|C9JTX5|C9JTX5_HUMAN/tr|B7Z6I1|B7Z6I1_HUMAN/tr|K7EM38|K7EM38_HUMAN/tr|B4DUI8|B4DUI8_HUMAN/tr|Q7Z7J6|Q7Z7J6_HUMAN/t…		8.75	0		0	2	MASCOT		T
	R16099_1,19109	R.GYSFTTTAER.E	1132.53	-7e-05	2	1	45.77	0	0.00114	0|0	sp|P60709|ACTB_HUMAN/sp|P63261|ACTG_HUMAN/tr|Q1KLZ0|Q1KLZ0_HUMAN/tr|B3KWQ3|B3KWQ3_HUMAN/tr|Q8WVW5|Q8WVW5_HUMAN/tr|B7ZAP6|B7ZAP6_HUMAN/tr|V9HVZ7|V9HVZ7_HUMAN/tr|Q53G76|Q53G76_HUMAN/tr|B4E335|B4E335_HUMAN/tr|Q53G99|Q53G99_HUMAN/tr|I3L1U9|I3L1U9_HUMAN/tr|I3L3I0|I3L3I0_HUMAN/tr|I3L4N8|I3L4N8_HUMAN/tr|Q53GK6|Q53GK6_HUMAN/tr|Q6PJ43|Q6PJ43_HUMAN/tr|B4DVQ0|B4DVQ0_HUMAN/tr|B4DW52|B4DW52_HUMAN/tr|B4E3A4|B4…		6	0		0	2	MASCOT		T
	R16099_1,19129	R.GYSFTTTAER.E	1132.53	0.00035	2	1	46.12	0	0.00104	0|0	sp|P60709|ACTB_HUMAN/sp|P63261|ACTG_HUMAN/tr|Q1KLZ0|Q1KLZ0_HUMAN/tr|B3KWQ3|B3KWQ3_HUMAN/tr|Q8WVW5|Q8WVW5_HUMAN/tr|B7ZAP6|B7ZAP6_HUMAN/tr|V9HVZ7|V9HVZ7_HUMAN/tr|Q53G76|Q53G76_HUMAN/tr|B4E335|B4E335_HUMAN/tr|Q53G99|Q53G99_HUMAN/tr|I3L1U9|I3L1U9_HUMAN/tr|I3L3I0|I3L3I0_HUMAN/tr|I3L4N8|I3L4N8_HUMAN/tr|Q53GK6|Q53GK6_HUMAN/tr|Q6PJ43|Q6PJ43_HUMAN/tr|B4DVQ0|B4DVQ0_HUMAN/tr|B4DW52|B4DW52_HUMAN/tr|B4E3A4|B4…		6	0		0	2	MASCOT		T
	R16099_1,19148	R.GYSFTTTAER.E	1132.53	0.00011	2	1	47.83	0	0.000707	0|0	sp|P60709|ACTB_HUMAN/sp|P63261|ACTG_HUMAN/tr|Q1KLZ0|Q1KLZ0_HUMAN/tr|B3KWQ3|B3KWQ3_HUMAN/tr|Q8WVW5|Q8WVW5_HUMAN/tr|B7ZAP6|B7ZAP6_HUMAN/tr|V9HVZ7|V9HVZ7_HUMAN/tr|Q53G76|Q53G76_HUMAN/tr|B4E335|B4E335_HUMAN/tr|Q53G99|Q53G99_HUMAN/tr|I3L1U9|I3L1U9_HUMAN/tr|I3L3I0|I3L3I0_HUMAN/tr|I3L4N8|I3L4N8_HUMAN/tr|Q53GK6|Q53GK6_HUMAN/tr|Q6PJ43|Q6PJ43_HUMAN/tr|B4DVQ0|B4DVQ0_HUMAN/tr|B4DW52|B4DW52_HUMAN/tr|B4E3A4|B4…		6	0		0	2	MASCOT		T
	R16099_1,19169	R.GYSFTTTAER.E	1132.53	-0.00023	2	1	47.46	0	0.00077	0|0	sp|P60709|ACTB_HUMAN/sp|P63261|ACTG_HUMAN/tr|Q1KLZ0|Q1KLZ0_HUMAN/tr|B3KWQ3|B3KWQ3_HUMAN/tr|Q8WVW5|Q8WVW5_HUMAN/tr|B7ZAP6|B7ZAP6_HUMAN/tr|V9HVZ7|V9HVZ7_HUMAN/tr|Q53G76|Q53G76_HUMAN/tr|B4E335|B4E335_HUMAN/tr|Q53G99|Q53G99_HUMAN/tr|I3L1U9|I3L1U9_HUMAN/tr|I3L3I0|I3L3I0_HUMAN/tr|I3L4N8|I3L4N8_HUMAN/tr|Q53GK6|Q53GK6_HUMAN/tr|Q6PJ43|Q6PJ43_HUMAN/tr|B4DVQ0|B4DVQ0_HUMAN/tr|B4DW52|B4DW52_HUMAN/tr|B4E3A4|B4…		6	0		0	2	MASCOT		T
	R16099_1,9846	R.HQGVMVGM*GQK.D	1187.57	5e-05	2	1	35.55	0	0.0186	0|0	sp|P62736|ACTA_HUMAN/sp|Q562R1|ACTBL_HUMAN/sp|P60709|ACTB_HUMAN/sp|P68032|ACTC_HUMAN/sp|P63261|ACTG_HUMAN/sp|P63267|ACTH_HUMAN/sp|P68133|ACTS_HUMAN/tr|G5E9R0|G5E9R0_HUMAN/tr|Q1KLZ0|Q1KLZ0_HUMAN/tr|D2JYH4|D2JYH4_HUMAN/tr|C9JTX5|C9JTX5_HUMAN/tr|B7Z6I1|B7Z6I1_HUMAN/tr|K7EM38|K7EM38_HUMAN/tr|Q7Z7J6|Q7Z7J6_HUMAN/tr|Q8WVW5|Q8WVW5_HUMAN/tr|A8K3K1|A8K3K1_HUMAN/tr|J3KT65|J3KT65_HUMAN/tr|Q53G76|Q53G76_HUMA…		8.76	0	15.994919 Oxidation (M)	0	2	MASCOT		T
	R16099_1,14697	R.HQGVMVGMGQK.D	1171.57	0.00157	2	1	71.38	0	3.67e-06	0|0	sp|P62736|ACTA_HUMAN/sp|Q562R1|ACTBL_HUMAN/sp|P60709|ACTB_HUMAN/sp|P68032|ACTC_HUMAN/sp|P63261|ACTG_HUMAN/sp|P63267|ACTH_HUMAN/sp|P68133|ACTS_HUMAN/tr|G5E9R0|G5E9R0_HUMAN/tr|Q1KLZ0|Q1KLZ0_HUMAN/tr|D2JYH4|D2JYH4_HUMAN/tr|C9JTX5|C9JTX5_HUMAN/tr|B7Z6I1|B7Z6I1_HUMAN/tr|K7EM38|K7EM38_HUMAN/tr|Q7Z7J6|Q7Z7J6_HUMAN/tr|Q8WVW5|Q8WVW5_HUMAN/tr|A8K3K1|A8K3K1_HUMAN/tr|J3KT65|J3KT65_HUMAN/tr|Q53G76|Q53G76_HUMA…		8.76	0		0	2	MASCOT		T
	R16099_1,14719	R.HQGVMVGMGQK.D	1171.57	0.00161	2	1	68.17	0	7.68e-06	0|0	sp|P62736|ACTA_HUMAN/sp|Q562R1|ACTBL_HUMAN/sp|P60709|ACTB_HUMAN/sp|P68032|ACTC_HUMAN/sp|P63261|ACTG_HUMAN/sp|P63267|ACTH_HUMAN/sp|P68133|ACTS_HUMAN/tr|G5E9R0|G5E9R0_HUMAN/tr|Q1KLZ0|Q1KLZ0_HUMAN/tr|D2JYH4|D2JYH4_HUMAN/tr|C9JTX5|C9JTX5_HUMAN/tr|B7Z6I1|B7Z6I1_HUMAN/tr|K7EM38|K7EM38_HUMAN/tr|Q7Z7J6|Q7Z7J6_HUMAN/tr|Q8WVW5|Q8WVW5_HUMAN/tr|A8K3K1|A8K3K1_HUMAN/tr|J3KT65|J3KT65_HUMAN/tr|Q53G76|Q53G76_HUMA…		8.76	0		0	2	MASCOT		T
	R16099_1,14741	R.IDIAGR.D ! R.LDIAGR.D ! R.LDLAGR.D ! R.LDLAGR.E ! R.LDLAGR.G	644.373	0.00015	1	1	40.4	0	0.0108	0|0	sp|P61163|ACTZ_HUMAN/tr|B4DXP9|B4DXP9_HUMAN/tr|R4GMT0|R4GMT0_HUMAN/tr|B4DM97|B4DM97_HUMAN ! sp|P61160|ARP2_HUMAN/tr|F5H6T1|F5H6T1_HUMAN/tr|Q8IY98|Q8IY98_HUMAN/tr|B4DHK9|B4DHK9_HUMAN/tr|B4DWQ5|B4DWQ5_HUMAN ! sp|P62736|ACTA_HUMAN/sp|Q562R1|ACTBL_HUMAN/sp|P60709|ACTB_HUMAN/sp|P68032|ACTC_HUMAN/sp|P63261|ACTG_HUMAN/sp|P63267|ACTH_HUMAN/sp|P68133|ACTS_HUMAN/tr|Q562Z7|Q562Z7_HUMAN/tr|Q562S2|Q562S2_HUMA…		5.84	0		0	2	MASCOT		T
	R16099_1,14760	R.IDIAGR.D ! R.LDIAGR.D ! R.LDLAGR.D ! R.LDLAGR.E ! R.LDLAGR.G	644.373	0.00014	1	1	37.9	0	0.0193	0|0	sp|P61163|ACTZ_HUMAN/tr|B4DXP9|B4DXP9_HUMAN/tr|R4GMT0|R4GMT0_HUMAN/tr|B4DM97|B4DM97_HUMAN ! sp|P61160|ARP2_HUMAN/tr|F5H6T1|F5H6T1_HUMAN/tr|Q8IY98|Q8IY98_HUMAN/tr|B4DHK9|B4DHK9_HUMAN/tr|B4DWQ5|B4DWQ5_HUMAN ! sp|P62736|ACTA_HUMAN/sp|Q562R1|ACTBL_HUMAN/sp|P60709|ACTB_HUMAN/sp|P68032|ACTC_HUMAN/sp|P63261|ACTG_HUMAN/sp|P63267|ACTH_HUMAN/sp|P68133|ACTS_HUMAN/tr|Q562Z7|Q562Z7_HUMAN/tr|Q562S2|Q562S2_HUMA…		5.84	0		0	2	MASCOT		T
	R16099_1,14776	R.IDIAGR.D ! R.LDIAGR.D ! R.LDLAGR.D ! R.LDLAGR.E ! R.LDLAGR.G	644.373	0.00015	1	1	35.79	0	0.0313	0|0	sp|P61163|ACTZ_HUMAN/tr|B4DXP9|B4DXP9_HUMAN/tr|R4GMT0|R4GMT0_HUMAN/tr|B4DM97|B4DM97_HUMAN ! sp|P61160|ARP2_HUMAN/tr|F5H6T1|F5H6T1_HUMAN/tr|Q8IY98|Q8IY98_HUMAN/tr|B4DHK9|B4DHK9_HUMAN/tr|B4DWQ5|B4DWQ5_HUMAN ! sp|P62736|ACTA_HUMAN/sp|Q562R1|ACTBL_HUMAN/sp|P60709|ACTB_HUMAN/sp|P68032|ACTC_HUMAN/sp|P63261|ACTG_HUMAN/sp|P63267|ACTH_HUMAN/sp|P68133|ACTS_HUMAN/tr|Q562Z7|Q562Z7_HUMAN/tr|Q562S2|Q562S2_HUMA…		5.84	0		0	2	MASCOT		T
	R16099_1,14795	R.IDIAGR.D ! R.LDIAGR.D ! R.LDLAGR.D ! R.LDLAGR.E ! R.LDLAGR.G	644.373	0.00023	1	1	43.82	0	0.00493	0|0	sp|P61163|ACTZ_HUMAN/tr|B4DXP9|B4DXP9_HUMAN/tr|R4GMT0|R4GMT0_HUMAN/tr|B4DM97|B4DM97_HUMAN ! sp|P61160|ARP2_HUMAN/tr|F5H6T1|F5H6T1_HUMAN/tr|Q8IY98|Q8IY98_HUMAN/tr|B4DHK9|B4DHK9_HUMAN/tr|B4DWQ5|B4DWQ5_HUMAN ! sp|P62736|ACTA_HUMAN/sp|Q562R1|ACTBL_HUMAN/sp|P60709|ACTB_HUMAN/sp|P68032|ACTC_HUMAN/sp|P63261|ACTG_HUMAN/sp|P63267|ACTH_HUMAN/sp|P68133|ACTS_HUMAN/tr|Q562Z7|Q562Z7_HUMAN/tr|Q562S2|Q562S2_HUMA…		5.84	0		0	2	MASCOT		T
	R16099_1,14820	R.IDIAGR.D ! R.LDIAGR.D ! R.LDLAGR.D ! R.LDLAGR.E ! R.LDLAGR.G	644.373	0.00039	1	1	39	0	0.015	0|0	sp|P61163|ACTZ_HUMAN/tr|B4DXP9|B4DXP9_HUMAN/tr|R4GMT0|R4GMT0_HUMAN/tr|B4DM97|B4DM97_HUMAN ! sp|P61160|ARP2_HUMAN/tr|F5H6T1|F5H6T1_HUMAN/tr|Q8IY98|Q8IY98_HUMAN/tr|B4DHK9|B4DHK9_HUMAN/tr|B4DWQ5|B4DWQ5_HUMAN ! sp|P62736|ACTA_HUMAN/sp|Q562R1|ACTBL_HUMAN/sp|P60709|ACTB_HUMAN/sp|P68032|ACTC_HUMAN/sp|P63261|ACTG_HUMAN/sp|P63267|ACTH_HUMAN/sp|P68133|ACTS_HUMAN/tr|Q562Z7|Q562Z7_HUMAN/tr|Q562S2|Q562S2_HUMA…		5.84	0		0	2	MASCOT		T
	R16099_1,26806	R.VAPEEHPVLLTEAPLNPK.A	1954.06	-0.00066	3	1	31	0	0.0358	0|0	sp|P60709|ACTB_HUMAN/sp|P63261|ACTG_HUMAN/tr|G5E9R0|G5E9R0_HUMAN/tr|Q562Z7|Q562Z7_HUMAN/tr|Q1KLZ0|Q1KLZ0_HUMAN/tr|Q562L5|Q562L5_HUMAN/tr|K7EM38|K7EM38_HUMAN/tr|Q562P0|Q562P0_HUMAN/tr|Q8WVW5|Q8WVW5_HUMAN/tr|Q562Z4|Q562Z4_HUMAN/tr|Q562U2|Q562U2_HUMAN/tr|Q562Y6|Q562Y6_HUMAN/tr|J3KT65|J3KT65_HUMAN/tr|Q562L9|Q562L9_HUMAN/tr|Q562V5|Q562V5_HUMAN/tr|Q562L6|Q562L6_HUMAN/tr|Q53G76|Q53G76_HUMAN/tr|B4E335|B4…		4.75	0		0	2	MASCOT		T
	R16099_1,26827	R.VAPEEHPVLLTEAPLNPK.A	1954.06	-0.00024	3	1	33.45	0	0.0204	0|0	sp|P60709|ACTB_HUMAN/sp|P63261|ACTG_HUMAN/tr|G5E9R0|G5E9R0_HUMAN/tr|Q562Z7|Q562Z7_HUMAN/tr|Q1KLZ0|Q1KLZ0_HUMAN/tr|Q562L5|Q562L5_HUMAN/tr|K7EM38|K7EM38_HUMAN/tr|Q562P0|Q562P0_HUMAN/tr|Q8WVW5|Q8WVW5_HUMAN/tr|Q562Z4|Q562Z4_HUMAN/tr|Q562U2|Q562U2_HUMAN/tr|Q562Y6|Q562Y6_HUMAN/tr|J3KT65|J3KT65_HUMAN/tr|Q562L9|Q562L9_HUMAN/tr|Q562V5|Q562V5_HUMAN/tr|Q562L6|Q562L6_HUMAN/tr|Q53G76|Q53G76_HUMAN/tr|B4E335|B4…		4.75	0		0	2	MASCOT		T
	R16099_1,26845	R.VAPEEHPVLLTEAPLNPK.A	1954.06	-0.00051	3	1	43.26	0	0.00213	0|0	sp|P60709|ACTB_HUMAN/sp|P63261|ACTG_HUMAN/tr|G5E9R0|G5E9R0_HUMAN/tr|Q562Z7|Q562Z7_HUMAN/tr|Q1KLZ0|Q1KLZ0_HUMAN/tr|Q562L5|Q562L5_HUMAN/tr|K7EM38|K7EM38_HUMAN/tr|Q562P0|Q562P0_HUMAN/tr|Q8WVW5|Q8WVW5_HUMAN/tr|Q562Z4|Q562Z4_HUMAN/tr|Q562U2|Q562U2_HUMAN/tr|Q562Y6|Q562Y6_HUMAN/tr|J3KT65|J3KT65_HUMAN/tr|Q562L9|Q562L9_HUMAN/tr|Q562V5|Q562V5_HUMAN/tr|Q562L6|Q562L6_HUMAN/tr|Q53G76|Q53G76_HUMAN/tr|B4E335|B4…		4.75	0		0	2	MASCOT		T
	R16099_1,26854	R.VAPEEHPVLLTEAPLNPK.A	1954.06	0.00011	2	1	54.32	0	0.00017	0|0	sp|P60709|ACTB_HUMAN/sp|P63261|ACTG_HUMAN/tr|G5E9R0|G5E9R0_HUMAN/tr|Q562Z7|Q562Z7_HUMAN/tr|Q1KLZ0|Q1KLZ0_HUMAN/tr|Q562L5|Q562L5_HUMAN/tr|K7EM38|K7EM38_HUMAN/tr|Q562P0|Q562P0_HUMAN/tr|Q8WVW5|Q8WVW5_HUMAN/tr|Q562Z4|Q562Z4_HUMAN/tr|Q562U2|Q562U2_HUMAN/tr|Q562Y6|Q562Y6_HUMAN/tr|J3KT65|J3KT65_HUMAN/tr|Q562L9|Q562L9_HUMAN/tr|Q562V5|Q562V5_HUMAN/tr|Q562L6|Q562L6_HUMAN/tr|Q53G76|Q53G76_HUMAN/tr|B4E335|B4…		4.75	0		0	2	MASCOT		T
	R16099_1,26865	R.VAPEEHPVLLTEAPLNPK.A	1954.06	-0.00072	3	1	33.51	0	0.0203	0|0	sp|P60709|ACTB_HUMAN/sp|P63261|ACTG_HUMAN/tr|G5E9R0|G5E9R0_HUMAN/tr|Q562Z7|Q562Z7_HUMAN/tr|Q1KLZ0|Q1KLZ0_HUMAN/tr|Q562L5|Q562L5_HUMAN/tr|K7EM38|K7EM38_HUMAN/tr|Q562P0|Q562P0_HUMAN/tr|Q8WVW5|Q8WVW5_HUMAN/tr|Q562Z4|Q562Z4_HUMAN/tr|Q562U2|Q562U2_HUMAN/tr|Q562Y6|Q562Y6_HUMAN/tr|J3KT65|J3KT65_HUMAN/tr|Q562L9|Q562L9_HUMAN/tr|Q562V5|Q562V5_HUMAN/tr|Q562L6|Q562L6_HUMAN/tr|Q53G76|Q53G76_HUMAN/tr|B4E335|B4…		4.75	0		0	2	MASCOT		T
	R16099_1,26875	R.VAPEEHPVLLTEAPLNPK.A	1954.06	-0.00159	2	1	67.19	0	8.86e-06	0|0	sp|P60709|ACTB_HUMAN/sp|P63261|ACTG_HUMAN/tr|G5E9R0|G5E9R0_HUMAN/tr|Q562Z7|Q562Z7_HUMAN/tr|Q1KLZ0|Q1KLZ0_HUMAN/tr|Q562L5|Q562L5_HUMAN/tr|K7EM38|K7EM38_HUMAN/tr|Q562P0|Q562P0_HUMAN/tr|Q8WVW5|Q8WVW5_HUMAN/tr|Q562Z4|Q562Z4_HUMAN/tr|Q562U2|Q562U2_HUMAN/tr|Q562Y6|Q562Y6_HUMAN/tr|J3KT65|J3KT65_HUMAN/tr|Q562L9|Q562L9_HUMAN/tr|Q562V5|Q562V5_HUMAN/tr|Q562L6|Q562L6_HUMAN/tr|Q53G76|Q53G76_HUMAN/tr|B4E335|B4…		4.75	0		0	2	MASCOT		T
	R16099_1,26885	R.VAPEEHPVLLTEAPLNPK.A	1954.06	-0.00096	3	1	32.45	0	0.0259	0|0	sp|P60709|ACTB_HUMAN/sp|P63261|ACTG_HUMAN/tr|G5E9R0|G5E9R0_HUMAN/tr|Q562Z7|Q562Z7_HUMAN/tr|Q1KLZ0|Q1KLZ0_HUMAN/tr|Q562L5|Q562L5_HUMAN/tr|K7EM38|K7EM38_HUMAN/tr|Q562P0|Q562P0_HUMAN/tr|Q8WVW5|Q8WVW5_HUMAN/tr|Q562Z4|Q562Z4_HUMAN/tr|Q562U2|Q562U2_HUMAN/tr|Q562Y6|Q562Y6_HUMAN/tr|J3KT65|J3KT65_HUMAN/tr|Q562L9|Q562L9_HUMAN/tr|Q562V5|Q562V5_HUMAN/tr|Q562L6|Q562L6_HUMAN/tr|Q53G76|Q53G76_HUMAN/tr|B4E335|B4…		4.75	0		0	2	MASCOT		T
	R16099_1,26893	R.VAPEEHPVLLTEAPLNPK.A	1954.06	0.00017	2	1	74.45	0	1.65e-06	0|0	sp|P60709|ACTB_HUMAN/sp|P63261|ACTG_HUMAN/tr|G5E9R0|G5E9R0_HUMAN/tr|Q562Z7|Q562Z7_HUMAN/tr|Q1KLZ0|Q1KLZ0_HUMAN/tr|Q562L5|Q562L5_HUMAN/tr|K7EM38|K7EM38_HUMAN/tr|Q562P0|Q562P0_HUMAN/tr|Q8WVW5|Q8WVW5_HUMAN/tr|Q562Z4|Q562Z4_HUMAN/tr|Q562U2|Q562U2_HUMAN/tr|Q562Y6|Q562Y6_HUMAN/tr|J3KT65|J3KT65_HUMAN/tr|Q562L9|Q562L9_HUMAN/tr|Q562V5|Q562V5_HUMAN/tr|Q562L6|Q562L6_HUMAN/tr|Q53G76|Q53G76_HUMAN/tr|B4E335|B4…		4.75	0		0	2	MASCOT		T
	R16099_1,26907	R.VAPEEHPVLLTEAPLNPK.A	1954.06	-0.00135	3	1	29.15	0	0.0558	0|0	sp|P60709|ACTB_HUMAN/sp|P63261|ACTG_HUMAN/tr|G5E9R0|G5E9R0_HUMAN/tr|Q562Z7|Q562Z7_HUMAN/tr|Q1KLZ0|Q1KLZ0_HUMAN/tr|Q562L5|Q562L5_HUMAN/tr|K7EM38|K7EM38_HUMAN/tr|Q562P0|Q562P0_HUMAN/tr|Q8WVW5|Q8WVW5_HUMAN/tr|Q562Z4|Q562Z4_HUMAN/tr|Q562U2|Q562U2_HUMAN/tr|Q562Y6|Q562Y6_HUMAN/tr|J3KT65|J3KT65_HUMAN/tr|Q562L9|Q562L9_HUMAN/tr|Q562V5|Q562V5_HUMAN/tr|Q562L6|Q562L6_HUMAN/tr|Q53G76|Q53G76_HUMAN/tr|B4E335|B4…		4.75	0		0	2	MASCOT		T
	R16099_1,26912	R.VAPEEHPVLLTEAPLNPK.A	1954.06	7e-05	2	1	64.57	0	1.61e-05	0|0	sp|P60709|ACTB_HUMAN/sp|P63261|ACTG_HUMAN/tr|G5E9R0|G5E9R0_HUMAN/tr|Q562Z7|Q562Z7_HUMAN/tr|Q1KLZ0|Q1KLZ0_HUMAN/tr|Q562L5|Q562L5_HUMAN/tr|K7EM38|K7EM38_HUMAN/tr|Q562P0|Q562P0_HUMAN/tr|Q8WVW5|Q8WVW5_HUMAN/tr|Q562Z4|Q562Z4_HUMAN/tr|Q562U2|Q562U2_HUMAN/tr|Q562Y6|Q562Y6_HUMAN/tr|J3KT65|J3KT65_HUMAN/tr|Q562L9|Q562L9_HUMAN/tr|Q562V5|Q562V5_HUMAN/tr|Q562L6|Q562L6_HUMAN/tr|Q53G76|Q53G76_HUMAN/tr|B4E335|B4…		4.75	0		0	2	MASCOT		T
	R16099_1,26927	R.VAPEEHPVLLTEAPLNPK.A	1954.06	-0.00057	3	1	36.48	0	0.0101	0|0	sp|P60709|ACTB_HUMAN/sp|P63261|ACTG_HUMAN/tr|G5E9R0|G5E9R0_HUMAN/tr|Q562Z7|Q562Z7_HUMAN/tr|Q1KLZ0|Q1KLZ0_HUMAN/tr|Q562L5|Q562L5_HUMAN/tr|K7EM38|K7EM38_HUMAN/tr|Q562P0|Q562P0_HUMAN/tr|Q8WVW5|Q8WVW5_HUMAN/tr|Q562Z4|Q562Z4_HUMAN/tr|Q562U2|Q562U2_HUMAN/tr|Q562Y6|Q562Y6_HUMAN/tr|J3KT65|J3KT65_HUMAN/tr|Q562L9|Q562L9_HUMAN/tr|Q562V5|Q562V5_HUMAN/tr|Q562L6|Q562L6_HUMAN/tr|Q53G76|Q53G76_HUMAN/tr|B4E335|B4…		4.75	0		0	2	MASCOT		T
	R16099_1,26932	R.VAPEEHPVLLTEAPLNPK.A	1954.06	-0.00077	2	1	67.09	0	8.9e-06	0|0	sp|P60709|ACTB_HUMAN/sp|P63261|ACTG_HUMAN/tr|G5E9R0|G5E9R0_HUMAN/tr|Q562Z7|Q562Z7_HUMAN/tr|Q1KLZ0|Q1KLZ0_HUMAN/tr|Q562L5|Q562L5_HUMAN/tr|K7EM38|K7EM38_HUMAN/tr|Q562P0|Q562P0_HUMAN/tr|Q8WVW5|Q8WVW5_HUMAN/tr|Q562Z4|Q562Z4_HUMAN/tr|Q562U2|Q562U2_HUMAN/tr|Q562Y6|Q562Y6_HUMAN/tr|J3KT65|J3KT65_HUMAN/tr|Q562L9|Q562L9_HUMAN/tr|Q562V5|Q562V5_HUMAN/tr|Q562L6|Q562L6_HUMAN/tr|Q53G76|Q53G76_HUMAN/tr|B4E335|B4…		4.75	0		0	2	MASCOT		T
	R16099_1,26948	R.VAPEEHPVLLTEAPLNPK.A	1954.06	-0.00069	3	1	36.36	0	0.0105	0|0	sp|P60709|ACTB_HUMAN/sp|P63261|ACTG_HUMAN/tr|G5E9R0|G5E9R0_HUMAN/tr|Q562Z7|Q562Z7_HUMAN/tr|Q1KLZ0|Q1KLZ0_HUMAN/tr|Q562L5|Q562L5_HUMAN/tr|K7EM38|K7EM38_HUMAN/tr|Q562P0|Q562P0_HUMAN/tr|Q8WVW5|Q8WVW5_HUMAN/tr|Q562Z4|Q562Z4_HUMAN/tr|Q562U2|Q562U2_HUMAN/tr|Q562Y6|Q562Y6_HUMAN/tr|J3KT65|J3KT65_HUMAN/tr|Q562L9|Q562L9_HUMAN/tr|Q562V5|Q562V5_HUMAN/tr|Q562L6|Q562L6_HUMAN/tr|Q53G76|Q53G76_HUMAN/tr|B4E335|B4…		4.75	0		0	2	MASCOT		T
	R16099_1,26957	R.VAPEEHPVLLTEAPLNPK.A	1954.06	0.00021	2	1	75.66	0	1.25e-06	0|0	sp|P60709|ACTB_HUMAN/sp|P63261|ACTG_HUMAN/tr|G5E9R0|G5E9R0_HUMAN/tr|Q562Z7|Q562Z7_HUMAN/tr|Q1KLZ0|Q1KLZ0_HUMAN/tr|Q562L5|Q562L5_HUMAN/tr|K7EM38|K7EM38_HUMAN/tr|Q562P0|Q562P0_HUMAN/tr|Q8WVW5|Q8WVW5_HUMAN/tr|Q562Z4|Q562Z4_HUMAN/tr|Q562U2|Q562U2_HUMAN/tr|Q562Y6|Q562Y6_HUMAN/tr|J3KT65|J3KT65_HUMAN/tr|Q562L9|Q562L9_HUMAN/tr|Q562V5|Q562V5_HUMAN/tr|Q562L6|Q562L6_HUMAN/tr|Q53G76|Q53G76_HUMAN/tr|B4E335|B4…		4.75	0		0	2	MASCOT		T
	R16099_1,26968	R.VAPEEHPVLLTEAPLNPK.A	1954.06	0.0003	3	1	32.26	0	0.0274	0|0	sp|P60709|ACTB_HUMAN/sp|P63261|ACTG_HUMAN/tr|G5E9R0|G5E9R0_HUMAN/tr|Q562Z7|Q562Z7_HUMAN/tr|Q1KLZ0|Q1KLZ0_HUMAN/tr|Q562L5|Q562L5_HUMAN/tr|K7EM38|K7EM38_HUMAN/tr|Q562P0|Q562P0_HUMAN/tr|Q8WVW5|Q8WVW5_HUMAN/tr|Q562Z4|Q562Z4_HUMAN/tr|Q562U2|Q562U2_HUMAN/tr|Q562Y6|Q562Y6_HUMAN/tr|J3KT65|J3KT65_HUMAN/tr|Q562L9|Q562L9_HUMAN/tr|Q562V5|Q562V5_HUMAN/tr|Q562L6|Q562L6_HUMAN/tr|Q53G76|Q53G76_HUMAN/tr|B4E335|B4…		4.75	0		0	2	MASCOT		T
	R16099_1,26982	R.VAPEEHPVLLTEAPLNPK.A	1954.06	-0.00213	2	1	67.09	0	9.22e-06	0|0	sp|P60709|ACTB_HUMAN/sp|P63261|ACTG_HUMAN/tr|G5E9R0|G5E9R0_HUMAN/tr|Q562Z7|Q562Z7_HUMAN/tr|Q1KLZ0|Q1KLZ0_HUMAN/tr|Q562L5|Q562L5_HUMAN/tr|K7EM38|K7EM38_HUMAN/tr|Q562P0|Q562P0_HUMAN/tr|Q8WVW5|Q8WVW5_HUMAN/tr|Q562Z4|Q562Z4_HUMAN/tr|Q562U2|Q562U2_HUMAN/tr|Q562Y6|Q562Y6_HUMAN/tr|J3KT65|J3KT65_HUMAN/tr|Q562L9|Q562L9_HUMAN/tr|Q562V5|Q562V5_HUMAN/tr|Q562L6|Q562L6_HUMAN/tr|Q53G76|Q53G76_HUMAN/tr|B4E335|B4…		4.75	0		0	2	MASCOT		T
	R16099_1,26994	R.VAPEEHPVLLTEAPLNPK.A	1954.06	0.0003	3	1	33.78	0	0.0193	0|0	sp|P60709|ACTB_HUMAN/sp|P63261|ACTG_HUMAN/tr|G5E9R0|G5E9R0_HUMAN/tr|Q562Z7|Q562Z7_HUMAN/tr|Q1KLZ0|Q1KLZ0_HUMAN/tr|Q562L5|Q562L5_HUMAN/tr|K7EM38|K7EM38_HUMAN/tr|Q562P0|Q562P0_HUMAN/tr|Q8WVW5|Q8WVW5_HUMAN/tr|Q562Z4|Q562Z4_HUMAN/tr|Q562U2|Q562U2_HUMAN/tr|Q562Y6|Q562Y6_HUMAN/tr|J3KT65|J3KT65_HUMAN/tr|Q562L9|Q562L9_HUMAN/tr|Q562V5|Q562V5_HUMAN/tr|Q562L6|Q562L6_HUMAN/tr|Q53G76|Q53G76_HUMAN/tr|B4E335|B4…		4.75	0		0	2	MASCOT		T
	R16099_1,27001	R.VAPEEHPVLLTEAPLNPK.A	1954.06	-0.00121	2	1	59.14	0	5.55e-05	0|0	sp|P60709|ACTB_HUMAN/sp|P63261|ACTG_HUMAN/tr|G5E9R0|G5E9R0_HUMAN/tr|Q562Z7|Q562Z7_HUMAN/tr|Q1KLZ0|Q1KLZ0_HUMAN/tr|Q562L5|Q562L5_HUMAN/tr|K7EM38|K7EM38_HUMAN/tr|Q562P0|Q562P0_HUMAN/tr|Q8WVW5|Q8WVW5_HUMAN/tr|Q562Z4|Q562Z4_HUMAN/tr|Q562U2|Q562U2_HUMAN/tr|Q562Y6|Q562Y6_HUMAN/tr|J3KT65|J3KT65_HUMAN/tr|Q562L9|Q562L9_HUMAN/tr|Q562V5|Q562V5_HUMAN/tr|Q562L6|Q562L6_HUMAN/tr|Q53G76|Q53G76_HUMAN/tr|B4E335|B4…		4.75	0		0	2	MASCOT		T
	R16099_1,27017	R.VAPEEHPVLLTEAPLNPK.A	1954.06	-0.00036	3	1	37.74	0	0.00759	0|0	sp|P60709|ACTB_HUMAN/sp|P63261|ACTG_HUMAN/tr|G5E9R0|G5E9R0_HUMAN/tr|Q562Z7|Q562Z7_HUMAN/tr|Q1KLZ0|Q1KLZ0_HUMAN/tr|Q562L5|Q562L5_HUMAN/tr|K7EM38|K7EM38_HUMAN/tr|Q562P0|Q562P0_HUMAN/tr|Q8WVW5|Q8WVW5_HUMAN/tr|Q562Z4|Q562Z4_HUMAN/tr|Q562U2|Q562U2_HUMAN/tr|Q562Y6|Q562Y6_HUMAN/tr|J3KT65|J3KT65_HUMAN/tr|Q562L9|Q562L9_HUMAN/tr|Q562V5|Q562V5_HUMAN/tr|Q562L6|Q562L6_HUMAN/tr|Q53G76|Q53G76_HUMAN/tr|B4E335|B4…		4.75	0		0	2	MASCOT		T
	R16099_1,27040	R.VAPEEHPVLLTEAPLNPK.A	1954.06	-0.0012	3	1	36.77	0	0.00958	0|0	sp|P60709|ACTB_HUMAN/sp|P63261|ACTG_HUMAN/tr|G5E9R0|G5E9R0_HUMAN/tr|Q562Z7|Q562Z7_HUMAN/tr|Q1KLZ0|Q1KLZ0_HUMAN/tr|Q562L5|Q562L5_HUMAN/tr|K7EM38|K7EM38_HUMAN/tr|Q562P0|Q562P0_HUMAN/tr|Q8WVW5|Q8WVW5_HUMAN/tr|Q562Z4|Q562Z4_HUMAN/tr|Q562U2|Q562U2_HUMAN/tr|Q562Y6|Q562Y6_HUMAN/tr|J3KT65|J3KT65_HUMAN/tr|Q562L9|Q562L9_HUMAN/tr|Q562V5|Q562V5_HUMAN/tr|Q562L6|Q562L6_HUMAN/tr|Q53G76|Q53G76_HUMAN/tr|B4E335|B4…		4.75	0		0	2	MASCOT		T
	R16099_1,27066	R.VAPEEHPVLLTEAPLNPK.A	1954.06	-0.00123	3	1	36.34	0	0.0106	0|0	sp|P60709|ACTB_HUMAN/sp|P63261|ACTG_HUMAN/tr|G5E9R0|G5E9R0_HUMAN/tr|Q562Z7|Q562Z7_HUMAN/tr|Q1KLZ0|Q1KLZ0_HUMAN/tr|Q562L5|Q562L5_HUMAN/tr|K7EM38|K7EM38_HUMAN/tr|Q562P0|Q562P0_HUMAN/tr|Q8WVW5|Q8WVW5_HUMAN/tr|Q562Z4|Q562Z4_HUMAN/tr|Q562U2|Q562U2_HUMAN/tr|Q562Y6|Q562Y6_HUMAN/tr|J3KT65|J3KT65_HUMAN/tr|Q562L9|Q562L9_HUMAN/tr|Q562V5|Q562V5_HUMAN/tr|Q562L6|Q562L6_HUMAN/tr|Q53G76|Q53G76_HUMAN/tr|B4E335|B4…		4.75	0		0	2	MASCOT		T
$5-1	tr|A0A024R9C1|A0A024R9C1_HUMAN Polyadenylate-binding protein OS=Homo sapiens GN=PABPC1 PE=3 SV=1	42	12	0.1572	70670.1	9.52
$5-2	sp|P11940|PABP1_HUMAN Polyadenylate-binding protein 1 OS=Homo sapiens GN=PABPC1 PE=1 SV=2	42	12	0.1572	70670.1	9.52
	R16099_1,9596	K.AVTEMNGR.I	877.42	-9e-05	2	1	33.69	0	0.0209	0|0	sp|P11940|PABP1_HUMAN/sp|Q9H361|PABP3_HUMAN/sp|Q13310|PABP4_HUMAN/sp|Q4VXU2|PAP1L_HUMAN/tr|A0A024R9C1|A0A024R9C1_HUMAN/tr|Q5VX58|Q5VX58_HUMAN/tr|B1ANR0|B1ANR0_HUMAN/tr|A0A024R9E2|A0A024R9E2_HUMAN/tr|H0Y5F5|H0Y5F5_HUMAN/tr|E7EQV3|E7EQV3_HUMAN/tr|A0A087WTT1|A0A087WTT1_HUMAN/tr|Q3ZCS4|Q3ZCS4_HUMAN/tr|E7ERJ7|E7ERJ7_HUMAN/tr|H0YB86|H0YB86_HUMAN/tr|Q147Y3|Q147Y3_HUMAN/tr|B3KT93|B3KT93_HUMAN/tr|Q53GL4|Q…		6.05	0		0	2	MASCOT		T
	R16099_1,23687	K.EFTNVYIK.N	1013.53	-0.00049	2	1	49.02	0	0.000618	0|0	sp|P11940|PABP1_HUMAN/sp|Q13310|PABP4_HUMAN/tr|A0A024R9C1|A0A024R9C1_HUMAN/tr|B1ANR0|B1ANR0_HUMAN/tr|A0A024R9E2|A0A024R9E2_HUMAN/tr|H0Y5F5|H0Y5F5_HUMAN/tr|H0YBN4|H0YBN4_HUMAN/tr|E7EQV3|E7EQV3_HUMAN/tr|A0A087WTT1|A0A087WTT1_HUMAN/tr|H0YCC8|H0YCC8_HUMAN/tr|E7ERJ7|E7ERJ7_HUMAN/tr|B4DZW4|B4DZW4_HUMAN/tr|B3KT93|B3KT93_HUMAN/tr|Q6IQ30|Q6IQ30_HUMAN/tr|H0YAR2|H0YAR2_HUMAN/tr|B4DQX0|B4DQX0_HUMAN		6.1	0		0	2	MASCOT		T
	R16099_1,23703	K.EFTNVYIK.N	1013.53	-0.00051	2	1	49.09	0	0.000608	0|0	sp|P11940|PABP1_HUMAN/sp|Q13310|PABP4_HUMAN/tr|A0A024R9C1|A0A024R9C1_HUMAN/tr|B1ANR0|B1ANR0_HUMAN/tr|A0A024R9E2|A0A024R9E2_HUMAN/tr|H0Y5F5|H0Y5F5_HUMAN/tr|H0YBN4|H0YBN4_HUMAN/tr|E7EQV3|E7EQV3_HUMAN/tr|A0A087WTT1|A0A087WTT1_HUMAN/tr|H0YCC8|H0YCC8_HUMAN/tr|E7ERJ7|E7ERJ7_HUMAN/tr|B4DZW4|B4DZW4_HUMAN/tr|B3KT93|B3KT93_HUMAN/tr|Q6IQ30|Q6IQ30_HUMAN/tr|H0YAR2|H0YAR2_HUMAN/tr|B4DQX0|B4DQX0_HUMAN		6.1	0		0	2	MASCOT		T
	R16099_1,23723	K.EFTNVYIK.N	1013.53	-0.00057	2	1	37.63	0	0.00851	0|0	sp|P11940|PABP1_HUMAN/sp|Q13310|PABP4_HUMAN/tr|A0A024R9C1|A0A024R9C1_HUMAN/tr|B1ANR0|B1ANR0_HUMAN/tr|A0A024R9E2|A0A024R9E2_HUMAN/tr|H0Y5F5|H0Y5F5_HUMAN/tr|H0YBN4|H0YBN4_HUMAN/tr|E7EQV3|E7EQV3_HUMAN/tr|A0A087WTT1|A0A087WTT1_HUMAN/tr|H0YCC8|H0YCC8_HUMAN/tr|E7ERJ7|E7ERJ7_HUMAN/tr|B4DZW4|B4DZW4_HUMAN/tr|B3KT93|B3KT93_HUMAN/tr|Q6IQ30|Q6IQ30_HUMAN/tr|H0YAR2|H0YAR2_HUMAN/tr|B4DQX0|B4DQX0_HUMAN		6.1	0		0	2	MASCOT		T
	R16099_1,23746	K.EFTNVYIK.N	1013.53	-0.00025	2	1	45.52	0	0.00138	0|0	sp|P11940|PABP1_HUMAN/sp|Q13310|PABP4_HUMAN/tr|A0A024R9C1|A0A024R9C1_HUMAN/tr|B1ANR0|B1ANR0_HUMAN/tr|A0A024R9E2|A0A024R9E2_HUMAN/tr|H0Y5F5|H0Y5F5_HUMAN/tr|H0YBN4|H0YBN4_HUMAN/tr|E7EQV3|E7EQV3_HUMAN/tr|A0A087WTT1|A0A087WTT1_HUMAN/tr|H0YCC8|H0YCC8_HUMAN/tr|E7ERJ7|E7ERJ7_HUMAN/tr|B4DZW4|B4DZW4_HUMAN/tr|B3KT93|B3KT93_HUMAN/tr|Q6IQ30|Q6IQ30_HUMAN/tr|H0YAR2|H0YAR2_HUMAN/tr|B4DQX0|B4DQX0_HUMAN		6.1	0		0	2	MASCOT		T
	R16099_1,22211	K.FGPALSVK.V	818.477	0.00014	2	1	33.09	0	0.0373	0|0	sp|P11940|PABP1_HUMAN/sp|Q9H361|PABP3_HUMAN/tr|A0A024R9C1|A0A024R9C1_HUMAN/tr|Q5VX58|Q5VX58_HUMAN/tr|A0A024R9E2|A0A024R9E2_HUMAN/tr|H0YBN4|H0YBN4_HUMAN/tr|E7EQV3|E7EQV3_HUMAN/tr|A0A087WTT1|A0A087WTT1_HUMAN/tr|Q3ZCS4|Q3ZCS4_HUMAN/tr|E7ERJ7|E7ERJ7_HUMAN/tr|B4DZW4|B4DZW4_HUMAN/tr|H0YAP2|H0YAP2_HUMAN/tr|B4DQX0|B4DQX0_HUMAN/tr|Q2VIP3|Q2VIP3_HUMAN		8.75	0		0	2	MASCOT		T
	R16099_1,22230	K.FGPALSVK.V	818.477	0.00012	2	1	33.01	0	0.038	0|0	sp|P11940|PABP1_HUMAN/sp|Q9H361|PABP3_HUMAN/tr|A0A024R9C1|A0A024R9C1_HUMAN/tr|Q5VX58|Q5VX58_HUMAN/tr|A0A024R9E2|A0A024R9E2_HUMAN/tr|H0YBN4|H0YBN4_HUMAN/tr|E7EQV3|E7EQV3_HUMAN/tr|A0A087WTT1|A0A087WTT1_HUMAN/tr|Q3ZCS4|Q3ZCS4_HUMAN/tr|E7ERJ7|E7ERJ7_HUMAN/tr|B4DZW4|B4DZW4_HUMAN/tr|H0YAP2|H0YAP2_HUMAN/tr|B4DQX0|B4DQX0_HUMAN/tr|Q2VIP3|Q2VIP3_HUMAN		8.75	0		0	2	MASCOT		T
	R16099_1,22249	K.FGPALSVK.V	818.477	0.0001	2	1	34.99	0	0.0241	0|0	sp|P11940|PABP1_HUMAN/sp|Q9H361|PABP3_HUMAN/tr|A0A024R9C1|A0A024R9C1_HUMAN/tr|Q5VX58|Q5VX58_HUMAN/tr|A0A024R9E2|A0A024R9E2_HUMAN/tr|H0YBN4|H0YBN4_HUMAN/tr|E7EQV3|E7EQV3_HUMAN/tr|A0A087WTT1|A0A087WTT1_HUMAN/tr|Q3ZCS4|Q3ZCS4_HUMAN/tr|E7ERJ7|E7ERJ7_HUMAN/tr|B4DZW4|B4DZW4_HUMAN/tr|H0YAP2|H0YAP2_HUMAN/tr|B4DQX0|B4DQX0_HUMAN/tr|Q2VIP3|Q2VIP3_HUMAN		8.75	0		0	2	MASCOT		T
	R16099_1,22270	K.FGPALSVK.V	818.477	4e-05	2	1	36.11	0	0.0186	0|0	sp|P11940|PABP1_HUMAN/sp|Q9H361|PABP3_HUMAN/tr|A0A024R9C1|A0A024R9C1_HUMAN/tr|Q5VX58|Q5VX58_HUMAN/tr|A0A024R9E2|A0A024R9E2_HUMAN/tr|H0YBN4|H0YBN4_HUMAN/tr|E7EQV3|E7EQV3_HUMAN/tr|A0A087WTT1|A0A087WTT1_HUMAN/tr|Q3ZCS4|Q3ZCS4_HUMAN/tr|E7ERJ7|E7ERJ7_HUMAN/tr|B4DZW4|B4DZW4_HUMAN/tr|H0YAP2|H0YAP2_HUMAN/tr|B4DQX0|B4DQX0_HUMAN/tr|Q2VIP3|Q2VIP3_HUMAN		8.75	0		0	2	MASCOT		T
	R16099_1,22292	K.FGPALSVK.V	818.477	-8e-05	2	1	37.49	0	0.0135	0|0	sp|P11940|PABP1_HUMAN/sp|Q9H361|PABP3_HUMAN/tr|A0A024R9C1|A0A024R9C1_HUMAN/tr|Q5VX58|Q5VX58_HUMAN/tr|A0A024R9E2|A0A024R9E2_HUMAN/tr|H0YBN4|H0YBN4_HUMAN/tr|E7EQV3|E7EQV3_HUMAN/tr|A0A087WTT1|A0A087WTT1_HUMAN/tr|Q3ZCS4|Q3ZCS4_HUMAN/tr|E7ERJ7|E7ERJ7_HUMAN/tr|B4DZW4|B4DZW4_HUMAN/tr|H0YAP2|H0YAP2_HUMAN/tr|B4DQX0|B4DQX0_HUMAN/tr|Q2VIP3|Q2VIP3_HUMAN		8.75	0		0	2	MASCOT		T
	R16099_1,22312	K.FGPALSVK.V	818.477	6e-05	2	1	37.52	0	0.0134	0|0	sp|P11940|PABP1_HUMAN/sp|Q9H361|PABP3_HUMAN/tr|A0A024R9C1|A0A024R9C1_HUMAN/tr|Q5VX58|Q5VX58_HUMAN/tr|A0A024R9E2|A0A024R9E2_HUMAN/tr|H0YBN4|H0YBN4_HUMAN/tr|E7EQV3|E7EQV3_HUMAN/tr|A0A087WTT1|A0A087WTT1_HUMAN/tr|Q3ZCS4|Q3ZCS4_HUMAN/tr|E7ERJ7|E7ERJ7_HUMAN/tr|B4DZW4|B4DZW4_HUMAN/tr|H0YAP2|H0YAP2_HUMAN/tr|B4DQX0|B4DQX0_HUMAN/tr|Q2VIP3|Q2VIP3_HUMAN		8.75	0		0	2	MASCOT		T
	R16099_1,22334	K.FGPALSVK.V	818.477	8e-05	2	1	37.46	0	0.0136	0|0	sp|P11940|PABP1_HUMAN/sp|Q9H361|PABP3_HUMAN/tr|A0A024R9C1|A0A024R9C1_HUMAN/tr|Q5VX58|Q5VX58_HUMAN/tr|A0A024R9E2|A0A024R9E2_HUMAN/tr|H0YBN4|H0YBN4_HUMAN/tr|E7EQV3|E7EQV3_HUMAN/tr|A0A087WTT1|A0A087WTT1_HUMAN/tr|Q3ZCS4|Q3ZCS4_HUMAN/tr|E7ERJ7|E7ERJ7_HUMAN/tr|B4DZW4|B4DZW4_HUMAN/tr|H0YAP2|H0YAP2_HUMAN/tr|B4DQX0|B4DQX0_HUMAN/tr|Q2VIP3|Q2VIP3_HUMAN		8.75	0		0	2	MASCOT		T
	R16099_1,22362	K.FGPALSVK.V	818.477	-0.0001	2	1	36.67	0	0.0164	0|0	sp|P11940|PABP1_HUMAN/sp|Q9H361|PABP3_HUMAN/tr|A0A024R9C1|A0A024R9C1_HUMAN/tr|Q5VX58|Q5VX58_HUMAN/tr|A0A024R9E2|A0A024R9E2_HUMAN/tr|H0YBN4|H0YBN4_HUMAN/tr|E7EQV3|E7EQV3_HUMAN/tr|A0A087WTT1|A0A087WTT1_HUMAN/tr|Q3ZCS4|Q3ZCS4_HUMAN/tr|E7ERJ7|E7ERJ7_HUMAN/tr|B4DZW4|B4DZW4_HUMAN/tr|H0YAP2|H0YAP2_HUMAN/tr|B4DQX0|B4DQX0_HUMAN/tr|Q2VIP3|Q2VIP3_HUMAN		8.75	0		0	2	MASCOT		T
	R16099_1,30384	K.FSPAGPILSIR.V ! K.FSPAGPILSIR.I	1157.67	-4e-05	2	1	63.7	0	3.2e-05	0|0	sp|P11940|PABP1_HUMAN/sp|Q4VXU2|PAP1L_HUMAN/tr|A0A024R9C1|A0A024R9C1_HUMAN/tr|A0A024R9E2|A0A024R9E2_HUMAN/tr|H0YBN4|H0YBN4_HUMAN/tr|E5RH24|E5RH24_HUMAN/tr|E5RFD8|E5RFD8_HUMAN/tr|A0A087WTT1|A0A087WTT1_HUMAN/tr|E7ERJ7|E7ERJ7_HUMAN/tr|B3KT93|B3KT93_HUMAN/tr|E5RJB9|E5RJB9_HUMAN/tr|B4DQX0|B4DQX0_HUMAN/tr|E5RHG7|E5RHG7_HUMAN/tr|E5RGC4|E5RGC4_HUMAN ! sp|Q9H361|PABP3_HUMAN/sp|Q5JQF8|PAP1M_HUMAN/tr|Q5VX58…		9.75	0		0	2	MASCOT		T
	R16099_1,30402	K.FSPAGPILSIR.V ! K.FSPAGPILSIR.I	1157.67	-0.00026	2	1	63.82	0	3.12e-05	0|0	sp|P11940|PABP1_HUMAN/sp|Q4VXU2|PAP1L_HUMAN/tr|A0A024R9C1|A0A024R9C1_HUMAN/tr|A0A024R9E2|A0A024R9E2_HUMAN/tr|H0YBN4|H0YBN4_HUMAN/tr|E5RH24|E5RH24_HUMAN/tr|E5RFD8|E5RFD8_HUMAN/tr|A0A087WTT1|A0A087WTT1_HUMAN/tr|E7ERJ7|E7ERJ7_HUMAN/tr|B3KT93|B3KT93_HUMAN/tr|E5RJB9|E5RJB9_HUMAN/tr|B4DQX0|B4DQX0_HUMAN/tr|E5RHG7|E5RHG7_HUMAN/tr|E5RGC4|E5RGC4_HUMAN ! sp|Q9H361|PABP3_HUMAN/sp|Q5JQF8|PAP1M_HUMAN/tr|Q5VX58…		9.75	0		0	2	MASCOT		T
	R16099_1,30423	K.FSPAGPILSIR.V ! K.FSPAGPILSIR.I	1157.67	-2e-05	2	1	63.75	0	3.17e-05	0|0	sp|P11940|PABP1_HUMAN/sp|Q4VXU2|PAP1L_HUMAN/tr|A0A024R9C1|A0A024R9C1_HUMAN/tr|A0A024R9E2|A0A024R9E2_HUMAN/tr|H0YBN4|H0YBN4_HUMAN/tr|E5RH24|E5RH24_HUMAN/tr|E5RFD8|E5RFD8_HUMAN/tr|A0A087WTT1|A0A087WTT1_HUMAN/tr|E7ERJ7|E7ERJ7_HUMAN/tr|B3KT93|B3KT93_HUMAN/tr|E5RJB9|E5RJB9_HUMAN/tr|B4DQX0|B4DQX0_HUMAN/tr|E5RHG7|E5RHG7_HUMAN/tr|E5RGC4|E5RGC4_HUMAN ! sp|Q9H361|PABP3_HUMAN/sp|Q5JQF8|PAP1M_HUMAN/tr|Q5VX58…		9.75	0		0	2	MASCOT		T
	R16099_1,16483	K.NLDDGIDDER.L	1161.5	-0.0002	2	1	58.29	0	2.04e-05	0|0	sp|P11940|PABP1_HUMAN/sp|Q9H361|PABP3_HUMAN/tr|A0A024R9C1|A0A024R9C1_HUMAN/tr|Q5VX58|Q5VX58_HUMAN/tr|A0A024R9E2|A0A024R9E2_HUMAN/tr|E7EQV3|E7EQV3_HUMAN/tr|A0A087WTT1|A0A087WTT1_HUMAN/tr|Q3ZCS4|Q3ZCS4_HUMAN/tr|E7ERJ7|E7ERJ7_HUMAN/tr|B4DZW4|B4DZW4_HUMAN/tr|H0YAP2|H0YAP2_HUMAN/tr|H0YAR2|H0YAR2_HUMAN/tr|B4DQX0|B4DQX0_HUMAN/tr|Q2VIP3|Q2VIP3_HUMAN		3.71	0		0	2	MASCOT		T
	R16099_1,26795	K.SGVGNIFIK.N	934.536	-0.00022	2	1	41.98	0	0.00398	0|0	sp|P11940|PABP1_HUMAN/sp|Q96DU9|PABP5_HUMAN/sp|Q4VXU2|PAP1L_HUMAN/tr|A0A024R9C1|A0A024R9C1_HUMAN/tr|A0A024R9E2|A0A024R9E2_HUMAN/tr|E7EQV3|E7EQV3_HUMAN/tr|E5RGH3|E5RGH3_HUMAN/tr|E5RH24|E5RH24_HUMAN/tr|A0A087WTT1|A0A087WTT1_HUMAN/tr|B4DZW4|B4DZW4_HUMAN/tr|B3KT93|B3KT93_HUMAN/tr|E5RJB9|E5RJB9_HUMAN/tr|B4DM75|B4DM75_HUMAN		8.47	0		0	2	MASCOT		T
	R16099_1,26809	K.SGVGNIFIK.N	934.536	0.00024	2	1	40.26	0	0.00589	0|0	sp|P11940|PABP1_HUMAN/sp|Q96DU9|PABP5_HUMAN/sp|Q4VXU2|PAP1L_HUMAN/tr|A0A024R9C1|A0A024R9C1_HUMAN/tr|A0A024R9E2|A0A024R9E2_HUMAN/tr|E7EQV3|E7EQV3_HUMAN/tr|E5RGH3|E5RGH3_HUMAN/tr|E5RH24|E5RH24_HUMAN/tr|A0A087WTT1|A0A087WTT1_HUMAN/tr|B4DZW4|B4DZW4_HUMAN/tr|B3KT93|B3KT93_HUMAN/tr|E5RJB9|E5RJB9_HUMAN/tr|B4DM75|B4DM75_HUMAN		8.47	0		0	2	MASCOT		T
	R16099_1,26830	K.SGVGNIFIK.N	934.536	-0.00012	2	1	40.28	0	0.00589	0|0	sp|P11940|PABP1_HUMAN/sp|Q96DU9|PABP5_HUMAN/sp|Q4VXU2|PAP1L_HUMAN/tr|A0A024R9C1|A0A024R9C1_HUMAN/tr|A0A024R9E2|A0A024R9E2_HUMAN/tr|E7EQV3|E7EQV3_HUMAN/tr|E5RGH3|E5RGH3_HUMAN/tr|E5RH24|E5RH24_HUMAN/tr|A0A087WTT1|A0A087WTT1_HUMAN/tr|B4DZW4|B4DZW4_HUMAN/tr|B3KT93|B3KT93_HUMAN/tr|E5RJB9|E5RJB9_HUMAN/tr|B4DM75|B4DM75_HUMAN		8.47	0		0	2	MASCOT		T
	R16099_1,26850	K.SGVGNIFIK.N	934.536	-0.00012	2	1	38.35	0	0.00918	0|0	sp|P11940|PABP1_HUMAN/sp|Q96DU9|PABP5_HUMAN/sp|Q4VXU2|PAP1L_HUMAN/tr|A0A024R9C1|A0A024R9C1_HUMAN/tr|A0A024R9E2|A0A024R9E2_HUMAN/tr|E7EQV3|E7EQV3_HUMAN/tr|E5RGH3|E5RGH3_HUMAN/tr|E5RH24|E5RH24_HUMAN/tr|A0A087WTT1|A0A087WTT1_HUMAN/tr|B4DZW4|B4DZW4_HUMAN/tr|B3KT93|B3KT93_HUMAN/tr|E5RJB9|E5RJB9_HUMAN/tr|B4DM75|B4DM75_HUMAN		8.47	0		0	2	MASCOT		T
	R16099_1,26874	K.SGVGNIFIK.N	934.536	-0.0001	2	1	40.75	0	0.00528	0|0	sp|P11940|PABP1_HUMAN/sp|Q96DU9|PABP5_HUMAN/sp|Q4VXU2|PAP1L_HUMAN/tr|A0A024R9C1|A0A024R9C1_HUMAN/tr|A0A024R9E2|A0A024R9E2_HUMAN/tr|E7EQV3|E7EQV3_HUMAN/tr|E5RGH3|E5RGH3_HUMAN/tr|E5RH24|E5RH24_HUMAN/tr|A0A087WTT1|A0A087WTT1_HUMAN/tr|B4DZW4|B4DZW4_HUMAN/tr|B3KT93|B3KT93_HUMAN/tr|E5RJB9|E5RJB9_HUMAN/tr|B4DM75|B4DM75_HUMAN		8.47	0		0	2	MASCOT		T
	R16099_1,26898	K.SGVGNIFIK.N	934.536	6e-05	2	1	38.73	0	0.00838	0|0	sp|P11940|PABP1_HUMAN/sp|Q96DU9|PABP5_HUMAN/sp|Q4VXU2|PAP1L_HUMAN/tr|A0A024R9C1|A0A024R9C1_HUMAN/tr|A0A024R9E2|A0A024R9E2_HUMAN/tr|E7EQV3|E7EQV3_HUMAN/tr|E5RGH3|E5RGH3_HUMAN/tr|E5RH24|E5RH24_HUMAN/tr|A0A087WTT1|A0A087WTT1_HUMAN/tr|B4DZW4|B4DZW4_HUMAN/tr|B3KT93|B3KT93_HUMAN/tr|E5RJB9|E5RJB9_HUMAN/tr|B4DM75|B4DM75_HUMAN		8.47	0		0	2	MASCOT		T
	R16099_1,26920	K.SGVGNIFIK.N	934.536	-0.0003	2	1	39.91	0	0.00641	0|0	sp|P11940|PABP1_HUMAN/sp|Q96DU9|PABP5_HUMAN/sp|Q4VXU2|PAP1L_HUMAN/tr|A0A024R9C1|A0A024R9C1_HUMAN/tr|A0A024R9E2|A0A024R9E2_HUMAN/tr|E7EQV3|E7EQV3_HUMAN/tr|E5RGH3|E5RGH3_HUMAN/tr|E5RH24|E5RH24_HUMAN/tr|A0A087WTT1|A0A087WTT1_HUMAN/tr|B4DZW4|B4DZW4_HUMAN/tr|B3KT93|B3KT93_HUMAN/tr|E5RJB9|E5RJB9_HUMAN/tr|B4DM75|B4DM75_HUMAN		8.47	0		0	2	MASCOT		T
	R16099_1,7265	K.VMTDESGK.S	866.392	0.0006	2	1	40.2	0	0.00334	0|0	sp|P11940|PABP1_HUMAN/sp|Q9H361|PABP3_HUMAN/tr|A0A024R9C1|A0A024R9C1_HUMAN/tr|Q5VX58|Q5VX58_HUMAN/tr|A0A024R9E2|A0A024R9E2_HUMAN/tr|E7EQV3|E7EQV3_HUMAN/tr|A0A087WTT1|A0A087WTT1_HUMAN/tr|Q3ZCS4|Q3ZCS4_HUMAN/tr|E7ERJ7|E7ERJ7_HUMAN/tr|B4DZW4|B4DZW4_HUMAN/tr|B3KT93|B3KT93_HUMAN/tr|H0YAP2|H0YAP2_HUMAN/tr|H0YAR2|H0YAR2_HUMAN/tr|B4DQX0|B4DQX0_HUMAN/tr|Q2VIP3|Q2VIP3_HUMAN		4.37	0		0	2	MASCOT		T
	R16099_1,9077	K.YAAGVR.N	636.346	0.00025	1	1	29.33	0	0.0833	0|0	sp|P11940|PABP1_HUMAN/sp|Q9H361|PABP3_HUMAN/tr|A0A024R9C1|A0A024R9C1_HUMAN/tr|Q5VX58|Q5VX58_HUMAN/tr|H0YAS6|H0YAS6_HUMAN/tr|E7EQV3|E7EQV3_HUMAN/tr|Q3ZCS4|Q3ZCS4_HUMAN/tr|E7ERJ7|E7ERJ7_HUMAN/tr|B4DZW4|B4DZW4_HUMAN/tr|B3KT93|B3KT93_HUMAN/tr|B4DQX0|B4DQX0_HUMAN/tr|H0YAW6|H0YAW6_HUMAN/tr|Q2VIP3|Q2VIP3_HUMAN/tr|H0YB75|H0YB75_HUMAN/tr|H0YAS7|H0YAS7_HUMAN		8.75	0		0	2	MASCOT		T
	R16099_1,27110	R.ALDTM*NFDVIK.G	1282.63	0.00082	2	1	59.97	0	6.12e-05	0|0	sp|P11940|PABP1_HUMAN/sp|Q13310|PABP4_HUMAN/tr|A0A024R9C1|A0A024R9C1_HUMAN/tr|B1ANR0|B1ANR0_HUMAN/tr|A0A024R9E2|A0A024R9E2_HUMAN/tr|H0YBN4|H0YBN4_HUMAN/tr|E7EQV3|E7EQV3_HUMAN/tr|E5RGH3|E5RGH3_HUMAN/tr|E5RH24|E5RH24_HUMAN/tr|A0A087WTT1|A0A087WTT1_HUMAN/tr|E7ERJ7|E7ERJ7_HUMAN/tr|B4DZW4|B4DZW4_HUMAN/tr|H0YEQ8|H0YEQ8_HUMAN/tr|B3KT93|B3KT93_HUMAN/tr|Q6IQ30|Q6IQ30_HUMAN/tr|B1ANR1|B1ANR1_HUMAN/tr|E5RJB9…		4.21	0	15.994919 Oxidation (M)	0	2	MASCOT		T
	R16099_1,31287	R.ALDTMNFDVIK.G	1266.64	-0.00018	2	1	59.93	0	6.82e-05	0|0	sp|P11940|PABP1_HUMAN/sp|Q13310|PABP4_HUMAN/tr|A0A024R9C1|A0A024R9C1_HUMAN/tr|B1ANR0|B1ANR0_HUMAN/tr|A0A024R9E2|A0A024R9E2_HUMAN/tr|H0YBN4|H0YBN4_HUMAN/tr|E7EQV3|E7EQV3_HUMAN/tr|E5RGH3|E5RGH3_HUMAN/tr|E5RH24|E5RH24_HUMAN/tr|A0A087WTT1|A0A087WTT1_HUMAN/tr|E7ERJ7|E7ERJ7_HUMAN/tr|B4DZW4|B4DZW4_HUMAN/tr|H0YEQ8|H0YEQ8_HUMAN/tr|B3KT93|B3KT93_HUMAN/tr|Q6IQ30|Q6IQ30_HUMAN/tr|B1ANR1|B1ANR1_HUMAN/tr|E5RJB9…		4.21	0		0	2	MASCOT		T
	R16099_1,31306	R.ALDTMNFDVIK.G	1266.64	-6e-05	2	1	59.48	0	8.1e-05	0|0	sp|P11940|PABP1_HUMAN/sp|Q13310|PABP4_HUMAN/tr|A0A024R9C1|A0A024R9C1_HUMAN/tr|B1ANR0|B1ANR0_HUMAN/tr|A0A024R9E2|A0A024R9E2_HUMAN/tr|H0YBN4|H0YBN4_HUMAN/tr|E7EQV3|E7EQV3_HUMAN/tr|E5RGH3|E5RGH3_HUMAN/tr|E5RH24|E5RH24_HUMAN/tr|A0A087WTT1|A0A087WTT1_HUMAN/tr|E7ERJ7|E7ERJ7_HUMAN/tr|B4DZW4|B4DZW4_HUMAN/tr|H0YEQ8|H0YEQ8_HUMAN/tr|B3KT93|B3KT93_HUMAN/tr|Q6IQ30|Q6IQ30_HUMAN/tr|B1ANR1|B1ANR1_HUMAN/tr|E5RJB9…		4.21	0		0	2	MASCOT		T
	R16099_1,31325	R.ALDTMNFDVIK.G	1266.64	-0.00012	2	1	69.2	0	8.64e-06	0|0	sp|P11940|PABP1_HUMAN/sp|Q13310|PABP4_HUMAN/tr|A0A024R9C1|A0A024R9C1_HUMAN/tr|B1ANR0|B1ANR0_HUMAN/tr|A0A024R9E2|A0A024R9E2_HUMAN/tr|H0YBN4|H0YBN4_HUMAN/tr|E7EQV3|E7EQV3_HUMAN/tr|E5RGH3|E5RGH3_HUMAN/tr|E5RH24|E5RH24_HUMAN/tr|A0A087WTT1|A0A087WTT1_HUMAN/tr|E7ERJ7|E7ERJ7_HUMAN/tr|B4DZW4|B4DZW4_HUMAN/tr|H0YEQ8|H0YEQ8_HUMAN/tr|B3KT93|B3KT93_HUMAN/tr|Q6IQ30|Q6IQ30_HUMAN/tr|B1ANR1|B1ANR1_HUMAN/tr|E5RJB9…		4.21	0		0	2	MASCOT		T
	R16099_1,31345	R.ALDTMNFDVIK.G	1266.64	-0.00042	2	1	57.14	0	0.000128	0|0	sp|P11940|PABP1_HUMAN/sp|Q13310|PABP4_HUMAN/tr|A0A024R9C1|A0A024R9C1_HUMAN/tr|B1ANR0|B1ANR0_HUMAN/tr|A0A024R9E2|A0A024R9E2_HUMAN/tr|H0YBN4|H0YBN4_HUMAN/tr|E7EQV3|E7EQV3_HUMAN/tr|E5RGH3|E5RGH3_HUMAN/tr|E5RH24|E5RH24_HUMAN/tr|A0A087WTT1|A0A087WTT1_HUMAN/tr|E7ERJ7|E7ERJ7_HUMAN/tr|B4DZW4|B4DZW4_HUMAN/tr|H0YEQ8|H0YEQ8_HUMAN/tr|B3KT93|B3KT93_HUMAN/tr|Q6IQ30|Q6IQ30_HUMAN/tr|B1ANR1|B1ANR1_HUMAN/tr|E5RJB9…		4.21	0		0	2	MASCOT		T
	R16099_1,31371	R.ALDTMNFDVIK.G	1266.64	-0.00046	2	1	51.46	0	0.000474	0|0	sp|P11940|PABP1_HUMAN/sp|Q13310|PABP4_HUMAN/tr|A0A024R9C1|A0A024R9C1_HUMAN/tr|B1ANR0|B1ANR0_HUMAN/tr|A0A024R9E2|A0A024R9E2_HUMAN/tr|H0YBN4|H0YBN4_HUMAN/tr|E7EQV3|E7EQV3_HUMAN/tr|E5RGH3|E5RGH3_HUMAN/tr|E5RH24|E5RH24_HUMAN/tr|A0A087WTT1|A0A087WTT1_HUMAN/tr|E7ERJ7|E7ERJ7_HUMAN/tr|B4DZW4|B4DZW4_HUMAN/tr|H0YEQ8|H0YEQ8_HUMAN/tr|B3KT93|B3KT93_HUMAN/tr|Q6IQ30|Q6IQ30_HUMAN/tr|B1ANR1|B1ANR1_HUMAN/tr|E5RJB9…		4.21	0		0	2	MASCOT		T
	R16099_1,31388	R.ALDTMNFDVIK.G	1266.64	-0.0001	2	1	60.14	0	6.96e-05	0|0	sp|P11940|PABP1_HUMAN/sp|Q13310|PABP4_HUMAN/tr|A0A024R9C1|A0A024R9C1_HUMAN/tr|B1ANR0|B1ANR0_HUMAN/tr|A0A024R9E2|A0A024R9E2_HUMAN/tr|H0YBN4|H0YBN4_HUMAN/tr|E7EQV3|E7EQV3_HUMAN/tr|E5RGH3|E5RGH3_HUMAN/tr|E5RH24|E5RH24_HUMAN/tr|A0A087WTT1|A0A087WTT1_HUMAN/tr|E7ERJ7|E7ERJ7_HUMAN/tr|B4DZW4|B4DZW4_HUMAN/tr|H0YEQ8|H0YEQ8_HUMAN/tr|B3KT93|B3KT93_HUMAN/tr|Q6IQ30|Q6IQ30_HUMAN/tr|B1ANR1|B1ANR1_HUMAN/tr|E5RJB9…		4.21	0		0	2	MASCOT		T
	R16099_1,9174	R.DPSLR.K ! R.DPSLR.D	587.315	-0.00024	1	1	25.63	0	0.118	0|0	sp|P11940|PABP1_HUMAN/sp|Q9H361|PABP3_HUMAN/sp|Q13310|PABP4_HUMAN/sp|Q5JQF8|PAP1M_HUMAN/tr|A0A024R9C1|A0A024R9C1_HUMAN/tr|Q5VX58|Q5VX58_HUMAN/tr|B1ANR0|B1ANR0_HUMAN/tr|A0A024R9E2|A0A024R9E2_HUMAN/tr|E7EQV3|E7EQV3_HUMAN/tr|E5RGH3|E5RGH3_HUMAN/tr|E5RH24|E5RH24_HUMAN/tr|A0A087WTT1|A0A087WTT1_HUMAN/tr|Q3ZCS4|Q3ZCS4_HUMAN/tr|E7ERJ7|E7ERJ7_HUMAN/tr|H0YEQ8|H0YEQ8_HUMAN/tr|B3KT93|B3KT93_HUMAN/tr|Q6IQ30|Q…		5.84	0		0	2	MASCOT		T
	R16099_1,9188	R.DPSLR.K ! R.DPSLR.D	587.315	-0.00028	1	1	29.35	0	0.0502	0|0	sp|P11940|PABP1_HUMAN/sp|Q9H361|PABP3_HUMAN/sp|Q13310|PABP4_HUMAN/sp|Q5JQF8|PAP1M_HUMAN/tr|A0A024R9C1|A0A024R9C1_HUMAN/tr|Q5VX58|Q5VX58_HUMAN/tr|B1ANR0|B1ANR0_HUMAN/tr|A0A024R9E2|A0A024R9E2_HUMAN/tr|E7EQV3|E7EQV3_HUMAN/tr|E5RGH3|E5RGH3_HUMAN/tr|E5RH24|E5RH24_HUMAN/tr|A0A087WTT1|A0A087WTT1_HUMAN/tr|Q3ZCS4|Q3ZCS4_HUMAN/tr|E7ERJ7|E7ERJ7_HUMAN/tr|H0YEQ8|H0YEQ8_HUMAN/tr|B3KT93|B3KT93_HUMAN/tr|Q6IQ30|Q…		5.84	0		0	2	MASCOT		T
	R16099_1,9211	R.DPSLR.K ! R.DPSLR.D	587.315	-2e-05	1	1	27.36	0	0.0794	0|0	sp|P11940|PABP1_HUMAN/sp|Q9H361|PABP3_HUMAN/sp|Q13310|PABP4_HUMAN/sp|Q5JQF8|PAP1M_HUMAN/tr|A0A024R9C1|A0A024R9C1_HUMAN/tr|Q5VX58|Q5VX58_HUMAN/tr|B1ANR0|B1ANR0_HUMAN/tr|A0A024R9E2|A0A024R9E2_HUMAN/tr|E7EQV3|E7EQV3_HUMAN/tr|E5RGH3|E5RGH3_HUMAN/tr|E5RH24|E5RH24_HUMAN/tr|A0A087WTT1|A0A087WTT1_HUMAN/tr|Q3ZCS4|Q3ZCS4_HUMAN/tr|E7ERJ7|E7ERJ7_HUMAN/tr|H0YEQ8|H0YEQ8_HUMAN/tr|B3KT93|B3KT93_HUMAN/tr|Q6IQ30|Q…		5.84	0		0	2	MASCOT		T
	R16099_1,9531	R.EAELGAR.A	745.384	0.00016	2	1	32.47	0	0.114	0|0	sp|P11940|PABP1_HUMAN/sp|Q9H361|PABP3_HUMAN/sp|Q4VXU2|PAP1L_HUMAN/tr|A0A024R9C1|A0A024R9C1_HUMAN/tr|Q5VX58|Q5VX58_HUMAN/tr|A0A024R9E2|A0A024R9E2_HUMAN/tr|H0YBN4|H0YBN4_HUMAN/tr|E7EQV3|E7EQV3_HUMAN/tr|A0A087WTT1|A0A087WTT1_HUMAN/tr|Q3ZCS4|Q3ZCS4_HUMAN/tr|E7ERJ7|E7ERJ7_HUMAN/tr|B4DZW4|B4DZW4_HUMAN/tr|B3KT93|B3KT93_HUMAN/tr|H0YAR2|H0YAR2_HUMAN/tr|B4DQX0|B4DQX0_HUMAN/tr|Q2VIP3|Q2VIP3_HUMAN		4.53	0		0	2	MASCOT		T
	R16099_1,9552	R.EAELGAR.A	745.384	-0.00106	2	1	30.97	0	0.167	0|0	sp|P11940|PABP1_HUMAN/sp|Q9H361|PABP3_HUMAN/sp|Q4VXU2|PAP1L_HUMAN/tr|A0A024R9C1|A0A024R9C1_HUMAN/tr|Q5VX58|Q5VX58_HUMAN/tr|A0A024R9E2|A0A024R9E2_HUMAN/tr|H0YBN4|H0YBN4_HUMAN/tr|E7EQV3|E7EQV3_HUMAN/tr|A0A087WTT1|A0A087WTT1_HUMAN/tr|Q3ZCS4|Q3ZCS4_HUMAN/tr|E7ERJ7|E7ERJ7_HUMAN/tr|B4DZW4|B4DZW4_HUMAN/tr|B3KT93|B3KT93_HUMAN/tr|H0YAR2|H0YAR2_HUMAN/tr|B4DQX0|B4DQX0_HUMAN/tr|Q2VIP3|Q2VIP3_HUMAN		4.53	0		0	2	MASCOT		T
	R16099_1,9575	R.EAELGAR.A	745.384	-0.00886	2	1	30.97	0	0.331	0|0	sp|P11940|PABP1_HUMAN/sp|Q9H361|PABP3_HUMAN/sp|Q4VXU2|PAP1L_HUMAN/tr|A0A024R9C1|A0A024R9C1_HUMAN/tr|Q5VX58|Q5VX58_HUMAN/tr|A0A024R9E2|A0A024R9E2_HUMAN/tr|H0YBN4|H0YBN4_HUMAN/tr|E7EQV3|E7EQV3_HUMAN/tr|A0A087WTT1|A0A087WTT1_HUMAN/tr|Q3ZCS4|Q3ZCS4_HUMAN/tr|E7ERJ7|E7ERJ7_HUMAN/tr|B4DZW4|B4DZW4_HUMAN/tr|B3KT93|B3KT93_HUMAN/tr|H0YAR2|H0YAR2_HUMAN/tr|B4DQX0|B4DQX0_HUMAN/tr|Q2VIP3|Q2VIP3_HUMAN		4.53	0		0	2	MASCOT		T
	R16099_1,23536	R.YQGVNLYVK.N	1083.58	-0.00021	2	1	35.81	0	0.0136	0|0	sp|P11940|PABP1_HUMAN/sp|Q4VXU2|PAP1L_HUMAN/tr|A0A024R9C1|A0A024R9C1_HUMAN/tr|A0A024R9E2|A0A024R9E2_HUMAN/tr|E7EQV3|E7EQV3_HUMAN/tr|A0A087WTT1|A0A087WTT1_HUMAN/tr|E7ERJ7|E7ERJ7_HUMAN/tr|B4DZW4|B4DZW4_HUMAN/tr|B3KT93|B3KT93_HUMAN/tr|H0YAP2|H0YAP2_HUMAN/tr|H0YAR2|H0YAR2_HUMAN/tr|B4DQX0|B4DQX0_HUMAN		8.5	0		0	2	MASCOT		T
	R16099_1,23555	R.YQGVNLYVK.N	1083.58	-0.00043	2	1	24.54	0	0.182	0|0	sp|P11940|PABP1_HUMAN/sp|Q4VXU2|PAP1L_HUMAN/tr|A0A024R9C1|A0A024R9C1_HUMAN/tr|A0A024R9E2|A0A024R9E2_HUMAN/tr|E7EQV3|E7EQV3_HUMAN/tr|A0A087WTT1|A0A087WTT1_HUMAN/tr|E7ERJ7|E7ERJ7_HUMAN/tr|B4DZW4|B4DZW4_HUMAN/tr|B3KT93|B3KT93_HUMAN/tr|H0YAP2|H0YAP2_HUMAN/tr|H0YAR2|H0YAR2_HUMAN/tr|B4DQX0|B4DQX0_HUMAN		8.5	0		0	2	MASCOT		T
	R16099_1,23572	R.YQGVNLYVK.N	1083.58	-0.00041	2	1	26.81	0	0.108	0|0	sp|P11940|PABP1_HUMAN/sp|Q4VXU2|PAP1L_HUMAN/tr|A0A024R9C1|A0A024R9C1_HUMAN/tr|A0A024R9E2|A0A024R9E2_HUMAN/tr|E7EQV3|E7EQV3_HUMAN/tr|A0A087WTT1|A0A087WTT1_HUMAN/tr|E7ERJ7|E7ERJ7_HUMAN/tr|B4DZW4|B4DZW4_HUMAN/tr|B3KT93|B3KT93_HUMAN/tr|H0YAP2|H0YAP2_HUMAN/tr|H0YAR2|H0YAR2_HUMAN/tr|B4DQX0|B4DQX0_HUMAN		8.5	0		0	2	MASCOT		T
$6-1	sp|P60660|MYL6_HUMAN Myosin light polypeptide 6 OS=Homo sapiens GN=MYL6 PE=1 SV=2	73	9	0.5563	16929.9	4.56
$6-2	tr|J3KND3|J3KND3_HUMAN Myosin light polypeptide 6 OS=Homo sapiens GN=MYL6 PE=1 SV=1	73	9	0.5526	17058	4.56
	R16099_1,27629	K.DQGTYEDYVEGLR.V	1544.69	0.00069	2	1	68.36	0	3.66e-06	0|0	sp|P60660|MYL6_HUMAN/tr|B7Z6Z4|B7Z6Z4_HUMAN/tr|G3V1Y7|G3V1Y7_HUMAN/tr|G3V1V0|G3V1V0_HUMAN/tr|F8W1R7|F8W1R7_HUMAN/tr|J3KND3|J3KND3_HUMAN/tr|H0YI43|H0YI43_HUMAN/tr|F8W180|F8W180_HUMAN/tr|G8JLA2|G8JLA2_HUMAN/tr|F8VPF3|F8VPF3_HUMAN/tr|F8VZU9|F8VZU9_HUMAN/tr|Q6IBG5|Q6IBG5_HUMAN		3.92	0		0	2	MASCOT		T
	R16099_1,27649	K.DQGTYEDYVEGLR.V	1544.69	0.00055	2	1	72.39	0	1.45e-06	0|0	sp|P60660|MYL6_HUMAN/tr|B7Z6Z4|B7Z6Z4_HUMAN/tr|G3V1Y7|G3V1Y7_HUMAN/tr|G3V1V0|G3V1V0_HUMAN/tr|F8W1R7|F8W1R7_HUMAN/tr|J3KND3|J3KND3_HUMAN/tr|H0YI43|H0YI43_HUMAN/tr|F8W180|F8W180_HUMAN/tr|G8JLA2|G8JLA2_HUMAN/tr|F8VPF3|F8VPF3_HUMAN/tr|F8VZU9|F8VZU9_HUMAN/tr|Q6IBG5|Q6IBG5_HUMAN		3.92	0		0	2	MASCOT		T
	R16099_1,27669	K.DQGTYEDYVEGLR.V	1544.69	0.00045	2	1	68.41	0	3.62e-06	0|0	sp|P60660|MYL6_HUMAN/tr|B7Z6Z4|B7Z6Z4_HUMAN/tr|G3V1Y7|G3V1Y7_HUMAN/tr|G3V1V0|G3V1V0_HUMAN/tr|F8W1R7|F8W1R7_HUMAN/tr|J3KND3|J3KND3_HUMAN/tr|H0YI43|H0YI43_HUMAN/tr|F8W180|F8W180_HUMAN/tr|G8JLA2|G8JLA2_HUMAN/tr|F8VPF3|F8VPF3_HUMAN/tr|F8VZU9|F8VZU9_HUMAN/tr|Q6IBG5|Q6IBG5_HUMAN		3.92	0		0	2	MASCOT		T
	R16099_1,27686	K.DQGTYEDYVEGLR.V	1544.69	0.00073	2	1	68.46	0	3.58e-06	0|0	sp|P60660|MYL6_HUMAN/tr|B7Z6Z4|B7Z6Z4_HUMAN/tr|G3V1Y7|G3V1Y7_HUMAN/tr|G3V1V0|G3V1V0_HUMAN/tr|F8W1R7|F8W1R7_HUMAN/tr|J3KND3|J3KND3_HUMAN/tr|H0YI43|H0YI43_HUMAN/tr|F8W180|F8W180_HUMAN/tr|G8JLA2|G8JLA2_HUMAN/tr|F8VPF3|F8VPF3_HUMAN/tr|F8VZU9|F8VZU9_HUMAN/tr|Q6IBG5|Q6IBG5_HUMAN		3.92	0		0	2	MASCOT		T
	R16099_1,27708	K.DQGTYEDYVEGLR.V	1544.69	0.00083	2	1	72.48	0	1.42e-06	0|0	sp|P60660|MYL6_HUMAN/tr|B7Z6Z4|B7Z6Z4_HUMAN/tr|G3V1Y7|G3V1Y7_HUMAN/tr|G3V1V0|G3V1V0_HUMAN/tr|F8W1R7|F8W1R7_HUMAN/tr|J3KND3|J3KND3_HUMAN/tr|H0YI43|H0YI43_HUMAN/tr|F8W180|F8W180_HUMAN/tr|G8JLA2|G8JLA2_HUMAN/tr|F8VPF3|F8VPF3_HUMAN/tr|F8VZU9|F8VZU9_HUMAN/tr|Q6IBG5|Q6IBG5_HUMAN		3.92	0		0	2	MASCOT		T
	R16099_1,27732	K.DQGTYEDYVEGLR.V	1544.69	0.00013	2	1	72.5	0	1.43e-06	0|0	sp|P60660|MYL6_HUMAN/tr|B7Z6Z4|B7Z6Z4_HUMAN/tr|G3V1Y7|G3V1Y7_HUMAN/tr|G3V1V0|G3V1V0_HUMAN/tr|F8W1R7|F8W1R7_HUMAN/tr|J3KND3|J3KND3_HUMAN/tr|H0YI43|H0YI43_HUMAN/tr|F8W180|F8W180_HUMAN/tr|G8JLA2|G8JLA2_HUMAN/tr|F8VPF3|F8VPF3_HUMAN/tr|F8VZU9|F8VZU9_HUMAN/tr|Q6IBG5|Q6IBG5_HUMAN		3.92	0		0	2	MASCOT		T
	R16099_1,27757	K.DQGTYEDYVEGLR.V	1544.69	0.00055	2	1	67.97	0	4.01e-06	0|0	sp|P60660|MYL6_HUMAN/tr|B7Z6Z4|B7Z6Z4_HUMAN/tr|G3V1Y7|G3V1Y7_HUMAN/tr|G3V1V0|G3V1V0_HUMAN/tr|F8W1R7|F8W1R7_HUMAN/tr|J3KND3|J3KND3_HUMAN/tr|H0YI43|H0YI43_HUMAN/tr|F8W180|F8W180_HUMAN/tr|G8JLA2|G8JLA2_HUMAN/tr|F8VPF3|F8VPF3_HUMAN/tr|F8VZU9|F8VZU9_HUMAN/tr|Q6IBG5|Q6IBG5_HUMAN		3.92	0		0	2	MASCOT		T
	R16099_1,30229	K.EAFQLFDR.T	1025.51	-0.00048	2	1	51.1	0	0.000407	0|0	sp|P60660|MYL6_HUMAN/tr|B7Z6Z4|B7Z6Z4_HUMAN/tr|G3V1Y7|G3V1Y7_HUMAN/tr|G3V1V0|G3V1V0_HUMAN/tr|F8W1R7|F8W1R7_HUMAN/tr|J3KND3|J3KND3_HUMAN/tr|G8JLA2|G8JLA2_HUMAN		4.37	0		0	2	MASCOT		T
	R16099_1,30249	K.EAFQLFDR.T	1025.51	-0.00032	2	1	51.17	0	0.000401	0|0	sp|P60660|MYL6_HUMAN/tr|B7Z6Z4|B7Z6Z4_HUMAN/tr|G3V1Y7|G3V1Y7_HUMAN/tr|G3V1V0|G3V1V0_HUMAN/tr|F8W1R7|F8W1R7_HUMAN/tr|J3KND3|J3KND3_HUMAN/tr|G8JLA2|G8JLA2_HUMAN		4.37	0		0	2	MASCOT		T
	R16099_1,30269	K.EAFQLFDR.T	1025.51	-0.00042	2	1	47.76	0	0.000879	0|0	sp|P60660|MYL6_HUMAN/tr|B7Z6Z4|B7Z6Z4_HUMAN/tr|G3V1Y7|G3V1Y7_HUMAN/tr|G3V1V0|G3V1V0_HUMAN/tr|F8W1R7|F8W1R7_HUMAN/tr|J3KND3|J3KND3_HUMAN/tr|G8JLA2|G8JLA2_HUMAN		4.37	0		0	2	MASCOT		T
	R16099_1,30294	K.EAFQLFDR.T	1025.51	-0.00022	2	1	51.31	0	0.000388	0|0	sp|P60660|MYL6_HUMAN/tr|B7Z6Z4|B7Z6Z4_HUMAN/tr|G3V1Y7|G3V1Y7_HUMAN/tr|G3V1V0|G3V1V0_HUMAN/tr|F8W1R7|F8W1R7_HUMAN/tr|J3KND3|J3KND3_HUMAN/tr|G8JLA2|G8JLA2_HUMAN		4.37	0		0	2	MASCOT		T
	R16099_1,30322	K.EAFQLFDR.T	1025.51	-0.0003	2	1	51.15	0	0.000402	0|0	sp|P60660|MYL6_HUMAN/tr|B7Z6Z4|B7Z6Z4_HUMAN/tr|G3V1Y7|G3V1Y7_HUMAN/tr|G3V1V0|G3V1V0_HUMAN/tr|F8W1R7|F8W1R7_HUMAN/tr|J3KND3|J3KND3_HUMAN/tr|G8JLA2|G8JLA2_HUMAN		4.37	0		0	2	MASCOT		T
	R16099_1,13102	K.EGNGTVM*GAEIR.H ! K.EGNGTVM*GAELR.H	1249.58	0.00018	2	1	58.92	0	6.05e-05	0|0	sp|P60660|MYL6_HUMAN/tr|B7Z6Z4|B7Z6Z4_HUMAN/tr|G3V1Y7|G3V1Y7_HUMAN/tr|G3V1V0|G3V1V0_HUMAN/tr|F8W1R7|F8W1R7_HUMAN/tr|J3KND3|J3KND3_HUMAN/tr|H0YI43|H0YI43_HUMAN/tr|F8W180|F8W180_HUMAN/tr|G8JLA2|G8JLA2_HUMAN/tr|F8VPF3|F8VPF3_HUMAN/tr|F8VZU9|F8VZU9_HUMAN/tr|Q6IBG5|Q6IBG5_HUMAN ! sp|P08590|MYL3_HUMAN/sp|P05976|MYL1_HUMAN/tr|Q53R15|Q53R15_HUMAN/tr|A0A024R2Q5|A0A024R2Q5_HUMAN		4.53	0	15.994919 Oxidation (M)	0	2	MASCOT		T
	R16099_1,13124	K.EGNGTVM*GAEIR.H ! K.EGNGTVM*GAELR.H	1249.58	0.00023	2	1	56.53	0	0.000107	0|0	sp|P60660|MYL6_HUMAN/tr|B7Z6Z4|B7Z6Z4_HUMAN/tr|G3V1Y7|G3V1Y7_HUMAN/tr|G3V1V0|G3V1V0_HUMAN/tr|F8W1R7|F8W1R7_HUMAN/tr|J3KND3|J3KND3_HUMAN/tr|H0YI43|H0YI43_HUMAN/tr|F8W180|F8W180_HUMAN/tr|G8JLA2|G8JLA2_HUMAN/tr|F8VPF3|F8VPF3_HUMAN/tr|F8VZU9|F8VZU9_HUMAN/tr|Q6IBG5|Q6IBG5_HUMAN ! sp|P08590|MYL3_HUMAN/sp|P05976|MYL1_HUMAN/tr|Q53R15|Q53R15_HUMAN/tr|A0A024R2Q5|A0A024R2Q5_HUMAN		4.53	0	15.994919 Oxidation (M)	0	2	MASCOT		T
	R16099_1,18874	K.EGNGTVMGAEIR.H ! K.EGNGTVMGAELR.H	1233.59	-0.0002	2	1	71.36	0	3.81e-06	0|0	sp|P60660|MYL6_HUMAN/tr|B7Z6Z4|B7Z6Z4_HUMAN/tr|G3V1Y7|G3V1Y7_HUMAN/tr|G3V1V0|G3V1V0_HUMAN/tr|F8W1R7|F8W1R7_HUMAN/tr|J3KND3|J3KND3_HUMAN/tr|H0YI43|H0YI43_HUMAN/tr|F8W180|F8W180_HUMAN/tr|G8JLA2|G8JLA2_HUMAN/tr|F8VPF3|F8VPF3_HUMAN/tr|F8VZU9|F8VZU9_HUMAN/tr|Q6IBG5|Q6IBG5_HUMAN ! sp|P08590|MYL3_HUMAN/sp|P05976|MYL1_HUMAN/tr|Q53R15|Q53R15_HUMAN/tr|A0A024R2Q5|A0A024R2Q5_HUMAN		4.53	0		0	2	MASCOT		T
	R16099_1,18889	K.EGNGTVMGAEIR.H ! K.EGNGTVMGAELR.H	1233.59	0.00018	2	1	71.76	0	3.48e-06	0|0	sp|P60660|MYL6_HUMAN/tr|B7Z6Z4|B7Z6Z4_HUMAN/tr|G3V1Y7|G3V1Y7_HUMAN/tr|G3V1V0|G3V1V0_HUMAN/tr|F8W1R7|F8W1R7_HUMAN/tr|J3KND3|J3KND3_HUMAN/tr|H0YI43|H0YI43_HUMAN/tr|F8W180|F8W180_HUMAN/tr|G8JLA2|G8JLA2_HUMAN/tr|F8VPF3|F8VPF3_HUMAN/tr|F8VZU9|F8VZU9_HUMAN/tr|Q6IBG5|Q6IBG5_HUMAN ! sp|P08590|MYL3_HUMAN/sp|P05976|MYL1_HUMAN/tr|Q53R15|Q53R15_HUMAN/tr|A0A024R2Q5|A0A024R2Q5_HUMAN		4.53	0		0	2	MASCOT		T
	R16099_1,18907	K.EGNGTVMGAEIR.H ! K.EGNGTVMGAELR.H	1233.59	0	2	1	71.44	0	3.75e-06	0|0	sp|P60660|MYL6_HUMAN/tr|B7Z6Z4|B7Z6Z4_HUMAN/tr|G3V1Y7|G3V1Y7_HUMAN/tr|G3V1V0|G3V1V0_HUMAN/tr|F8W1R7|F8W1R7_HUMAN/tr|J3KND3|J3KND3_HUMAN/tr|H0YI43|H0YI43_HUMAN/tr|F8W180|F8W180_HUMAN/tr|G8JLA2|G8JLA2_HUMAN/tr|F8VPF3|F8VPF3_HUMAN/tr|F8VZU9|F8VZU9_HUMAN/tr|Q6IBG5|Q6IBG5_HUMAN ! sp|P08590|MYL3_HUMAN/sp|P05976|MYL1_HUMAN/tr|Q53R15|Q53R15_HUMAN/tr|A0A024R2Q5|A0A024R2Q5_HUMAN		4.53	0		0	2	MASCOT		T
	R16099_1,18930	K.EGNGTVMGAEIR.H ! K.EGNGTVMGAELR.H	1233.59	-0.00012	2	1	71.45	0	3.74e-06	0|0	sp|P60660|MYL6_HUMAN/tr|B7Z6Z4|B7Z6Z4_HUMAN/tr|G3V1Y7|G3V1Y7_HUMAN/tr|G3V1V0|G3V1V0_HUMAN/tr|F8W1R7|F8W1R7_HUMAN/tr|J3KND3|J3KND3_HUMAN/tr|H0YI43|H0YI43_HUMAN/tr|F8W180|F8W180_HUMAN/tr|G8JLA2|G8JLA2_HUMAN/tr|F8VPF3|F8VPF3_HUMAN/tr|F8VZU9|F8VZU9_HUMAN/tr|Q6IBG5|Q6IBG5_HUMAN ! sp|P08590|MYL3_HUMAN/sp|P05976|MYL1_HUMAN/tr|Q53R15|Q53R15_HUMAN/tr|A0A024R2Q5|A0A024R2Q5_HUMAN		4.53	0		0	2	MASCOT		T
	R16099_1,18955	K.EGNGTVMGAEIR.H ! K.EGNGTVMGAELR.H	1233.59	-6e-05	2	1	71.32	0	3.85e-06	0|0	sp|P60660|MYL6_HUMAN/tr|B7Z6Z4|B7Z6Z4_HUMAN/tr|G3V1Y7|G3V1Y7_HUMAN/tr|G3V1V0|G3V1V0_HUMAN/tr|F8W1R7|F8W1R7_HUMAN/tr|J3KND3|J3KND3_HUMAN/tr|H0YI43|H0YI43_HUMAN/tr|F8W180|F8W180_HUMAN/tr|G8JLA2|G8JLA2_HUMAN/tr|F8VPF3|F8VPF3_HUMAN/tr|F8VZU9|F8VZU9_HUMAN/tr|Q6IBG5|Q6IBG5_HUMAN ! sp|P08590|MYL3_HUMAN/sp|P05976|MYL1_HUMAN/tr|Q53R15|Q53R15_HUMAN/tr|A0A024R2Q5|A0A024R2Q5_HUMAN		4.53	0		0	2	MASCOT		T
	R16099_1,18983	K.EGNGTVMGAEIR.H ! K.EGNGTVMGAELR.H	1233.59	0.00066	2	1	58.17	0	8.19e-05	0|0	sp|P60660|MYL6_HUMAN/tr|B7Z6Z4|B7Z6Z4_HUMAN/tr|G3V1Y7|G3V1Y7_HUMAN/tr|G3V1V0|G3V1V0_HUMAN/tr|F8W1R7|F8W1R7_HUMAN/tr|J3KND3|J3KND3_HUMAN/tr|H0YI43|H0YI43_HUMAN/tr|F8W180|F8W180_HUMAN/tr|G8JLA2|G8JLA2_HUMAN/tr|F8VPF3|F8VPF3_HUMAN/tr|F8VZU9|F8VZU9_HUMAN/tr|Q6IBG5|Q6IBG5_HUMAN ! sp|P08590|MYL3_HUMAN/sp|P05976|MYL1_HUMAN/tr|Q53R15|Q53R15_HUMAN/tr|A0A024R2Q5|A0A024R2Q5_HUMAN		4.53	0		0	2	MASCOT		T
	R16099_1,16964	K.ILYSQCGDVM*R.A	1357.62	0.0003	2	1	42.11	0	0.00244	0|0	sp|P14649|MYL6B_HUMAN/sp|P60660|MYL6_HUMAN/tr|A0A024RB31|A0A024RB31_HUMAN/tr|B7Z6Z4|B7Z6Z4_HUMAN/tr|G3V1V0|G3V1V0_HUMAN/tr|F8W1R7|F8W1R7_HUMAN/tr|J3KND3|J3KND3_HUMAN/tr|B4E368|B4E368_HUMAN/tr|G8JLA2|G8JLA2_HUMAN/tr|F8VPF3|F8VPF3_HUMAN/tr|F8W1I5|F8W1I5_HUMAN		5.83	0	15.994919 Oxidation (M)	0	2	MASCOT		T
	R16099_1,16983	K.ILYSQCGDVM*R.A	1357.62	-0.00078	2	1	37.6	0	0.00668	0|0	sp|P14649|MYL6B_HUMAN/sp|P60660|MYL6_HUMAN/tr|A0A024RB31|A0A024RB31_HUMAN/tr|B7Z6Z4|B7Z6Z4_HUMAN/tr|G3V1V0|G3V1V0_HUMAN/tr|F8W1R7|F8W1R7_HUMAN/tr|J3KND3|J3KND3_HUMAN/tr|B4E368|B4E368_HUMAN/tr|G8JLA2|G8JLA2_HUMAN/tr|F8VPF3|F8VPF3_HUMAN/tr|F8W1I5|F8W1I5_HUMAN		5.83	0	15.994919 Oxidation (M)	0	2	MASCOT		T
	R16099_1,17004	K.ILYSQCGDVM*R.A	1357.62	-0.00052	2	1	38.71	0	0.00534	0|0	sp|P14649|MYL6B_HUMAN/sp|P60660|MYL6_HUMAN/tr|A0A024RB31|A0A024RB31_HUMAN/tr|B7Z6Z4|B7Z6Z4_HUMAN/tr|G3V1V0|G3V1V0_HUMAN/tr|F8W1R7|F8W1R7_HUMAN/tr|J3KND3|J3KND3_HUMAN/tr|B4E368|B4E368_HUMAN/tr|G8JLA2|G8JLA2_HUMAN/tr|F8VPF3|F8VPF3_HUMAN/tr|F8W1I5|F8W1I5_HUMAN		5.83	0	15.994919 Oxidation (M)	0	2	MASCOT		T
	R16099_1,17029	K.ILYSQCGDVM*R.A	1357.62	-0.0012	2	1	30.57	0	0.0338	0|0	sp|P14649|MYL6B_HUMAN/sp|P60660|MYL6_HUMAN/tr|A0A024RB31|A0A024RB31_HUMAN/tr|B7Z6Z4|B7Z6Z4_HUMAN/tr|G3V1V0|G3V1V0_HUMAN/tr|F8W1R7|F8W1R7_HUMAN/tr|J3KND3|J3KND3_HUMAN/tr|B4E368|B4E368_HUMAN/tr|G8JLA2|G8JLA2_HUMAN/tr|F8VPF3|F8VPF3_HUMAN/tr|F8W1I5|F8W1I5_HUMAN		5.83	0	15.994919 Oxidation (M)	0	2	MASCOT		T
	R16099_1,21459	K.ILYSQCGDVMR.A	1341.63	0.00112	2	1	65.43	0	1.36e-05	0|0	sp|P14649|MYL6B_HUMAN/sp|P60660|MYL6_HUMAN/tr|A0A024RB31|A0A024RB31_HUMAN/tr|B7Z6Z4|B7Z6Z4_HUMAN/tr|G3V1V0|G3V1V0_HUMAN/tr|F8W1R7|F8W1R7_HUMAN/tr|J3KND3|J3KND3_HUMAN/tr|B4E368|B4E368_HUMAN/tr|G8JLA2|G8JLA2_HUMAN/tr|F8VPF3|F8VPF3_HUMAN/tr|F8W1I5|F8W1I5_HUMAN		5.83	0		0	2	MASCOT		T
	R16099_1,21480	K.ILYSQCGDVMR.A	1341.63	-2e-05	2	1	69.15	0	5.88e-06	0|0	sp|P14649|MYL6B_HUMAN/sp|P60660|MYL6_HUMAN/tr|A0A024RB31|A0A024RB31_HUMAN/tr|B7Z6Z4|B7Z6Z4_HUMAN/tr|G3V1V0|G3V1V0_HUMAN/tr|F8W1R7|F8W1R7_HUMAN/tr|J3KND3|J3KND3_HUMAN/tr|B4E368|B4E368_HUMAN/tr|G8JLA2|G8JLA2_HUMAN/tr|F8VPF3|F8VPF3_HUMAN/tr|F8W1I5|F8W1I5_HUMAN		5.83	0		0	2	MASCOT		T
	R16099_1,21499	K.ILYSQCGDVMR.A	1341.63	0.00052	2	1	69.17	0	5.85e-06	0|0	sp|P14649|MYL6B_HUMAN/sp|P60660|MYL6_HUMAN/tr|A0A024RB31|A0A024RB31_HUMAN/tr|B7Z6Z4|B7Z6Z4_HUMAN/tr|G3V1V0|G3V1V0_HUMAN/tr|F8W1R7|F8W1R7_HUMAN/tr|J3KND3|J3KND3_HUMAN/tr|B4E368|B4E368_HUMAN/tr|G8JLA2|G8JLA2_HUMAN/tr|F8VPF3|F8VPF3_HUMAN/tr|F8W1I5|F8W1I5_HUMAN		5.83	0		0	2	MASCOT		T
	R16099_1,21520	K.ILYSQCGDVMR.A	1341.63	0.00046	2	1	73.34	0	2.24e-06	0|0	sp|P14649|MYL6B_HUMAN/sp|P60660|MYL6_HUMAN/tr|A0A024RB31|A0A024RB31_HUMAN/tr|B7Z6Z4|B7Z6Z4_HUMAN/tr|G3V1V0|G3V1V0_HUMAN/tr|F8W1R7|F8W1R7_HUMAN/tr|J3KND3|J3KND3_HUMAN/tr|B4E368|B4E368_HUMAN/tr|G8JLA2|G8JLA2_HUMAN/tr|F8VPF3|F8VPF3_HUMAN/tr|F8W1I5|F8W1I5_HUMAN		5.83	0		0	2	MASCOT		T
	R16099_1,21537	K.ILYSQCGDVMR.A	1341.63	0.00046	2	1	73.29	0	2.27e-06	0|0	sp|P14649|MYL6B_HUMAN/sp|P60660|MYL6_HUMAN/tr|A0A024RB31|A0A024RB31_HUMAN/tr|B7Z6Z4|B7Z6Z4_HUMAN/tr|G3V1V0|G3V1V0_HUMAN/tr|F8W1R7|F8W1R7_HUMAN/tr|J3KND3|J3KND3_HUMAN/tr|B4E368|B4E368_HUMAN/tr|G8JLA2|G8JLA2_HUMAN/tr|F8VPF3|F8VPF3_HUMAN/tr|F8W1I5|F8W1I5_HUMAN		5.83	0		0	2	MASCOT		T
	R16099_1,21557	K.ILYSQCGDVMR.A	1341.63	0.00052	2	1	73.31	0	2.26e-06	0|0	sp|P14649|MYL6B_HUMAN/sp|P60660|MYL6_HUMAN/tr|A0A024RB31|A0A024RB31_HUMAN/tr|B7Z6Z4|B7Z6Z4_HUMAN/tr|G3V1V0|G3V1V0_HUMAN/tr|F8W1R7|F8W1R7_HUMAN/tr|J3KND3|J3KND3_HUMAN/tr|B4E368|B4E368_HUMAN/tr|G8JLA2|G8JLA2_HUMAN/tr|F8VPF3|F8VPF3_HUMAN/tr|F8W1I5|F8W1I5_HUMAN		5.83	0		0	2	MASCOT		T
	R16099_1,21579	K.ILYSQCGDVMR.A	1341.63	0.00032	2	1	73.25	0	2.29e-06	0|0	sp|P14649|MYL6B_HUMAN/sp|P60660|MYL6_HUMAN/tr|A0A024RB31|A0A024RB31_HUMAN/tr|B7Z6Z4|B7Z6Z4_HUMAN/tr|G3V1V0|G3V1V0_HUMAN/tr|F8W1R7|F8W1R7_HUMAN/tr|J3KND3|J3KND3_HUMAN/tr|B4E368|B4E368_HUMAN/tr|G8JLA2|G8JLA2_HUMAN/tr|F8VPF3|F8VPF3_HUMAN/tr|F8W1I5|F8W1I5_HUMAN		5.83	0		0	2	MASCOT		T
	R16099_1,21600	K.ILYSQCGDVMR.A	1341.63	0.00048	2	1	65.88	0	1.25e-05	0|0	sp|P14649|MYL6B_HUMAN/sp|P60660|MYL6_HUMAN/tr|A0A024RB31|A0A024RB31_HUMAN/tr|B7Z6Z4|B7Z6Z4_HUMAN/tr|G3V1V0|G3V1V0_HUMAN/tr|F8W1R7|F8W1R7_HUMAN/tr|J3KND3|J3KND3_HUMAN/tr|B4E368|B4E368_HUMAN/tr|G8JLA2|G8JLA2_HUMAN/tr|F8VPF3|F8VPF3_HUMAN/tr|F8W1I5|F8W1I5_HUMAN		5.83	0		0	2	MASCOT		T
	R16099_1,21622	K.ILYSQCGDVMR.A	1341.63	0.0004	2	1	68.86	0	6.29e-06	0|0	sp|P14649|MYL6B_HUMAN/sp|P60660|MYL6_HUMAN/tr|A0A024RB31|A0A024RB31_HUMAN/tr|B7Z6Z4|B7Z6Z4_HUMAN/tr|G3V1V0|G3V1V0_HUMAN/tr|F8W1R7|F8W1R7_HUMAN/tr|J3KND3|J3KND3_HUMAN/tr|B4E368|B4E368_HUMAN/tr|G8JLA2|G8JLA2_HUMAN/tr|F8VPF3|F8VPF3_HUMAN/tr|F8W1I5|F8W1I5_HUMAN		5.83	0		0	2	MASCOT		T
	R16099_1,9695	K.SDEMNVK.V	822.366	0.00015	2	1	33.76	0	0.0141	0|0	sp|P60660|MYL6_HUMAN/tr|B7Z6Z4|B7Z6Z4_HUMAN/tr|G3V1V0|G3V1V0_HUMAN/tr|F8W1R7|F8W1R7_HUMAN/tr|J3KND3|J3KND3_HUMAN/tr|G8JLA2|G8JLA2_HUMAN/tr|F8VPF3|F8VPF3_HUMAN/tr|Q6IBG5|Q6IBG5_HUMAN		4.37	0		0	2	MASCOT		T
	R16099_1,9701	K.SDEMNVK.V	822.366	0.00057	1	1	44.64	0	0.00115	0|0	sp|P60660|MYL6_HUMAN/tr|B7Z6Z4|B7Z6Z4_HUMAN/tr|G3V1V0|G3V1V0_HUMAN/tr|F8W1R7|F8W1R7_HUMAN/tr|J3KND3|J3KND3_HUMAN/tr|G8JLA2|G8JLA2_HUMAN/tr|F8VPF3|F8VPF3_HUMAN/tr|Q6IBG5|Q6IBG5_HUMAN		4.37	0		0	2	MASCOT		T
	R16099_1,9710	K.SDEMNVK.V	822.366	0.00023	2	1	35.55	0	0.00931	0|0	sp|P60660|MYL6_HUMAN/tr|B7Z6Z4|B7Z6Z4_HUMAN/tr|G3V1V0|G3V1V0_HUMAN/tr|F8W1R7|F8W1R7_HUMAN/tr|J3KND3|J3KND3_HUMAN/tr|G8JLA2|G8JLA2_HUMAN/tr|F8VPF3|F8VPF3_HUMAN/tr|Q6IBG5|Q6IBG5_HUMAN		4.37	0		0	2	MASCOT		T
	R16099_1,9716	K.SDEMNVK.V	822.366	0.00078	1	1	44.42	0	0.00121	0|0	sp|P60660|MYL6_HUMAN/tr|B7Z6Z4|B7Z6Z4_HUMAN/tr|G3V1V0|G3V1V0_HUMAN/tr|F8W1R7|F8W1R7_HUMAN/tr|J3KND3|J3KND3_HUMAN/tr|G8JLA2|G8JLA2_HUMAN/tr|F8VPF3|F8VPF3_HUMAN/tr|Q6IBG5|Q6IBG5_HUMAN		4.37	0		0	2	MASCOT		T
	R16099_1,9730	K.SDEMNVK.V	822.366	0.00021	2	1	36.9	0	0.00682	0|0	sp|P60660|MYL6_HUMAN/tr|B7Z6Z4|B7Z6Z4_HUMAN/tr|G3V1V0|G3V1V0_HUMAN/tr|F8W1R7|F8W1R7_HUMAN/tr|J3KND3|J3KND3_HUMAN/tr|G8JLA2|G8JLA2_HUMAN/tr|F8VPF3|F8VPF3_HUMAN/tr|Q6IBG5|Q6IBG5_HUMAN		4.37	0		0	2	MASCOT		T
	R16099_1,9737	K.SDEMNVK.V	822.366	0.00063	1	1	47.37	0	0.000612	0|0	sp|P60660|MYL6_HUMAN/tr|B7Z6Z4|B7Z6Z4_HUMAN/tr|G3V1V0|G3V1V0_HUMAN/tr|F8W1R7|F8W1R7_HUMAN/tr|J3KND3|J3KND3_HUMAN/tr|G8JLA2|G8JLA2_HUMAN/tr|F8VPF3|F8VPF3_HUMAN/tr|Q6IBG5|Q6IBG5_HUMAN		4.37	0		0	2	MASCOT		T
	R16099_1,9754	K.SDEMNVK.V	822.366	5e-05	2	1	32.07	0	0.0207	0|0	sp|P60660|MYL6_HUMAN/tr|B7Z6Z4|B7Z6Z4_HUMAN/tr|G3V1V0|G3V1V0_HUMAN/tr|F8W1R7|F8W1R7_HUMAN/tr|J3KND3|J3KND3_HUMAN/tr|G8JLA2|G8JLA2_HUMAN/tr|F8VPF3|F8VPF3_HUMAN/tr|Q6IBG5|Q6IBG5_HUMAN		4.37	0		0	2	MASCOT		T
	R16099_1,9757	K.SDEMNVK.V	822.366	0.00041	1	1	48.3	0	0.000494	0|0	sp|P60660|MYL6_HUMAN/tr|B7Z6Z4|B7Z6Z4_HUMAN/tr|G3V1V0|G3V1V0_HUMAN/tr|F8W1R7|F8W1R7_HUMAN/tr|J3KND3|J3KND3_HUMAN/tr|G8JLA2|G8JLA2_HUMAN/tr|F8VPF3|F8VPF3_HUMAN/tr|Q6IBG5|Q6IBG5_HUMAN		4.37	0		0	2	MASCOT		T
	R16099_1,9781	K.SDEMNVK.V	822.366	-0.00019	2	1	26.09	0	0.0822	0|0	sp|P60660|MYL6_HUMAN/tr|B7Z6Z4|B7Z6Z4_HUMAN/tr|G3V1V0|G3V1V0_HUMAN/tr|F8W1R7|F8W1R7_HUMAN/tr|J3KND3|J3KND3_HUMAN/tr|G8JLA2|G8JLA2_HUMAN/tr|F8VPF3|F8VPF3_HUMAN/tr|Q6IBG5|Q6IBG5_HUMAN		4.37	0		0	2	MASCOT		T
	R16099_1,8225	K.VLGNPK.S	627.382	6e-05	1	1	38.65	0	0.00523	0|0	sp|P14649|MYL6B_HUMAN/sp|P60660|MYL6_HUMAN/tr|A0A024RB31|A0A024RB31_HUMAN/tr|B7Z6Z4|B7Z6Z4_HUMAN/tr|G3V1V0|G3V1V0_HUMAN/tr|F8W1R7|F8W1R7_HUMAN/tr|J3KND3|J3KND3_HUMAN/tr|B4E368|B4E368_HUMAN/tr|G8JLA2|G8JLA2_HUMAN/tr|F8VPF3|F8VPF3_HUMAN/tr|F8W1I5|F8W1I5_HUMAN/tr|Q6IBG5|Q6IBG5_HUMAN		8.72	0		0	2	MASCOT		T
	R16099_1,8245	K.VLGNPK.S	627.382	-0.00011	1	1	35.02	0	0.0121	0|0	sp|P14649|MYL6B_HUMAN/sp|P60660|MYL6_HUMAN/tr|A0A024RB31|A0A024RB31_HUMAN/tr|B7Z6Z4|B7Z6Z4_HUMAN/tr|G3V1V0|G3V1V0_HUMAN/tr|F8W1R7|F8W1R7_HUMAN/tr|J3KND3|J3KND3_HUMAN/tr|B4E368|B4E368_HUMAN/tr|G8JLA2|G8JLA2_HUMAN/tr|F8VPF3|F8VPF3_HUMAN/tr|F8W1I5|F8W1I5_HUMAN/tr|Q6IBG5|Q6IBG5_HUMAN		8.72	0		0	2	MASCOT		T
	R16099_1,8294	K.VLGNPK.S	627.382	0.00098	1	1	36.65	0	0.00828	0|0	sp|P14649|MYL6B_HUMAN/sp|P60660|MYL6_HUMAN/tr|A0A024RB31|A0A024RB31_HUMAN/tr|B7Z6Z4|B7Z6Z4_HUMAN/tr|G3V1V0|G3V1V0_HUMAN/tr|F8W1R7|F8W1R7_HUMAN/tr|J3KND3|J3KND3_HUMAN/tr|B4E368|B4E368_HUMAN/tr|G8JLA2|G8JLA2_HUMAN/tr|F8VPF3|F8VPF3_HUMAN/tr|F8W1I5|F8W1I5_HUMAN/tr|Q6IBG5|Q6IBG5_HUMAN		8.72	0		0	2	MASCOT		T
	R16099_1,8334	K.VLGNPK.S	627.382	0.00045	1	1	41.49	0	0.00272	0|0	sp|P14649|MYL6B_HUMAN/sp|P60660|MYL6_HUMAN/tr|A0A024RB31|A0A024RB31_HUMAN/tr|B7Z6Z4|B7Z6Z4_HUMAN/tr|G3V1V0|G3V1V0_HUMAN/tr|F8W1R7|F8W1R7_HUMAN/tr|J3KND3|J3KND3_HUMAN/tr|B4E368|B4E368_HUMAN/tr|G8JLA2|G8JLA2_HUMAN/tr|F8VPF3|F8VPF3_HUMAN/tr|F8W1I5|F8W1I5_HUMAN/tr|Q6IBG5|Q6IBG5_HUMAN		8.72	0		0	2	MASCOT		T
	R16099_1,8353	K.VLGNPK.S	627.382	0.00067	1	1	46.39	0	0.000879	0|0	sp|P14649|MYL6B_HUMAN/sp|P60660|MYL6_HUMAN/tr|A0A024RB31|A0A024RB31_HUMAN/tr|B7Z6Z4|B7Z6Z4_HUMAN/tr|G3V1V0|G3V1V0_HUMAN/tr|F8W1R7|F8W1R7_HUMAN/tr|J3KND3|J3KND3_HUMAN/tr|B4E368|B4E368_HUMAN/tr|G8JLA2|G8JLA2_HUMAN/tr|F8VPF3|F8VPF3_HUMAN/tr|F8W1I5|F8W1I5_HUMAN/tr|Q6IBG5|Q6IBG5_HUMAN		8.72	0		0	2	MASCOT		T
	R16099_1,8376	K.VLGNPK.S	627.382	0.00105	1	1	44.35	0	0.00141	0|0	sp|P14649|MYL6B_HUMAN/sp|P60660|MYL6_HUMAN/tr|A0A024RB31|A0A024RB31_HUMAN/tr|B7Z6Z4|B7Z6Z4_HUMAN/tr|G3V1V0|G3V1V0_HUMAN/tr|F8W1R7|F8W1R7_HUMAN/tr|J3KND3|J3KND3_HUMAN/tr|B4E368|B4E368_HUMAN/tr|G8JLA2|G8JLA2_HUMAN/tr|F8VPF3|F8VPF3_HUMAN/tr|F8W1I5|F8W1I5_HUMAN/tr|Q6IBG5|Q6IBG5_HUMAN		8.72	0		0	2	MASCOT		T
	R16099_1,8396	K.VLGNPK.S	627.382	0.00076	1	1	40.23	0	0.00363	0|0	sp|P14649|MYL6B_HUMAN/sp|P60660|MYL6_HUMAN/tr|A0A024RB31|A0A024RB31_HUMAN/tr|B7Z6Z4|B7Z6Z4_HUMAN/tr|G3V1V0|G3V1V0_HUMAN/tr|F8W1R7|F8W1R7_HUMAN/tr|J3KND3|J3KND3_HUMAN/tr|B4E368|B4E368_HUMAN/tr|G8JLA2|G8JLA2_HUMAN/tr|F8VPF3|F8VPF3_HUMAN/tr|F8W1I5|F8W1I5_HUMAN/tr|Q6IBG5|Q6IBG5_HUMAN		8.72	0		0	2	MASCOT		T
	R16099_1,8415	K.VLGNPK.S	627.382	0.00085	1	1	36.76	0	0.00808	0|0	sp|P14649|MYL6B_HUMAN/sp|P60660|MYL6_HUMAN/tr|A0A024RB31|A0A024RB31_HUMAN/tr|B7Z6Z4|B7Z6Z4_HUMAN/tr|G3V1V0|G3V1V0_HUMAN/tr|F8W1R7|F8W1R7_HUMAN/tr|J3KND3|J3KND3_HUMAN/tr|B4E368|B4E368_HUMAN/tr|G8JLA2|G8JLA2_HUMAN/tr|F8VPF3|F8VPF3_HUMAN/tr|F8W1I5|F8W1I5_HUMAN/tr|Q6IBG5|Q6IBG5_HUMAN		8.72	0		0	2	MASCOT		T
	R16099_1,8438	K.VLGNPK.S	627.382	0.00094	1	1	46.6	0	0.000838	0|0	sp|P14649|MYL6B_HUMAN/sp|P60660|MYL6_HUMAN/tr|A0A024RB31|A0A024RB31_HUMAN/tr|B7Z6Z4|B7Z6Z4_HUMAN/tr|G3V1V0|G3V1V0_HUMAN/tr|F8W1R7|F8W1R7_HUMAN/tr|J3KND3|J3KND3_HUMAN/tr|B4E368|B4E368_HUMAN/tr|G8JLA2|G8JLA2_HUMAN/tr|F8VPF3|F8VPF3_HUMAN/tr|F8W1I5|F8W1I5_HUMAN/tr|Q6IBG5|Q6IBG5_HUMAN		8.72	0		0	2	MASCOT		T
	R16099_1,8458	K.VLGNPK.S	627.382	0.00089	1	1	54.11	0	0.000149	0|0	sp|P14649|MYL6B_HUMAN/sp|P60660|MYL6_HUMAN/tr|A0A024RB31|A0A024RB31_HUMAN/tr|B7Z6Z4|B7Z6Z4_HUMAN/tr|G3V1V0|G3V1V0_HUMAN/tr|F8W1R7|F8W1R7_HUMAN/tr|J3KND3|J3KND3_HUMAN/tr|B4E368|B4E368_HUMAN/tr|G8JLA2|G8JLA2_HUMAN/tr|F8VPF3|F8VPF3_HUMAN/tr|F8W1I5|F8W1I5_HUMAN/tr|Q6IBG5|Q6IBG5_HUMAN		8.72	0		0	2	MASCOT		T
	R16099_1,8504	K.VLGNPK.S	627.382	0.00088	1	1	38.45	0	0.00547	0|0	sp|P14649|MYL6B_HUMAN/sp|P60660|MYL6_HUMAN/tr|A0A024RB31|A0A024RB31_HUMAN/tr|B7Z6Z4|B7Z6Z4_HUMAN/tr|G3V1V0|G3V1V0_HUMAN/tr|F8W1R7|F8W1R7_HUMAN/tr|J3KND3|J3KND3_HUMAN/tr|B4E368|B4E368_HUMAN/tr|G8JLA2|G8JLA2_HUMAN/tr|F8VPF3|F8VPF3_HUMAN/tr|F8W1I5|F8W1I5_HUMAN/tr|Q6IBG5|Q6IBG5_HUMAN		8.72	0		0	2	MASCOT		T
	R16099_1,19014	R.ALGQNPTNAEVLK.V	1354.73	0.0007	2	1	61.96	0	4.35e-05	0|0	sp|P14649|MYL6B_HUMAN/sp|P60660|MYL6_HUMAN/tr|A0A024RB31|A0A024RB31_HUMAN/tr|B7Z6Z4|B7Z6Z4_HUMAN/tr|G3V1V0|G3V1V0_HUMAN/tr|F8W1R7|F8W1R7_HUMAN/tr|J3KND3|J3KND3_HUMAN/tr|B4E368|B4E368_HUMAN/tr|G8JLA2|G8JLA2_HUMAN/tr|F8VPF3|F8VPF3_HUMAN/tr|F8W1I5|F8W1I5_HUMAN/tr|Q6IBG5|Q6IBG5_HUMAN		6.05	0		0	2	MASCOT		T
	R16099_1,19031	R.ALGQNPTNAEVLK.V	1354.73	0.00068	2	1	62.71	0	3.66e-05	0|0	sp|P14649|MYL6B_HUMAN/sp|P60660|MYL6_HUMAN/tr|A0A024RB31|A0A024RB31_HUMAN/tr|B7Z6Z4|B7Z6Z4_HUMAN/tr|G3V1V0|G3V1V0_HUMAN/tr|F8W1R7|F8W1R7_HUMAN/tr|J3KND3|J3KND3_HUMAN/tr|B4E368|B4E368_HUMAN/tr|G8JLA2|G8JLA2_HUMAN/tr|F8VPF3|F8VPF3_HUMAN/tr|F8W1I5|F8W1I5_HUMAN/tr|Q6IBG5|Q6IBG5_HUMAN		6.05	0		0	2	MASCOT		T
	R16099_1,19054	R.ALGQNPTNAEVLK.V	1354.73	0.00046	2	1	63.12	0	3.4e-05	0|0	sp|P14649|MYL6B_HUMAN/sp|P60660|MYL6_HUMAN/tr|A0A024RB31|A0A024RB31_HUMAN/tr|B7Z6Z4|B7Z6Z4_HUMAN/tr|G3V1V0|G3V1V0_HUMAN/tr|F8W1R7|F8W1R7_HUMAN/tr|J3KND3|J3KND3_HUMAN/tr|B4E368|B4E368_HUMAN/tr|G8JLA2|G8JLA2_HUMAN/tr|F8VPF3|F8VPF3_HUMAN/tr|F8W1I5|F8W1I5_HUMAN/tr|Q6IBG5|Q6IBG5_HUMAN		6.05	0		0	2	MASCOT		T
	R16099_1,19078	R.ALGQNPTNAEVLK.V	1354.73	0.00044	2	1	53.98	0	0.000279	0|0	sp|P14649|MYL6B_HUMAN/sp|P60660|MYL6_HUMAN/tr|A0A024RB31|A0A024RB31_HUMAN/tr|B7Z6Z4|B7Z6Z4_HUMAN/tr|G3V1V0|G3V1V0_HUMAN/tr|F8W1R7|F8W1R7_HUMAN/tr|J3KND3|J3KND3_HUMAN/tr|B4E368|B4E368_HUMAN/tr|G8JLA2|G8JLA2_HUMAN/tr|F8VPF3|F8VPF3_HUMAN/tr|F8W1I5|F8W1I5_HUMAN/tr|Q6IBG5|Q6IBG5_HUMAN		6.05	0		0	2	MASCOT		T
	R16099_1,19105	R.ALGQNPTNAEVLK.V	1354.73	-6e-05	2	1	59.14	0	8.51e-05	0|0	sp|P14649|MYL6B_HUMAN/sp|P60660|MYL6_HUMAN/tr|A0A024RB31|A0A024RB31_HUMAN/tr|B7Z6Z4|B7Z6Z4_HUMAN/tr|G3V1V0|G3V1V0_HUMAN/tr|F8W1R7|F8W1R7_HUMAN/tr|J3KND3|J3KND3_HUMAN/tr|B4E368|B4E368_HUMAN/tr|G8JLA2|G8JLA2_HUMAN/tr|F8VPF3|F8VPF3_HUMAN/tr|F8W1I5|F8W1I5_HUMAN/tr|Q6IBG5|Q6IBG5_HUMAN		6.05	0		0	2	MASCOT		T
	R16099_1,19130	R.ALGQNPTNAEVLK.V	1354.73	0.00116	2	1	62.34	0	4.01e-05	0|0	sp|P14649|MYL6B_HUMAN/sp|P60660|MYL6_HUMAN/tr|A0A024RB31|A0A024RB31_HUMAN/tr|B7Z6Z4|B7Z6Z4_HUMAN/tr|G3V1V0|G3V1V0_HUMAN/tr|F8W1R7|F8W1R7_HUMAN/tr|J3KND3|J3KND3_HUMAN/tr|B4E368|B4E368_HUMAN/tr|G8JLA2|G8JLA2_HUMAN/tr|F8VPF3|F8VPF3_HUMAN/tr|F8W1I5|F8W1I5_HUMAN/tr|Q6IBG5|Q6IBG5_HUMAN		6.05	0		0	2	MASCOT		T
	R16099_1,10498	R.HILSG.-	526.298	6e-05	1	1	25.88	0	0.0759	0|0	sp|P60660|MYL6_HUMAN/tr|G3V1Y7|G3V1Y7_HUMAN/tr|A0A0G2JQ01|A0A0G2JQ01_HUMAN/tr|J3KND3|J3KND3_HUMAN		6.74	0		0	2	MASCOT		T
	R16099_1,10515	R.HILSG.-	526.298	3e-05	1	1	23.37	0	0.135	0|0	sp|P60660|MYL6_HUMAN/tr|G3V1Y7|G3V1Y7_HUMAN/tr|A0A0G2JQ01|A0A0G2JQ01_HUMAN/tr|J3KND3|J3KND3_HUMAN		6.74	0		0	2	MASCOT		T
	R16099_1,10539	R.HILSG.-	526.298	-5e-05	1	1	25.59	0	0.0812	0|0	sp|P60660|MYL6_HUMAN/tr|G3V1Y7|G3V1Y7_HUMAN/tr|A0A0G2JQ01|A0A0G2JQ01_HUMAN/tr|J3KND3|J3KND3_HUMAN		6.74	0		0	2	MASCOT		T
	R16099_1,18548	R.HVLVTLGEK.M	995.588	0.00018	2	1	43.93	0	0.00091	0|0	sp|P60660|MYL6_HUMAN/tr|B7Z6Z4|B7Z6Z4_HUMAN/tr|G3V1Y7|G3V1Y7_HUMAN/tr|G3V1V0|G3V1V0_HUMAN/tr|F8VXL3|F8VXL3_HUMAN/tr|F8W1R7|F8W1R7_HUMAN/tr|J3KND3|J3KND3_HUMAN/tr|H0YI43|H0YI43_HUMAN/tr|F8W180|F8W180_HUMAN/tr|G8JLA2|G8JLA2_HUMAN/tr|F8VPF3|F8VPF3_HUMAN/tr|F8VZU9|F8VZU9_HUMAN/tr|Q6IBG5|Q6IBG5_HUMAN		6.75	0		0	2	MASCOT		T
	R16099_1,18569	R.HVLVTLGEK.M	995.588	0.00024	2	1	41.14	0	0.00173	0|0	sp|P60660|MYL6_HUMAN/tr|B7Z6Z4|B7Z6Z4_HUMAN/tr|G3V1Y7|G3V1Y7_HUMAN/tr|G3V1V0|G3V1V0_HUMAN/tr|F8VXL3|F8VXL3_HUMAN/tr|F8W1R7|F8W1R7_HUMAN/tr|J3KND3|J3KND3_HUMAN/tr|H0YI43|H0YI43_HUMAN/tr|F8W180|F8W180_HUMAN/tr|G8JLA2|G8JLA2_HUMAN/tr|F8VPF3|F8VPF3_HUMAN/tr|F8VZU9|F8VZU9_HUMAN/tr|Q6IBG5|Q6IBG5_HUMAN		6.75	0		0	2	MASCOT		T
	R16099_1,18590	R.HVLVTLGEK.M	995.588	0.00052	2	1	46.19	0	0.000541	0|0	sp|P60660|MYL6_HUMAN/tr|B7Z6Z4|B7Z6Z4_HUMAN/tr|G3V1Y7|G3V1Y7_HUMAN/tr|G3V1V0|G3V1V0_HUMAN/tr|F8VXL3|F8VXL3_HUMAN/tr|F8W1R7|F8W1R7_HUMAN/tr|J3KND3|J3KND3_HUMAN/tr|H0YI43|H0YI43_HUMAN/tr|F8W180|F8W180_HUMAN/tr|G8JLA2|G8JLA2_HUMAN/tr|F8VPF3|F8VPF3_HUMAN/tr|F8VZU9|F8VZU9_HUMAN/tr|Q6IBG5|Q6IBG5_HUMAN		6.75	0		0	2	MASCOT		T
	R16099_1,18611	R.HVLVTLGEK.M	995.588	0.00036	2	1	45.19	0	0.000681	0|0	sp|P60660|MYL6_HUMAN/tr|B7Z6Z4|B7Z6Z4_HUMAN/tr|G3V1Y7|G3V1Y7_HUMAN/tr|G3V1V0|G3V1V0_HUMAN/tr|F8VXL3|F8VXL3_HUMAN/tr|F8W1R7|F8W1R7_HUMAN/tr|J3KND3|J3KND3_HUMAN/tr|H0YI43|H0YI43_HUMAN/tr|F8W180|F8W180_HUMAN/tr|G8JLA2|G8JLA2_HUMAN/tr|F8VPF3|F8VPF3_HUMAN/tr|F8VZU9|F8VZU9_HUMAN/tr|Q6IBG5|Q6IBG5_HUMAN		6.75	0		0	2	MASCOT		T
	R16099_1,18633	R.HVLVTLGEK.M	995.588	0.00054	2	1	52.33	0	0.000132	0|0	sp|P60660|MYL6_HUMAN/tr|B7Z6Z4|B7Z6Z4_HUMAN/tr|G3V1Y7|G3V1Y7_HUMAN/tr|G3V1V0|G3V1V0_HUMAN/tr|F8VXL3|F8VXL3_HUMAN/tr|F8W1R7|F8W1R7_HUMAN/tr|J3KND3|J3KND3_HUMAN/tr|H0YI43|H0YI43_HUMAN/tr|F8W180|F8W180_HUMAN/tr|G8JLA2|G8JLA2_HUMAN/tr|F8VPF3|F8VPF3_HUMAN/tr|F8VZU9|F8VZU9_HUMAN/tr|Q6IBG5|Q6IBG5_HUMAN		6.75	0		0	2	MASCOT		T
	R16099_1,18655	R.HVLVTLGEK.M	995.588	0.00038	2	1	48.82	0	0.000295	0|0	sp|P60660|MYL6_HUMAN/tr|B7Z6Z4|B7Z6Z4_HUMAN/tr|G3V1Y7|G3V1Y7_HUMAN/tr|G3V1V0|G3V1V0_HUMAN/tr|F8VXL3|F8VXL3_HUMAN/tr|F8W1R7|F8W1R7_HUMAN/tr|J3KND3|J3KND3_HUMAN/tr|H0YI43|H0YI43_HUMAN/tr|F8W180|F8W180_HUMAN/tr|G8JLA2|G8JLA2_HUMAN/tr|F8VPF3|F8VPF3_HUMAN/tr|F8VZU9|F8VZU9_HUMAN/tr|Q6IBG5|Q6IBG5_HUMAN		6.75	0		0	2	MASCOT		T
	R16099_1,18677	R.HVLVTLGEK.M	995.588	0.00026	2	1	47.6	0	0.000391	0|0	sp|P60660|MYL6_HUMAN/tr|B7Z6Z4|B7Z6Z4_HUMAN/tr|G3V1Y7|G3V1Y7_HUMAN/tr|G3V1V0|G3V1V0_HUMAN/tr|F8VXL3|F8VXL3_HUMAN/tr|F8W1R7|F8W1R7_HUMAN/tr|J3KND3|J3KND3_HUMAN/tr|H0YI43|H0YI43_HUMAN/tr|F8W180|F8W180_HUMAN/tr|G8JLA2|G8JLA2_HUMAN/tr|F8VPF3|F8VPF3_HUMAN/tr|F8VZU9|F8VZU9_HUMAN/tr|Q6IBG5|Q6IBG5_HUMAN		6.75	0		0	2	MASCOT		T
	R16099_1,18700	R.HVLVTLGEK.M	995.588	0.0003	2	1	43.01	0	0.00113	0|0	sp|P60660|MYL6_HUMAN/tr|B7Z6Z4|B7Z6Z4_HUMAN/tr|G3V1Y7|G3V1Y7_HUMAN/tr|G3V1V0|G3V1V0_HUMAN/tr|F8VXL3|F8VXL3_HUMAN/tr|F8W1R7|F8W1R7_HUMAN/tr|J3KND3|J3KND3_HUMAN/tr|H0YI43|H0YI43_HUMAN/tr|F8W180|F8W180_HUMAN/tr|G8JLA2|G8JLA2_HUMAN/tr|F8VPF3|F8VPF3_HUMAN/tr|F8VZU9|F8VZU9_HUMAN/tr|Q6IBG5|Q6IBG5_HUMAN		6.75	0		0	2	MASCOT		T
	R16099_1,18724	R.HVLVTLGEK.M	995.588	0.00026	2	1	41.47	0	0.0016	0|0	sp|P60660|MYL6_HUMAN/tr|B7Z6Z4|B7Z6Z4_HUMAN/tr|G3V1Y7|G3V1Y7_HUMAN/tr|G3V1V0|G3V1V0_HUMAN/tr|F8VXL3|F8VXL3_HUMAN/tr|F8W1R7|F8W1R7_HUMAN/tr|J3KND3|J3KND3_HUMAN/tr|H0YI43|H0YI43_HUMAN/tr|F8W180|F8W180_HUMAN/tr|G8JLA2|G8JLA2_HUMAN/tr|F8VPF3|F8VPF3_HUMAN/tr|F8VZU9|F8VZU9_HUMAN/tr|Q6IBG5|Q6IBG5_HUMAN		6.75	0		0	2	MASCOT		T
	R16099_1,18746	R.HVLVTLGEK.M	995.588	0	2	1	39.31	0	0.00264	0|0	sp|P60660|MYL6_HUMAN/tr|B7Z6Z4|B7Z6Z4_HUMAN/tr|G3V1Y7|G3V1Y7_HUMAN/tr|G3V1V0|G3V1V0_HUMAN/tr|F8VXL3|F8VXL3_HUMAN/tr|F8W1R7|F8W1R7_HUMAN/tr|J3KND3|J3KND3_HUMAN/tr|H0YI43|H0YI43_HUMAN/tr|F8W180|F8W180_HUMAN/tr|G8JLA2|G8JLA2_HUMAN/tr|F8VPF3|F8VPF3_HUMAN/tr|F8VZU9|F8VZU9_HUMAN/tr|Q6IBG5|Q6IBG5_HUMAN		6.75	0		0	2	MASCOT		T
	R16099_1,18772	R.HVLVTLGEK.M	995.588	-0.00094	2	1	30.58	0	0.0197	0|0	sp|P60660|MYL6_HUMAN/tr|B7Z6Z4|B7Z6Z4_HUMAN/tr|G3V1Y7|G3V1Y7_HUMAN/tr|G3V1V0|G3V1V0_HUMAN/tr|F8VXL3|F8VXL3_HUMAN/tr|F8W1R7|F8W1R7_HUMAN/tr|J3KND3|J3KND3_HUMAN/tr|H0YI43|H0YI43_HUMAN/tr|F8W180|F8W180_HUMAN/tr|G8JLA2|G8JLA2_HUMAN/tr|F8VPF3|F8VPF3_HUMAN/tr|F8VZU9|F8VZU9_HUMAN/tr|Q6IBG5|Q6IBG5_HUMAN		6.75	0		0	2	MASCOT		T
$7-1	sp|Q8WZ42|TITIN_HUMAN Titin OS=Homo sapiens GN=TTN PE=1 SV=4	143	7	0.0013	3.81598e+06	6.02
$7-2	tr|A0A0A0MTS7|A0A0A0MTS7_HUMAN Titin OS=Homo sapiens GN=TTN PE=1 SV=1	143	7	0.0012	3.99461e+06	6.05
$7-3	tr|C0JYZ2|C0JYZ2_HUMAN Titin OS=Homo sapiens GN=TTN PE=4 SV=1	143	7	0.0013	3.71367e+06	6.16
$7-4	tr|D3DPG0|D3DPG0_HUMAN Titin, isoform CRA_a OS=Homo sapiens GN=TTN PE=4 SV=1	143	7	0.0012	3.88122e+06	6.04
	R16099_1,6074	K.FSGTK.E	539.282	0.00015	1	1	44.66	0	0.000333	0|0	sp|Q8WZ42|TITIN_HUMAN/tr|D3DPG0|D3DPG0_HUMAN/tr|C0JYZ2|C0JYZ2_HUMAN/tr|A0A0A0MTS7|A0A0A0MTS7_HUMAN		8.75	0		0	2	MASCOT		T
	R16099_1,6093	K.FSGTK.E	539.282	0.00014	1	1	44.7	0	0.00033	0|0	sp|Q8WZ42|TITIN_HUMAN/tr|D3DPG0|D3DPG0_HUMAN/tr|C0JYZ2|C0JYZ2_HUMAN/tr|A0A0A0MTS7|A0A0A0MTS7_HUMAN		8.75	0		0	2	MASCOT		T
	R16099_1,6114	K.FSGTK.E	539.282	0.00014	1	1	44.66	0	0.000333	0|0	sp|Q8WZ42|TITIN_HUMAN/tr|D3DPG0|D3DPG0_HUMAN/tr|C0JYZ2|C0JYZ2_HUMAN/tr|A0A0A0MTS7|A0A0A0MTS7_HUMAN		8.75	0		0	2	MASCOT		T
	R16099_1,6158	K.FSGTK.E	539.282	-1e-05	1	1	44.7	0	0.00033	0|0	sp|Q8WZ42|TITIN_HUMAN/tr|D3DPG0|D3DPG0_HUMAN/tr|C0JYZ2|C0JYZ2_HUMAN/tr|A0A0A0MTS7|A0A0A0MTS7_HUMAN		8.75	0		0	2	MASCOT		T
	R16099_1,6183	K.FSGTK.E	539.282	8e-05	1	1	44.72	0	0.000329	0|0	sp|Q8WZ42|TITIN_HUMAN/tr|D3DPG0|D3DPG0_HUMAN/tr|C0JYZ2|C0JYZ2_HUMAN/tr|A0A0A0MTS7|A0A0A0MTS7_HUMAN		8.75	0		0	2	MASCOT		T
	R16099_1,6207	K.FSGTK.E	539.282	4e-05	1	1	44.78	0	0.000324	0|0	sp|Q8WZ42|TITIN_HUMAN/tr|D3DPG0|D3DPG0_HUMAN/tr|C0JYZ2|C0JYZ2_HUMAN/tr|A0A0A0MTS7|A0A0A0MTS7_HUMAN		8.75	0		0	2	MASCOT		T
	R16099_1,6229	K.FSGTK.E	539.282	0.00011	1	1	44.69	0	0.000331	0|0	sp|Q8WZ42|TITIN_HUMAN/tr|D3DPG0|D3DPG0_HUMAN/tr|C0JYZ2|C0JYZ2_HUMAN/tr|A0A0A0MTS7|A0A0A0MTS7_HUMAN		8.75	0		0	2	MASCOT		T
	R16099_1,6256	K.FSGTK.E	539.282	0.00019	1	1	44.66	0	0.000333	0|0	sp|Q8WZ42|TITIN_HUMAN/tr|D3DPG0|D3DPG0_HUMAN/tr|C0JYZ2|C0JYZ2_HUMAN/tr|A0A0A0MTS7|A0A0A0MTS7_HUMAN		8.75	0		0	2	MASCOT		T
	R16099_1,6278	K.FSGTK.E	539.282	6e-05	1	1	44.52	0	0.000344	0|0	sp|Q8WZ42|TITIN_HUMAN/tr|D3DPG0|D3DPG0_HUMAN/tr|C0JYZ2|C0JYZ2_HUMAN/tr|A0A0A0MTS7|A0A0A0MTS7_HUMAN		8.75	0		0	2	MASCOT		T
	R16099_1,15770	K.FSLTK.A	595.345	-0.0002	1	1	30.08	0	0.0129	0|0	sp|Q8WZ42|TITIN_HUMAN/tr|D3DPF9|D3DPF9_HUMAN/tr|D3DPG0|D3DPG0_HUMAN/tr|A0A0A0MRA3|A0A0A0MRA3_HUMAN/tr|C0JYZ2|C0JYZ2_HUMAN/tr|A0A0A0MTS7|A0A0A0MTS7_HUMAN		8.75	0		0	2	MASCOT		T
	R16099_1,15790	K.FSLTK.A	595.345	-0.00032	1	1	35.11	0	0.00405	0|0	sp|Q8WZ42|TITIN_HUMAN/tr|D3DPF9|D3DPF9_HUMAN/tr|D3DPG0|D3DPG0_HUMAN/tr|A0A0A0MRA3|A0A0A0MRA3_HUMAN/tr|C0JYZ2|C0JYZ2_HUMAN/tr|A0A0A0MTS7|A0A0A0MTS7_HUMAN		8.75	0		0	2	MASCOT		T
	R16099_1,12295	K.IVVQGK.L ! K.LVARGK.E ! R.LVRAGK.L	643.414	0.00039	1	1	23.14	0	0.378	0|0	sp|Q8WZ42|TITIN_HUMAN/tr|D3DPF9|D3DPF9_HUMAN/tr|D3DPG0|D3DPG0_HUMAN/tr|A0A0A0MRA3|A0A0A0MRA3_HUMAN/tr|C0JYZ2|C0JYZ2_HUMAN/tr|A0A0A0MTS7|A0A0A0MTS7_HUMAN ! sp|O43196|MSH5_HUMAN/tr|A0A024RCM1|A0A024RCM1_HUMAN/tr|A2ABF1|A2ABF1_HUMAN/tr|A0A0G2JJ70|A0A0G2JJ70_HUMAN/tr|A2ABF0|A2ABF0_HUMAN/tr|A0A024RCV8|A0A024RCV8_HUMAN/tr|Q9UMP2|Q9UMP2_HUMAN/tr|A0A024RCV6|A0A024RCV6_HUMAN/tr|B4DZX3|B4DZX3_HUMAN/tr|A0A0…		8.75	0		0	2	MASCOT		T
	R16099_1,12313	K.IVVQGK.L ! K.LVARGK.E ! R.LVRAGK.L	643.414	0.00044	1	1	29.97	0	0.0784	0|0	sp|Q8WZ42|TITIN_HUMAN/tr|D3DPF9|D3DPF9_HUMAN/tr|D3DPG0|D3DPG0_HUMAN/tr|A0A0A0MRA3|A0A0A0MRA3_HUMAN/tr|C0JYZ2|C0JYZ2_HUMAN/tr|A0A0A0MTS7|A0A0A0MTS7_HUMAN ! sp|O43196|MSH5_HUMAN/tr|A0A024RCM1|A0A024RCM1_HUMAN/tr|A2ABF1|A2ABF1_HUMAN/tr|A0A0G2JJ70|A0A0G2JJ70_HUMAN/tr|A2ABF0|A2ABF0_HUMAN/tr|A0A024RCV8|A0A024RCV8_HUMAN/tr|Q9UMP2|Q9UMP2_HUMAN/tr|A0A024RCV6|A0A024RCV6_HUMAN/tr|B4DZX3|B4DZX3_HUMAN/tr|A0A0…		8.75	0		0	2	MASCOT		T
	R16099_1,12332	K.IVVQGK.L ! K.LVARGK.E ! R.LVRAGK.L	643.414	0.0004	1	1	30.06	0	0.0768	0|0	sp|Q8WZ42|TITIN_HUMAN/tr|D3DPF9|D3DPF9_HUMAN/tr|D3DPG0|D3DPG0_HUMAN/tr|A0A0A0MRA3|A0A0A0MRA3_HUMAN/tr|C0JYZ2|C0JYZ2_HUMAN/tr|A0A0A0MTS7|A0A0A0MTS7_HUMAN ! sp|O43196|MSH5_HUMAN/tr|A0A024RCM1|A0A024RCM1_HUMAN/tr|A2ABF1|A2ABF1_HUMAN/tr|A0A0G2JJ70|A0A0G2JJ70_HUMAN/tr|A2ABF0|A2ABF0_HUMAN/tr|A0A024RCV8|A0A024RCV8_HUMAN/tr|Q9UMP2|Q9UMP2_HUMAN/tr|A0A024RCV6|A0A024RCV6_HUMAN/tr|B4DZX3|B4DZX3_HUMAN/tr|A0A0…		8.75	0		0	2	MASCOT		T
	R16099_1,12354	K.IVVQGK.L ! K.LVARGK.E ! R.LVRAGK.L	643.414	0.00033	1	1	30.18	0	0.0747	0|0	sp|Q8WZ42|TITIN_HUMAN/tr|D3DPF9|D3DPF9_HUMAN/tr|D3DPG0|D3DPG0_HUMAN/tr|A0A0A0MRA3|A0A0A0MRA3_HUMAN/tr|C0JYZ2|C0JYZ2_HUMAN/tr|A0A0A0MTS7|A0A0A0MTS7_HUMAN ! sp|O43196|MSH5_HUMAN/tr|A0A024RCM1|A0A024RCM1_HUMAN/tr|A2ABF1|A2ABF1_HUMAN/tr|A0A0G2JJ70|A0A0G2JJ70_HUMAN/tr|A2ABF0|A2ABF0_HUMAN/tr|A0A024RCV8|A0A024RCV8_HUMAN/tr|Q9UMP2|Q9UMP2_HUMAN/tr|A0A024RCV6|A0A024RCV6_HUMAN/tr|B4DZX3|B4DZX3_HUMAN/tr|A0A0…		8.75	0		0	2	MASCOT		T
	R16099_1,12373	K.IVVQGK.L ! K.LVARGK.E ! R.LVRAGK.L	643.414	0.00027	1	1	32.52	0	0.0436	0|0	sp|Q8WZ42|TITIN_HUMAN/tr|D3DPF9|D3DPF9_HUMAN/tr|D3DPG0|D3DPG0_HUMAN/tr|A0A0A0MRA3|A0A0A0MRA3_HUMAN/tr|C0JYZ2|C0JYZ2_HUMAN/tr|A0A0A0MTS7|A0A0A0MTS7_HUMAN ! sp|O43196|MSH5_HUMAN/tr|A0A024RCM1|A0A024RCM1_HUMAN/tr|A2ABF1|A2ABF1_HUMAN/tr|A0A0G2JJ70|A0A0G2JJ70_HUMAN/tr|A2ABF0|A2ABF0_HUMAN/tr|A0A024RCV8|A0A024RCV8_HUMAN/tr|Q9UMP2|Q9UMP2_HUMAN/tr|A0A024RCV6|A0A024RCV6_HUMAN/tr|B4DZX3|B4DZX3_HUMAN/tr|A0A0…		8.75	0		0	2	MASCOT		T
	R16099_1,12413	K.IVVQGK.L ! K.LVARGK.E ! R.LVRAGK.L	643.414	0.0002	1	1	24.86	0	0.254	0|0	sp|Q8WZ42|TITIN_HUMAN/tr|D3DPF9|D3DPF9_HUMAN/tr|D3DPG0|D3DPG0_HUMAN/tr|A0A0A0MRA3|A0A0A0MRA3_HUMAN/tr|C0JYZ2|C0JYZ2_HUMAN/tr|A0A0A0MTS7|A0A0A0MTS7_HUMAN ! sp|O43196|MSH5_HUMAN/tr|A0A024RCM1|A0A024RCM1_HUMAN/tr|A2ABF1|A2ABF1_HUMAN/tr|A0A0G2JJ70|A0A0G2JJ70_HUMAN/tr|A2ABF0|A2ABF0_HUMAN/tr|A0A024RCV8|A0A024RCV8_HUMAN/tr|Q9UMP2|Q9UMP2_HUMAN/tr|A0A024RCV6|A0A024RCV6_HUMAN/tr|B4DZX3|B4DZX3_HUMAN/tr|A0A0…		8.75	0		0	2	MASCOT		T
	R16099_1,12433	K.IVVQGK.L ! K.LVARGK.E ! R.LVRAGK.L	643.414	0.00021	1	1	23.14	0	0.378	0|0	sp|Q8WZ42|TITIN_HUMAN/tr|D3DPF9|D3DPF9_HUMAN/tr|D3DPG0|D3DPG0_HUMAN/tr|A0A0A0MRA3|A0A0A0MRA3_HUMAN/tr|C0JYZ2|C0JYZ2_HUMAN/tr|A0A0A0MTS7|A0A0A0MTS7_HUMAN ! sp|O43196|MSH5_HUMAN/tr|A0A024RCM1|A0A024RCM1_HUMAN/tr|A2ABF1|A2ABF1_HUMAN/tr|A0A0G2JJ70|A0A0G2JJ70_HUMAN/tr|A2ABF0|A2ABF0_HUMAN/tr|A0A024RCV8|A0A024RCV8_HUMAN/tr|Q9UMP2|Q9UMP2_HUMAN/tr|A0A024RCV6|A0A024RCV6_HUMAN/tr|B4DZX3|B4DZX3_HUMAN/tr|A0A0…		8.75	0		0	2	MASCOT		T
	R16099_1,12454	K.IVVQGK.L ! K.LVARGK.E ! R.LVRAGK.L	643.414	0.00011	1	1	30.11	0	0.0759	0|0	sp|Q8WZ42|TITIN_HUMAN/tr|D3DPF9|D3DPF9_HUMAN/tr|D3DPG0|D3DPG0_HUMAN/tr|A0A0A0MRA3|A0A0A0MRA3_HUMAN/tr|C0JYZ2|C0JYZ2_HUMAN/tr|A0A0A0MTS7|A0A0A0MTS7_HUMAN ! sp|O43196|MSH5_HUMAN/tr|A0A024RCM1|A0A024RCM1_HUMAN/tr|A2ABF1|A2ABF1_HUMAN/tr|A0A0G2JJ70|A0A0G2JJ70_HUMAN/tr|A2ABF0|A2ABF0_HUMAN/tr|A0A024RCV8|A0A024RCV8_HUMAN/tr|Q9UMP2|Q9UMP2_HUMAN/tr|A0A024RCV6|A0A024RCV6_HUMAN/tr|B4DZX3|B4DZX3_HUMAN/tr|A0A0…		8.75	0		0	2	MASCOT		T
	R16099_1,12475	K.IVVQGK.L ! K.LVARGK.E ! R.LVRAGK.L	643.414	0.0002	1	1	23.21	0	0.372	0|0	sp|Q8WZ42|TITIN_HUMAN/tr|D3DPF9|D3DPF9_HUMAN/tr|D3DPG0|D3DPG0_HUMAN/tr|A0A0A0MRA3|A0A0A0MRA3_HUMAN/tr|C0JYZ2|C0JYZ2_HUMAN/tr|A0A0A0MTS7|A0A0A0MTS7_HUMAN ! sp|O43196|MSH5_HUMAN/tr|A0A024RCM1|A0A024RCM1_HUMAN/tr|A2ABF1|A2ABF1_HUMAN/tr|A0A0G2JJ70|A0A0G2JJ70_HUMAN/tr|A2ABF0|A2ABF0_HUMAN/tr|A0A024RCV8|A0A024RCV8_HUMAN/tr|Q9UMP2|Q9UMP2_HUMAN/tr|A0A024RCV6|A0A024RCV6_HUMAN/tr|B4DZX3|B4DZX3_HUMAN/tr|A0A0…		8.75	0		0	2	MASCOT		T
	R16099_1,12496	K.IVVQGK.L ! K.LVARGK.E ! R.LVRAGK.L	643.414	0.00013	1	1	30.03	0	0.0773	0|0	sp|Q8WZ42|TITIN_HUMAN/tr|D3DPF9|D3DPF9_HUMAN/tr|D3DPG0|D3DPG0_HUMAN/tr|A0A0A0MRA3|A0A0A0MRA3_HUMAN/tr|C0JYZ2|C0JYZ2_HUMAN/tr|A0A0A0MTS7|A0A0A0MTS7_HUMAN ! sp|O43196|MSH5_HUMAN/tr|A0A024RCM1|A0A024RCM1_HUMAN/tr|A2ABF1|A2ABF1_HUMAN/tr|A0A0G2JJ70|A0A0G2JJ70_HUMAN/tr|A2ABF0|A2ABF0_HUMAN/tr|A0A024RCV8|A0A024RCV8_HUMAN/tr|Q9UMP2|Q9UMP2_HUMAN/tr|A0A024RCV6|A0A024RCV6_HUMAN/tr|B4DZX3|B4DZX3_HUMAN/tr|A0A0…		8.75	0		0	2	MASCOT		T
	R16099_1,12519	K.IVVQGK.L ! K.LVARGK.E ! R.LVRAGK.L	643.414	0.00022	1	1	23.32	0	0.362	0|0	sp|Q8WZ42|TITIN_HUMAN/tr|D3DPF9|D3DPF9_HUMAN/tr|D3DPG0|D3DPG0_HUMAN/tr|A0A0A0MRA3|A0A0A0MRA3_HUMAN/tr|C0JYZ2|C0JYZ2_HUMAN/tr|A0A0A0MTS7|A0A0A0MTS7_HUMAN ! sp|O43196|MSH5_HUMAN/tr|A0A024RCM1|A0A024RCM1_HUMAN/tr|A2ABF1|A2ABF1_HUMAN/tr|A0A0G2JJ70|A0A0G2JJ70_HUMAN/tr|A2ABF0|A2ABF0_HUMAN/tr|A0A024RCV8|A0A024RCV8_HUMAN/tr|Q9UMP2|Q9UMP2_HUMAN/tr|A0A024RCV6|A0A024RCV6_HUMAN/tr|B4DZX3|B4DZX3_HUMAN/tr|A0A0…		8.75	0		0	2	MASCOT		T
	R16099_1,12541	K.IVVQGK.L ! K.LVARGK.E ! R.LVRAGK.L	643.414	0.00016	1	1	24.93	0	0.25	0|0	sp|Q8WZ42|TITIN_HUMAN/tr|D3DPF9|D3DPF9_HUMAN/tr|D3DPG0|D3DPG0_HUMAN/tr|A0A0A0MRA3|A0A0A0MRA3_HUMAN/tr|C0JYZ2|C0JYZ2_HUMAN/tr|A0A0A0MTS7|A0A0A0MTS7_HUMAN ! sp|O43196|MSH5_HUMAN/tr|A0A024RCM1|A0A024RCM1_HUMAN/tr|A2ABF1|A2ABF1_HUMAN/tr|A0A0G2JJ70|A0A0G2JJ70_HUMAN/tr|A2ABF0|A2ABF0_HUMAN/tr|A0A024RCV8|A0A024RCV8_HUMAN/tr|Q9UMP2|Q9UMP2_HUMAN/tr|A0A024RCV6|A0A024RCV6_HUMAN/tr|B4DZX3|B4DZX3_HUMAN/tr|A0A0…		8.75	0		0	2	MASCOT		T
	R16099_1,12562	K.IVVQGK.L ! K.LVARGK.E ! R.LVRAGK.L	643.414	0.00017	1	1	23.22	0	0.371	0|0	sp|Q8WZ42|TITIN_HUMAN/tr|D3DPF9|D3DPF9_HUMAN/tr|D3DPG0|D3DPG0_HUMAN/tr|A0A0A0MRA3|A0A0A0MRA3_HUMAN/tr|C0JYZ2|C0JYZ2_HUMAN/tr|A0A0A0MTS7|A0A0A0MTS7_HUMAN ! sp|O43196|MSH5_HUMAN/tr|A0A024RCM1|A0A024RCM1_HUMAN/tr|A2ABF1|A2ABF1_HUMAN/tr|A0A0G2JJ70|A0A0G2JJ70_HUMAN/tr|A2ABF0|A2ABF0_HUMAN/tr|A0A024RCV8|A0A024RCV8_HUMAN/tr|Q9UMP2|Q9UMP2_HUMAN/tr|A0A024RCV6|A0A024RCV6_HUMAN/tr|B4DZX3|B4DZX3_HUMAN/tr|A0A0…		8.75	0		0	2	MASCOT		T
	R16099_1,12586	K.IVVQGK.L ! K.LVARGK.E ! R.LVRAGK.L	643.414	0.0002	1	1	21.52	0	0.549	0|0	sp|Q8WZ42|TITIN_HUMAN/tr|D3DPF9|D3DPF9_HUMAN/tr|D3DPG0|D3DPG0_HUMAN/tr|A0A0A0MRA3|A0A0A0MRA3_HUMAN/tr|C0JYZ2|C0JYZ2_HUMAN/tr|A0A0A0MTS7|A0A0A0MTS7_HUMAN ! sp|O43196|MSH5_HUMAN/tr|A0A024RCM1|A0A024RCM1_HUMAN/tr|A2ABF1|A2ABF1_HUMAN/tr|A0A0G2JJ70|A0A0G2JJ70_HUMAN/tr|A2ABF0|A2ABF0_HUMAN/tr|A0A024RCV8|A0A024RCV8_HUMAN/tr|Q9UMP2|Q9UMP2_HUMAN/tr|A0A024RCV6|A0A024RCV6_HUMAN/tr|B4DZX3|B4DZX3_HUMAN/tr|A0A0…		8.75	0		0	2	MASCOT		T
	R16099_1,12613	K.IVVQGK.L ! K.LVARGK.E ! R.LVRAGK.L	643.414	7e-05	1	1	29.75	0	0.0825	0|0	sp|Q8WZ42|TITIN_HUMAN/tr|D3DPF9|D3DPF9_HUMAN/tr|D3DPG0|D3DPG0_HUMAN/tr|A0A0A0MRA3|A0A0A0MRA3_HUMAN/tr|C0JYZ2|C0JYZ2_HUMAN/tr|A0A0A0MTS7|A0A0A0MTS7_HUMAN ! sp|O43196|MSH5_HUMAN/tr|A0A024RCM1|A0A024RCM1_HUMAN/tr|A2ABF1|A2ABF1_HUMAN/tr|A0A0G2JJ70|A0A0G2JJ70_HUMAN/tr|A2ABF0|A2ABF0_HUMAN/tr|A0A024RCV8|A0A024RCV8_HUMAN/tr|Q9UMP2|Q9UMP2_HUMAN/tr|A0A024RCV6|A0A024RCV6_HUMAN/tr|B4DZX3|B4DZX3_HUMAN/tr|A0A0…		8.75	0		0	2	MASCOT		T
	R16099_1,22426	K.NTVTLTWNPPK.Y	1270.68	-0.02065	2	1	25.87	0	0.178	0|0	sp|Q8WZ42|TITIN_HUMAN/tr|D3DPF9|D3DPF9_HUMAN/tr|D3DPG0|D3DPG0_HUMAN/tr|A0A0A0MRA3|A0A0A0MRA3_HUMAN/tr|C0JYZ2|C0JYZ2_HUMAN/tr|A0A0A0MTS7|A0A0A0MTS7_HUMAN/tr|B1A7R7|B1A7R7_HUMAN		8.75	0		0	2	MASCOT		T
	R16099_1,22440	K.NTVTLTWNPPK.Y	1270.68	-0.02023	2	1	25.95	0	0.175	0|0	sp|Q8WZ42|TITIN_HUMAN/tr|D3DPF9|D3DPF9_HUMAN/tr|D3DPG0|D3DPG0_HUMAN/tr|A0A0A0MRA3|A0A0A0MRA3_HUMAN/tr|C0JYZ2|C0JYZ2_HUMAN/tr|A0A0A0MTS7|A0A0A0MTS7_HUMAN/tr|B1A7R7|B1A7R7_HUMAN		8.75	0		0	2	MASCOT		T
	R16099_1,22461	K.NTVTLTWNPPK.Y	1270.68	-0.02041	2	1	24.22	0	0.261	0|0	sp|Q8WZ42|TITIN_HUMAN/tr|D3DPF9|D3DPF9_HUMAN/tr|D3DPG0|D3DPG0_HUMAN/tr|A0A0A0MRA3|A0A0A0MRA3_HUMAN/tr|C0JYZ2|C0JYZ2_HUMAN/tr|A0A0A0MTS7|A0A0A0MTS7_HUMAN/tr|B1A7R7|B1A7R7_HUMAN		8.75	0		0	2	MASCOT		T
	R16099_1,22480	K.NTVTLTWNPPK.Y	1270.68	-0.02047	2	1	26.13	0	0.168	0|0	sp|Q8WZ42|TITIN_HUMAN/tr|D3DPF9|D3DPF9_HUMAN/tr|D3DPG0|D3DPG0_HUMAN/tr|A0A0A0MRA3|A0A0A0MRA3_HUMAN/tr|C0JYZ2|C0JYZ2_HUMAN/tr|A0A0A0MTS7|A0A0A0MTS7_HUMAN/tr|B1A7R7|B1A7R7_HUMAN		8.75	0		0	2	MASCOT		T
	R16099_1,22497	K.NTVTLTWNPPK.Y	1270.68	-0.02063	2	1	26.22	0	0.165	0|0	sp|Q8WZ42|TITIN_HUMAN/tr|D3DPF9|D3DPF9_HUMAN/tr|D3DPG0|D3DPG0_HUMAN/tr|A0A0A0MRA3|A0A0A0MRA3_HUMAN/tr|C0JYZ2|C0JYZ2_HUMAN/tr|A0A0A0MTS7|A0A0A0MTS7_HUMAN/tr|B1A7R7|B1A7R7_HUMAN		8.75	0		0	2	MASCOT		T
	R16099_1,22518	K.NTVTLTWNPPK.Y	1270.68	-0.02077	2	1	26.3	0	0.162	0|0	sp|Q8WZ42|TITIN_HUMAN/tr|D3DPF9|D3DPF9_HUMAN/tr|D3DPG0|D3DPG0_HUMAN/tr|A0A0A0MRA3|A0A0A0MRA3_HUMAN/tr|C0JYZ2|C0JYZ2_HUMAN/tr|A0A0A0MTS7|A0A0A0MTS7_HUMAN/tr|B1A7R7|B1A7R7_HUMAN		8.75	0		0	2	MASCOT		T
	R16099_1,22539	K.NTVTLTWNPPK.Y	1270.68	-0.02051	2	1	26.26	0	0.163	0|0	sp|Q8WZ42|TITIN_HUMAN/tr|D3DPF9|D3DPF9_HUMAN/tr|D3DPG0|D3DPG0_HUMAN/tr|A0A0A0MRA3|A0A0A0MRA3_HUMAN/tr|C0JYZ2|C0JYZ2_HUMAN/tr|A0A0A0MTS7|A0A0A0MTS7_HUMAN/tr|B1A7R7|B1A7R7_HUMAN		8.75	0		0	2	MASCOT		T
	R16099_1,22560	K.NTVTLTWNPPK.Y	1270.68	-0.02055	2	1	26.2	0	0.165	0|0	sp|Q8WZ42|TITIN_HUMAN/tr|D3DPF9|D3DPF9_HUMAN/tr|D3DPG0|D3DPG0_HUMAN/tr|A0A0A0MRA3|A0A0A0MRA3_HUMAN/tr|C0JYZ2|C0JYZ2_HUMAN/tr|A0A0A0MTS7|A0A0A0MTS7_HUMAN/tr|B1A7R7|B1A7R7_HUMAN		8.75	0		0	2	MASCOT		T
	R16099_1,22580	K.NTVTLTWNPPK.Y	1270.68	-0.02063	2	1	26.25	0	0.164	0|0	sp|Q8WZ42|TITIN_HUMAN/tr|D3DPF9|D3DPF9_HUMAN/tr|D3DPG0|D3DPG0_HUMAN/tr|A0A0A0MRA3|A0A0A0MRA3_HUMAN/tr|C0JYZ2|C0JYZ2_HUMAN/tr|A0A0A0MTS7|A0A0A0MTS7_HUMAN/tr|B1A7R7|B1A7R7_HUMAN		8.75	0		0	2	MASCOT		T
	R16099_1,22602	K.NTVTLTWNPPK.Y	1270.68	-0.02053	2	1	26.21	0	0.165	0|0	sp|Q8WZ42|TITIN_HUMAN/tr|D3DPF9|D3DPF9_HUMAN/tr|D3DPG0|D3DPG0_HUMAN/tr|A0A0A0MRA3|A0A0A0MRA3_HUMAN/tr|C0JYZ2|C0JYZ2_HUMAN/tr|A0A0A0MTS7|A0A0A0MTS7_HUMAN/tr|B1A7R7|B1A7R7_HUMAN		8.75	0		0	2	MASCOT		T
	R16099_1,22623	K.NTVTLTWNPPK.Y	1270.68	-0.02071	2	1	26.3	0	0.162	0|0	sp|Q8WZ42|TITIN_HUMAN/tr|D3DPF9|D3DPF9_HUMAN/tr|D3DPG0|D3DPG0_HUMAN/tr|A0A0A0MRA3|A0A0A0MRA3_HUMAN/tr|C0JYZ2|C0JYZ2_HUMAN/tr|A0A0A0MTS7|A0A0A0MTS7_HUMAN/tr|B1A7R7|B1A7R7_HUMAN		8.75	0		0	2	MASCOT		T
	R16099_1,22644	K.NTVTLTWNPPK.Y	1270.68	-0.02105	2	1	26.31	0	0.164	0|0	sp|Q8WZ42|TITIN_HUMAN/tr|D3DPF9|D3DPF9_HUMAN/tr|D3DPG0|D3DPG0_HUMAN/tr|A0A0A0MRA3|A0A0A0MRA3_HUMAN/tr|C0JYZ2|C0JYZ2_HUMAN/tr|A0A0A0MTS7|A0A0A0MTS7_HUMAN/tr|B1A7R7|B1A7R7_HUMAN		8.75	0		0	2	MASCOT		T
	R16099_1,22668	K.NTVTLTWNPPK.Y	1270.68	-0.02085	2	1	26.3	0	0.162	0|0	sp|Q8WZ42|TITIN_HUMAN/tr|D3DPF9|D3DPF9_HUMAN/tr|D3DPG0|D3DPG0_HUMAN/tr|A0A0A0MRA3|A0A0A0MRA3_HUMAN/tr|C0JYZ2|C0JYZ2_HUMAN/tr|A0A0A0MTS7|A0A0A0MTS7_HUMAN/tr|B1A7R7|B1A7R7_HUMAN		8.75	0		0	2	MASCOT		T
	R16099_1,22690	K.NTVTLTWNPPK.Y	1270.68	-0.02093	2	1	26.33	0	0.163	0|0	sp|Q8WZ42|TITIN_HUMAN/tr|D3DPF9|D3DPF9_HUMAN/tr|D3DPG0|D3DPG0_HUMAN/tr|A0A0A0MRA3|A0A0A0MRA3_HUMAN/tr|C0JYZ2|C0JYZ2_HUMAN/tr|A0A0A0MTS7|A0A0A0MTS7_HUMAN/tr|B1A7R7|B1A7R7_HUMAN		8.75	0		0	2	MASCOT		T
	R16099_1,22711	K.NTVTLTWNPPK.Y	1270.68	-0.02109	2	1	26.26	0	0.166	0|0	sp|Q8WZ42|TITIN_HUMAN/tr|D3DPF9|D3DPF9_HUMAN/tr|D3DPG0|D3DPG0_HUMAN/tr|A0A0A0MRA3|A0A0A0MRA3_HUMAN/tr|C0JYZ2|C0JYZ2_HUMAN/tr|A0A0A0MTS7|A0A0A0MTS7_HUMAN/tr|B1A7R7|B1A7R7_HUMAN		8.75	0		0	2	MASCOT		T
	R16099_1,22733	K.NTVTLTWNPPK.Y	1270.68	-0.02087	2	1	24.34	0	0.258	0|0	sp|Q8WZ42|TITIN_HUMAN/tr|D3DPF9|D3DPF9_HUMAN/tr|D3DPG0|D3DPG0_HUMAN/tr|A0A0A0MRA3|A0A0A0MRA3_HUMAN/tr|C0JYZ2|C0JYZ2_HUMAN/tr|A0A0A0MTS7|A0A0A0MTS7_HUMAN/tr|B1A7R7|B1A7R7_HUMAN		8.75	0		0	2	MASCOT		T
	R16099_1,22756	K.NTVTLTWNPPK.Y	1270.68	-0.02133	2	1	26.34	0	0.162	0|0	sp|Q8WZ42|TITIN_HUMAN/tr|D3DPF9|D3DPF9_HUMAN/tr|D3DPG0|D3DPG0_HUMAN/tr|A0A0A0MRA3|A0A0A0MRA3_HUMAN/tr|C0JYZ2|C0JYZ2_HUMAN/tr|A0A0A0MTS7|A0A0A0MTS7_HUMAN/tr|B1A7R7|B1A7R7_HUMAN		8.75	0		0	2	MASCOT		T
	R16099_1,22776	K.NTVTLTWNPPK.Y	1270.68	-0.02093	2	1	26.19	0	0.168	0|0	sp|Q8WZ42|TITIN_HUMAN/tr|D3DPF9|D3DPF9_HUMAN/tr|D3DPG0|D3DPG0_HUMAN/tr|A0A0A0MRA3|A0A0A0MRA3_HUMAN/tr|C0JYZ2|C0JYZ2_HUMAN/tr|A0A0A0MTS7|A0A0A0MTS7_HUMAN/tr|B1A7R7|B1A7R7_HUMAN		8.75	0		0	2	MASCOT		T
	R16099_1,22799	K.NTVTLTWNPPK.Y	1270.68	-0.02063	2	1	26.25	0	0.164	0|0	sp|Q8WZ42|TITIN_HUMAN/tr|D3DPF9|D3DPF9_HUMAN/tr|D3DPG0|D3DPG0_HUMAN/tr|A0A0A0MRA3|A0A0A0MRA3_HUMAN/tr|C0JYZ2|C0JYZ2_HUMAN/tr|A0A0A0MTS7|A0A0A0MTS7_HUMAN/tr|B1A7R7|B1A7R7_HUMAN		8.75	0		0	2	MASCOT		T
	R16099_1,22822	K.NTVTLTWNPPK.Y	1270.68	-0.02085	2	1	26.1	0	0.17	0|0	sp|Q8WZ42|TITIN_HUMAN/tr|D3DPF9|D3DPF9_HUMAN/tr|D3DPG0|D3DPG0_HUMAN/tr|A0A0A0MRA3|A0A0A0MRA3_HUMAN/tr|C0JYZ2|C0JYZ2_HUMAN/tr|A0A0A0MTS7|A0A0A0MTS7_HUMAN/tr|B1A7R7|B1A7R7_HUMAN		8.75	0		0	2	MASCOT		T
	R16099_1,22844	K.NTVTLTWNPPK.Y	1270.68	-0.02123	2	1	26.15	0	0.17	0|0	sp|Q8WZ42|TITIN_HUMAN/tr|D3DPF9|D3DPF9_HUMAN/tr|D3DPG0|D3DPG0_HUMAN/tr|A0A0A0MRA3|A0A0A0MRA3_HUMAN/tr|C0JYZ2|C0JYZ2_HUMAN/tr|A0A0A0MTS7|A0A0A0MTS7_HUMAN/tr|B1A7R7|B1A7R7_HUMAN		8.75	0		0	2	MASCOT		T
	R16099_1,12036	R.ISITK.G ! R.ISITK.R ! R.ISLTK.R ! K.ISLTK.A ! K.LSITK.K ! K.LSITK.L ! K.LSITK.Q ! R.LSITK.S ! R.LSLTK.G ! K.LSLTK.V	561.361	-1e-05	1	1	39.04	0	0.00296	0|0	sp|Q9NYM4|GPR83_HUMAN/tr|Q9H011|Q9H011_HUMAN/tr|Q6NWR3|Q6NWR3_HUMAN/tr|F5GZ43|F5GZ43_HUMAN ! sp|Q8WZ42|TITIN_HUMAN/tr|D3DPG0|D3DPG0_HUMAN/tr|C0JYZ2|C0JYZ2_HUMAN/tr|A0A0A0MTS7|A0A0A0MTS7_HUMAN ! sp|Q3MIN7|RGL3_HUMAN/tr|A0A024R7D8|A0A024R7D8_HUMAN/tr|A0A0A0MRX4|A0A0A0MRX4_HUMAN/tr|Q8TEP0|Q8TEP0_HUMAN ! sp|A6NHR9|SMHD1_HUMAN/tr|J3KTL8|J3KTL8_HUMAN ! sp|Q6FI81|CPIN1_HUMAN/tr|H3BT65|H3BT65_HUMAN/tr|H3…		8.75	0		0	2	MASCOT		T
	R16099_1,12056	R.ISITK.G ! R.ISITK.R ! R.ISLTK.R ! K.ISLTK.A ! K.LSITK.K ! K.LSITK.L ! K.LSITK.Q ! R.LSITK.S ! R.LSLTK.G ! K.LSLTK.V	561.361	-1e-05	1	1	39.08	0	0.00294	0|0	sp|Q9NYM4|GPR83_HUMAN/tr|Q9H011|Q9H011_HUMAN/tr|Q6NWR3|Q6NWR3_HUMAN/tr|F5GZ43|F5GZ43_HUMAN ! sp|Q8WZ42|TITIN_HUMAN/tr|D3DPG0|D3DPG0_HUMAN/tr|C0JYZ2|C0JYZ2_HUMAN/tr|A0A0A0MTS7|A0A0A0MTS7_HUMAN ! sp|Q3MIN7|RGL3_HUMAN/tr|A0A024R7D8|A0A024R7D8_HUMAN/tr|A0A0A0MRX4|A0A0A0MRX4_HUMAN/tr|Q8TEP0|Q8TEP0_HUMAN ! sp|A6NHR9|SMHD1_HUMAN/tr|J3KTL8|J3KTL8_HUMAN ! sp|Q6FI81|CPIN1_HUMAN/tr|H3BT65|H3BT65_HUMAN/tr|H3…		8.75	0		0	2	MASCOT		T
	R16099_1,12076	R.ISITK.G ! R.ISITK.R ! R.ISLTK.R ! K.ISLTK.A ! K.LSITK.K ! K.LSITK.L ! K.LSITK.Q ! R.LSITK.S ! R.LSLTK.G ! K.LSLTK.V	561.361	-0.00012	1	1	35.77	0	0.00752	0|0	sp|Q9NYM4|GPR83_HUMAN/tr|Q9H011|Q9H011_HUMAN/tr|Q6NWR3|Q6NWR3_HUMAN/tr|F5GZ43|F5GZ43_HUMAN ! sp|Q8WZ42|TITIN_HUMAN/tr|D3DPG0|D3DPG0_HUMAN/tr|C0JYZ2|C0JYZ2_HUMAN/tr|A0A0A0MTS7|A0A0A0MTS7_HUMAN ! sp|Q3MIN7|RGL3_HUMAN/tr|A0A024R7D8|A0A024R7D8_HUMAN/tr|A0A0A0MRX4|A0A0A0MRX4_HUMAN/tr|Q8TEP0|Q8TEP0_HUMAN ! sp|A6NHR9|SMHD1_HUMAN/tr|J3KTL8|J3KTL8_HUMAN ! sp|Q6FI81|CPIN1_HUMAN/tr|H3BT65|H3BT65_HUMAN/tr|H3…		8.75	0		0	2	MASCOT		T
	R16099_1,12097	R.ISITK.G ! R.ISITK.R ! R.ISLTK.R ! K.ISLTK.A ! K.LSITK.K ! K.LSITK.L ! K.LSITK.Q ! R.LSITK.S ! R.LSLTK.G ! K.LSLTK.V	561.361	-0.00014	1	1	33.05	0	0.0141	0|0	sp|Q9NYM4|GPR83_HUMAN/tr|Q9H011|Q9H011_HUMAN/tr|Q6NWR3|Q6NWR3_HUMAN/tr|F5GZ43|F5GZ43_HUMAN ! sp|Q8WZ42|TITIN_HUMAN/tr|D3DPG0|D3DPG0_HUMAN/tr|C0JYZ2|C0JYZ2_HUMAN/tr|A0A0A0MTS7|A0A0A0MTS7_HUMAN ! sp|Q3MIN7|RGL3_HUMAN/tr|A0A024R7D8|A0A024R7D8_HUMAN/tr|A0A0A0MRX4|A0A0A0MRX4_HUMAN/tr|Q8TEP0|Q8TEP0_HUMAN ! sp|A6NHR9|SMHD1_HUMAN/tr|J3KTL8|J3KTL8_HUMAN ! sp|Q6FI81|CPIN1_HUMAN/tr|H3BT65|H3BT65_HUMAN/tr|H3…		8.75	0		0	2	MASCOT		T
	R16099_1,12118	R.ISITK.G ! R.ISITK.R ! R.ISLTK.R ! K.ISLTK.A ! K.LSITK.K ! K.LSITK.L ! K.LSITK.Q ! R.LSITK.S ! R.LSLTK.G ! K.LSLTK.V	561.361	-9e-05	1	1	39.08	0	0.00351	0|0	sp|Q9NYM4|GPR83_HUMAN/tr|Q9H011|Q9H011_HUMAN/tr|Q6NWR3|Q6NWR3_HUMAN/tr|F5GZ43|F5GZ43_HUMAN ! sp|Q8WZ42|TITIN_HUMAN/tr|D3DPG0|D3DPG0_HUMAN/tr|C0JYZ2|C0JYZ2_HUMAN/tr|A0A0A0MTS7|A0A0A0MTS7_HUMAN ! sp|Q3MIN7|RGL3_HUMAN/tr|A0A024R7D8|A0A024R7D8_HUMAN/tr|A0A0A0MRX4|A0A0A0MRX4_HUMAN/tr|Q8TEP0|Q8TEP0_HUMAN ! sp|A6NHR9|SMHD1_HUMAN/tr|J3KTL8|J3KTL8_HUMAN ! sp|Q6FI81|CPIN1_HUMAN/tr|H3BT65|H3BT65_HUMAN/tr|H3…		8.75	0		0	2	MASCOT		T
	R16099_1,12139	R.ISITK.G ! R.ISITK.R ! R.ISLTK.R ! K.ISLTK.A ! K.LSITK.K ! K.LSITK.L ! K.LSITK.Q ! R.LSITK.S ! R.LSLTK.G ! K.LSLTK.V	561.361	-0.0001	1	1	35.68	0	0.00768	0|0	sp|Q9NYM4|GPR83_HUMAN/tr|Q9H011|Q9H011_HUMAN/tr|Q6NWR3|Q6NWR3_HUMAN/tr|F5GZ43|F5GZ43_HUMAN ! sp|Q8WZ42|TITIN_HUMAN/tr|D3DPG0|D3DPG0_HUMAN/tr|C0JYZ2|C0JYZ2_HUMAN/tr|A0A0A0MTS7|A0A0A0MTS7_HUMAN ! sp|Q3MIN7|RGL3_HUMAN/tr|A0A024R7D8|A0A024R7D8_HUMAN/tr|A0A0A0MRX4|A0A0A0MRX4_HUMAN/tr|Q8TEP0|Q8TEP0_HUMAN ! sp|A6NHR9|SMHD1_HUMAN/tr|J3KTL8|J3KTL8_HUMAN ! sp|Q6FI81|CPIN1_HUMAN/tr|H3BT65|H3BT65_HUMAN/tr|H3…		8.75	0		0	2	MASCOT		T
	R16099_1,12160	R.ISITK.G ! R.ISITK.R ! R.ISLTK.R ! K.ISLTK.A ! K.LSITK.K ! K.LSITK.L ! K.LSITK.Q ! R.LSITK.S ! R.LSLTK.G ! K.LSLTK.V	561.361	-7e-05	1	1	35.68	0	0.00768	0|0	sp|Q9NYM4|GPR83_HUMAN/tr|Q9H011|Q9H011_HUMAN/tr|Q6NWR3|Q6NWR3_HUMAN/tr|F5GZ43|F5GZ43_HUMAN ! sp|Q8WZ42|TITIN_HUMAN/tr|D3DPG0|D3DPG0_HUMAN/tr|C0JYZ2|C0JYZ2_HUMAN/tr|A0A0A0MTS7|A0A0A0MTS7_HUMAN ! sp|Q3MIN7|RGL3_HUMAN/tr|A0A024R7D8|A0A024R7D8_HUMAN/tr|A0A0A0MRX4|A0A0A0MRX4_HUMAN/tr|Q8TEP0|Q8TEP0_HUMAN ! sp|A6NHR9|SMHD1_HUMAN/tr|J3KTL8|J3KTL8_HUMAN ! sp|Q6FI81|CPIN1_HUMAN/tr|H3BT65|H3BT65_HUMAN/tr|H3…		8.75	0		0	2	MASCOT		T
	R16099_1,12181	R.ISITK.G ! R.ISITK.R ! R.ISLTK.R ! K.ISLTK.A ! K.LSITK.K ! K.LSITK.L ! K.LSITK.Q ! R.LSITK.S ! R.LSLTK.G ! K.LSLTK.V	561.361	-0.00016	1	1	39.16	0	0.00345	0|0	sp|Q9NYM4|GPR83_HUMAN/tr|Q9H011|Q9H011_HUMAN/tr|Q6NWR3|Q6NWR3_HUMAN/tr|F5GZ43|F5GZ43_HUMAN ! sp|Q8WZ42|TITIN_HUMAN/tr|D3DPG0|D3DPG0_HUMAN/tr|C0JYZ2|C0JYZ2_HUMAN/tr|A0A0A0MTS7|A0A0A0MTS7_HUMAN ! sp|Q3MIN7|RGL3_HUMAN/tr|A0A024R7D8|A0A024R7D8_HUMAN/tr|A0A0A0MRX4|A0A0A0MRX4_HUMAN/tr|Q8TEP0|Q8TEP0_HUMAN ! sp|A6NHR9|SMHD1_HUMAN/tr|J3KTL8|J3KTL8_HUMAN ! sp|Q6FI81|CPIN1_HUMAN/tr|H3BT65|H3BT65_HUMAN/tr|H3…		8.75	0		0	2	MASCOT		T
	R16099_1,12202	R.ISITK.G ! R.ISITK.R ! R.ISLTK.R ! K.ISLTK.A ! K.LSITK.K ! K.LSITK.L ! K.LSITK.Q ! R.LSITK.S ! R.LSLTK.G ! K.LSLTK.V	561.361	-0.00013	1	1	32.84	0	0.0148	0|0	sp|Q9NYM4|GPR83_HUMAN/tr|Q9H011|Q9H011_HUMAN/tr|Q6NWR3|Q6NWR3_HUMAN/tr|F5GZ43|F5GZ43_HUMAN ! sp|Q8WZ42|TITIN_HUMAN/tr|D3DPG0|D3DPG0_HUMAN/tr|C0JYZ2|C0JYZ2_HUMAN/tr|A0A0A0MTS7|A0A0A0MTS7_HUMAN ! sp|Q3MIN7|RGL3_HUMAN/tr|A0A024R7D8|A0A024R7D8_HUMAN/tr|A0A0A0MRX4|A0A0A0MRX4_HUMAN/tr|Q8TEP0|Q8TEP0_HUMAN ! sp|A6NHR9|SMHD1_HUMAN/tr|J3KTL8|J3KTL8_HUMAN ! sp|Q6FI81|CPIN1_HUMAN/tr|H3BT65|H3BT65_HUMAN/tr|H3…		8.75	0		0	2	MASCOT		T
	R16099_1,12223	R.ISITK.G ! R.ISITK.R ! R.ISLTK.R ! K.ISLTK.A ! K.LSITK.K ! K.LSITK.L ! K.LSITK.Q ! R.LSITK.S ! R.LSLTK.G ! K.LSLTK.V	561.361	-9e-05	1	1	39.17	0	0.00344	0|0	sp|Q9NYM4|GPR83_HUMAN/tr|Q9H011|Q9H011_HUMAN/tr|Q6NWR3|Q6NWR3_HUMAN/tr|F5GZ43|F5GZ43_HUMAN ! sp|Q8WZ42|TITIN_HUMAN/tr|D3DPG0|D3DPG0_HUMAN/tr|C0JYZ2|C0JYZ2_HUMAN/tr|A0A0A0MTS7|A0A0A0MTS7_HUMAN ! sp|Q3MIN7|RGL3_HUMAN/tr|A0A024R7D8|A0A024R7D8_HUMAN/tr|A0A0A0MRX4|A0A0A0MRX4_HUMAN/tr|Q8TEP0|Q8TEP0_HUMAN ! sp|A6NHR9|SMHD1_HUMAN/tr|J3KTL8|J3KTL8_HUMAN ! sp|Q6FI81|CPIN1_HUMAN/tr|H3BT65|H3BT65_HUMAN/tr|H3…		8.75	0		0	2	MASCOT		T
	R16099_1,12244	R.ISITK.G ! R.ISITK.R ! R.ISLTK.R ! K.ISLTK.A ! K.LSITK.K ! K.LSITK.L ! K.LSITK.Q ! R.LSITK.S ! R.LSLTK.G ! K.LSLTK.V	561.361	-8e-05	1	1	35.7	0	0.00764	0|0	sp|Q9NYM4|GPR83_HUMAN/tr|Q9H011|Q9H011_HUMAN/tr|Q6NWR3|Q6NWR3_HUMAN/tr|F5GZ43|F5GZ43_HUMAN ! sp|Q8WZ42|TITIN_HUMAN/tr|D3DPG0|D3DPG0_HUMAN/tr|C0JYZ2|C0JYZ2_HUMAN/tr|A0A0A0MTS7|A0A0A0MTS7_HUMAN ! sp|Q3MIN7|RGL3_HUMAN/tr|A0A024R7D8|A0A024R7D8_HUMAN/tr|A0A0A0MRX4|A0A0A0MRX4_HUMAN/tr|Q8TEP0|Q8TEP0_HUMAN ! sp|A6NHR9|SMHD1_HUMAN/tr|J3KTL8|J3KTL8_HUMAN ! sp|Q6FI81|CPIN1_HUMAN/tr|H3BT65|H3BT65_HUMAN/tr|H3…		8.75	0		0	2	MASCOT		T
	R16099_1,12265	R.ISITK.G ! R.ISITK.R ! R.ISLTK.R ! K.ISLTK.A ! K.LSITK.K ! K.LSITK.L ! K.LSITK.Q ! R.LSITK.S ! R.LSLTK.G ! K.LSLTK.V	561.361	-0.0001	1	1	35.62	0	0.00779	0|0	sp|Q9NYM4|GPR83_HUMAN/tr|Q9H011|Q9H011_HUMAN/tr|Q6NWR3|Q6NWR3_HUMAN/tr|F5GZ43|F5GZ43_HUMAN ! sp|Q8WZ42|TITIN_HUMAN/tr|D3DPG0|D3DPG0_HUMAN/tr|C0JYZ2|C0JYZ2_HUMAN/tr|A0A0A0MTS7|A0A0A0MTS7_HUMAN ! sp|Q3MIN7|RGL3_HUMAN/tr|A0A024R7D8|A0A024R7D8_HUMAN/tr|A0A0A0MRX4|A0A0A0MRX4_HUMAN/tr|Q8TEP0|Q8TEP0_HUMAN ! sp|A6NHR9|SMHD1_HUMAN/tr|J3KTL8|J3KTL8_HUMAN ! sp|Q6FI81|CPIN1_HUMAN/tr|H3BT65|H3BT65_HUMAN/tr|H3…		8.75	0		0	2	MASCOT		T
	R16099_1,12286	R.ISITK.G ! R.ISITK.R ! R.ISLTK.R ! K.ISLTK.A ! K.LSITK.K ! K.LSITK.L ! K.LSITK.Q ! R.LSITK.S ! R.LSLTK.G ! K.LSLTK.V	561.361	-5e-05	1	1	35.72	0	0.00761	0|0	sp|Q9NYM4|GPR83_HUMAN/tr|Q9H011|Q9H011_HUMAN/tr|Q6NWR3|Q6NWR3_HUMAN/tr|F5GZ43|F5GZ43_HUMAN ! sp|Q8WZ42|TITIN_HUMAN/tr|D3DPG0|D3DPG0_HUMAN/tr|C0JYZ2|C0JYZ2_HUMAN/tr|A0A0A0MTS7|A0A0A0MTS7_HUMAN ! sp|Q3MIN7|RGL3_HUMAN/tr|A0A024R7D8|A0A024R7D8_HUMAN/tr|A0A0A0MRX4|A0A0A0MRX4_HUMAN/tr|Q8TEP0|Q8TEP0_HUMAN ! sp|A6NHR9|SMHD1_HUMAN/tr|J3KTL8|J3KTL8_HUMAN ! sp|Q6FI81|CPIN1_HUMAN/tr|H3BT65|H3BT65_HUMAN/tr|H3…		8.75	0		0	2	MASCOT		T
	R16099_1,12307	R.ISITK.G ! R.ISITK.R ! R.ISLTK.R ! K.ISLTK.A ! K.LSITK.K ! K.LSITK.L ! K.LSITK.Q ! R.LSITK.S ! R.LSLTK.G ! K.LSLTK.V	561.361	-6e-05	1	1	35.72	0	0.00761	0|0	sp|Q9NYM4|GPR83_HUMAN/tr|Q9H011|Q9H011_HUMAN/tr|Q6NWR3|Q6NWR3_HUMAN/tr|F5GZ43|F5GZ43_HUMAN ! sp|Q8WZ42|TITIN_HUMAN/tr|D3DPG0|D3DPG0_HUMAN/tr|C0JYZ2|C0JYZ2_HUMAN/tr|A0A0A0MTS7|A0A0A0MTS7_HUMAN ! sp|Q3MIN7|RGL3_HUMAN/tr|A0A024R7D8|A0A024R7D8_HUMAN/tr|A0A0A0MRX4|A0A0A0MRX4_HUMAN/tr|Q8TEP0|Q8TEP0_HUMAN ! sp|A6NHR9|SMHD1_HUMAN/tr|J3KTL8|J3KTL8_HUMAN ! sp|Q6FI81|CPIN1_HUMAN/tr|H3BT65|H3BT65_HUMAN/tr|H3…		8.75	0		0	2	MASCOT		T
	R16099_1,12328	R.ISITK.G ! R.ISITK.R ! R.ISLTK.R ! K.ISLTK.A ! K.LSITK.K ! K.LSITK.L ! K.LSITK.Q ! R.LSITK.S ! R.LSLTK.G ! K.LSLTK.V	561.361	4e-05	1	1	35.61	0	0.0049	0|0	sp|Q9NYM4|GPR83_HUMAN/tr|Q9H011|Q9H011_HUMAN/tr|Q6NWR3|Q6NWR3_HUMAN/tr|F5GZ43|F5GZ43_HUMAN ! sp|Q8WZ42|TITIN_HUMAN/tr|D3DPG0|D3DPG0_HUMAN/tr|C0JYZ2|C0JYZ2_HUMAN/tr|A0A0A0MTS7|A0A0A0MTS7_HUMAN ! sp|Q3MIN7|RGL3_HUMAN/tr|A0A024R7D8|A0A024R7D8_HUMAN/tr|A0A0A0MRX4|A0A0A0MRX4_HUMAN/tr|Q8TEP0|Q8TEP0_HUMAN ! sp|A6NHR9|SMHD1_HUMAN/tr|J3KTL8|J3KTL8_HUMAN ! sp|Q6FI81|CPIN1_HUMAN/tr|H3BT65|H3BT65_HUMAN/tr|H3…		8.75	0		0	2	MASCOT		T
	R16099_1,12349	R.ISITK.G ! R.ISITK.R ! R.ISLTK.R ! K.ISLTK.A ! K.LSITK.K ! K.LSITK.L ! K.LSITK.Q ! R.LSITK.S ! R.LSLTK.G ! K.LSLTK.V	561.361	2e-05	1	1	35.77	0	0.00473	0|0	sp|Q9NYM4|GPR83_HUMAN/tr|Q9H011|Q9H011_HUMAN/tr|Q6NWR3|Q6NWR3_HUMAN/tr|F5GZ43|F5GZ43_HUMAN ! sp|Q8WZ42|TITIN_HUMAN/tr|D3DPG0|D3DPG0_HUMAN/tr|C0JYZ2|C0JYZ2_HUMAN/tr|A0A0A0MTS7|A0A0A0MTS7_HUMAN ! sp|Q3MIN7|RGL3_HUMAN/tr|A0A024R7D8|A0A024R7D8_HUMAN/tr|A0A0A0MRX4|A0A0A0MRX4_HUMAN/tr|Q8TEP0|Q8TEP0_HUMAN ! sp|A6NHR9|SMHD1_HUMAN/tr|J3KTL8|J3KTL8_HUMAN ! sp|Q6FI81|CPIN1_HUMAN/tr|H3BT65|H3BT65_HUMAN/tr|H3…		8.75	0		0	2	MASCOT		T
	R16099_1,12370	R.ISITK.G ! R.ISITK.R ! R.ISLTK.R ! K.ISLTK.A ! K.LSITK.K ! K.LSITK.L ! K.LSITK.Q ! R.LSITK.S ! R.LSLTK.G ! K.LSLTK.V	561.361	2e-05	1	1	39.22	0	0.00214	0|0	sp|Q9NYM4|GPR83_HUMAN/tr|Q9H011|Q9H011_HUMAN/tr|Q6NWR3|Q6NWR3_HUMAN/tr|F5GZ43|F5GZ43_HUMAN ! sp|Q8WZ42|TITIN_HUMAN/tr|D3DPG0|D3DPG0_HUMAN/tr|C0JYZ2|C0JYZ2_HUMAN/tr|A0A0A0MTS7|A0A0A0MTS7_HUMAN ! sp|Q3MIN7|RGL3_HUMAN/tr|A0A024R7D8|A0A024R7D8_HUMAN/tr|A0A0A0MRX4|A0A0A0MRX4_HUMAN/tr|Q8TEP0|Q8TEP0_HUMAN ! sp|A6NHR9|SMHD1_HUMAN/tr|J3KTL8|J3KTL8_HUMAN ! sp|Q6FI81|CPIN1_HUMAN/tr|H3BT65|H3BT65_HUMAN/tr|H3…		8.75	0		0	2	MASCOT		T
	R16099_1,12391	R.ISITK.G ! R.ISITK.R ! R.ISLTK.R ! K.ISLTK.A ! K.LSITK.K ! K.LSITK.L ! K.LSITK.Q ! R.LSITK.S ! R.LSLTK.G ! K.LSLTK.V	561.361	-4e-05	1	1	35.76	0	0.00754	0|0	sp|Q9NYM4|GPR83_HUMAN/tr|Q9H011|Q9H011_HUMAN/tr|Q6NWR3|Q6NWR3_HUMAN/tr|F5GZ43|F5GZ43_HUMAN ! sp|Q8WZ42|TITIN_HUMAN/tr|D3DPG0|D3DPG0_HUMAN/tr|C0JYZ2|C0JYZ2_HUMAN/tr|A0A0A0MTS7|A0A0A0MTS7_HUMAN ! sp|Q3MIN7|RGL3_HUMAN/tr|A0A024R7D8|A0A024R7D8_HUMAN/tr|A0A0A0MRX4|A0A0A0MRX4_HUMAN/tr|Q8TEP0|Q8TEP0_HUMAN ! sp|A6NHR9|SMHD1_HUMAN/tr|J3KTL8|J3KTL8_HUMAN ! sp|Q6FI81|CPIN1_HUMAN/tr|H3BT65|H3BT65_HUMAN/tr|H3…		8.75	0		0	2	MASCOT		T
	R16099_1,12423	R.ISITK.G ! R.ISITK.R ! R.ISLTK.R ! K.ISLTK.A ! K.LSITK.K ! K.LSITK.L ! K.LSITK.Q ! R.LSITK.S ! R.LSLTK.G ! K.LSLTK.V	561.361	-6e-05	1	1	35.59	0	0.00784	0|0	sp|Q9NYM4|GPR83_HUMAN/tr|Q9H011|Q9H011_HUMAN/tr|Q6NWR3|Q6NWR3_HUMAN/tr|F5GZ43|F5GZ43_HUMAN ! sp|Q8WZ42|TITIN_HUMAN/tr|D3DPG0|D3DPG0_HUMAN/tr|C0JYZ2|C0JYZ2_HUMAN/tr|A0A0A0MTS7|A0A0A0MTS7_HUMAN ! sp|Q3MIN7|RGL3_HUMAN/tr|A0A024R7D8|A0A024R7D8_HUMAN/tr|A0A0A0MRX4|A0A0A0MRX4_HUMAN/tr|Q8TEP0|Q8TEP0_HUMAN ! sp|A6NHR9|SMHD1_HUMAN/tr|J3KTL8|J3KTL8_HUMAN ! sp|Q6FI81|CPIN1_HUMAN/tr|H3BT65|H3BT65_HUMAN/tr|H3…		8.75	0		0	2	MASCOT		T
	R16099_1,12447	R.ISITK.G ! R.ISITK.R ! R.ISLTK.R ! K.ISLTK.A ! K.LSITK.K ! K.LSITK.L ! K.LSITK.Q ! R.LSITK.S ! R.LSLTK.G ! K.LSLTK.V	561.361	-0.00016	1	1	32.62	0	0.0155	0|0	sp|Q9NYM4|GPR83_HUMAN/tr|Q9H011|Q9H011_HUMAN/tr|Q6NWR3|Q6NWR3_HUMAN/tr|F5GZ43|F5GZ43_HUMAN ! sp|Q8WZ42|TITIN_HUMAN/tr|D3DPG0|D3DPG0_HUMAN/tr|C0JYZ2|C0JYZ2_HUMAN/tr|A0A0A0MTS7|A0A0A0MTS7_HUMAN ! sp|Q3MIN7|RGL3_HUMAN/tr|A0A024R7D8|A0A024R7D8_HUMAN/tr|A0A0A0MRX4|A0A0A0MRX4_HUMAN/tr|Q8TEP0|Q8TEP0_HUMAN ! sp|A6NHR9|SMHD1_HUMAN/tr|J3KTL8|J3KTL8_HUMAN ! sp|Q6FI81|CPIN1_HUMAN/tr|H3BT65|H3BT65_HUMAN/tr|H3…		8.75	0		0	2	MASCOT		T
	R16099_1,12469	R.ISITK.G ! R.ISITK.R ! R.ISLTK.R ! K.ISLTK.A ! K.LSITK.K ! K.LSITK.L ! K.LSITK.Q ! R.LSITK.S ! R.LSLTK.G ! K.LSLTK.V	561.361	-6e-05	1	1	32.53	0	0.0159	0|0	sp|Q9NYM4|GPR83_HUMAN/tr|Q9H011|Q9H011_HUMAN/tr|Q6NWR3|Q6NWR3_HUMAN/tr|F5GZ43|F5GZ43_HUMAN ! sp|Q8WZ42|TITIN_HUMAN/tr|D3DPG0|D3DPG0_HUMAN/tr|C0JYZ2|C0JYZ2_HUMAN/tr|A0A0A0MTS7|A0A0A0MTS7_HUMAN ! sp|Q3MIN7|RGL3_HUMAN/tr|A0A024R7D8|A0A024R7D8_HUMAN/tr|A0A0A0MRX4|A0A0A0MRX4_HUMAN/tr|Q8TEP0|Q8TEP0_HUMAN ! sp|A6NHR9|SMHD1_HUMAN/tr|J3KTL8|J3KTL8_HUMAN ! sp|Q6FI81|CPIN1_HUMAN/tr|H3BT65|H3BT65_HUMAN/tr|H3…		8.75	0		0	2	MASCOT		T
	R16099_1,12490	R.ISITK.G ! R.ISITK.R ! R.ISLTK.R ! K.ISLTK.A ! K.LSITK.K ! K.LSITK.L ! K.LSITK.Q ! R.LSITK.S ! R.LSLTK.G ! K.LSLTK.V	561.361	-9e-05	1	1	34.23	0	0.0107	0|0	sp|Q9NYM4|GPR83_HUMAN/tr|Q9H011|Q9H011_HUMAN/tr|Q6NWR3|Q6NWR3_HUMAN/tr|F5GZ43|F5GZ43_HUMAN ! sp|Q8WZ42|TITIN_HUMAN/tr|D3DPG0|D3DPG0_HUMAN/tr|C0JYZ2|C0JYZ2_HUMAN/tr|A0A0A0MTS7|A0A0A0MTS7_HUMAN ! sp|Q3MIN7|RGL3_HUMAN/tr|A0A024R7D8|A0A024R7D8_HUMAN/tr|A0A0A0MRX4|A0A0A0MRX4_HUMAN/tr|Q8TEP0|Q8TEP0_HUMAN ! sp|A6NHR9|SMHD1_HUMAN/tr|J3KTL8|J3KTL8_HUMAN ! sp|Q6FI81|CPIN1_HUMAN/tr|H3BT65|H3BT65_HUMAN/tr|H3…		8.75	0		0	2	MASCOT		T
	R16099_1,12533	R.ISITK.G ! R.ISITK.R ! R.ISLTK.R ! K.ISLTK.A ! K.LSITK.K ! K.LSITK.L ! K.LSITK.Q ! R.LSITK.S ! R.LSLTK.G ! K.LSLTK.V	561.361	-0.00047	1	1	32.58	0	0.0157	0|0	sp|Q9NYM4|GPR83_HUMAN/tr|Q9H011|Q9H011_HUMAN/tr|Q6NWR3|Q6NWR3_HUMAN/tr|F5GZ43|F5GZ43_HUMAN ! sp|Q8WZ42|TITIN_HUMAN/tr|D3DPG0|D3DPG0_HUMAN/tr|C0JYZ2|C0JYZ2_HUMAN/tr|A0A0A0MTS7|A0A0A0MTS7_HUMAN ! sp|Q3MIN7|RGL3_HUMAN/tr|A0A024R7D8|A0A024R7D8_HUMAN/tr|A0A0A0MRX4|A0A0A0MRX4_HUMAN/tr|Q8TEP0|Q8TEP0_HUMAN ! sp|A6NHR9|SMHD1_HUMAN/tr|J3KTL8|J3KTL8_HUMAN ! sp|Q6FI81|CPIN1_HUMAN/tr|H3BT65|H3BT65_HUMAN/tr|H3…		8.75	0		0	2	MASCOT		T
	R16099_1,12576	R.ISITK.G ! R.ISITK.R ! R.ISLTK.R ! K.ISLTK.A ! K.LSITK.K ! K.LSITK.L ! K.LSITK.Q ! R.LSITK.S ! R.LSLTK.G ! K.LSLTK.V	561.361	-0.00036	1	1	35.5	0	0.008	0|0	sp|Q9NYM4|GPR83_HUMAN/tr|Q9H011|Q9H011_HUMAN/tr|Q6NWR3|Q6NWR3_HUMAN/tr|F5GZ43|F5GZ43_HUMAN ! sp|Q8WZ42|TITIN_HUMAN/tr|D3DPG0|D3DPG0_HUMAN/tr|C0JYZ2|C0JYZ2_HUMAN/tr|A0A0A0MTS7|A0A0A0MTS7_HUMAN ! sp|Q3MIN7|RGL3_HUMAN/tr|A0A024R7D8|A0A024R7D8_HUMAN/tr|A0A0A0MRX4|A0A0A0MRX4_HUMAN/tr|Q8TEP0|Q8TEP0_HUMAN ! sp|A6NHR9|SMHD1_HUMAN/tr|J3KTL8|J3KTL8_HUMAN ! sp|Q6FI81|CPIN1_HUMAN/tr|H3BT65|H3BT65_HUMAN/tr|H3…		8.75	0		0	2	MASCOT		T
	R16099_1,12598	R.ISITK.G ! R.ISITK.R ! R.ISLTK.R ! K.ISLTK.A ! K.LSITK.K ! K.LSITK.L ! K.LSITK.Q ! R.LSITK.S ! R.LSLTK.G ! K.LSLTK.V	561.361	-0.00031	1	1	35.44	0	0.00812	0|0	sp|Q9NYM4|GPR83_HUMAN/tr|Q9H011|Q9H011_HUMAN/tr|Q6NWR3|Q6NWR3_HUMAN/tr|F5GZ43|F5GZ43_HUMAN ! sp|Q8WZ42|TITIN_HUMAN/tr|D3DPG0|D3DPG0_HUMAN/tr|C0JYZ2|C0JYZ2_HUMAN/tr|A0A0A0MTS7|A0A0A0MTS7_HUMAN ! sp|Q3MIN7|RGL3_HUMAN/tr|A0A024R7D8|A0A024R7D8_HUMAN/tr|A0A0A0MRX4|A0A0A0MRX4_HUMAN/tr|Q8TEP0|Q8TEP0_HUMAN ! sp|A6NHR9|SMHD1_HUMAN/tr|J3KTL8|J3KTL8_HUMAN ! sp|Q6FI81|CPIN1_HUMAN/tr|H3BT65|H3BT65_HUMAN/tr|H3…		8.75	0		0	2	MASCOT		T
[truncated: 3,457 more rows]

## Sheet: Table S15-2
Table S15-2. Control siRNA samples co-IP with anti-PKD2 antibodies
	Reference	PepCount	UniquePepCount	CoverPercent	MW	PI
[truncated: 3,018 more rows]

## Sheet: Table S15-3
Table S15-3. PKD2 interactome from CO-IP
Experiment only	Reference	PepCount	UniquePepCount	CoverPercent	MW	PI
	FileScan	Sequence	MH+	Diff(MH+)	Charge	Rank
[truncated: 378 more rows]

## Sheet: Table S15-4
Table S15-4. Nodes informations of PKD2 interactome network
[truncated: 217 more rows]
